# Supplementary material for: In-depth characterization of a selection of gut commensal bacteria reveals their functional capacities to metabolize dietary carbohydrates with prebiotic potential
Source: mSystems. 2024 Mar 5;9(4):e01401-23. doi: 10.1128/msystems.01401-23 (PMC11019791; doi:10.1128/msystems.01401-23)
Supplement: File S1 — List of annotated metabolites that exhibit differences between the medium inoculated with each bacterial species and the corresponding non-incubated medium. [file msystems.01401-23-s0001.xlsx]

## Sheet: Legend
	List of annotated metabolites that differ between medium inoculated with each of the bacterial species and the corresponding non-incubated medium.
	The six commensal bacteria, belonging to two different bacterial phyla including Bacteroidetes (B. xylanisolvens, B. thetaiotaomicron and B. intestinalis) and Firmicutes (S. variabile, R. intestinalis and E. rectale)
	were cultured (24 h, 37°C) in presence of the different media:
	H20: without any carbohydrate supplementation
	Glucose : 0.5% glucose
	Pectin : 0.1% pectin
	Inulin : 0.5% inulin
	Corn Fiber : 0.5% corn fiber
	The characteristics of each metabolite (RT (min), m/z, Ion type, ) are provided, along with the p-values, fold change, and statistical results (Stat).
	Statistical analysis was carried out using univariate non-parametric test (Wilcoxon test, p<0.05)]
	The identification of metabolites is specified with the confidence level (represented by a, b, and a,b,c corresponding to high confidence, very high confidence, respectively).
	The Class, subClass and pathways are specified

## Sheet: H2O
name	Group	pvalueH20	FoldH20	StatH20	Class	SubClass	Pathways	LC conditions	RT (min)	m/z	Ion type	Identification status a: Accurate Mass (MS) b: Retention Time c: consistant MS/MS	Metabolite
M102T406	without.H2OvsBint.H2O	0.0312	2.17	TRUE	Amino Acids, Peptides, and Analogues/Amino Acids, Peptides, and Analogues	Amino Acids and Derivatives/Amino Acids and Derivatives	Pyrimidine Metabolism/NA	HILIC	6.76733	102.056	[M-H]-	a,b	DL-3-Aminoisobutyric acid/2-Aminoisobutyric acid (2-Methylalanine)
M102T406	without.H2OvsBthe.H2O	0.04	2.05	TRUE	Amino Acids, Peptides, and Analogues/Amino Acids, Peptides, and Analogues	Amino Acids and Derivatives/Amino Acids and Derivatives	Pyrimidine Metabolism/NA	HILIC	6.76733	102.056	[M-H]-	a,b	DL-3-Aminoisobutyric acid/2-Aminoisobutyric acid (2-Methylalanine)
M102T406	without.H2OvsBxyl.H2O	0.0199	4	TRUE	Amino Acids, Peptides, and Analogues/Amino Acids, Peptides, and Analogues	Amino Acids and Derivatives/Amino Acids and Derivatives	Pyrimidine Metabolism/NA	HILIC	6.76733	102.056	[M-H]-	a,b	DL-3-Aminoisobutyric acid/2-Aminoisobutyric acid (2-Methylalanine)
M102T406	without.H2OvsErec.H2O	0.9172	1.58	FALSE	Amino Acids, Peptides, and Analogues/Amino Acids, Peptides, and Analogues	Amino Acids and Derivatives/Amino Acids and Derivatives	Pyrimidine Metabolism/NA	HILIC	6.76733	102.056	[M-H]-	a,b	DL-3-Aminoisobutyric acid/2-Aminoisobutyric acid (2-Methylalanine)
M102T406	without.H2OvsRint.H2O	0.0739	1.9	FALSE	Amino Acids, Peptides, and Analogues/Amino Acids, Peptides, and Analogues	Amino Acids and Derivatives/Amino Acids and Derivatives	Pyrimidine Metabolism/NA	HILIC	6.76733	102.056	[M-H]-	a,b	DL-3-Aminoisobutyric acid/2-Aminoisobutyric acid (2-Methylalanine)
M102T406	without.H2OvsSvar.H2O	0.8998	1.35135	FALSE	Amino Acids, Peptides, and Analogues/Amino Acids, Peptides, and Analogues	Amino Acids and Derivatives/Amino Acids and Derivatives	Pyrimidine Metabolism/NA	HILIC	6.76733	102.056	[M-H]-	a,b	DL-3-Aminoisobutyric acid/2-Aminoisobutyric acid (2-Methylalanine)
M111T180	without.H2OvsBint.H2O	0.0312	5.77	TRUE	Aromatic Heteromonocyclic Compounds	Diazines	Beta-Alanine Metabolism % Pyrimidine Metabolism	HILIC	3.00567	111.02	[M-H]-	a,b,c	Uracil
M111T180	without.H2OvsBthe.H2O	0.04	7.25	TRUE	Aromatic Heteromonocyclic Compounds	Diazines	Beta-Alanine Metabolism % Pyrimidine Metabolism	HILIC	3.00567	111.02	[M-H]-	a,b,c	Uracil
M111T180	without.H2OvsBxyl.H2O	0.0199	8.24	TRUE	Aromatic Heteromonocyclic Compounds	Diazines	Beta-Alanine Metabolism % Pyrimidine Metabolism	HILIC	3.00567	111.02	[M-H]-	a,b,c	Uracil
M111T180	without.H2OvsErec.H2O	1	1.04	FALSE	Aromatic Heteromonocyclic Compounds	Diazines	Beta-Alanine Metabolism % Pyrimidine Metabolism	HILIC	3.00567	111.02	[M-H]-	a,b,c	Uracil
M111T180	without.H2OvsRint.H2O	0.0739	1.86	FALSE	Aromatic Heteromonocyclic Compounds	Diazines	Beta-Alanine Metabolism % Pyrimidine Metabolism	HILIC	3.00567	111.02	[M-H]-	a,b,c	Uracil
M111T180	without.H2OvsSvar.H2O	0.1278	1.78571	FALSE	Aromatic Heteromonocyclic Compounds	Diazines	Beta-Alanine Metabolism % Pyrimidine Metabolism	HILIC	3.00567	111.02	[M-H]-	a,b,c	Uracil
M115T526	without.H2OvsBint.H2O	0.3506	0.89	FALSE	Lipids	Fatty Acids and Conjugates	NA	HILIC	8.7595	115.004	[M-H]-	a,b,c	Maleic acid
M115T526	without.H2OvsBthe.H2O	0.04	2.3	TRUE	Lipids	Fatty Acids and Conjugates	NA	HILIC	8.7595	115.004	[M-H]-	a,b,c	Maleic acid
M115T526	without.H2OvsBxyl.H2O	0.0199	2.64	TRUE	Lipids	Fatty Acids and Conjugates	NA	HILIC	8.7595	115.004	[M-H]-	a,b,c	Maleic acid
M115T526	without.H2OvsErec.H2O	1	0.96	FALSE	Lipids	Fatty Acids and Conjugates	NA	HILIC	8.7595	115.004	[M-H]-	a,b,c	Maleic acid
M115T526	without.H2OvsRint.H2O	0.694	0.87	FALSE	Lipids	Fatty Acids and Conjugates	NA	HILIC	8.7595	115.004	[M-H]-	a,b,c	Maleic acid
M115T526	without.H2OvsSvar.H2O	1	1.02041	FALSE	Lipids	Fatty Acids and Conjugates	NA	HILIC	8.7595	115.004	[M-H]-	a,b,c	Maleic acid
M117T503_3	without.H2OvsBint.H2O	0.0312	1.4	TRUE	Organic Acids and Derivatives/Aliphatic Heteromonocyclic Compounds	Carboxylic Acids and Derivatives/Lactones	Carnitine Synthesis % Citric Acid Cycle % Glutamate Metabolism % Mitochondrial Electron Transport Chain % Phytanic Acid Peroxisomal Oxidation/NA	HILIC	8.37733	117.02	[M-H]-	a,b,c	Succinic acid/L-Threonic acid- 1,4-lactone
M117T503_3	without.H2OvsBthe.H2O	0.04	5.19	TRUE	Organic Acids and Derivatives/Aliphatic Heteromonocyclic Compounds	Carboxylic Acids and Derivatives/Lactones	Carnitine Synthesis % Citric Acid Cycle % Glutamate Metabolism % Mitochondrial Electron Transport Chain % Phytanic Acid Peroxisomal Oxidation/NA	HILIC	8.37733	117.02	[M-H]-	a,b,c	Succinic acid/L-Threonic acid- 1,4-lactone
M117T503_3	without.H2OvsBxyl.H2O	0.0199	4.95	TRUE	Organic Acids and Derivatives/Aliphatic Heteromonocyclic Compounds	Carboxylic Acids and Derivatives/Lactones	Carnitine Synthesis % Citric Acid Cycle % Glutamate Metabolism % Mitochondrial Electron Transport Chain % Phytanic Acid Peroxisomal Oxidation/NA	HILIC	8.37733	117.02	[M-H]-	a,b,c	Succinic acid/L-Threonic acid- 1,4-lactone
M117T503_3	without.H2OvsErec.H2O	1	1.02	FALSE	Organic Acids and Derivatives/Aliphatic Heteromonocyclic Compounds	Carboxylic Acids and Derivatives/Lactones	Carnitine Synthesis % Citric Acid Cycle % Glutamate Metabolism % Mitochondrial Electron Transport Chain % Phytanic Acid Peroxisomal Oxidation/NA	HILIC	8.37733	117.02	[M-H]-	a,b,c	Succinic acid/L-Threonic acid- 1,4-lactone
M117T503_3	without.H2OvsRint.H2O	0.9865	0.98	FALSE	Organic Acids and Derivatives/Aliphatic Heteromonocyclic Compounds	Carboxylic Acids and Derivatives/Lactones	Carnitine Synthesis % Citric Acid Cycle % Glutamate Metabolism % Mitochondrial Electron Transport Chain % Phytanic Acid Peroxisomal Oxidation/NA	HILIC	8.37733	117.02	[M-H]-	a,b,c	Succinic acid/L-Threonic acid- 1,4-lactone
M117T503_3	without.H2OvsSvar.H2O	1	1.0101	FALSE	Organic Acids and Derivatives/Aliphatic Heteromonocyclic Compounds	Carboxylic Acids and Derivatives/Lactones	Carnitine Synthesis % Citric Acid Cycle % Glutamate Metabolism % Mitochondrial Electron Transport Chain % Phytanic Acid Peroxisomal Oxidation/NA	HILIC	8.37733	117.02	[M-H]-	a,b,c	Succinic acid/L-Threonic acid- 1,4-lactone
M125T150	without.H2OvsBint.H2O	0.0312	1.88	TRUE	Aromatic Heteromonocyclic Compounds	Diazines	Pyrimidine Metabolism	HILIC	2.4945	125.036	[M-H]-	a,b,c	Thymine
M125T150	without.H2OvsBthe.H2O	0.04	2.24	TRUE	Aromatic Heteromonocyclic Compounds	Diazines	Pyrimidine Metabolism	HILIC	2.4945	125.036	[M-H]-	a,b,c	Thymine
M125T150	without.H2OvsBxyl.H2O	0.0199	2.64	TRUE	Aromatic Heteromonocyclic Compounds	Diazines	Pyrimidine Metabolism	HILIC	2.4945	125.036	[M-H]-	a,b,c	Thymine
M125T150	without.H2OvsErec.H2O	0.0928	2.17	FALSE	Aromatic Heteromonocyclic Compounds	Diazines	Pyrimidine Metabolism	HILIC	2.4945	125.036	[M-H]-	a,b,c	Thymine
M125T150	without.H2OvsRint.H2O	0.9865	1.07	FALSE	Aromatic Heteromonocyclic Compounds	Diazines	Pyrimidine Metabolism	HILIC	2.4945	125.036	[M-H]-	a,b,c	Thymine
M125T150	without.H2OvsSvar.H2O	0.8016	0.787402	FALSE	Aromatic Heteromonocyclic Compounds	Diazines	Pyrimidine Metabolism	HILIC	2.4945	125.036	[M-H]-	a,b,c	Thymine
M129T100	without.H2OvsBint.H2O	0.0312	1.56	TRUE	Lipids	Fatty Acids and Conjugates	Valine, Leucine and Isoleucine Degradation	HILIC	1.67233	129.056	[M-H]-	a,b	4-Methyl-2-oxovaleric acid
M129T100	without.H2OvsBthe.H2O	0.04	1.72	TRUE	Lipids	Fatty Acids and Conjugates	Valine, Leucine and Isoleucine Degradation	HILIC	1.67233	129.056	[M-H]-	a,b	4-Methyl-2-oxovaleric acid
M129T100	without.H2OvsBxyl.H2O	0.0199	1.47	TRUE	Lipids	Fatty Acids and Conjugates	Valine, Leucine and Isoleucine Degradation	HILIC	1.67233	129.056	[M-H]-	a,b	4-Methyl-2-oxovaleric acid
M129T100	without.H2OvsErec.H2O	0.0928	1.95	FALSE	Lipids	Fatty Acids and Conjugates	Valine, Leucine and Isoleucine Degradation	HILIC	1.67233	129.056	[M-H]-	a,b	4-Methyl-2-oxovaleric acid
M129T100	without.H2OvsRint.H2O	0.0739	2.2	FALSE	Lipids	Fatty Acids and Conjugates	Valine, Leucine and Isoleucine Degradation	HILIC	1.67233	129.056	[M-H]-	a,b	4-Methyl-2-oxovaleric acid
M129T100	without.H2OvsSvar.H2O	0.1278	1.23457	FALSE	Lipids	Fatty Acids and Conjugates	Valine, Leucine and Isoleucine Degradation	HILIC	1.67233	129.056	[M-H]-	a,b	4-Methyl-2-oxovaleric acid
M129T579	without.H2OvsBint.H2O	0.5342	1.35	FALSE	Lipids	Fatty Acids and Conjugates	NA	HILIC	9.65283	129.02	[M-H]-	a,b,c	Mesaconic acid
M129T579	without.H2OvsBthe.H2O	0.1118	1.66	FALSE	Lipids	Fatty Acids and Conjugates	NA	HILIC	9.65283	129.02	[M-H]-	a,b,c	Mesaconic acid
M129T579	without.H2OvsBxyl.H2O	0.0199	1.86	TRUE	Lipids	Fatty Acids and Conjugates	NA	HILIC	9.65283	129.02	[M-H]-	a,b,c	Mesaconic acid
M129T579	without.H2OvsErec.H2O	0.0928	4.76	FALSE	Lipids	Fatty Acids and Conjugates	NA	HILIC	9.65283	129.02	[M-H]-	a,b,c	Mesaconic acid
M129T579	without.H2OvsRint.H2O	0.0739	2.91	FALSE	Lipids	Fatty Acids and Conjugates	NA	HILIC	9.65283	129.02	[M-H]-	a,b,c	Mesaconic acid
M129T579	without.H2OvsSvar.H2O	0.1278	3.33333	FALSE	Lipids	Fatty Acids and Conjugates	NA	HILIC	9.65283	129.02	[M-H]-	a,b,c	Mesaconic acid
M131T109	without.H2OvsBint.H2O	0.1998	1.18	FALSE	Organic Acids and Derivatives	Hydroxy Acids and Derivatives	NA	HILIC	1.8205	131.072	[M-H]-	a,b,c	2-hydroxycaproic acid
M131T109	without.H2OvsBthe.H2O	0.04	1.64	TRUE	Organic Acids and Derivatives	Hydroxy Acids and Derivatives	NA	HILIC	1.8205	131.072	[M-H]-	a,b,c	2-hydroxycaproic acid
M131T109	without.H2OvsBxyl.H2O	0.0199	1.69	TRUE	Organic Acids and Derivatives	Hydroxy Acids and Derivatives	NA	HILIC	1.8205	131.072	[M-H]-	a,b,c	2-hydroxycaproic acid
M131T109	without.H2OvsErec.H2O	1	1.03	FALSE	Organic Acids and Derivatives	Hydroxy Acids and Derivatives	NA	HILIC	1.8205	131.072	[M-H]-	a,b,c	2-hydroxycaproic acid
M131T109	without.H2OvsRint.H2O	0.9865	0.97	FALSE	Organic Acids and Derivatives	Hydroxy Acids and Derivatives	NA	HILIC	1.8205	131.072	[M-H]-	a,b,c	2-hydroxycaproic acid
M131T109	without.H2OvsSvar.H2O	0.3176	1.26582	FALSE	Organic Acids and Derivatives	Hydroxy Acids and Derivatives	NA	HILIC	1.8205	131.072	[M-H]-	a,b,c	2-hydroxycaproic acid
M131T34_2	without.H2OvsBint.H2O	0.2126	1.36	FALSE	Aliphatic Acyclic Compounds	Guanidines	NA	C18	0.572	131.129	[M+H]+	a,b,c	Agmatine
M131T34_2	without.H2OvsBthe.H2O	0.021	1.48	TRUE	Aliphatic Acyclic Compounds	Guanidines	NA	C18	0.572	131.129	[M+H]+	a,b,c	Agmatine
M131T34_2	without.H2OvsBxyl.H2O	0.0101	3.67	TRUE	Aliphatic Acyclic Compounds	Guanidines	NA	C18	0.572	131.129	[M+H]+	a,b,c	Agmatine
M131T34_2	without.H2OvsErec.H2O	0.6496	1.13	FALSE	Aliphatic Acyclic Compounds	Guanidines	NA	C18	0.572	131.129	[M+H]+	a,b,c	Agmatine
M131T34_2	without.H2OvsRint.H2O	0.0611	1.23	FALSE	Aliphatic Acyclic Compounds	Guanidines	NA	C18	0.572	131.129	[M+H]+	a,b,c	Agmatine
M131T34_2	without.H2OvsSvar.H2O	0.0762	1.28205	FALSE	Aliphatic Acyclic Compounds	Guanidines	NA	C18	0.572	131.129	[M+H]+	a,b,c	Agmatine
M133T525	without.H2OvsBint.H2O	0.2702	0.83	FALSE	NA	NA	NA	HILIC	8.75767	133.014	[M-H]-	a,b,c	Diglycolic acid
M133T525	without.H2OvsBthe.H2O	0.04	1.97	TRUE	NA	NA	NA	HILIC	8.75767	133.014	[M-H]-	a,b,c	Diglycolic acid
M133T525	without.H2OvsBxyl.H2O	0.0199	2.26	TRUE	NA	NA	NA	HILIC	8.75767	133.014	[M-H]-	a,b,c	Diglycolic acid
M133T525	without.H2OvsErec.H2O	1	0.96	FALSE	NA	NA	NA	HILIC	8.75767	133.014	[M-H]-	a,b,c	Diglycolic acid
M133T525	without.H2OvsRint.H2O	0.8011	0.83	FALSE	NA	NA	NA	HILIC	8.75767	133.014	[M-H]-	a,b,c	Diglycolic acid
M133T525	without.H2OvsSvar.H2O	1	0.990099	FALSE	NA	NA	NA	HILIC	8.75767	133.014	[M-H]-	a,b,c	Diglycolic acid
M136T42_2	without.H2OvsBint.H2O	0.0282	4.22	TRUE	Aromatic Heteropolycyclic Compounds	Imidazopyrimidines	Purine Metabolism	C18	0.705167	136.062	[M+H]+	a,b,c	Adenine
M136T42_2	without.H2OvsBthe.H2O	0.021	5.27	TRUE	Aromatic Heteropolycyclic Compounds	Imidazopyrimidines	Purine Metabolism	C18	0.705167	136.062	[M+H]+	a,b,c	Adenine
M136T42_2	without.H2OvsBxyl.H2O	0.0101	6.32	TRUE	Aromatic Heteropolycyclic Compounds	Imidazopyrimidines	Purine Metabolism	C18	0.705167	136.062	[M+H]+	a,b,c	Adenine
M136T42_2	without.H2OvsErec.H2O	0.1486	0.76	FALSE	Aromatic Heteropolycyclic Compounds	Imidazopyrimidines	Purine Metabolism	C18	0.705167	136.062	[M+H]+	a,b,c	Adenine
M136T42_2	without.H2OvsRint.H2O	0.0611	0.02	FALSE	Aromatic Heteropolycyclic Compounds	Imidazopyrimidines	Purine Metabolism	C18	0.705167	136.062	[M+H]+	a,b,c	Adenine
M136T42_2	without.H2OvsSvar.H2O	0.0762	1.78571	FALSE	Aromatic Heteropolycyclic Compounds	Imidazopyrimidines	Purine Metabolism	C18	0.705167	136.062	[M+H]+	a,b,c	Adenine
M137T111	without.H2OvsBint.H2O	0.0312	1.56	TRUE	Aromatic Homomonocyclic Compounds	Phenols and Derivatives	NA	HILIC	1.8465	137.061	[M-H]-	a,b,c	2-(4-Hydroxyphenyl)ethanol
M137T111	without.H2OvsBthe.H2O	0.04	2.95	TRUE	Aromatic Homomonocyclic Compounds	Phenols and Derivatives	NA	HILIC	1.8465	137.061	[M-H]-	a,b,c	2-(4-Hydroxyphenyl)ethanol
M137T111	without.H2OvsBxyl.H2O	0.0199	3.55	TRUE	Aromatic Homomonocyclic Compounds	Phenols and Derivatives	NA	HILIC	1.8465	137.061	[M-H]-	a,b,c	2-(4-Hydroxyphenyl)ethanol
M137T111	without.H2OvsErec.H2O	0.0928	1.48	FALSE	Aromatic Homomonocyclic Compounds	Phenols and Derivatives	NA	HILIC	1.8465	137.061	[M-H]-	a,b,c	2-(4-Hydroxyphenyl)ethanol
M137T111	without.H2OvsRint.H2O	0.9865	0.94	FALSE	Aromatic Homomonocyclic Compounds	Phenols and Derivatives	NA	HILIC	1.8465	137.061	[M-H]-	a,b,c	2-(4-Hydroxyphenyl)ethanol
M137T111	without.H2OvsSvar.H2O	1	0.990099	FALSE	Aromatic Homomonocyclic Compounds	Phenols and Derivatives	NA	HILIC	1.8465	137.061	[M-H]-	a,b,c	2-(4-Hydroxyphenyl)ethanol
M137T286	without.H2OvsBint.H2O	0.0312	1.5	TRUE	Aromatic Homomonocyclic Compounds	Benzoic Acid and Derivatives	Ubiquinone Biosynthesis	HILIC	4.76517	137.025	[M-H]-	a,b,c	4-Hydroxybenzoic acid
M137T286	without.H2OvsBthe.H2O	0.6314	1.07	FALSE	Aromatic Homomonocyclic Compounds	Benzoic Acid and Derivatives	Ubiquinone Biosynthesis	HILIC	4.76517	137.025	[M-H]-	a,b,c	4-Hydroxybenzoic acid
M137T286	without.H2OvsBxyl.H2O	1	1.01	FALSE	Aromatic Homomonocyclic Compounds	Benzoic Acid and Derivatives	Ubiquinone Biosynthesis	HILIC	4.76517	137.025	[M-H]-	a,b,c	4-Hydroxybenzoic acid
M137T286	without.H2OvsErec.H2O	1	1.05	FALSE	Aromatic Homomonocyclic Compounds	Benzoic Acid and Derivatives	Ubiquinone Biosynthesis	HILIC	4.76517	137.025	[M-H]-	a,b,c	4-Hydroxybenzoic acid
M137T286	without.H2OvsRint.H2O	0.9865	0.99	FALSE	Aromatic Homomonocyclic Compounds	Benzoic Acid and Derivatives	Ubiquinone Biosynthesis	HILIC	4.76517	137.025	[M-H]-	a,b,c	4-Hydroxybenzoic acid
M137T286	without.H2OvsSvar.H2O	1	1.03093	FALSE	Aromatic Homomonocyclic Compounds	Benzoic Acid and Derivatives	Ubiquinone Biosynthesis	HILIC	4.76517	137.025	[M-H]-	a,b,c	4-Hydroxybenzoic acid
M138T44	without.H2OvsBint.H2O	0.4438	1.13	FALSE	Alkaloids and Derivatives/NA/NA/Aromatic Heteromonocyclic Compounds	N/A/NA/NA/Pyridines and Derivatives	NA/NA/NA/NA	C18	0.731333	138.055	[M+H]+	a,b	Trigonelline/2-Pyridylacetic acid/4-Pyridylacetic acid/3-Pyridylacetic acid
M138T44	without.H2OvsBthe.H2O	0.0331	1.28	TRUE	Alkaloids and Derivatives/NA/NA/Aromatic Heteromonocyclic Compounds	N/A/NA/NA/Pyridines and Derivatives	NA/NA/NA/NA	C18	0.731333	138.055	[M+H]+	a,b	Trigonelline/2-Pyridylacetic acid/4-Pyridylacetic acid/3-Pyridylacetic acid
M138T44	without.H2OvsBxyl.H2O	0.0101	1.78	TRUE	Alkaloids and Derivatives/NA/NA/Aromatic Heteromonocyclic Compounds	N/A/NA/NA/Pyridines and Derivatives	NA/NA/NA/NA	C18	0.731333	138.055	[M+H]+	a,b	Trigonelline/2-Pyridylacetic acid/4-Pyridylacetic acid/3-Pyridylacetic acid
M138T44	without.H2OvsErec.H2O	0.9394	1.05	FALSE	Alkaloids and Derivatives/NA/NA/Aromatic Heteromonocyclic Compounds	N/A/NA/NA/Pyridines and Derivatives	NA/NA/NA/NA	C18	0.731333	138.055	[M+H]+	a,b	Trigonelline/2-Pyridylacetic acid/4-Pyridylacetic acid/3-Pyridylacetic acid
M138T44	without.H2OvsRint.H2O	0.6451	1.21	FALSE	Alkaloids and Derivatives/NA/NA/Aromatic Heteromonocyclic Compounds	N/A/NA/NA/Pyridines and Derivatives	NA/NA/NA/NA	C18	0.731333	138.055	[M+H]+	a,b	Trigonelline/2-Pyridylacetic acid/4-Pyridylacetic acid/3-Pyridylacetic acid
M138T44	without.H2OvsSvar.H2O	0.9916	1	FALSE	Alkaloids and Derivatives/NA/NA/Aromatic Heteromonocyclic Compounds	N/A/NA/NA/Pyridines and Derivatives	NA/NA/NA/NA	C18	0.731333	138.055	[M+H]+	a,b	Trigonelline/2-Pyridylacetic acid/4-Pyridylacetic acid/3-Pyridylacetic acid
M140T526	without.H2OvsBint.H2O	0.0312	3.31	TRUE	Organophosphorus Compounds	Organic Phosphoric Acids and Derivatives	Sphingolipid Metabolism	HILIC	8.774	140.012	[M-H]-	a,b,c	O-Phosphorylethanolamine
M140T526	without.H2OvsBthe.H2O	0.04	10.31	TRUE	Organophosphorus Compounds	Organic Phosphoric Acids and Derivatives	Sphingolipid Metabolism	HILIC	8.774	140.012	[M-H]-	a,b,c	O-Phosphorylethanolamine
M140T526	without.H2OvsBxyl.H2O	0.1032	1.46	FALSE	Organophosphorus Compounds	Organic Phosphoric Acids and Derivatives	Sphingolipid Metabolism	HILIC	8.774	140.012	[M-H]-	a,b,c	O-Phosphorylethanolamine
M140T526	without.H2OvsErec.H2O	0.561	1.32	FALSE	Organophosphorus Compounds	Organic Phosphoric Acids and Derivatives	Sphingolipid Metabolism	HILIC	8.774	140.012	[M-H]-	a,b,c	O-Phosphorylethanolamine
M140T526	without.H2OvsRint.H2O	1	1.02	FALSE	Organophosphorus Compounds	Organic Phosphoric Acids and Derivatives	Sphingolipid Metabolism	HILIC	8.774	140.012	[M-H]-	a,b,c	O-Phosphorylethanolamine
M140T526	without.H2OvsSvar.H2O	0.4519	1.31579	FALSE	Organophosphorus Compounds	Organic Phosphoric Acids and Derivatives	Sphingolipid Metabolism	HILIC	8.774	140.012	[M-H]-	a,b,c	O-Phosphorylethanolamine
M147T502	without.H2OvsBint.H2O	0.1998	1.36	FALSE	Organic Acids and Derivatives	Hydroxy Acids and Derivatives	NA	HILIC	8.36867	147.03	[M-H]-	a,b,c	D-2-Hydroxyglutaric acid
M147T502	without.H2OvsBthe.H2O	0.04	1.7	TRUE	Organic Acids and Derivatives	Hydroxy Acids and Derivatives	NA	HILIC	8.36867	147.03	[M-H]-	a,b,c	D-2-Hydroxyglutaric acid
M147T502	without.H2OvsBxyl.H2O	0.0199	1.71	TRUE	Organic Acids and Derivatives	Hydroxy Acids and Derivatives	NA	HILIC	8.36867	147.03	[M-H]-	a,b,c	D-2-Hydroxyglutaric acid
M147T502	without.H2OvsErec.H2O	1	0.88	FALSE	Organic Acids and Derivatives	Hydroxy Acids and Derivatives	NA	HILIC	8.36867	147.03	[M-H]-	a,b,c	D-2-Hydroxyglutaric acid
M147T502	without.H2OvsRint.H2O	0.9865	1.2	FALSE	Organic Acids and Derivatives	Hydroxy Acids and Derivatives	NA	HILIC	8.36867	147.03	[M-H]-	a,b,c	D-2-Hydroxyglutaric acid
M147T502	without.H2OvsSvar.H2O	1	1.06383	FALSE	Organic Acids and Derivatives	Hydroxy Acids and Derivatives	NA	HILIC	8.36867	147.03	[M-H]-	a,b,c	D-2-Hydroxyglutaric acid
M150T337	without.H2OvsBint.H2O	0.9055	0.99	FALSE	Aromatic Heteropolycyclic Compounds	Imidazopyrimidines	Purine Metabolism	HILIC	5.61167	150.042	[M-H]-	a,b	Guanine
M150T337	without.H2OvsBthe.H2O	0.7816	1.07	FALSE	Aromatic Heteropolycyclic Compounds	Imidazopyrimidines	Purine Metabolism	HILIC	5.61167	150.042	[M-H]-	a,b	Guanine
M150T337	without.H2OvsBxyl.H2O	0.0199	1.99	TRUE	Aromatic Heteropolycyclic Compounds	Imidazopyrimidines	Purine Metabolism	HILIC	5.61167	150.042	[M-H]-	a,b	Guanine
M150T337	without.H2OvsErec.H2O	0.0928	1.44	FALSE	Aromatic Heteropolycyclic Compounds	Imidazopyrimidines	Purine Metabolism	HILIC	5.61167	150.042	[M-H]-	a,b	Guanine
M150T337	without.H2OvsRint.H2O	0.0739	0.11	FALSE	Aromatic Heteropolycyclic Compounds	Imidazopyrimidines	Purine Metabolism	HILIC	5.61167	150.042	[M-H]-	a,b	Guanine
M150T337	without.H2OvsSvar.H2O	1	1.03093	FALSE	Aromatic Heteropolycyclic Compounds	Imidazopyrimidines	Purine Metabolism	HILIC	5.61167	150.042	[M-H]-	a,b	Guanine
M151T242	without.H2OvsBint.H2O	0.0312	15.44	TRUE	Aromatic Homomonocyclic Compounds	Phenols and Derivatives	Tyrosine Metabolism	HILIC	4.02733	151.04	[M-H]-	a,b,c	4-Hydroxyphenylacetic acid
M151T242	without.H2OvsBthe.H2O	0.04	9.16	TRUE	Aromatic Homomonocyclic Compounds	Phenols and Derivatives	Tyrosine Metabolism	HILIC	4.02733	151.04	[M-H]-	a,b,c	4-Hydroxyphenylacetic acid
M151T242	without.H2OvsBxyl.H2O	0.0199	12.68	TRUE	Aromatic Homomonocyclic Compounds	Phenols and Derivatives	Tyrosine Metabolism	HILIC	4.02733	151.04	[M-H]-	a,b,c	4-Hydroxyphenylacetic acid
M151T242	without.H2OvsErec.H2O	1	0.97	FALSE	Aromatic Homomonocyclic Compounds	Phenols and Derivatives	Tyrosine Metabolism	HILIC	4.02733	151.04	[M-H]-	a,b,c	4-Hydroxyphenylacetic acid
M151T242	without.H2OvsRint.H2O	0.9865	0.94	FALSE	Aromatic Homomonocyclic Compounds	Phenols and Derivatives	Tyrosine Metabolism	HILIC	4.02733	151.04	[M-H]-	a,b,c	4-Hydroxyphenylacetic acid
M151T242	without.H2OvsSvar.H2O	1	1.0101	FALSE	Aromatic Homomonocyclic Compounds	Phenols and Derivatives	Tyrosine Metabolism	HILIC	4.02733	151.04	[M-H]-	a,b,c	4-Hydroxyphenylacetic acid
M151T349_2	without.H2OvsBint.H2O	0.0312	3.01	TRUE	Aromatic Heteropolycyclic Compounds	Imidazopyrimidines	Purine Metabolism	HILIC	5.80917	151.026	[M-H]-	a,b,c	Xanthine
M151T349_2	without.H2OvsBthe.H2O	0.04	5.56	TRUE	Aromatic Heteropolycyclic Compounds	Imidazopyrimidines	Purine Metabolism	HILIC	5.80917	151.026	[M-H]-	a,b,c	Xanthine
M151T349_2	without.H2OvsBxyl.H2O	0.0199	6.25	TRUE	Aromatic Heteropolycyclic Compounds	Imidazopyrimidines	Purine Metabolism	HILIC	5.80917	151.026	[M-H]-	a,b,c	Xanthine
M151T349_2	without.H2OvsErec.H2O	0.561	1.12	FALSE	Aromatic Heteropolycyclic Compounds	Imidazopyrimidines	Purine Metabolism	HILIC	5.80917	151.026	[M-H]-	a,b,c	Xanthine
M151T349_2	without.H2OvsRint.H2O	0.2005	1.27	FALSE	Aromatic Heteropolycyclic Compounds	Imidazopyrimidines	Purine Metabolism	HILIC	5.80917	151.026	[M-H]-	a,b,c	Xanthine
M151T349_2	without.H2OvsSvar.H2O	1	0.909091	FALSE	Aromatic Heteropolycyclic Compounds	Imidazopyrimidines	Purine Metabolism	HILIC	5.80917	151.026	[M-H]-	a,b,c	Xanthine
M154T432_2	without.H2OvsBint.H2O	0.1381	1.22	FALSE	Amino Acids, Peptides, and Analogues	Amino Acids and Derivatives	Ammonia Recycling % Histidine Metabolism % Transcription/Translation	HILIC	7.204	154.063	[M-H]-	a,b,c	Histidine
M154T432_2	without.H2OvsBthe.H2O	0.04	1.44	TRUE	Amino Acids, Peptides, and Analogues	Amino Acids and Derivatives	Ammonia Recycling % Histidine Metabolism % Transcription/Translation	HILIC	7.204	154.063	[M-H]-	a,b,c	Histidine
M154T432_2	without.H2OvsBxyl.H2O	0.0199	1.63	TRUE	Amino Acids, Peptides, and Analogues	Amino Acids and Derivatives	Ammonia Recycling % Histidine Metabolism % Transcription/Translation	HILIC	7.204	154.063	[M-H]-	a,b,c	Histidine
M154T432_2	without.H2OvsErec.H2O	1	1.03	FALSE	Amino Acids, Peptides, and Analogues	Amino Acids and Derivatives	Ammonia Recycling % Histidine Metabolism % Transcription/Translation	HILIC	7.204	154.063	[M-H]-	a,b,c	Histidine
M154T432_2	without.H2OvsRint.H2O	0.9865	1.06	FALSE	Amino Acids, Peptides, and Analogues	Amino Acids and Derivatives	Ammonia Recycling % Histidine Metabolism % Transcription/Translation	HILIC	7.204	154.063	[M-H]-	a,b,c	Histidine
M154T432_2	without.H2OvsSvar.H2O	1	1.0989	FALSE	Amino Acids, Peptides, and Analogues	Amino Acids and Derivatives	Ammonia Recycling % Histidine Metabolism % Transcription/Translation	HILIC	7.204	154.063	[M-H]-	a,b,c	Histidine
M155T325	without.H2OvsBint.H2O	0.0914	1.22	FALSE	Aromatic Heteromonocyclic Compounds	Azoles	NA	HILIC	5.42067	155.047	[M-H]-	a,b,c	Imidazolelactic acid
M155T325	without.H2OvsBthe.H2O	0.04	2.12	TRUE	Aromatic Heteromonocyclic Compounds	Azoles	NA	HILIC	5.42067	155.047	[M-H]-	a,b,c	Imidazolelactic acid
M155T325	without.H2OvsBxyl.H2O	0.734	1.25	FALSE	Aromatic Heteromonocyclic Compounds	Azoles	NA	HILIC	5.42067	155.047	[M-H]-	a,b,c	Imidazolelactic acid
M155T325	without.H2OvsErec.H2O	1	1.01	FALSE	Aromatic Heteromonocyclic Compounds	Azoles	NA	HILIC	5.42067	155.047	[M-H]-	a,b,c	Imidazolelactic acid
M155T325	without.H2OvsRint.H2O	1	0.97	FALSE	Aromatic Heteromonocyclic Compounds	Azoles	NA	HILIC	5.42067	155.047	[M-H]-	a,b,c	Imidazolelactic acid
M155T325	without.H2OvsSvar.H2O	1	0.980392	FALSE	Aromatic Heteromonocyclic Compounds	Azoles	NA	HILIC	5.42067	155.047	[M-H]-	a,b,c	Imidazolelactic acid
M157T328	without.H2OvsBint.H2O	0.1998	1.14	FALSE	Aliphatic Heteromonocyclic Compounds	Diazines	Pyrimidine Metabolism	HILIC	5.46217	157.026	[M-H]-	a,b,c	DL-Dihydroorotic acid
M157T328	without.H2OvsBthe.H2O	0.0652	1.18	FALSE	Aliphatic Heteromonocyclic Compounds	Diazines	Pyrimidine Metabolism	HILIC	5.46217	157.026	[M-H]-	a,b,c	DL-Dihydroorotic acid
M157T328	without.H2OvsBxyl.H2O	0.0199	1.49	TRUE	Aliphatic Heteromonocyclic Compounds	Diazines	Pyrimidine Metabolism	HILIC	5.46217	157.026	[M-H]-	a,b,c	DL-Dihydroorotic acid
M157T328	without.H2OvsErec.H2O	0.2655	1.21	FALSE	Aliphatic Heteromonocyclic Compounds	Diazines	Pyrimidine Metabolism	HILIC	5.46217	157.026	[M-H]-	a,b,c	DL-Dihydroorotic acid
M157T328	without.H2OvsRint.H2O	0.0739	1.97	FALSE	Aliphatic Heteromonocyclic Compounds	Diazines	Pyrimidine Metabolism	HILIC	5.46217	157.026	[M-H]-	a,b,c	DL-Dihydroorotic acid
M157T328	without.H2OvsSvar.H2O	1	1.14943	FALSE	Aliphatic Heteromonocyclic Compounds	Diazines	Pyrimidine Metabolism	HILIC	5.46217	157.026	[M-H]-	a,b,c	DL-Dihydroorotic acid
M162T381	without.H2OvsBint.H2O	0.1689	1.36	FALSE	Aromatic Heteropolycyclic Compounds	Indoles	NA	C18	6.35317	162.091	[M+H]+	a,b,c	3-(2-Hydroxyethyl)indole
M162T381	without.H2OvsBthe.H2O	0.021	2.5	TRUE	Aromatic Heteropolycyclic Compounds	Indoles	NA	C18	6.35317	162.091	[M+H]+	a,b,c	3-(2-Hydroxyethyl)indole
M162T381	without.H2OvsBxyl.H2O	0.0101	2.43	TRUE	Aromatic Heteropolycyclic Compounds	Indoles	NA	C18	6.35317	162.091	[M+H]+	a,b,c	3-(2-Hydroxyethyl)indole
M162T381	without.H2OvsErec.H2O	0.1486	1.78	FALSE	Aromatic Heteropolycyclic Compounds	Indoles	NA	C18	6.35317	162.091	[M+H]+	a,b,c	3-(2-Hydroxyethyl)indole
M162T381	without.H2OvsRint.H2O	0.7316	1.13	FALSE	Aromatic Heteropolycyclic Compounds	Indoles	NA	C18	6.35317	162.091	[M+H]+	a,b,c	3-(2-Hydroxyethyl)indole
M162T381	without.H2OvsSvar.H2O	0.6042	1.19048	FALSE	Aromatic Heteropolycyclic Compounds	Indoles	NA	C18	6.35317	162.091	[M+H]+	a,b,c	3-(2-Hydroxyethyl)indole
M163T99	without.H2OvsBint.H2O	0.0312	2.13	TRUE	Aromatic Homomonocyclic Compounds	Cinnamic Acid Derivatives	NA	HILIC	1.64817	163.04	[M-H]-	a,b,c	trans-3-Hydroxycinnamic acid (m-Coumaric acid)
M163T99	without.H2OvsBthe.H2O	0.04	1.81	TRUE	Aromatic Homomonocyclic Compounds	Cinnamic Acid Derivatives	NA	HILIC	1.64817	163.04	[M-H]-	a,b,c	trans-3-Hydroxycinnamic acid (m-Coumaric acid)
M163T99	without.H2OvsBxyl.H2O	0.0199	2.36	TRUE	Aromatic Homomonocyclic Compounds	Cinnamic Acid Derivatives	NA	HILIC	1.64817	163.04	[M-H]-	a,b,c	trans-3-Hydroxycinnamic acid (m-Coumaric acid)
M163T99	without.H2OvsErec.H2O	1	1.05	FALSE	Aromatic Homomonocyclic Compounds	Cinnamic Acid Derivatives	NA	HILIC	1.64817	163.04	[M-H]-	a,b,c	trans-3-Hydroxycinnamic acid (m-Coumaric acid)
M163T99	without.H2OvsRint.H2O	0.993	0.95	FALSE	Aromatic Homomonocyclic Compounds	Cinnamic Acid Derivatives	NA	HILIC	1.64817	163.04	[M-H]-	a,b,c	trans-3-Hydroxycinnamic acid (m-Coumaric acid)
M163T99	without.H2OvsSvar.H2O	1	1.04167	FALSE	Aromatic Homomonocyclic Compounds	Cinnamic Acid Derivatives	NA	HILIC	1.64817	163.04	[M-H]-	a,b,c	trans-3-Hydroxycinnamic acid (m-Coumaric acid)
M167T397	without.H2OvsBint.H2O	0.0914	1.59	FALSE	Aromatic Heteropolycyclic Compounds	Imidazopyrimidines	Purine Metabolism	HILIC	6.6105	167.021	[M-H]-	a,b,c	Uric acid
M167T397	without.H2OvsBthe.H2O	0.04	2.74	TRUE	Aromatic Heteropolycyclic Compounds	Imidazopyrimidines	Purine Metabolism	HILIC	6.6105	167.021	[M-H]-	a,b,c	Uric acid
M167T397	without.H2OvsBxyl.H2O	0.0199	2.97	TRUE	Aromatic Heteropolycyclic Compounds	Imidazopyrimidines	Purine Metabolism	HILIC	6.6105	167.021	[M-H]-	a,b,c	Uric acid
M167T397	without.H2OvsErec.H2O	0.0928	3.38	FALSE	Aromatic Heteropolycyclic Compounds	Imidazopyrimidines	Purine Metabolism	HILIC	6.6105	167.021	[M-H]-	a,b,c	Uric acid
M167T397	without.H2OvsRint.H2O	0.993	0.92	FALSE	Aromatic Heteropolycyclic Compounds	Imidazopyrimidines	Purine Metabolism	HILIC	6.6105	167.021	[M-H]-	a,b,c	Uric acid
M167T397	without.H2OvsSvar.H2O	0.1278	0.367647	FALSE	Aromatic Heteropolycyclic Compounds	Imidazopyrimidines	Purine Metabolism	HILIC	6.6105	167.021	[M-H]-	a,b,c	Uric acid
M173T408	without.H2OvsBint.H2O	0.1998	1.18	FALSE	NA	NA	NA	HILIC	6.79683	173.093	[M-H]-	a,b,c	N-Acetyl-ornithine
M173T408	without.H2OvsBthe.H2O	0.0652	1.24	FALSE	NA	NA	NA	HILIC	6.79683	173.093	[M-H]-	a,b,c	N-Acetyl-ornithine
M173T408	without.H2OvsBxyl.H2O	0.0199	1.6	TRUE	NA	NA	NA	HILIC	6.79683	173.093	[M-H]-	a,b,c	N-Acetyl-ornithine
M173T408	without.H2OvsErec.H2O	1	1.01	FALSE	NA	NA	NA	HILIC	6.79683	173.093	[M-H]-	a,b,c	N-Acetyl-ornithine
M173T408	without.H2OvsRint.H2O	0.9901	0.99	FALSE	NA	NA	NA	HILIC	6.79683	173.093	[M-H]-	a,b,c	N-Acetyl-ornithine
M173T408	without.H2OvsSvar.H2O	1	1.02041	FALSE	NA	NA	NA	HILIC	6.79683	173.093	[M-H]-	a,b,c	N-Acetyl-ornithine
M173T44	without.H2OvsBint.H2O	0.0282	1.73	TRUE	NA/Amino Acids, Peptides, and Analogues	NA/Peptides	NA/NA	C18	0.727833	173.092	[M+H]+	a,b,c	Pro-Gly (prolylglycine)/Gly-Pro
M173T44	without.H2OvsBthe.H2O	0.1849	1.16	FALSE	NA/Amino Acids, Peptides, and Analogues	NA/Peptides	NA/NA	C18	0.727833	173.092	[M+H]+	a,b,c	Pro-Gly (prolylglycine)/Gly-Pro
M173T44	without.H2OvsBxyl.H2O	0.0101	2.91	TRUE	NA/Amino Acids, Peptides, and Analogues	NA/Peptides	NA/NA	C18	0.727833	173.092	[M+H]+	a,b,c	Pro-Gly (prolylglycine)/Gly-Pro
M173T44	without.H2OvsErec.H2O	0.9628	0.99	FALSE	NA/Amino Acids, Peptides, and Analogues	NA/Peptides	NA/NA	C18	0.727833	173.092	[M+H]+	a,b,c	Pro-Gly (prolylglycine)/Gly-Pro
M173T44	without.H2OvsRint.H2O	0.9483	1.02	FALSE	NA/Amino Acids, Peptides, and Analogues	NA/Peptides	NA/NA	C18	0.727833	173.092	[M+H]+	a,b,c	Pro-Gly (prolylglycine)/Gly-Pro
M173T44	without.H2OvsSvar.H2O	0.9579	0.990099	FALSE	NA/Amino Acids, Peptides, and Analogues	NA/Peptides	NA/NA	C18	0.727833	173.092	[M+H]+	a,b,c	Pro-Gly (prolylglycine)/Gly-Pro
M173T579	without.H2OvsBint.H2O	0.0312	1.35	TRUE	Carbohydrates and Carbohydrate Conjugates/Organic Acids and Derivatives	Monosaccharides/Carboxylic Acids and Derivatives	Catecholamine Biosynthesis/Citric Acid Cycle	HILIC	9.65483	173.009	[M-H]-	a,b,c	Dehydroascorbic acid/cis-Aconitic acid
M173T579	without.H2OvsBthe.H2O	0.04	1.69	TRUE	Carbohydrates and Carbohydrate Conjugates/Organic Acids and Derivatives	Monosaccharides/Carboxylic Acids and Derivatives	Catecholamine Biosynthesis/Citric Acid Cycle	HILIC	9.65483	173.009	[M-H]-	a,b,c	Dehydroascorbic acid/cis-Aconitic acid
M173T579	without.H2OvsBxyl.H2O	0.0199	2.27	TRUE	Carbohydrates and Carbohydrate Conjugates/Organic Acids and Derivatives	Monosaccharides/Carboxylic Acids and Derivatives	Catecholamine Biosynthesis/Citric Acid Cycle	HILIC	9.65483	173.009	[M-H]-	a,b,c	Dehydroascorbic acid/cis-Aconitic acid
M173T579	without.H2OvsErec.H2O	0.0928	8.47	FALSE	Carbohydrates and Carbohydrate Conjugates/Organic Acids and Derivatives	Monosaccharides/Carboxylic Acids and Derivatives	Catecholamine Biosynthesis/Citric Acid Cycle	HILIC	9.65483	173.009	[M-H]-	a,b,c	Dehydroascorbic acid/cis-Aconitic acid
M173T579	without.H2OvsRint.H2O	0.0739	4.34	FALSE	Carbohydrates and Carbohydrate Conjugates/Organic Acids and Derivatives	Monosaccharides/Carboxylic Acids and Derivatives	Catecholamine Biosynthesis/Citric Acid Cycle	HILIC	9.65483	173.009	[M-H]-	a,b,c	Dehydroascorbic acid/cis-Aconitic acid
M173T579	without.H2OvsSvar.H2O	0.1278	5.26316	FALSE	Carbohydrates and Carbohydrate Conjugates/Organic Acids and Derivatives	Monosaccharides/Carboxylic Acids and Derivatives	Catecholamine Biosynthesis/Citric Acid Cycle	HILIC	9.65483	173.009	[M-H]-	a,b,c	Dehydroascorbic acid/cis-Aconitic acid
M174T313_2	without.H2OvsBint.H2O	0.2126	1.03	FALSE	Amino Acids, Peptides, and Analogues/NA/Amino Acids, Peptides, and Analogues	Amino Acids and Derivatives/NA/Amino Acids and Derivatives	NA/NA/NA	C18	5.2155	174.113	[M+H]+	a,b,c	N-Acetyl-L-leucine/N-Acetyl-D-allo-isoleucine/Hexanoyl glycine
M174T313_2	without.H2OvsBthe.H2O	0.021	1.1	TRUE	Amino Acids, Peptides, and Analogues/NA/Amino Acids, Peptides, and Analogues	Amino Acids and Derivatives/NA/Amino Acids and Derivatives	NA/NA/NA	C18	5.2155	174.113	[M+H]+	a,b,c	N-Acetyl-L-leucine/N-Acetyl-D-allo-isoleucine/Hexanoyl glycine
M174T313_2	without.H2OvsBxyl.H2O	0.0101	2.07	TRUE	Amino Acids, Peptides, and Analogues/NA/Amino Acids, Peptides, and Analogues	Amino Acids and Derivatives/NA/Amino Acids and Derivatives	NA/NA/NA	C18	5.2155	174.113	[M+H]+	a,b,c	N-Acetyl-L-leucine/N-Acetyl-D-allo-isoleucine/Hexanoyl glycine
M174T313_2	without.H2OvsErec.H2O	0.854	1.05	FALSE	Amino Acids, Peptides, and Analogues/NA/Amino Acids, Peptides, and Analogues	Amino Acids and Derivatives/NA/Amino Acids and Derivatives	NA/NA/NA	C18	5.2155	174.113	[M+H]+	a,b,c	N-Acetyl-L-leucine/N-Acetyl-D-allo-isoleucine/Hexanoyl glycine
M174T313_2	without.H2OvsRint.H2O	0.8179	1.04	FALSE	Amino Acids, Peptides, and Analogues/NA/Amino Acids, Peptides, and Analogues	Amino Acids and Derivatives/NA/Amino Acids and Derivatives	NA/NA/NA	C18	5.2155	174.113	[M+H]+	a,b,c	N-Acetyl-L-leucine/N-Acetyl-D-allo-isoleucine/Hexanoyl glycine
M174T313_2	without.H2OvsSvar.H2O	0.4985	1.04167	FALSE	Amino Acids, Peptides, and Analogues/NA/Amino Acids, Peptides, and Analogues	Amino Acids and Derivatives/NA/Amino Acids and Derivatives	NA/NA/NA	C18	5.2155	174.113	[M+H]+	a,b,c	N-Acetyl-L-leucine/N-Acetyl-D-allo-isoleucine/Hexanoyl glycine
M177T390	without.H2OvsBint.H2O	0.4435	1.14	FALSE	Carbohydrates and Carbohydrate Conjugates	Monosaccharides	Pentose Phosphate Pathway	HILIC	6.50117	177.041	[M-H]-	a,b,c	D-(+)-Gluconic acid D-lactone
M177T390	without.H2OvsBthe.H2O	0.2499	1.17	FALSE	Carbohydrates and Carbohydrate Conjugates	Monosaccharides	Pentose Phosphate Pathway	HILIC	6.50117	177.041	[M-H]-	a,b,c	D-(+)-Gluconic acid D-lactone
M177T390	without.H2OvsBxyl.H2O	0.0199	1.36	TRUE	Carbohydrates and Carbohydrate Conjugates	Monosaccharides	Pentose Phosphate Pathway	HILIC	6.50117	177.041	[M-H]-	a,b,c	D-(+)-Gluconic acid D-lactone
M177T390	without.H2OvsErec.H2O	1	0.99	FALSE	Carbohydrates and Carbohydrate Conjugates	Monosaccharides	Pentose Phosphate Pathway	HILIC	6.50117	177.041	[M-H]-	a,b,c	D-(+)-Gluconic acid D-lactone
M177T390	without.H2OvsRint.H2O	0.0739	2.52	FALSE	Carbohydrates and Carbohydrate Conjugates	Monosaccharides	Pentose Phosphate Pathway	HILIC	6.50117	177.041	[M-H]-	a,b,c	D-(+)-Gluconic acid D-lactone
M177T390	without.H2OvsSvar.H2O	0.1278	1.31579	FALSE	Carbohydrates and Carbohydrate Conjugates	Monosaccharides	Pentose Phosphate Pathway	HILIC	6.50117	177.041	[M-H]-	a,b,c	D-(+)-Gluconic acid D-lactone
M181T210	without.H2OvsBint.H2O	0.0312	1.55	TRUE	Aromatic Homomonocyclic Compounds	Benzyl Alcohols and Derivatives	NA	HILIC	3.50517	181.051	[M-H]-	a,b,c	DL-p-Hydroxyphenyllactic acid
M181T210	without.H2OvsBthe.H2O	0.1118	1.67	FALSE	Aromatic Homomonocyclic Compounds	Benzyl Alcohols and Derivatives	NA	HILIC	3.50517	181.051	[M-H]-	a,b,c	DL-p-Hydroxyphenyllactic acid
M181T210	without.H2OvsBxyl.H2O	0.0638	1.55	FALSE	Aromatic Homomonocyclic Compounds	Benzyl Alcohols and Derivatives	NA	HILIC	3.50517	181.051	[M-H]-	a,b,c	DL-p-Hydroxyphenyllactic acid
M181T210	without.H2OvsErec.H2O	0.2655	1.32	FALSE	Aromatic Homomonocyclic Compounds	Benzyl Alcohols and Derivatives	NA	HILIC	3.50517	181.051	[M-H]-	a,b,c	DL-p-Hydroxyphenyllactic acid
M181T210	without.H2OvsRint.H2O	0.9865	1.12	FALSE	Aromatic Homomonocyclic Compounds	Benzyl Alcohols and Derivatives	NA	HILIC	3.50517	181.051	[M-H]-	a,b,c	DL-p-Hydroxyphenyllactic acid
M181T210	without.H2OvsSvar.H2O	1	1.08696	FALSE	Aromatic Homomonocyclic Compounds	Benzyl Alcohols and Derivatives	NA	HILIC	3.50517	181.051	[M-H]-	a,b,c	DL-p-Hydroxyphenyllactic acid
M192T232	without.H2OvsBint.H2O	0.2126	1.21	FALSE	Amino Acids, Peptides, and Analogues	Amino Acids and Derivatives	NA	C18	3.86633	192.069	[M+H]+	a,b,c	N-Acetyl-L-methionine
M192T232	without.H2OvsBthe.H2O	0.021	1.6	TRUE	Amino Acids, Peptides, and Analogues	Amino Acids and Derivatives	NA	C18	3.86633	192.069	[M+H]+	a,b,c	N-Acetyl-L-methionine
M192T232	without.H2OvsBxyl.H2O	0.0101	5.1	TRUE	Amino Acids, Peptides, and Analogues	Amino Acids and Derivatives	NA	C18	3.86633	192.069	[M+H]+	a,b,c	N-Acetyl-L-methionine
M192T232	without.H2OvsErec.H2O	0.9107	1.03	FALSE	Amino Acids, Peptides, and Analogues	Amino Acids and Derivatives	NA	C18	3.86633	192.069	[M+H]+	a,b,c	N-Acetyl-L-methionine
M192T232	without.H2OvsRint.H2O	0.0611	1.42	FALSE	Amino Acids, Peptides, and Analogues	Amino Acids and Derivatives	NA	C18	3.86633	192.069	[M+H]+	a,b,c	N-Acetyl-L-methionine
M192T232	without.H2OvsSvar.H2O	0.1177	1.31579	FALSE	Amino Acids, Peptides, and Analogues	Amino Acids and Derivatives	NA	C18	3.86633	192.069	[M+H]+	a,b,c	N-Acetyl-L-methionine
M200T568	without.H2OvsBint.H2O	0.2702	1.41	FALSE	Amino Acids, Peptides, and Analogues	Amino Acids and Derivatives	NA	HILIC	9.47117	199.97	[M-H]-	a,b,c	L-Cysteine S-sulfate
M200T568	without.H2OvsBthe.H2O	0.4288	1.45	FALSE	Amino Acids, Peptides, and Analogues	Amino Acids and Derivatives	NA	HILIC	9.47117	199.97	[M-H]-	a,b,c	L-Cysteine S-sulfate
M200T568	without.H2OvsBxyl.H2O	0.0347	1.8	TRUE	Amino Acids, Peptides, and Analogues	Amino Acids and Derivatives	NA	HILIC	9.47117	199.97	[M-H]-	a,b,c	L-Cysteine S-sulfate
M200T568	without.H2OvsErec.H2O	1	1.07	FALSE	Amino Acids, Peptides, and Analogues	Amino Acids and Derivatives	NA	HILIC	9.47117	199.97	[M-H]-	a,b,c	L-Cysteine S-sulfate
M200T568	without.H2OvsRint.H2O	0.9865	1.09	FALSE	Amino Acids, Peptides, and Analogues	Amino Acids and Derivatives	NA	HILIC	9.47117	199.97	[M-H]-	a,b,c	L-Cysteine S-sulfate
M200T568	without.H2OvsSvar.H2O	1	1.02041	FALSE	Amino Acids, Peptides, and Analogues	Amino Acids and Derivatives	NA	HILIC	9.47117	199.97	[M-H]-	a,b,c	L-Cysteine S-sulfate
M208T336	without.H2OvsBint.H2O	0.2126	1	FALSE	Amino Acids, Peptides, and Analogues	Amino Acids and Derivatives	NA	C18	5.60583	208.097	[M+H]+	a,b,c	N-Acetyl-L-phenylalanine
M208T336	without.H2OvsBthe.H2O	0.021	1.08	TRUE	Amino Acids, Peptides, and Analogues	Amino Acids and Derivatives	NA	C18	5.60583	208.097	[M+H]+	a,b,c	N-Acetyl-L-phenylalanine
M208T336	without.H2OvsBxyl.H2O	0.0101	1.5	TRUE	Amino Acids, Peptides, and Analogues	Amino Acids and Derivatives	NA	C18	5.60583	208.097	[M+H]+	a,b,c	N-Acetyl-L-phenylalanine
M208T336	without.H2OvsErec.H2O	0.9394	1.03	FALSE	Amino Acids, Peptides, and Analogues	Amino Acids and Derivatives	NA	C18	5.60583	208.097	[M+H]+	a,b,c	N-Acetyl-L-phenylalanine
M208T336	without.H2OvsRint.H2O	0.9935	1.02	FALSE	Amino Acids, Peptides, and Analogues	Amino Acids and Derivatives	NA	C18	5.60583	208.097	[M+H]+	a,b,c	N-Acetyl-L-phenylalanine
M208T336	without.H2OvsSvar.H2O	0.9579	1	FALSE	Amino Acids, Peptides, and Analogues	Amino Acids and Derivatives	NA	C18	5.60583	208.097	[M+H]+	a,b,c	N-Acetyl-L-phenylalanine
M209T553	without.H2OvsBint.H2O	0.3506	1.14	FALSE	Carbohydrates and Carbohydrate Conjugates	Sugar Acids and Derivatives	NA	HILIC	9.22383	209.031	[M-H]-	a,b,c	D-Saccharic acid
M209T553	without.H2OvsBthe.H2O	0.2499	1.21	FALSE	Carbohydrates and Carbohydrate Conjugates	Sugar Acids and Derivatives	NA	HILIC	9.22383	209.031	[M-H]-	a,b,c	D-Saccharic acid
M209T553	without.H2OvsBxyl.H2O	0.0347	1.73	TRUE	Carbohydrates and Carbohydrate Conjugates	Sugar Acids and Derivatives	NA	HILIC	9.22383	209.031	[M-H]-	a,b,c	D-Saccharic acid
M209T553	without.H2OvsErec.H2O	1	1.09	FALSE	Carbohydrates and Carbohydrate Conjugates	Sugar Acids and Derivatives	NA	HILIC	9.22383	209.031	[M-H]-	a,b,c	D-Saccharic acid
M209T553	without.H2OvsRint.H2O	0.9865	0.82	FALSE	Carbohydrates and Carbohydrate Conjugates	Sugar Acids and Derivatives	NA	HILIC	9.22383	209.031	[M-H]-	a,b,c	D-Saccharic acid
M209T553	without.H2OvsSvar.H2O	1	1.08696	FALSE	Carbohydrates and Carbohydrate Conjugates	Sugar Acids and Derivatives	NA	HILIC	9.22383	209.031	[M-H]-	a,b,c	D-Saccharic acid
M219T348	without.H2OvsBint.H2O	0.1998	1.57	FALSE	NA	NA	NA	HILIC	5.7965	219.078	[M-H]-	a,b,c	5-hydroxy-dl-tryptophan
M219T348	without.H2OvsBthe.H2O	0.3975	1.54	FALSE	NA	NA	NA	HILIC	5.7965	219.078	[M-H]-	a,b,c	5-hydroxy-dl-tryptophan
M219T348	without.H2OvsBxyl.H2O	0.0199	1.84	TRUE	NA	NA	NA	HILIC	5.7965	219.078	[M-H]-	a,b,c	5-hydroxy-dl-tryptophan
M219T348	without.H2OvsErec.H2O	0.395	1.72	FALSE	NA	NA	NA	HILIC	5.7965	219.078	[M-H]-	a,b,c	5-hydroxy-dl-tryptophan
M219T348	without.H2OvsRint.H2O	0.9865	1.14	FALSE	NA	NA	NA	HILIC	5.7965	219.078	[M-H]-	a,b,c	5-hydroxy-dl-tryptophan
M219T348	without.H2OvsSvar.H2O	0.1278	1.88679	FALSE	NA	NA	NA	HILIC	5.7965	219.078	[M-H]-	a,b,c	5-hydroxy-dl-tryptophan
M229T501	without.H2OvsBint.H2O	0.0312	19.09	TRUE	Carbohydrates and Carbohydrate Conjugates/Carbohydrates and Carbohydrate Conjugates/Carbohydrates and Carbohydrate Conjugates/Carbohydrates and Carbohydrate Conjugates	Monosaccharides/Monosaccharides/Monosaccharides/Monosaccharides	Pentose Phosphate Pathway % Purine Metabolism/Pentose Phosphate Pathway/Pentose Phosphate Pathway/Pentose Phosphate Pathway	HILIC	8.354	229.012	[M-H]-	a,b,c	D-Ribose 5-phosphate/D-Ribose 1-phosphate/D-Ribulose 5-phosphate/D-Xylulose 5-phosphate
M229T501	without.H2OvsBthe.H2O	0.2499	8.05	FALSE	Carbohydrates and Carbohydrate Conjugates/Carbohydrates and Carbohydrate Conjugates/Carbohydrates and Carbohydrate Conjugates/Carbohydrates and Carbohydrate Conjugates	Monosaccharides/Monosaccharides/Monosaccharides/Monosaccharides	Pentose Phosphate Pathway % Purine Metabolism/Pentose Phosphate Pathway/Pentose Phosphate Pathway/Pentose Phosphate Pathway	HILIC	8.354	229.012	[M-H]-	a,b,c	D-Ribose 5-phosphate/D-Ribose 1-phosphate/D-Ribulose 5-phosphate/D-Xylulose 5-phosphate
M229T501	without.H2OvsBxyl.H2O	0.0199	10.52	TRUE	Carbohydrates and Carbohydrate Conjugates/Carbohydrates and Carbohydrate Conjugates/Carbohydrates and Carbohydrate Conjugates/Carbohydrates and Carbohydrate Conjugates	Monosaccharides/Monosaccharides/Monosaccharides/Monosaccharides	Pentose Phosphate Pathway % Purine Metabolism/Pentose Phosphate Pathway/Pentose Phosphate Pathway/Pentose Phosphate Pathway	HILIC	8.354	229.012	[M-H]-	a,b,c	D-Ribose 5-phosphate/D-Ribose 1-phosphate/D-Ribulose 5-phosphate/D-Xylulose 5-phosphate
M229T501	without.H2OvsErec.H2O	0.0928	30.2	FALSE	Carbohydrates and Carbohydrate Conjugates/Carbohydrates and Carbohydrate Conjugates/Carbohydrates and Carbohydrate Conjugates/Carbohydrates and Carbohydrate Conjugates	Monosaccharides/Monosaccharides/Monosaccharides/Monosaccharides	Pentose Phosphate Pathway % Purine Metabolism/Pentose Phosphate Pathway/Pentose Phosphate Pathway/Pentose Phosphate Pathway	HILIC	8.354	229.012	[M-H]-	a,b,c	D-Ribose 5-phosphate/D-Ribose 1-phosphate/D-Ribulose 5-phosphate/D-Xylulose 5-phosphate
M229T501	without.H2OvsRint.H2O	0.0739	190.44	FALSE	Carbohydrates and Carbohydrate Conjugates/Carbohydrates and Carbohydrate Conjugates/Carbohydrates and Carbohydrate Conjugates/Carbohydrates and Carbohydrate Conjugates	Monosaccharides/Monosaccharides/Monosaccharides/Monosaccharides	Pentose Phosphate Pathway % Purine Metabolism/Pentose Phosphate Pathway/Pentose Phosphate Pathway/Pentose Phosphate Pathway	HILIC	8.354	229.012	[M-H]-	a,b,c	D-Ribose 5-phosphate/D-Ribose 1-phosphate/D-Ribulose 5-phosphate/D-Xylulose 5-phosphate
M229T501	without.H2OvsSvar.H2O	0.1278	0	FALSE	Carbohydrates and Carbohydrate Conjugates/Carbohydrates and Carbohydrate Conjugates/Carbohydrates and Carbohydrate Conjugates/Carbohydrates and Carbohydrate Conjugates	Monosaccharides/Monosaccharides/Monosaccharides/Monosaccharides	Pentose Phosphate Pathway % Purine Metabolism/Pentose Phosphate Pathway/Pentose Phosphate Pathway/Pentose Phosphate Pathway	HILIC	8.354	229.012	[M-H]-	a,b,c	D-Ribose 5-phosphate/D-Ribose 1-phosphate/D-Ribulose 5-phosphate/D-Xylulose 5-phosphate
M243T238	without.H2OvsBint.H2O	0.0312	2.14	TRUE	Nucleosides, Nucleotides, and Analogues	Pyrimidine Nucleosides and Analogues	Pyrimidine Metabolism	HILIC	3.96267	243.063	[M-H]-	a,b	Uridine
M243T238	without.H2OvsBthe.H2O	0.04	0.08	TRUE	Nucleosides, Nucleotides, and Analogues	Pyrimidine Nucleosides and Analogues	Pyrimidine Metabolism	HILIC	3.96267	243.063	[M-H]-	a,b	Uridine
M243T238	without.H2OvsBxyl.H2O	0.0199	0.2	TRUE	Nucleosides, Nucleotides, and Analogues	Pyrimidine Nucleosides and Analogues	Pyrimidine Metabolism	HILIC	3.96267	243.063	[M-H]-	a,b	Uridine
M243T238	without.H2OvsErec.H2O	1	1.02	FALSE	Nucleosides, Nucleotides, and Analogues	Pyrimidine Nucleosides and Analogues	Pyrimidine Metabolism	HILIC	3.96267	243.063	[M-H]-	a,b	Uridine
M243T238	without.H2OvsRint.H2O	0.9865	0.91	FALSE	Nucleosides, Nucleotides, and Analogues	Pyrimidine Nucleosides and Analogues	Pyrimidine Metabolism	HILIC	3.96267	243.063	[M-H]-	a,b	Uridine
M243T238	without.H2OvsSvar.H2O	0.3176	0.719424	FALSE	Nucleosides, Nucleotides, and Analogues	Pyrimidine Nucleosides and Analogues	Pyrimidine Metabolism	HILIC	3.96267	243.063	[M-H]-	a,b	Uridine
M269T65	without.H2OvsBint.H2O	0.6264	1.04	FALSE	Nucleosides, Nucleotides, and Analogues	Purine Nucleosides and Analogues	Purine Metabolism	C18	1.08833	269.088	[M+H]+	a,b,c	Inosine
M269T65	without.H2OvsBthe.H2O	0.021	0.41	TRUE	Nucleosides, Nucleotides, and Analogues	Purine Nucleosides and Analogues	Purine Metabolism	C18	1.08833	269.088	[M+H]+	a,b,c	Inosine
M269T65	without.H2OvsBxyl.H2O	0.1302	0.96	FALSE	Nucleosides, Nucleotides, and Analogues	Purine Nucleosides and Analogues	Purine Metabolism	C18	1.08833	269.088	[M+H]+	a,b,c	Inosine
M269T65	without.H2OvsErec.H2O	0.1486	9.33	FALSE	Nucleosides, Nucleotides, and Analogues	Purine Nucleosides and Analogues	Purine Metabolism	C18	1.08833	269.088	[M+H]+	a,b,c	Inosine
M269T65	without.H2OvsRint.H2O	0.0611	25.81	FALSE	Nucleosides, Nucleotides, and Analogues	Purine Nucleosides and Analogues	Purine Metabolism	C18	1.08833	269.088	[M+H]+	a,b,c	Inosine
M269T65	without.H2OvsSvar.H2O	0.0762	1.33333	FALSE	Nucleosides, Nucleotides, and Analogues	Purine Nucleosides and Analogues	Purine Metabolism	C18	1.08833	269.088	[M+H]+	a,b,c	Inosine
M271T83	without.H2OvsBint.H2O	0.7046	1.18	FALSE	Lipids	Fatty Acids and Conjugates	NA	HILIC	1.38217	271.228	[M-H]-	a,b,c	2-Hydroxyhexadecanoic acid
M271T83	without.H2OvsBthe.H2O	0.04	6.91	TRUE	Lipids	Fatty Acids and Conjugates	NA	HILIC	1.38217	271.228	[M-H]-	a,b,c	2-Hydroxyhexadecanoic acid
M271T83	without.H2OvsBxyl.H2O	0.0199	9.86	TRUE	Lipids	Fatty Acids and Conjugates	NA	HILIC	1.38217	271.228	[M-H]-	a,b,c	2-Hydroxyhexadecanoic acid
M271T83	without.H2OvsErec.H2O	1	1.27	FALSE	Lipids	Fatty Acids and Conjugates	NA	HILIC	1.38217	271.228	[M-H]-	a,b,c	2-Hydroxyhexadecanoic acid
M271T83	without.H2OvsRint.H2O	0.0739	44.09	FALSE	Lipids	Fatty Acids and Conjugates	NA	HILIC	1.38217	271.228	[M-H]-	a,b,c	2-Hydroxyhexadecanoic acid
M271T83	without.H2OvsSvar.H2O	1	0.934579	FALSE	Lipids	Fatty Acids and Conjugates	NA	HILIC	1.38217	271.228	[M-H]-	a,b,c	2-Hydroxyhexadecanoic acid
M282T369	without.H2OvsBint.H2O	0.0312	4.95	TRUE	Nucleosides, Nucleotides, and Analogues	Purine Nucleosides and Analogues	Purine Metabolism	HILIC	6.1545	282.085	[M-H]-	a,b,c	Guanosine
M282T369	without.H2OvsBthe.H2O	0.04	0.52	TRUE	Nucleosides, Nucleotides, and Analogues	Purine Nucleosides and Analogues	Purine Metabolism	HILIC	6.1545	282.085	[M-H]-	a,b,c	Guanosine
M282T369	without.H2OvsBxyl.H2O	0.9056	1.07	FALSE	Nucleosides, Nucleotides, and Analogues	Purine Nucleosides and Analogues	Purine Metabolism	HILIC	6.1545	282.085	[M-H]-	a,b,c	Guanosine
M282T369	without.H2OvsErec.H2O	1	1	FALSE	Nucleosides, Nucleotides, and Analogues	Purine Nucleosides and Analogues	Purine Metabolism	HILIC	6.1545	282.085	[M-H]-	a,b,c	Guanosine
M282T369	without.H2OvsRint.H2O	0.9865	0.98	FALSE	Nucleosides, Nucleotides, and Analogues	Purine Nucleosides and Analogues	Purine Metabolism	HILIC	6.1545	282.085	[M-H]-	a,b,c	Guanosine
M282T369	without.H2OvsSvar.H2O	0.8998	0.840336	FALSE	Nucleosides, Nucleotides, and Analogues	Purine Nucleosides and Analogues	Purine Metabolism	HILIC	6.1545	282.085	[M-H]-	a,b,c	Guanosine
M282T84	without.H2OvsBint.H2O	0.0282	8.46	TRUE	Nucleosides, Nucleotides, and Analogues	Purine Nucleosides and Analogues	NA	C18	1.402	282.12	[M+H]+	a,b,c	2'-O-Methyladenosine
M282T84	without.H2OvsBthe.H2O	0.021	3.29	TRUE	Nucleosides, Nucleotides, and Analogues	Purine Nucleosides and Analogues	NA	C18	1.402	282.12	[M+H]+	a,b,c	2'-O-Methyladenosine
M282T84	without.H2OvsBxyl.H2O	0.0101	5.17	TRUE	Nucleosides, Nucleotides, and Analogues	Purine Nucleosides and Analogues	NA	C18	1.402	282.12	[M+H]+	a,b,c	2'-O-Methyladenosine
M282T84	without.H2OvsErec.H2O	0.9907	0.98	FALSE	Nucleosides, Nucleotides, and Analogues	Purine Nucleosides and Analogues	NA	C18	1.402	282.12	[M+H]+	a,b,c	2'-O-Methyladenosine
M282T84	without.H2OvsRint.H2O	0.4254	1.07	FALSE	Nucleosides, Nucleotides, and Analogues	Purine Nucleosides and Analogues	NA	C18	1.402	282.12	[M+H]+	a,b,c	2'-O-Methyladenosine
M282T84	without.H2OvsSvar.H2O	0.1913	1.07527	FALSE	Nucleosides, Nucleotides, and Analogues	Purine Nucleosides and Analogues	NA	C18	1.402	282.12	[M+H]+	a,b,c	2'-O-Methyladenosine
M289T536	without.H2OvsBint.H2O	0.0312	2.31	TRUE	Carbohydrates and Carbohydrate Conjugates	Disaccharides	Pentose Phosphate Pathway	HILIC	8.931	289.034	[M-H]-	a,b,c	D-Sedoheptulose 7-phosphate
M289T536	without.H2OvsBthe.H2O	0.3301	1.95	FALSE	Carbohydrates and Carbohydrate Conjugates	Disaccharides	Pentose Phosphate Pathway	HILIC	8.931	289.034	[M-H]-	a,b,c	D-Sedoheptulose 7-phosphate
M289T536	without.H2OvsBxyl.H2O	0.0199	3.18	TRUE	Carbohydrates and Carbohydrate Conjugates	Disaccharides	Pentose Phosphate Pathway	HILIC	8.931	289.034	[M-H]-	a,b,c	D-Sedoheptulose 7-phosphate
M289T536	without.H2OvsErec.H2O	0.0928	1.65	FALSE	Carbohydrates and Carbohydrate Conjugates	Disaccharides	Pentose Phosphate Pathway	HILIC	8.931	289.034	[M-H]-	a,b,c	D-Sedoheptulose 7-phosphate
M289T536	without.H2OvsRint.H2O	0.0739	3.29	FALSE	Carbohydrates and Carbohydrate Conjugates	Disaccharides	Pentose Phosphate Pathway	HILIC	8.931	289.034	[M-H]-	a,b,c	D-Sedoheptulose 7-phosphate
M289T536	without.H2OvsSvar.H2O	0.3176	1.31579	FALSE	Carbohydrates and Carbohydrate Conjugates	Disaccharides	Pentose Phosphate Pathway	HILIC	8.931	289.034	[M-H]-	a,b,c	D-Sedoheptulose 7-phosphate
M298T92	without.H2OvsBint.H2O	0.0282	11.04	TRUE	Nucleosides, Nucleotides, and Analogues/Nucleosides, Nucleotides, and Analogues	Purine Nucleosides and Analogues/Purine Nucleosides and Analogues	NA/NA	C18	1.53933	298.115	[M+H]+	a,b,c	2-Methylguanosine (N2-Methylguanosine)/2'-O-Methylguanosine
M298T92	without.H2OvsBthe.H2O	0.021	6.68	TRUE	Nucleosides, Nucleotides, and Analogues/Nucleosides, Nucleotides, and Analogues	Purine Nucleosides and Analogues/Purine Nucleosides and Analogues	NA/NA	C18	1.53933	298.115	[M+H]+	a,b,c	2-Methylguanosine (N2-Methylguanosine)/2'-O-Methylguanosine
M298T92	without.H2OvsBxyl.H2O	0.0101	7.61	TRUE	Nucleosides, Nucleotides, and Analogues/Nucleosides, Nucleotides, and Analogues	Purine Nucleosides and Analogues/Purine Nucleosides and Analogues	NA/NA	C18	1.53933	298.115	[M+H]+	a,b,c	2-Methylguanosine (N2-Methylguanosine)/2'-O-Methylguanosine
M298T92	without.H2OvsErec.H2O	0.9907	1.03	FALSE	Nucleosides, Nucleotides, and Analogues/Nucleosides, Nucleotides, and Analogues	Purine Nucleosides and Analogues/Purine Nucleosides and Analogues	NA/NA	C18	1.53933	298.115	[M+H]+	a,b,c	2-Methylguanosine (N2-Methylguanosine)/2'-O-Methylguanosine
M298T92	without.H2OvsRint.H2O	0.8748	1.06	FALSE	Nucleosides, Nucleotides, and Analogues/Nucleosides, Nucleotides, and Analogues	Purine Nucleosides and Analogues/Purine Nucleosides and Analogues	NA/NA	C18	1.53933	298.115	[M+H]+	a,b,c	2-Methylguanosine (N2-Methylguanosine)/2'-O-Methylguanosine
M298T92	without.H2OvsSvar.H2O	0.9916	1.03093	FALSE	Nucleosides, Nucleotides, and Analogues/Nucleosides, Nucleotides, and Analogues	Purine Nucleosides and Analogues/Purine Nucleosides and Analogues	NA/NA	C18	1.53933	298.115	[M+H]+	a,b,c	2-Methylguanosine (N2-Methylguanosine)/2'-O-Methylguanosine
M377T292	without.H2OvsBint.H2O	0.2126	1.17	FALSE	Aromatic Heteropolycyclic Compounds	Pteridines and Derivatives	Riboflavin Metabolism	C18	4.872	377.146	[M+H]+	a,b,c	Riboflavin
M377T292	without.H2OvsBthe.H2O	0.021	1.36	TRUE	Aromatic Heteropolycyclic Compounds	Pteridines and Derivatives	Riboflavin Metabolism	C18	4.872	377.146	[M+H]+	a,b,c	Riboflavin
M377T292	without.H2OvsBxyl.H2O	0.0101	1.52	TRUE	Aromatic Heteropolycyclic Compounds	Pteridines and Derivatives	Riboflavin Metabolism	C18	4.872	377.146	[M+H]+	a,b,c	Riboflavin
M377T292	without.H2OvsErec.H2O	0.8713	1.1	FALSE	Aromatic Heteropolycyclic Compounds	Pteridines and Derivatives	Riboflavin Metabolism	C18	4.872	377.146	[M+H]+	a,b,c	Riboflavin
M377T292	without.H2OvsRint.H2O	0.7316	1.07	FALSE	Aromatic Heteropolycyclic Compounds	Pteridines and Derivatives	Riboflavin Metabolism	C18	4.872	377.146	[M+H]+	a,b,c	Riboflavin
M377T292	without.H2OvsSvar.H2O	0.3849	1.13636	FALSE	Aromatic Heteropolycyclic Compounds	Pteridines and Derivatives	Riboflavin Metabolism	C18	4.872	377.146	[M+H]+	a,b,c	Riboflavin
M665T587	without.H2OvsBint.H2O	0.9683	1.01	FALSE	Carbohydrates and Carbohydrate Conjugates/Carbohydrates and Carbohydrate Conjugates	Tetrasaccharides/Tetrasaccharides	Galactose Metabolism/NA	HILIC	9.7795	665.216	[M-H]-	a,b,c	Stachyose/Maltotetraose
M665T587	without.H2OvsBthe.H2O	0.04	3.96	TRUE	Carbohydrates and Carbohydrate Conjugates/Carbohydrates and Carbohydrate Conjugates	Tetrasaccharides/Tetrasaccharides	Galactose Metabolism/NA	HILIC	9.7795	665.216	[M-H]-	a,b,c	Stachyose/Maltotetraose
M665T587	without.H2OvsBxyl.H2O	0.1615	1.61	FALSE	Carbohydrates and Carbohydrate Conjugates/Carbohydrates and Carbohydrate Conjugates	Tetrasaccharides/Tetrasaccharides	Galactose Metabolism/NA	HILIC	9.7795	665.216	[M-H]-	a,b,c	Stachyose/Maltotetraose
M665T587	without.H2OvsErec.H2O	0.1534	0.41	FALSE	Carbohydrates and Carbohydrate Conjugates/Carbohydrates and Carbohydrate Conjugates	Tetrasaccharides/Tetrasaccharides	Galactose Metabolism/NA	HILIC	9.7795	665.216	[M-H]-	a,b,c	Stachyose/Maltotetraose
M665T587	without.H2OvsRint.H2O	0.2005	0.53	FALSE	Carbohydrates and Carbohydrate Conjugates/Carbohydrates and Carbohydrate Conjugates	Tetrasaccharides/Tetrasaccharides	Galactose Metabolism/NA	HILIC	9.7795	665.216	[M-H]-	a,b,c	Stachyose/Maltotetraose
M665T587	without.H2OvsSvar.H2O	1	1.25	FALSE	Carbohydrates and Carbohydrate Conjugates/Carbohydrates and Carbohydrate Conjugates	Tetrasaccharides/Tetrasaccharides	Galactose Metabolism/NA	HILIC	9.7795	665.216	[M-H]-	a,b,c	Stachyose/Maltotetraose

## Sheet: Glucose
name	Group	pvalueGlc	FoldGlc	StatGlc	Class	SubClass	Pathways	LC conditions	RT (min)	m/z	Ion type	Identification status a: Accurate Mass (MS) b: Retention Time c: consistant MS/MS	Metabolite
M117T503_3	without.GlcvsErec.Glc	0.9042	0.99	FALSE	Organic Acids and Derivatives/Aliphatic Heteromonocyclic Compounds	Carboxylic Acids and Derivatives/Lactones	Carnitine Synthesis % Citric Acid Cycle % Glutamate Metabolism % Mitochondrial Electron Transport Chain % Phytanic Acid Peroxisomal Oxidation/NA	HILIC	8.37733	117.02	[M-H]-	a,b,c	Succinic acid/L-Threonic acid- 1,4-lactone
M117T503_3	without.GlcvsSvar.Glc	0.5993	0.961538	FALSE	Organic Acids and Derivatives/Aliphatic Heteromonocyclic Compounds	Carboxylic Acids and Derivatives/Lactones	Carnitine Synthesis % Citric Acid Cycle % Glutamate Metabolism % Mitochondrial Electron Transport Chain % Phytanic Acid Peroxisomal Oxidation/NA	HILIC	8.37733	117.02	[M-H]-	a,b,c	Succinic acid/L-Threonic acid- 1,4-lactone
M117T503_3	without.GlcvsRint.Glc	0.9575	0.99	FALSE	Organic Acids and Derivatives/Aliphatic Heteromonocyclic Compounds	Carboxylic Acids and Derivatives/Lactones	Carnitine Synthesis % Citric Acid Cycle % Glutamate Metabolism % Mitochondrial Electron Transport Chain % Phytanic Acid Peroxisomal Oxidation/NA	HILIC	8.37733	117.02	[M-H]-	a,b,c	Succinic acid/L-Threonic acid- 1,4-lactone
M117T503_3	without.GlcvsBint.Glc	0.0381	2.32	TRUE	Organic Acids and Derivatives/Aliphatic Heteromonocyclic Compounds	Carboxylic Acids and Derivatives/Lactones	Carnitine Synthesis % Citric Acid Cycle % Glutamate Metabolism % Mitochondrial Electron Transport Chain % Phytanic Acid Peroxisomal Oxidation/NA	HILIC	8.37733	117.02	[M-H]-	a,b,c	Succinic acid/L-Threonic acid- 1,4-lactone
M117T503_3	without.GlcvsBxyl.Glc	0.0201	11.97	TRUE	Organic Acids and Derivatives/Aliphatic Heteromonocyclic Compounds	Carboxylic Acids and Derivatives/Lactones	Carnitine Synthesis % Citric Acid Cycle % Glutamate Metabolism % Mitochondrial Electron Transport Chain % Phytanic Acid Peroxisomal Oxidation/NA	HILIC	8.37733	117.02	[M-H]-	a,b,c	Succinic acid/L-Threonic acid- 1,4-lactone
M117T503_3	without.GlcvsBthe.Glc	0.0246	9.95	TRUE	Organic Acids and Derivatives/Aliphatic Heteromonocyclic Compounds	Carboxylic Acids and Derivatives/Lactones	Carnitine Synthesis % Citric Acid Cycle % Glutamate Metabolism % Mitochondrial Electron Transport Chain % Phytanic Acid Peroxisomal Oxidation/NA	HILIC	8.37733	117.02	[M-H]-	a,b,c	Succinic acid/L-Threonic acid- 1,4-lactone
M151T242	without.GlcvsErec.Glc	0.1703	0.75	FALSE	Aromatic Homomonocyclic Compounds	Phenols and Derivatives	Tyrosine Metabolism	HILIC	4.02733	151.04	[M-H]-	a,b,c	4-Hydroxyphenylacetic acid
M151T242	without.GlcvsSvar.Glc	0.1987	0.684932	FALSE	Aromatic Homomonocyclic Compounds	Phenols and Derivatives	Tyrosine Metabolism	HILIC	4.02733	151.04	[M-H]-	a,b,c	4-Hydroxyphenylacetic acid
M151T242	without.GlcvsRint.Glc	0.0638	0.68	FALSE	Aromatic Homomonocyclic Compounds	Phenols and Derivatives	Tyrosine Metabolism	HILIC	4.02733	151.04	[M-H]-	a,b,c	4-Hydroxyphenylacetic acid
M151T242	without.GlcvsBint.Glc	0.2839	3.83	FALSE	Aromatic Homomonocyclic Compounds	Phenols and Derivatives	Tyrosine Metabolism	HILIC	4.02733	151.04	[M-H]-	a,b,c	4-Hydroxyphenylacetic acid
M151T242	without.GlcvsBxyl.Glc	0.1414	0.76	FALSE	Aromatic Homomonocyclic Compounds	Phenols and Derivatives	Tyrosine Metabolism	HILIC	4.02733	151.04	[M-H]-	a,b,c	4-Hydroxyphenylacetic acid
M151T242	without.GlcvsBthe.Glc	0.0246	0.24	TRUE	Aromatic Homomonocyclic Compounds	Phenols and Derivatives	Tyrosine Metabolism	HILIC	4.02733	151.04	[M-H]-	a,b,c	4-Hydroxyphenylacetic acid
M88T499	without.GlcvsErec.Glc	0.583	0.9	FALSE	Amino Acids, Peptides, and Analogues	Amino Acids and Derivatives	Alanine Metabolism % Glucose-Alanine Cycle % Glycine and Serine Metabolism % Selenoamino Acid Metabolism % Transcription/Translation % Urea Cycle	HILIC	8.323	88.0405	[M-H]-	a,b	Alanine
M88T499	without.GlcvsSvar.Glc	0.1987	0.787402	FALSE	Amino Acids, Peptides, and Analogues	Amino Acids and Derivatives	Alanine Metabolism % Glucose-Alanine Cycle % Glycine and Serine Metabolism % Selenoamino Acid Metabolism % Transcription/Translation % Urea Cycle	HILIC	8.323	88.0405	[M-H]-	a,b	Alanine
M88T499	without.GlcvsRint.Glc	0.9575	1.02	FALSE	Amino Acids, Peptides, and Analogues	Amino Acids and Derivatives	Alanine Metabolism % Glucose-Alanine Cycle % Glycine and Serine Metabolism % Selenoamino Acid Metabolism % Transcription/Translation % Urea Cycle	HILIC	8.323	88.0405	[M-H]-	a,b	Alanine
M88T499	without.GlcvsBint.Glc	0.7299	0.91	FALSE	Amino Acids, Peptides, and Analogues	Amino Acids and Derivatives	Alanine Metabolism % Glucose-Alanine Cycle % Glycine and Serine Metabolism % Selenoamino Acid Metabolism % Transcription/Translation % Urea Cycle	HILIC	8.323	88.0405	[M-H]-	a,b	Alanine
M88T499	without.GlcvsBxyl.Glc	0.0201	1.71	TRUE	Amino Acids, Peptides, and Analogues	Amino Acids and Derivatives	Alanine Metabolism % Glucose-Alanine Cycle % Glycine and Serine Metabolism % Selenoamino Acid Metabolism % Transcription/Translation % Urea Cycle	HILIC	8.323	88.0405	[M-H]-	a,b	Alanine
M88T499	without.GlcvsBthe.Glc	0.2146	1.45	FALSE	Amino Acids, Peptides, and Analogues	Amino Acids and Derivatives	Alanine Metabolism % Glucose-Alanine Cycle % Glycine and Serine Metabolism % Selenoamino Acid Metabolism % Transcription/Translation % Urea Cycle	HILIC	8.323	88.0405	[M-H]-	a,b	Alanine
M102T493	without.GlcvsErec.Glc	0.9042	1	FALSE	Amino Acids, Peptides, and Analogues	Amino Acids and Derivatives	Glutamate Metabolism	HILIC	8.21317	102.056	[M-H]-	a,b	γ-aminobutyric acid
M102T493	without.GlcvsSvar.Glc	0.96	0.990099	FALSE	Amino Acids, Peptides, and Analogues	Amino Acids and Derivatives	Glutamate Metabolism	HILIC	8.21317	102.056	[M-H]-	a,b	γ-aminobutyric acid
M102T493	without.GlcvsRint.Glc	0.9575	1	FALSE	Amino Acids, Peptides, and Analogues	Amino Acids and Derivatives	Glutamate Metabolism	HILIC	8.21317	102.056	[M-H]-	a,b	γ-aminobutyric acid
M102T493	without.GlcvsBint.Glc	0.0601	1.95	FALSE	Amino Acids, Peptides, and Analogues	Amino Acids and Derivatives	Glutamate Metabolism	HILIC	8.21317	102.056	[M-H]-	a,b	γ-aminobutyric acid
M102T493	without.GlcvsBxyl.Glc	0.0201	9.78	TRUE	Amino Acids, Peptides, and Analogues	Amino Acids and Derivatives	Glutamate Metabolism	HILIC	8.21317	102.056	[M-H]-	a,b	γ-aminobutyric acid
M102T493	without.GlcvsBthe.Glc	0.0246	9.63	TRUE	Amino Acids, Peptides, and Analogues	Amino Acids and Derivatives	Glutamate Metabolism	HILIC	8.21317	102.056	[M-H]-	a,b	γ-aminobutyric acid
M129T100	without.GlcvsErec.Glc	0.0284	11.89	TRUE	Lipids	Fatty Acids and Conjugates	Valine, Leucine and Isoleucine Degradation	HILIC	1.67233	129.056	[M-H]-	a,b	4-Methyl-2-oxovaleric acid
M129T100	without.GlcvsSvar.Glc	0.1987	1.23457	FALSE	Lipids	Fatty Acids and Conjugates	Valine, Leucine and Isoleucine Degradation	HILIC	1.67233	129.056	[M-H]-	a,b	4-Methyl-2-oxovaleric acid
M129T100	without.GlcvsRint.Glc	0.0389	4.15	TRUE	Lipids	Fatty Acids and Conjugates	Valine, Leucine and Isoleucine Degradation	HILIC	1.67233	129.056	[M-H]-	a,b	4-Methyl-2-oxovaleric acid
M129T100	without.GlcvsBint.Glc	0.1019	2.32	FALSE	Lipids	Fatty Acids and Conjugates	Valine, Leucine and Isoleucine Degradation	HILIC	1.67233	129.056	[M-H]-	a,b	4-Methyl-2-oxovaleric acid
M129T100	without.GlcvsBxyl.Glc	0.0201	2.46	TRUE	Lipids	Fatty Acids and Conjugates	Valine, Leucine and Isoleucine Degradation	HILIC	1.67233	129.056	[M-H]-	a,b	4-Methyl-2-oxovaleric acid
M129T100	without.GlcvsBthe.Glc	0.0246	5.47	TRUE	Lipids	Fatty Acids and Conjugates	Valine, Leucine and Isoleucine Degradation	HILIC	1.67233	129.056	[M-H]-	a,b	4-Methyl-2-oxovaleric acid
M181T210	without.GlcvsErec.Glc	0.0284	14.35	TRUE	Aromatic Homomonocyclic Compounds	Benzyl Alcohols and Derivatives	NA	HILIC	3.50517	181.051	[M-H]-	a,b,c	DL-p-Hydroxyphenyllactic acid
M181T210	without.GlcvsSvar.Glc	0.021	1.78571	TRUE	Aromatic Homomonocyclic Compounds	Benzyl Alcohols and Derivatives	NA	HILIC	3.50517	181.051	[M-H]-	a,b,c	DL-p-Hydroxyphenyllactic acid
M181T210	without.GlcvsRint.Glc	0.1068	1.4	FALSE	Aromatic Homomonocyclic Compounds	Benzyl Alcohols and Derivatives	NA	HILIC	3.50517	181.051	[M-H]-	a,b,c	DL-p-Hydroxyphenyllactic acid
M181T210	without.GlcvsBint.Glc	0.0381	3.12	TRUE	Aromatic Homomonocyclic Compounds	Benzyl Alcohols and Derivatives	NA	HILIC	3.50517	181.051	[M-H]-	a,b,c	DL-p-Hydroxyphenyllactic acid
M181T210	without.GlcvsBxyl.Glc	0.1414	1.3	FALSE	Aromatic Homomonocyclic Compounds	Benzyl Alcohols and Derivatives	NA	HILIC	3.50517	181.051	[M-H]-	a,b,c	DL-p-Hydroxyphenyllactic acid
M181T210	without.GlcvsBthe.Glc	0.0711	1.29	FALSE	Aromatic Homomonocyclic Compounds	Benzyl Alcohols and Derivatives	NA	HILIC	3.50517	181.051	[M-H]-	a,b,c	DL-p-Hydroxyphenyllactic acid
M163T99	without.GlcvsErec.Glc	0.0284	2.99	TRUE	Aromatic Homomonocyclic Compounds	Cinnamic Acid Derivatives	NA	HILIC	1.64817	163.04	[M-H]-	a,b,c	trans-3-Hydroxycinnamic acid (m-Coumaric acid)
M163T99	without.GlcvsSvar.Glc	0.2739	1.31579	FALSE	Aromatic Homomonocyclic Compounds	Cinnamic Acid Derivatives	NA	HILIC	1.64817	163.04	[M-H]-	a,b,c	trans-3-Hydroxycinnamic acid (m-Coumaric acid)
M163T99	without.GlcvsRint.Glc	0.2305	1.47	FALSE	Aromatic Homomonocyclic Compounds	Cinnamic Acid Derivatives	NA	HILIC	1.64817	163.04	[M-H]-	a,b,c	trans-3-Hydroxycinnamic acid (m-Coumaric acid)
M163T99	without.GlcvsBint.Glc	0.1019	1.75	FALSE	Aromatic Homomonocyclic Compounds	Cinnamic Acid Derivatives	NA	HILIC	1.64817	163.04	[M-H]-	a,b,c	trans-3-Hydroxycinnamic acid (m-Coumaric acid)
M163T99	without.GlcvsBxyl.Glc	0.0201	1.99	TRUE	Aromatic Homomonocyclic Compounds	Cinnamic Acid Derivatives	NA	HILIC	1.64817	163.04	[M-H]-	a,b,c	trans-3-Hydroxycinnamic acid (m-Coumaric acid)
M163T99	without.GlcvsBthe.Glc	0.0246	3.14	TRUE	Aromatic Homomonocyclic Compounds	Cinnamic Acid Derivatives	NA	HILIC	1.64817	163.04	[M-H]-	a,b,c	trans-3-Hydroxycinnamic acid (m-Coumaric acid)
M125T150	without.GlcvsErec.Glc	0.0284	4.8	TRUE	Aromatic Heteromonocyclic Compounds	Diazines	Pyrimidine Metabolism	HILIC	2.4945	125.036	[M-H]-	a,b,c	Thymine
M125T150	without.GlcvsSvar.Glc	0.775	1.02041	FALSE	Aromatic Heteromonocyclic Compounds	Diazines	Pyrimidine Metabolism	HILIC	2.4945	125.036	[M-H]-	a,b,c	Thymine
M125T150	without.GlcvsRint.Glc	0.0389	2.66	TRUE	Aromatic Heteromonocyclic Compounds	Diazines	Pyrimidine Metabolism	HILIC	2.4945	125.036	[M-H]-	a,b,c	Thymine
M125T150	without.GlcvsBint.Glc	0.0381	1.48	TRUE	Aromatic Heteromonocyclic Compounds	Diazines	Pyrimidine Metabolism	HILIC	2.4945	125.036	[M-H]-	a,b,c	Thymine
M125T150	without.GlcvsBxyl.Glc	0.0932	1.25	FALSE	Aromatic Heteromonocyclic Compounds	Diazines	Pyrimidine Metabolism	HILIC	2.4945	125.036	[M-H]-	a,b,c	Thymine
M125T150	without.GlcvsBthe.Glc	0.0414	1.52	TRUE	Aromatic Heteromonocyclic Compounds	Diazines	Pyrimidine Metabolism	HILIC	2.4945	125.036	[M-H]-	a,b,c	Thymine
M160T291	without.GlcvsErec.Glc	0.9042	0.96	FALSE	Amino Acids, Peptides, and Analogues	Amino Acids and Derivatives	Lysine Degradation	HILIC	4.853	160.062	[M-H]-	a,b,c	Alpha-D-Aminoadipic acid
M160T291	without.GlcvsSvar.Glc	0.0339	1.66667	TRUE	Amino Acids, Peptides, and Analogues	Amino Acids and Derivatives	Lysine Degradation	HILIC	4.853	160.062	[M-H]-	a,b,c	Alpha-D-Aminoadipic acid
M160T291	without.GlcvsRint.Glc	0.8617	1.13	FALSE	Amino Acids, Peptides, and Analogues	Amino Acids and Derivatives	Lysine Degradation	HILIC	4.853	160.062	[M-H]-	a,b,c	Alpha-D-Aminoadipic acid
M160T291	without.GlcvsBint.Glc	0.981	0.94	FALSE	Amino Acids, Peptides, and Analogues	Amino Acids and Derivatives	Lysine Degradation	HILIC	4.853	160.062	[M-H]-	a,b,c	Alpha-D-Aminoadipic acid
M160T291	without.GlcvsBxyl.Glc	0.7907	0.85	FALSE	Amino Acids, Peptides, and Analogues	Amino Acids and Derivatives	Lysine Degradation	HILIC	4.853	160.062	[M-H]-	a,b,c	Alpha-D-Aminoadipic acid
M160T291	without.GlcvsBthe.Glc	0.5718	1.2	FALSE	Amino Acids, Peptides, and Analogues	Amino Acids and Derivatives	Lysine Degradation	HILIC	4.853	160.062	[M-H]-	a,b,c	Alpha-D-Aminoadipic acid
M212T162	without.GlcvsErec.Glc	0.3945	1.11	FALSE	Aromatic Heteropolycyclic Compounds	Indoles	NA	HILIC	2.7005	212.003	[M-H]-	a,b,c	Indoxyl sulfate
M212T162	without.GlcvsSvar.Glc	0.8733	1.13636	FALSE	Aromatic Heteropolycyclic Compounds	Indoles	NA	HILIC	2.7005	212.003	[M-H]-	a,b,c	Indoxyl sulfate
M212T162	without.GlcvsRint.Glc	0.9157	0.87	FALSE	Aromatic Heteropolycyclic Compounds	Indoles	NA	HILIC	2.7005	212.003	[M-H]-	a,b,c	Indoxyl sulfate
M212T162	without.GlcvsBint.Glc	0.0381	1.43	TRUE	Aromatic Heteropolycyclic Compounds	Indoles	NA	HILIC	2.7005	212.003	[M-H]-	a,b,c	Indoxyl sulfate
M212T162	without.GlcvsBxyl.Glc	0.0201	1.73	TRUE	Aromatic Heteropolycyclic Compounds	Indoles	NA	HILIC	2.7005	212.003	[M-H]-	a,b,c	Indoxyl sulfate
M212T162	without.GlcvsBthe.Glc	0.0246	1.69	TRUE	Aromatic Heteropolycyclic Compounds	Indoles	NA	HILIC	2.7005	212.003	[M-H]-	a,b,c	Indoxyl sulfate
M122T168	without.GlcvsErec.Glc	0.0284	2.65	TRUE	Aromatic Heteromonocyclic Compounds/Amino Acids, Peptides, and Analogues	Pyridines and Derivatives/Amino Acids and Derivatives	Nicotinate and Nicotinamide Metabolism/NA	HILIC	2.7955	122.025	[M-H]-	a,b,c	Nicotinic acid/Picolinic acid
M122T168	without.GlcvsSvar.Glc	0.021	2.7027	TRUE	Aromatic Heteromonocyclic Compounds/Amino Acids, Peptides, and Analogues	Pyridines and Derivatives/Amino Acids and Derivatives	Nicotinate and Nicotinamide Metabolism/NA	HILIC	2.7955	122.025	[M-H]-	a,b,c	Nicotinic acid/Picolinic acid
M122T168	without.GlcvsRint.Glc	0.0389	0.56	TRUE	Aromatic Heteromonocyclic Compounds/Amino Acids, Peptides, and Analogues	Pyridines and Derivatives/Amino Acids and Derivatives	Nicotinate and Nicotinamide Metabolism/NA	HILIC	2.7955	122.025	[M-H]-	a,b,c	Nicotinic acid/Picolinic acid
M122T168	without.GlcvsBint.Glc	0.5572	1.3	FALSE	Aromatic Heteromonocyclic Compounds/Amino Acids, Peptides, and Analogues	Pyridines and Derivatives/Amino Acids and Derivatives	Nicotinate and Nicotinamide Metabolism/NA	HILIC	2.7955	122.025	[M-H]-	a,b,c	Nicotinic acid/Picolinic acid
M122T168	without.GlcvsBxyl.Glc	0.9602	1.02	FALSE	Aromatic Heteromonocyclic Compounds/Amino Acids, Peptides, and Analogues	Pyridines and Derivatives/Amino Acids and Derivatives	Nicotinate and Nicotinamide Metabolism/NA	HILIC	2.7955	122.025	[M-H]-	a,b,c	Nicotinic acid/Picolinic acid
M122T168	without.GlcvsBthe.Glc	0.5718	0.97	FALSE	Aromatic Heteromonocyclic Compounds/Amino Acids, Peptides, and Analogues	Pyridines and Derivatives/Amino Acids and Derivatives	Nicotinate and Nicotinamide Metabolism/NA	HILIC	2.7955	122.025	[M-H]-	a,b,c	Nicotinic acid/Picolinic acid
M289T536	without.GlcvsErec.Glc	0.0284	7.55	TRUE	Carbohydrates and Carbohydrate Conjugates	Disaccharides	Pentose Phosphate Pathway	HILIC	8.931	289.034	[M-H]-	a,b,c	D-Sedoheptulose 7-phosphate
M289T536	without.GlcvsSvar.Glc	0.021	5.55556	TRUE	Carbohydrates and Carbohydrate Conjugates	Disaccharides	Pentose Phosphate Pathway	HILIC	8.931	289.034	[M-H]-	a,b,c	D-Sedoheptulose 7-phosphate
M289T536	without.GlcvsRint.Glc	0.0389	2.2	TRUE	Carbohydrates and Carbohydrate Conjugates	Disaccharides	Pentose Phosphate Pathway	HILIC	8.931	289.034	[M-H]-	a,b,c	D-Sedoheptulose 7-phosphate
M289T536	without.GlcvsBint.Glc	0.0381	12.27	TRUE	Carbohydrates and Carbohydrate Conjugates	Disaccharides	Pentose Phosphate Pathway	HILIC	8.931	289.034	[M-H]-	a,b,c	D-Sedoheptulose 7-phosphate
M289T536	without.GlcvsBxyl.Glc	0.0201	8.6	TRUE	Carbohydrates and Carbohydrate Conjugates	Disaccharides	Pentose Phosphate Pathway	HILIC	8.931	289.034	[M-H]-	a,b,c	D-Sedoheptulose 7-phosphate
M289T536	without.GlcvsBthe.Glc	0.0246	8.9	TRUE	Carbohydrates and Carbohydrate Conjugates	Disaccharides	Pentose Phosphate Pathway	HILIC	8.931	289.034	[M-H]-	a,b,c	D-Sedoheptulose 7-phosphate
M133T525	without.GlcvsErec.Glc	1	0.99	FALSE	NA	NA	NA	HILIC	8.75767	133.014	[M-H]-	a,b,c	Diglycolic acid
M133T525	without.GlcvsSvar.Glc	0.0602	0.884956	FALSE	NA	NA	NA	HILIC	8.75767	133.014	[M-H]-	a,b,c	Diglycolic acid
M133T525	without.GlcvsRint.Glc	0.8101	1.1	FALSE	NA	NA	NA	HILIC	8.75767	133.014	[M-H]-	a,b,c	Diglycolic acid
M133T525	without.GlcvsBint.Glc	0.0381	7.46	TRUE	NA	NA	NA	HILIC	8.75767	133.014	[M-H]-	a,b,c	Diglycolic acid
M133T525	without.GlcvsBxyl.Glc	0.0201	1.71	TRUE	NA	NA	NA	HILIC	8.75767	133.014	[M-H]-	a,b,c	Diglycolic acid
M133T525	without.GlcvsBthe.Glc	0.0246	1.49	TRUE	NA	NA	NA	HILIC	8.75767	133.014	[M-H]-	a,b,c	Diglycolic acid
M271T83	without.GlcvsErec.Glc	0.1703	1.43	FALSE	Lipids	Fatty Acids and Conjugates	NA	HILIC	1.38217	271.228	[M-H]-	a,b,c	2-Hydroxyhexadecanoic acid
M271T83	without.GlcvsSvar.Glc	0.8733	1.11111	FALSE	Lipids	Fatty Acids and Conjugates	NA	HILIC	1.38217	271.228	[M-H]-	a,b,c	2-Hydroxyhexadecanoic acid
M271T83	without.GlcvsRint.Glc	0.0389	8.66	TRUE	Lipids	Fatty Acids and Conjugates	NA	HILIC	1.38217	271.228	[M-H]-	a,b,c	2-Hydroxyhexadecanoic acid
M271T83	without.GlcvsBint.Glc	0.9381	1.05	FALSE	Lipids	Fatty Acids and Conjugates	NA	HILIC	1.38217	271.228	[M-H]-	a,b,c	2-Hydroxyhexadecanoic acid
M271T83	without.GlcvsBxyl.Glc	0.0201	18.73	TRUE	Lipids	Fatty Acids and Conjugates	NA	HILIC	1.38217	271.228	[M-H]-	a,b,c	2-Hydroxyhexadecanoic acid
M271T83	without.GlcvsBthe.Glc	0.0246	24.65	TRUE	Lipids	Fatty Acids and Conjugates	NA	HILIC	1.38217	271.228	[M-H]-	a,b,c	2-Hydroxyhexadecanoic acid
M151T349_2	without.GlcvsErec.Glc	0.0284	0.72	TRUE	Aromatic Heteropolycyclic Compounds	Imidazopyrimidines	Purine Metabolism	HILIC	5.80917	151.026	[M-H]-	a,b,c	Xanthine
M151T349_2	without.GlcvsSvar.Glc	0.021	0.154799	TRUE	Aromatic Heteropolycyclic Compounds	Imidazopyrimidines	Purine Metabolism	HILIC	5.80917	151.026	[M-H]-	a,b,c	Xanthine
M151T349_2	without.GlcvsRint.Glc	0.0389	0.32	TRUE	Aromatic Heteropolycyclic Compounds	Imidazopyrimidines	Purine Metabolism	HILIC	5.80917	151.026	[M-H]-	a,b,c	Xanthine
M151T349_2	without.GlcvsBint.Glc	0.0381	1.76	TRUE	Aromatic Heteropolycyclic Compounds	Imidazopyrimidines	Purine Metabolism	HILIC	5.80917	151.026	[M-H]-	a,b,c	Xanthine
M151T349_2	without.GlcvsBxyl.Glc	0.0201	1.8	TRUE	Aromatic Heteropolycyclic Compounds	Imidazopyrimidines	Purine Metabolism	HILIC	5.80917	151.026	[M-H]-	a,b,c	Xanthine
M151T349_2	without.GlcvsBthe.Glc	0.0414	1.27	TRUE	Aromatic Heteropolycyclic Compounds	Imidazopyrimidines	Purine Metabolism	HILIC	5.80917	151.026	[M-H]-	a,b,c	Xanthine
M111T180	without.GlcvsErec.Glc	0.0284	0.51	TRUE	Aromatic Heteromonocyclic Compounds	Diazines	Beta-Alanine Metabolism % Pyrimidine Metabolism	HILIC	3.00567	111.02	[M-H]-	a,b,c	Uracil
M111T180	without.GlcvsSvar.Glc	0.1428	1.0989	FALSE	Aromatic Heteromonocyclic Compounds	Diazines	Beta-Alanine Metabolism % Pyrimidine Metabolism	HILIC	3.00567	111.02	[M-H]-	a,b,c	Uracil
M111T180	without.GlcvsRint.Glc	0.8101	1.1	FALSE	Aromatic Heteromonocyclic Compounds	Diazines	Beta-Alanine Metabolism % Pyrimidine Metabolism	HILIC	3.00567	111.02	[M-H]-	a,b,c	Uracil
M111T180	without.GlcvsBint.Glc	0.0381	2.32	TRUE	Aromatic Heteromonocyclic Compounds	Diazines	Beta-Alanine Metabolism % Pyrimidine Metabolism	HILIC	3.00567	111.02	[M-H]-	a,b,c	Uracil
M111T180	without.GlcvsBxyl.Glc	0.0201	1.44	TRUE	Aromatic Heteromonocyclic Compounds	Diazines	Beta-Alanine Metabolism % Pyrimidine Metabolism	HILIC	3.00567	111.02	[M-H]-	a,b,c	Uracil
M111T180	without.GlcvsBthe.Glc	0.0246	1.51	TRUE	Aromatic Heteromonocyclic Compounds	Diazines	Beta-Alanine Metabolism % Pyrimidine Metabolism	HILIC	3.00567	111.02	[M-H]-	a,b,c	Uracil
M219T348	without.GlcvsErec.Glc	0.0457	1.38	TRUE	NA	NA	NA	HILIC	5.7965	219.078	[M-H]-	a,b,c	5-hydroxy-dl-tryptophan
M219T348	without.GlcvsSvar.Glc	0.0339	1.5873	TRUE	NA	NA	NA	HILIC	5.7965	219.078	[M-H]-	a,b,c	5-hydroxy-dl-tryptophan
M219T348	without.GlcvsRint.Glc	0.3203	1.43	FALSE	NA	NA	NA	HILIC	5.7965	219.078	[M-H]-	a,b,c	5-hydroxy-dl-tryptophan
M219T348	without.GlcvsBint.Glc	0.0601	1.35	FALSE	NA	NA	NA	HILIC	5.7965	219.078	[M-H]-	a,b,c	5-hydroxy-dl-tryptophan
M219T348	without.GlcvsBxyl.Glc	0.2002	1.3	FALSE	NA	NA	NA	HILIC	5.7965	219.078	[M-H]-	a,b,c	5-hydroxy-dl-tryptophan
M219T348	without.GlcvsBthe.Glc	0.2146	1.28	FALSE	NA	NA	NA	HILIC	5.7965	219.078	[M-H]-	a,b,c	5-hydroxy-dl-tryptophan
M131T109	without.GlcvsErec.Glc	0.4834	1.05	FALSE	Organic Acids and Derivatives	Hydroxy Acids and Derivatives	NA	HILIC	1.8205	131.072	[M-H]-	a,b,c	2-hydroxycaproic acid
M131T109	without.GlcvsSvar.Glc	0.021	6.66667	TRUE	Organic Acids and Derivatives	Hydroxy Acids and Derivatives	NA	HILIC	1.8205	131.072	[M-H]-	a,b,c	2-hydroxycaproic acid
M131T109	without.GlcvsRint.Glc	0.8101	1.05	FALSE	Organic Acids and Derivatives	Hydroxy Acids and Derivatives	NA	HILIC	1.8205	131.072	[M-H]-	a,b,c	2-hydroxycaproic acid
M131T109	without.GlcvsBint.Glc	0.0601	2.04	FALSE	Organic Acids and Derivatives	Hydroxy Acids and Derivatives	NA	HILIC	1.8205	131.072	[M-H]-	a,b,c	2-hydroxycaproic acid
M131T109	without.GlcvsBxyl.Glc	0.0201	1.54	TRUE	Organic Acids and Derivatives	Hydroxy Acids and Derivatives	NA	HILIC	1.8205	131.072	[M-H]-	a,b,c	2-hydroxycaproic acid
M131T109	without.GlcvsBthe.Glc	0.0246	1.74	TRUE	Organic Acids and Derivatives	Hydroxy Acids and Derivatives	NA	HILIC	1.8205	131.072	[M-H]-	a,b,c	2-hydroxycaproic acid
M137T286	without.GlcvsErec.Glc	0.4834	1.06	FALSE	Aromatic Homomonocyclic Compounds	Benzoic Acid and Derivatives	Ubiquinone Biosynthesis	HILIC	4.76517	137.025	[M-H]-	a,b,c	4-Hydroxybenzoic acid
M137T286	without.GlcvsSvar.Glc	0.6732	0.980392	FALSE	Aromatic Homomonocyclic Compounds	Benzoic Acid and Derivatives	Ubiquinone Biosynthesis	HILIC	4.76517	137.025	[M-H]-	a,b,c	4-Hydroxybenzoic acid
M137T286	without.GlcvsRint.Glc	1	1	FALSE	Aromatic Homomonocyclic Compounds	Benzoic Acid and Derivatives	Ubiquinone Biosynthesis	HILIC	4.76517	137.025	[M-H]-	a,b,c	4-Hydroxybenzoic acid
M137T286	without.GlcvsBint.Glc	0.0381	5.05	TRUE	Aromatic Homomonocyclic Compounds	Benzoic Acid and Derivatives	Ubiquinone Biosynthesis	HILIC	4.76517	137.025	[M-H]-	a,b,c	4-Hydroxybenzoic acid
M137T286	without.GlcvsBxyl.Glc	0.4384	1.1	FALSE	Aromatic Homomonocyclic Compounds	Benzoic Acid and Derivatives	Ubiquinone Biosynthesis	HILIC	4.76517	137.025	[M-H]-	a,b,c	4-Hydroxybenzoic acid
M137T286	without.GlcvsBthe.Glc	0.2742	1.16	FALSE	Aromatic Homomonocyclic Compounds	Benzoic Acid and Derivatives	Ubiquinone Biosynthesis	HILIC	4.76517	137.025	[M-H]-	a,b,c	4-Hydroxybenzoic acid
M154T432_2	without.GlcvsErec.Glc	0.2352	1.05	FALSE	Amino Acids, Peptides, and Analogues	Amino Acids and Derivatives	Ammonia Recycling % Histidine Metabolism % Transcription/Translation	HILIC	7.204	154.063	[M-H]-	a,b,c	Histidine
M154T432_2	without.GlcvsSvar.Glc	0.021	1.5625	TRUE	Amino Acids, Peptides, and Analogues	Amino Acids and Derivatives	Ammonia Recycling % Histidine Metabolism % Transcription/Translation	HILIC	7.204	154.063	[M-H]-	a,b,c	Histidine
M154T432_2	without.GlcvsRint.Glc	0.1068	1.22	FALSE	Amino Acids, Peptides, and Analogues	Amino Acids and Derivatives	Ammonia Recycling % Histidine Metabolism % Transcription/Translation	HILIC	7.204	154.063	[M-H]-	a,b,c	Histidine
M154T432_2	without.GlcvsBint.Glc	0.0381	1.23	TRUE	Amino Acids, Peptides, and Analogues	Amino Acids and Derivatives	Ammonia Recycling % Histidine Metabolism % Transcription/Translation	HILIC	7.204	154.063	[M-H]-	a,b,c	Histidine
M154T432_2	without.GlcvsBxyl.Glc	0.0201	1.29	TRUE	Amino Acids, Peptides, and Analogues	Amino Acids and Derivatives	Ammonia Recycling % Histidine Metabolism % Transcription/Translation	HILIC	7.204	154.063	[M-H]-	a,b,c	Histidine
M154T432_2	without.GlcvsBthe.Glc	0.0414	1.33	TRUE	Amino Acids, Peptides, and Analogues	Amino Acids and Derivatives	Ammonia Recycling % Histidine Metabolism % Transcription/Translation	HILIC	7.204	154.063	[M-H]-	a,b,c	Histidine
M89T252_2	without.GlcvsErec.Glc	0.0284	23.75	TRUE	Organic Acids and Derivatives	Hydroxy Acids and Derivatives	Pyruvaldehyde Degradation % Pyruvate Metabolism	HILIC	4.19867	89.0246	[M-H]-	a,b,c	D-Lactic acid
M89T252_2	without.GlcvsSvar.Glc	0.021	12.5	TRUE	Organic Acids and Derivatives	Hydroxy Acids and Derivatives	Pyruvaldehyde Degradation % Pyruvate Metabolism	HILIC	4.19867	89.0246	[M-H]-	a,b,c	D-Lactic acid
M89T252_2	without.GlcvsRint.Glc	0.0389	10.49	TRUE	Organic Acids and Derivatives	Hydroxy Acids and Derivatives	Pyruvaldehyde Degradation % Pyruvate Metabolism	HILIC	4.19867	89.0246	[M-H]-	a,b,c	D-Lactic acid
M89T252_2	without.GlcvsBint.Glc	0.0381	12.36	TRUE	Organic Acids and Derivatives	Hydroxy Acids and Derivatives	Pyruvaldehyde Degradation % Pyruvate Metabolism	HILIC	4.19867	89.0246	[M-H]-	a,b,c	D-Lactic acid
M89T252_2	without.GlcvsBxyl.Glc	0.0932	0.81	FALSE	Organic Acids and Derivatives	Hydroxy Acids and Derivatives	Pyruvaldehyde Degradation % Pyruvate Metabolism	HILIC	4.19867	89.0246	[M-H]-	a,b,c	D-Lactic acid
M89T252_2	without.GlcvsBthe.Glc	0.2742	0.88	FALSE	Organic Acids and Derivatives	Hydroxy Acids and Derivatives	Pyruvaldehyde Degradation % Pyruvate Metabolism	HILIC	4.19867	89.0246	[M-H]-	a,b,c	D-Lactic acid
M173T579	without.GlcvsErec.Glc	0.0284	10.63	TRUE	Carbohydrates and Carbohydrate Conjugates/Organic Acids and Derivatives	Monosaccharides/Carboxylic Acids and Derivatives	Catecholamine Biosynthesis/Citric Acid Cycle	HILIC	9.65483	173.009	[M-H]-	a,b,c	Dehydroascorbic acid/cis-Aconitic acid
M173T579	without.GlcvsSvar.Glc	0.021	11.1111	TRUE	Carbohydrates and Carbohydrate Conjugates/Organic Acids and Derivatives	Monosaccharides/Carboxylic Acids and Derivatives	Catecholamine Biosynthesis/Citric Acid Cycle	HILIC	9.65483	173.009	[M-H]-	a,b,c	Dehydroascorbic acid/cis-Aconitic acid
M173T579	without.GlcvsRint.Glc	0.0389	3.2	TRUE	Carbohydrates and Carbohydrate Conjugates/Organic Acids and Derivatives	Monosaccharides/Carboxylic Acids and Derivatives	Catecholamine Biosynthesis/Citric Acid Cycle	HILIC	9.65483	173.009	[M-H]-	a,b,c	Dehydroascorbic acid/cis-Aconitic acid
M173T579	without.GlcvsBint.Glc	0.0381	3.67	TRUE	Carbohydrates and Carbohydrate Conjugates/Organic Acids and Derivatives	Monosaccharides/Carboxylic Acids and Derivatives	Catecholamine Biosynthesis/Citric Acid Cycle	HILIC	9.65483	173.009	[M-H]-	a,b,c	Dehydroascorbic acid/cis-Aconitic acid
M173T579	without.GlcvsBxyl.Glc	0.0201	3.02	TRUE	Carbohydrates and Carbohydrate Conjugates/Organic Acids and Derivatives	Monosaccharides/Carboxylic Acids and Derivatives	Catecholamine Biosynthesis/Citric Acid Cycle	HILIC	9.65483	173.009	[M-H]-	a,b,c	Dehydroascorbic acid/cis-Aconitic acid
M173T579	without.GlcvsBthe.Glc	0.0246	1.57	TRUE	Carbohydrates and Carbohydrate Conjugates/Organic Acids and Derivatives	Monosaccharides/Carboxylic Acids and Derivatives	Catecholamine Biosynthesis/Citric Acid Cycle	HILIC	9.65483	173.009	[M-H]-	a,b,c	Dehydroascorbic acid/cis-Aconitic acid
M124T455	without.GlcvsErec.Glc	0.0284	1.59	TRUE	Organic Acids and Derivatives	Sulfonic Acids and Derivatives	Bile Acid Biosynthesis % Taurine and Hypotaurine Metabolism	HILIC	7.584	124.008	[M-H]-	a,b,c	Taurine
M124T455	without.GlcvsSvar.Glc	0.021	1.53846	TRUE	Organic Acids and Derivatives	Sulfonic Acids and Derivatives	Bile Acid Biosynthesis % Taurine and Hypotaurine Metabolism	HILIC	7.584	124.008	[M-H]-	a,b,c	Taurine
M124T455	without.GlcvsRint.Glc	0.9157	1.14	FALSE	Organic Acids and Derivatives	Sulfonic Acids and Derivatives	Bile Acid Biosynthesis % Taurine and Hypotaurine Metabolism	HILIC	7.584	124.008	[M-H]-	a,b,c	Taurine
M124T455	without.GlcvsBint.Glc	0.2255	1.38	FALSE	Organic Acids and Derivatives	Sulfonic Acids and Derivatives	Bile Acid Biosynthesis % Taurine and Hypotaurine Metabolism	HILIC	7.584	124.008	[M-H]-	a,b,c	Taurine
M124T455	without.GlcvsBxyl.Glc	0.3497	1.43	FALSE	Organic Acids and Derivatives	Sulfonic Acids and Derivatives	Bile Acid Biosynthesis % Taurine and Hypotaurine Metabolism	HILIC	7.584	124.008	[M-H]-	a,b,c	Taurine
M124T455	without.GlcvsBthe.Glc	0.0246	1.65	TRUE	Organic Acids and Derivatives	Sulfonic Acids and Derivatives	Bile Acid Biosynthesis % Taurine and Hypotaurine Metabolism	HILIC	7.584	124.008	[M-H]-	a,b,c	Taurine
M88T446_2	without.GlcvsErec.Glc	0.8259	0.98	FALSE	Amino Acids, Peptides, and Analogues	Amino Acids and Derivatives	Aspartate Metabolism % Beta-Alanine Metabolism % Propanoate Metabolism % Pyrimidine Metabolism	HILIC	7.439	88.0405	[M-H]-	a,b	ß-Alanine
M88T446_2	without.GlcvsSvar.Glc	0.8733	1.02041	FALSE	Amino Acids, Peptides, and Analogues	Amino Acids and Derivatives	Aspartate Metabolism % Beta-Alanine Metabolism % Propanoate Metabolism % Pyrimidine Metabolism	HILIC	7.439	88.0405	[M-H]-	a,b	ß-Alanine
M88T446_2	without.GlcvsRint.Glc	0.7278	1.07	FALSE	Amino Acids, Peptides, and Analogues	Amino Acids and Derivatives	Aspartate Metabolism % Beta-Alanine Metabolism % Propanoate Metabolism % Pyrimidine Metabolism	HILIC	7.439	88.0405	[M-H]-	a,b	ß-Alanine
M88T446_2	without.GlcvsBint.Glc	0.1525	1.11	FALSE	Amino Acids, Peptides, and Analogues	Amino Acids and Derivatives	Aspartate Metabolism % Beta-Alanine Metabolism % Propanoate Metabolism % Pyrimidine Metabolism	HILIC	7.439	88.0405	[M-H]-	a,b	ß-Alanine
M88T446_2	without.GlcvsBxyl.Glc	0.0201	1.54	TRUE	Amino Acids, Peptides, and Analogues	Amino Acids and Derivatives	Aspartate Metabolism % Beta-Alanine Metabolism % Propanoate Metabolism % Pyrimidine Metabolism	HILIC	7.439	88.0405	[M-H]-	a,b	ß-Alanine
M88T446_2	without.GlcvsBthe.Glc	0.0246	1.46	TRUE	Amino Acids, Peptides, and Analogues	Amino Acids and Derivatives	Aspartate Metabolism % Beta-Alanine Metabolism % Propanoate Metabolism % Pyrimidine Metabolism	HILIC	7.439	88.0405	[M-H]-	a,b	ß-Alanine
M137T111	without.GlcvsErec.Glc	0.0284	1.95	TRUE	Aromatic Homomonocyclic Compounds	Phenols and Derivatives	NA	HILIC	1.8465	137.061	[M-H]-	a,b,c	2-(4-Hydroxyphenyl)ethanol
M137T111	without.GlcvsSvar.Glc	0.96	0.970874	FALSE	Aromatic Homomonocyclic Compounds	Phenols and Derivatives	NA	HILIC	1.8465	137.061	[M-H]-	a,b,c	2-(4-Hydroxyphenyl)ethanol
M137T111	without.GlcvsRint.Glc	0.8101	1.11	FALSE	Aromatic Homomonocyclic Compounds	Phenols and Derivatives	NA	HILIC	1.8465	137.061	[M-H]-	a,b,c	2-(4-Hydroxyphenyl)ethanol
M137T111	without.GlcvsBint.Glc	0.0381	2.65	TRUE	Aromatic Homomonocyclic Compounds	Phenols and Derivatives	NA	HILIC	1.8465	137.061	[M-H]-	a,b,c	2-(4-Hydroxyphenyl)ethanol
M137T111	without.GlcvsBxyl.Glc	0.0201	2.68	TRUE	Aromatic Homomonocyclic Compounds	Phenols and Derivatives	NA	HILIC	1.8465	137.061	[M-H]-	a,b,c	2-(4-Hydroxyphenyl)ethanol
M137T111	without.GlcvsBthe.Glc	0.0246	2.44	TRUE	Aromatic Homomonocyclic Compounds	Phenols and Derivatives	NA	HILIC	1.8465	137.061	[M-H]-	a,b,c	2-(4-Hydroxyphenyl)ethanol
M177T390	without.GlcvsErec.Glc	0.7445	1.03	FALSE	Carbohydrates and Carbohydrate Conjugates	Monosaccharides	Pentose Phosphate Pathway	HILIC	6.50117	177.041	[M-H]-	a,b,c	D-(+)-Gluconic acid D-lactone
M177T390	without.GlcvsSvar.Glc	0.021	2.94118	TRUE	Carbohydrates and Carbohydrate Conjugates	Monosaccharides	Pentose Phosphate Pathway	HILIC	6.50117	177.041	[M-H]-	a,b,c	D-(+)-Gluconic acid D-lactone
M177T390	without.GlcvsRint.Glc	0.0389	16.89	TRUE	Carbohydrates and Carbohydrate Conjugates	Monosaccharides	Pentose Phosphate Pathway	HILIC	6.50117	177.041	[M-H]-	a,b,c	D-(+)-Gluconic acid D-lactone
M177T390	without.GlcvsBint.Glc	0.1019	1.23	FALSE	Carbohydrates and Carbohydrate Conjugates	Monosaccharides	Pentose Phosphate Pathway	HILIC	6.50117	177.041	[M-H]-	a,b,c	D-(+)-Gluconic acid D-lactone
M177T390	without.GlcvsBxyl.Glc	0.0201	1.81	TRUE	Carbohydrates and Carbohydrate Conjugates	Monosaccharides	Pentose Phosphate Pathway	HILIC	6.50117	177.041	[M-H]-	a,b,c	D-(+)-Gluconic acid D-lactone
M177T390	without.GlcvsBthe.Glc	0.0246	1.62	TRUE	Carbohydrates and Carbohydrate Conjugates	Monosaccharides	Pentose Phosphate Pathway	HILIC	6.50117	177.041	[M-H]-	a,b,c	D-(+)-Gluconic acid D-lactone
M213T147	without.GlcvsErec.Glc	0.583	1.16	FALSE	Lipids	Fatty Acids and Conjugates	NA	HILIC	2.45283	213.125	[M-H]-	a,b,c	d-Desthiobiotin
M213T147	without.GlcvsSvar.Glc	0.775	1.0989	FALSE	Lipids	Fatty Acids and Conjugates	NA	HILIC	2.45283	213.125	[M-H]-	a,b,c	d-Desthiobiotin
M213T147	without.GlcvsRint.Glc	0.9964	1	FALSE	Lipids	Fatty Acids and Conjugates	NA	HILIC	2.45283	213.125	[M-H]-	a,b,c	d-Desthiobiotin
M213T147	without.GlcvsBint.Glc	0.4653	1.41	FALSE	Lipids	Fatty Acids and Conjugates	NA	HILIC	2.45283	213.125	[M-H]-	a,b,c	d-Desthiobiotin
M213T147	without.GlcvsBxyl.Glc	0.0201	2.46	TRUE	Lipids	Fatty Acids and Conjugates	NA	HILIC	2.45283	213.125	[M-H]-	a,b,c	d-Desthiobiotin
M213T147	without.GlcvsBthe.Glc	0.0246	1.84	TRUE	Lipids	Fatty Acids and Conjugates	NA	HILIC	2.45283	213.125	[M-H]-	a,b,c	d-Desthiobiotin
M229T501	without.GlcvsErec.Glc	0.0284	19.86	TRUE	Carbohydrates and Carbohydrate Conjugates/Carbohydrates and Carbohydrate Conjugates/Carbohydrates and Carbohydrate Conjugates/Carbohydrates and Carbohydrate Conjugates	Monosaccharides/Monosaccharides/Monosaccharides/Monosaccharides	Pentose Phosphate Pathway % Purine Metabolism/Pentose Phosphate Pathway/Pentose Phosphate Pathway/Pentose Phosphate Pathway	HILIC	8.354	229.012	[M-H]-	a,b,c	D-Ribose 5-phosphate/D-Ribose 1-phosphate/D-Ribulose 5-phosphate/D-Xylulose 5-phosphate
M229T501	without.GlcvsSvar.Glc	0.021	100	TRUE	Carbohydrates and Carbohydrate Conjugates/Carbohydrates and Carbohydrate Conjugates/Carbohydrates and Carbohydrate Conjugates/Carbohydrates and Carbohydrate Conjugates	Monosaccharides/Monosaccharides/Monosaccharides/Monosaccharides	Pentose Phosphate Pathway % Purine Metabolism/Pentose Phosphate Pathway/Pentose Phosphate Pathway/Pentose Phosphate Pathway	HILIC	8.354	229.012	[M-H]-	a,b,c	D-Ribose 5-phosphate/D-Ribose 1-phosphate/D-Ribulose 5-phosphate/D-Xylulose 5-phosphate
M229T501	without.GlcvsRint.Glc	0.0389	18.15	TRUE	Carbohydrates and Carbohydrate Conjugates/Carbohydrates and Carbohydrate Conjugates/Carbohydrates and Carbohydrate Conjugates/Carbohydrates and Carbohydrate Conjugates	Monosaccharides/Monosaccharides/Monosaccharides/Monosaccharides	Pentose Phosphate Pathway % Purine Metabolism/Pentose Phosphate Pathway/Pentose Phosphate Pathway/Pentose Phosphate Pathway	HILIC	8.354	229.012	[M-H]-	a,b,c	D-Ribose 5-phosphate/D-Ribose 1-phosphate/D-Ribulose 5-phosphate/D-Xylulose 5-phosphate
M229T501	without.GlcvsBint.Glc	0.0381	43.94	TRUE	Carbohydrates and Carbohydrate Conjugates/Carbohydrates and Carbohydrate Conjugates/Carbohydrates and Carbohydrate Conjugates/Carbohydrates and Carbohydrate Conjugates	Monosaccharides/Monosaccharides/Monosaccharides/Monosaccharides	Pentose Phosphate Pathway % Purine Metabolism/Pentose Phosphate Pathway/Pentose Phosphate Pathway/Pentose Phosphate Pathway	HILIC	8.354	229.012	[M-H]-	a,b,c	D-Ribose 5-phosphate/D-Ribose 1-phosphate/D-Ribulose 5-phosphate/D-Xylulose 5-phosphate
M229T501	without.GlcvsBxyl.Glc	0.0201	35.63	TRUE	Carbohydrates and Carbohydrate Conjugates/Carbohydrates and Carbohydrate Conjugates/Carbohydrates and Carbohydrate Conjugates/Carbohydrates and Carbohydrate Conjugates	Monosaccharides/Monosaccharides/Monosaccharides/Monosaccharides	Pentose Phosphate Pathway % Purine Metabolism/Pentose Phosphate Pathway/Pentose Phosphate Pathway/Pentose Phosphate Pathway	HILIC	8.354	229.012	[M-H]-	a,b,c	D-Ribose 5-phosphate/D-Ribose 1-phosphate/D-Ribulose 5-phosphate/D-Xylulose 5-phosphate
M229T501	without.GlcvsBthe.Glc	0.0246	49.47	TRUE	Carbohydrates and Carbohydrate Conjugates/Carbohydrates and Carbohydrate Conjugates/Carbohydrates and Carbohydrate Conjugates/Carbohydrates and Carbohydrate Conjugates	Monosaccharides/Monosaccharides/Monosaccharides/Monosaccharides	Pentose Phosphate Pathway % Purine Metabolism/Pentose Phosphate Pathway/Pentose Phosphate Pathway/Pentose Phosphate Pathway	HILIC	8.354	229.012	[M-H]-	a,b,c	D-Ribose 5-phosphate/D-Ribose 1-phosphate/D-Ribulose 5-phosphate/D-Xylulose 5-phosphate
M115T526	without.GlcvsErec.Glc	0.4834	0.97	FALSE	Lipids	Fatty Acids and Conjugates	NA	HILIC	8.7595	115.004	[M-H]-	a,b,c	Maleic acid
M115T526	without.GlcvsSvar.Glc	0.1428	0.925926	FALSE	Lipids	Fatty Acids and Conjugates	NA	HILIC	8.7595	115.004	[M-H]-	a,b,c	Maleic acid
M115T526	without.GlcvsRint.Glc	0.5285	1.13	FALSE	Lipids	Fatty Acids and Conjugates	NA	HILIC	8.7595	115.004	[M-H]-	a,b,c	Maleic acid
M115T526	without.GlcvsBint.Glc	0.0381	7.54	TRUE	Lipids	Fatty Acids and Conjugates	NA	HILIC	8.7595	115.004	[M-H]-	a,b,c	Maleic acid
M115T526	without.GlcvsBxyl.Glc	0.0201	2.02	TRUE	Lipids	Fatty Acids and Conjugates	NA	HILIC	8.7595	115.004	[M-H]-	a,b,c	Maleic acid
M115T526	without.GlcvsBthe.Glc	0.0246	1.73	TRUE	Lipids	Fatty Acids and Conjugates	NA	HILIC	8.7595	115.004	[M-H]-	a,b,c	Maleic acid
M103T522	without.GlcvsErec.Glc	0.8259	1.02	FALSE	Organic Acids and Derivatives	Carboxylic Acids and Derivatives	Aspartate Metabolism % Fatty Acid Biosynthesis	HILIC	8.7035	103.004	[M-H]-	a,b,c	Malonic acid
M103T522	without.GlcvsSvar.Glc	0.021	4.16667	TRUE	Organic Acids and Derivatives	Carboxylic Acids and Derivatives	Aspartate Metabolism % Fatty Acid Biosynthesis	HILIC	8.7035	103.004	[M-H]-	a,b,c	Malonic acid
M103T522	without.GlcvsRint.Glc	0.0389	1.98	TRUE	Organic Acids and Derivatives	Carboxylic Acids and Derivatives	Aspartate Metabolism % Fatty Acid Biosynthesis	HILIC	8.7035	103.004	[M-H]-	a,b,c	Malonic acid
M103T522	without.GlcvsBint.Glc	0.3685	0.89	FALSE	Organic Acids and Derivatives	Carboxylic Acids and Derivatives	Aspartate Metabolism % Fatty Acid Biosynthesis	HILIC	8.7035	103.004	[M-H]-	a,b,c	Malonic acid
M103T522	without.GlcvsBxyl.Glc	0.0201	1.43	TRUE	Organic Acids and Derivatives	Carboxylic Acids and Derivatives	Aspartate Metabolism % Fatty Acid Biosynthesis	HILIC	8.7035	103.004	[M-H]-	a,b,c	Malonic acid
M103T522	without.GlcvsBthe.Glc	0.0246	1.45	TRUE	Organic Acids and Derivatives	Carboxylic Acids and Derivatives	Aspartate Metabolism % Fatty Acid Biosynthesis	HILIC	8.7035	103.004	[M-H]-	a,b,c	Malonic acid
M665T587	without.GlcvsErec.Glc	0.0457	0.61	TRUE	Carbohydrates and Carbohydrate Conjugates/Carbohydrates and Carbohydrate Conjugates	Tetrasaccharides/Tetrasaccharides	Galactose Metabolism/NA	HILIC	9.7795	665.216	[M-H]-	a,b,c	Stachyose/Maltotetraose
M665T587	without.GlcvsSvar.Glc	0.0339	2.12766	TRUE	Carbohydrates and Carbohydrate Conjugates/Carbohydrates and Carbohydrate Conjugates	Tetrasaccharides/Tetrasaccharides	Galactose Metabolism/NA	HILIC	9.7795	665.216	[M-H]-	a,b,c	Stachyose/Maltotetraose
M665T587	without.GlcvsRint.Glc	0.1637	0.56	FALSE	Carbohydrates and Carbohydrate Conjugates/Carbohydrates and Carbohydrate Conjugates	Tetrasaccharides/Tetrasaccharides	Galactose Metabolism/NA	HILIC	9.7795	665.216	[M-H]-	a,b,c	Stachyose/Maltotetraose
M665T587	without.GlcvsBint.Glc	0.1019	1.58	FALSE	Carbohydrates and Carbohydrate Conjugates/Carbohydrates and Carbohydrate Conjugates	Tetrasaccharides/Tetrasaccharides	Galactose Metabolism/NA	HILIC	9.7795	665.216	[M-H]-	a,b,c	Stachyose/Maltotetraose
M665T587	without.GlcvsBxyl.Glc	0.0932	1.78	FALSE	Carbohydrates and Carbohydrate Conjugates/Carbohydrates and Carbohydrate Conjugates	Tetrasaccharides/Tetrasaccharides	Galactose Metabolism/NA	HILIC	9.7795	665.216	[M-H]-	a,b,c	Stachyose/Maltotetraose
M665T587	without.GlcvsBthe.Glc	0.0711	1.9	FALSE	Carbohydrates and Carbohydrate Conjugates/Carbohydrates and Carbohydrate Conjugates	Tetrasaccharides/Tetrasaccharides	Galactose Metabolism/NA	HILIC	9.7795	665.216	[M-H]-	a,b,c	Stachyose/Maltotetraose
M129T579	without.GlcvsErec.Glc	0.0284	4.42	TRUE	Lipids	Fatty Acids and Conjugates	NA	HILIC	9.65283	129.02	[M-H]-	a,b,c	Mesaconic acid
M129T579	without.GlcvsSvar.Glc	0.021	4.7619	TRUE	Lipids	Fatty Acids and Conjugates	NA	HILIC	9.65283	129.02	[M-H]-	a,b,c	Mesaconic acid
M129T579	without.GlcvsRint.Glc	0.1068	1.76	FALSE	Lipids	Fatty Acids and Conjugates	NA	HILIC	9.65283	129.02	[M-H]-	a,b,c	Mesaconic acid
M129T579	without.GlcvsBint.Glc	0.0381	1.93	TRUE	Lipids	Fatty Acids and Conjugates	NA	HILIC	9.65283	129.02	[M-H]-	a,b,c	Mesaconic acid
M129T579	without.GlcvsBxyl.Glc	0.0201	1.69	TRUE	Lipids	Fatty Acids and Conjugates	NA	HILIC	9.65283	129.02	[M-H]-	a,b,c	Mesaconic acid
M129T579	without.GlcvsBthe.Glc	0.2146	1.17	FALSE	Lipids	Fatty Acids and Conjugates	NA	HILIC	9.65283	129.02	[M-H]-	a,b,c	Mesaconic acid
M102T406	without.GlcvsErec.Glc	0.583	1.08	FALSE	Amino Acids, Peptides, and Analogues/Amino Acids, Peptides, and Analogues	Amino Acids and Derivatives/Amino Acids and Derivatives	Pyrimidine Metabolism/NA	HILIC	6.76733	102.056	[M-H]-	a,b	DL-3-Aminoisobutyric acid/2-Aminoisobutyric acid (2-Methylalanine)
M102T406	without.GlcvsSvar.Glc	0.96	1.04167	FALSE	Amino Acids, Peptides, and Analogues/Amino Acids, Peptides, and Analogues	Amino Acids and Derivatives/Amino Acids and Derivatives	Pyrimidine Metabolism/NA	HILIC	6.76733	102.056	[M-H]-	a,b	DL-3-Aminoisobutyric acid/2-Aminoisobutyric acid (2-Methylalanine)
M102T406	without.GlcvsRint.Glc	0.4276	1.21	FALSE	Amino Acids, Peptides, and Analogues/Amino Acids, Peptides, and Analogues	Amino Acids and Derivatives/Amino Acids and Derivatives	Pyrimidine Metabolism/NA	HILIC	6.76733	102.056	[M-H]-	a,b	DL-3-Aminoisobutyric acid/2-Aminoisobutyric acid (2-Methylalanine)
M102T406	without.GlcvsBint.Glc	0.0601	2.73	FALSE	Amino Acids, Peptides, and Analogues/Amino Acids, Peptides, and Analogues	Amino Acids and Derivatives/Amino Acids and Derivatives	Pyrimidine Metabolism/NA	HILIC	6.76733	102.056	[M-H]-	a,b	DL-3-Aminoisobutyric acid/2-Aminoisobutyric acid (2-Methylalanine)
M102T406	without.GlcvsBxyl.Glc	0.0201	2.1	TRUE	Amino Acids, Peptides, and Analogues/Amino Acids, Peptides, and Analogues	Amino Acids and Derivatives/Amino Acids and Derivatives	Pyrimidine Metabolism/NA	HILIC	6.76733	102.056	[M-H]-	a,b	DL-3-Aminoisobutyric acid/2-Aminoisobutyric acid (2-Methylalanine)
M102T406	without.GlcvsBthe.Glc	0.0414	1.79	TRUE	Amino Acids, Peptides, and Analogues/Amino Acids, Peptides, and Analogues	Amino Acids and Derivatives/Amino Acids and Derivatives	Pyrimidine Metabolism/NA	HILIC	6.76733	102.056	[M-H]-	a,b	DL-3-Aminoisobutyric acid/2-Aminoisobutyric acid (2-Methylalanine)
M200T568	without.GlcvsErec.Glc	0.9042	1.01	FALSE	Amino Acids, Peptides, and Analogues	Amino Acids and Derivatives	NA	HILIC	9.47117	199.97	[M-H]-	a,b,c	L-Cysteine S-sulfate
M200T568	without.GlcvsSvar.Glc	0.0602	1.17647	FALSE	Amino Acids, Peptides, and Analogues	Amino Acids and Derivatives	NA	HILIC	9.47117	199.97	[M-H]-	a,b,c	L-Cysteine S-sulfate
M200T568	without.GlcvsRint.Glc	0.9575	1.01	FALSE	Amino Acids, Peptides, and Analogues	Amino Acids and Derivatives	NA	HILIC	9.47117	199.97	[M-H]-	a,b,c	L-Cysteine S-sulfate
M200T568	without.GlcvsBint.Glc	0.0381	1.44	TRUE	Amino Acids, Peptides, and Analogues	Amino Acids and Derivatives	NA	HILIC	9.47117	199.97	[M-H]-	a,b,c	L-Cysteine S-sulfate
M200T568	without.GlcvsBxyl.Glc	0.0201	1.58	TRUE	Amino Acids, Peptides, and Analogues	Amino Acids and Derivatives	NA	HILIC	9.47117	199.97	[M-H]-	a,b,c	L-Cysteine S-sulfate
M200T568	without.GlcvsBthe.Glc	0.0246	1.45	TRUE	Amino Acids, Peptides, and Analogues	Amino Acids and Derivatives	NA	HILIC	9.47117	199.97	[M-H]-	a,b,c	L-Cysteine S-sulfate
M140T526	without.GlcvsErec.Glc	0.0753	1.4	FALSE	Organophosphorus Compounds	Organic Phosphoric Acids and Derivatives	Sphingolipid Metabolism	HILIC	8.774	140.012	[M-H]-	a,b,c	O-Phosphorylethanolamine
M140T526	without.GlcvsSvar.Glc	0.0339	1.40845	TRUE	Organophosphorus Compounds	Organic Phosphoric Acids and Derivatives	Sphingolipid Metabolism	HILIC	8.774	140.012	[M-H]-	a,b,c	O-Phosphorylethanolamine
M140T526	without.GlcvsRint.Glc	0.9575	1.2	FALSE	Organophosphorus Compounds	Organic Phosphoric Acids and Derivatives	Sphingolipid Metabolism	HILIC	8.774	140.012	[M-H]-	a,b,c	O-Phosphorylethanolamine
M140T526	without.GlcvsBint.Glc	0.0381	4.69	TRUE	Organophosphorus Compounds	Organic Phosphoric Acids and Derivatives	Sphingolipid Metabolism	HILIC	8.774	140.012	[M-H]-	a,b,c	O-Phosphorylethanolamine
M140T526	without.GlcvsBxyl.Glc	0.0201	2.02	TRUE	Organophosphorus Compounds	Organic Phosphoric Acids and Derivatives	Sphingolipid Metabolism	HILIC	8.774	140.012	[M-H]-	a,b,c	O-Phosphorylethanolamine
M140T526	without.GlcvsBthe.Glc	0.0246	10.41	TRUE	Organophosphorus Compounds	Organic Phosphoric Acids and Derivatives	Sphingolipid Metabolism	HILIC	8.774	140.012	[M-H]-	a,b,c	O-Phosphorylethanolamine
M185T208	without.GlcvsErec.Glc	0.6663	1.12	FALSE	NA	NA	NA	HILIC	3.47083	185.093	[M-H]-	a,b,c	L-Alanyl-L-proline
M185T208	without.GlcvsSvar.Glc	0.5993	1.07527	FALSE	NA	NA	NA	HILIC	3.47083	185.093	[M-H]-	a,b,c	L-Alanyl-L-proline
M185T208	without.GlcvsRint.Glc	0.6351	1.09	FALSE	NA	NA	NA	HILIC	3.47083	185.093	[M-H]-	a,b,c	L-Alanyl-L-proline
M185T208	without.GlcvsBint.Glc	0.2839	1.32	FALSE	NA	NA	NA	HILIC	3.47083	185.093	[M-H]-	a,b,c	L-Alanyl-L-proline
M185T208	without.GlcvsBxyl.Glc	0.0201	3.71	TRUE	NA	NA	NA	HILIC	3.47083	185.093	[M-H]-	a,b,c	L-Alanyl-L-proline
M185T208	without.GlcvsBthe.Glc	0.0246	1.67	TRUE	NA	NA	NA	HILIC	3.47083	185.093	[M-H]-	a,b,c	L-Alanyl-L-proline
M157T328	without.GlcvsErec.Glc	0.0284	2.47	TRUE	Aliphatic Heteromonocyclic Compounds	Diazines	Pyrimidine Metabolism	HILIC	5.46217	157.026	[M-H]-	a,b,c	DL-Dihydroorotic acid
M157T328	without.GlcvsSvar.Glc	0.021	3.125	TRUE	Aliphatic Heteromonocyclic Compounds	Diazines	Pyrimidine Metabolism	HILIC	5.46217	157.026	[M-H]-	a,b,c	DL-Dihydroorotic acid
M157T328	without.GlcvsRint.Glc	0.0389	3.1	TRUE	Aliphatic Heteromonocyclic Compounds	Diazines	Pyrimidine Metabolism	HILIC	5.46217	157.026	[M-H]-	a,b,c	DL-Dihydroorotic acid
M157T328	without.GlcvsBint.Glc	0.0381	6.7	TRUE	Aliphatic Heteromonocyclic Compounds	Diazines	Pyrimidine Metabolism	HILIC	5.46217	157.026	[M-H]-	a,b,c	DL-Dihydroorotic acid
M157T328	without.GlcvsBxyl.Glc	0.0201	2.67	TRUE	Aliphatic Heteromonocyclic Compounds	Diazines	Pyrimidine Metabolism	HILIC	5.46217	157.026	[M-H]-	a,b,c	DL-Dihydroorotic acid
M157T328	without.GlcvsBthe.Glc	0.0246	1.81	TRUE	Aliphatic Heteromonocyclic Compounds	Diazines	Pyrimidine Metabolism	HILIC	5.46217	157.026	[M-H]-	a,b,c	DL-Dihydroorotic acid
M135T260	without.GlcvsErec.Glc	0.8259	0.97	FALSE	Aromatic Heteropolycyclic Compounds	Imidazopyrimidines	Purine Metabolism	HILIC	4.338	135.031	[M-H]-	a,b,c	Hypoxanthine
M135T260	without.GlcvsSvar.Glc	0.021	1.35135	TRUE	Aromatic Heteropolycyclic Compounds	Imidazopyrimidines	Purine Metabolism	HILIC	4.338	135.031	[M-H]-	a,b,c	Hypoxanthine
M135T260	without.GlcvsRint.Glc	0.0389	2.43	TRUE	Aromatic Heteropolycyclic Compounds	Imidazopyrimidines	Purine Metabolism	HILIC	4.338	135.031	[M-H]-	a,b,c	Hypoxanthine
M135T260	without.GlcvsBint.Glc	0.5572	2.03	FALSE	Aromatic Heteropolycyclic Compounds	Imidazopyrimidines	Purine Metabolism	HILIC	4.338	135.031	[M-H]-	a,b,c	Hypoxanthine
M135T260	without.GlcvsBxyl.Glc	0.4384	0.95	FALSE	Aromatic Heteropolycyclic Compounds	Imidazopyrimidines	Purine Metabolism	HILIC	4.338	135.031	[M-H]-	a,b,c	Hypoxanthine
M135T260	without.GlcvsBthe.Glc	0.7588	0.94	FALSE	Aromatic Heteropolycyclic Compounds	Imidazopyrimidines	Purine Metabolism	HILIC	4.338	135.031	[M-H]-	a,b,c	Hypoxanthine
M174T313_2	without.GlcvsErec.Glc	0.7788	1	FALSE	Amino Acids, Peptides, and Analogues/NA/Amino Acids, Peptides, and Analogues	Amino Acids and Derivatives/NA/Amino Acids and Derivatives	NA/NA/NA	C18	5.2155	174.113	[M+H]+	a,b,c	N-Acetyl-L-leucine/N-Acetyl-D-allo-isoleucine/Hexanoyl glycine
M174T313_2	without.GlcvsSvar.Glc	1	0.980392	FALSE	Amino Acids, Peptides, and Analogues/NA/Amino Acids, Peptides, and Analogues	Amino Acids and Derivatives/NA/Amino Acids and Derivatives	NA/NA/NA	C18	5.2155	174.113	[M+H]+	a,b,c	N-Acetyl-L-leucine/N-Acetyl-D-allo-isoleucine/Hexanoyl glycine
M174T313_2	without.GlcvsRint.Glc	1	1.02	FALSE	Amino Acids, Peptides, and Analogues/NA/Amino Acids, Peptides, and Analogues	Amino Acids and Derivatives/NA/Amino Acids and Derivatives	NA/NA/NA	C18	5.2155	174.113	[M+H]+	a,b,c	N-Acetyl-L-leucine/N-Acetyl-D-allo-isoleucine/Hexanoyl glycine
M174T313_2	without.GlcvsBint.Glc	0.044	1.04	TRUE	Amino Acids, Peptides, and Analogues/NA/Amino Acids, Peptides, and Analogues	Amino Acids and Derivatives/NA/Amino Acids and Derivatives	NA/NA/NA	C18	5.2155	174.113	[M+H]+	a,b,c	N-Acetyl-L-leucine/N-Acetyl-D-allo-isoleucine/Hexanoyl glycine
M174T313_2	without.GlcvsBxyl.Glc	0.0091	2.03	TRUE	Amino Acids, Peptides, and Analogues/NA/Amino Acids, Peptides, and Analogues	Amino Acids and Derivatives/NA/Amino Acids and Derivatives	NA/NA/NA	C18	5.2155	174.113	[M+H]+	a,b,c	N-Acetyl-L-leucine/N-Acetyl-D-allo-isoleucine/Hexanoyl glycine
M174T313_2	without.GlcvsBthe.Glc	0.0136	1.08	TRUE	Amino Acids, Peptides, and Analogues/NA/Amino Acids, Peptides, and Analogues	Amino Acids and Derivatives/NA/Amino Acids and Derivatives	NA/NA/NA	C18	5.2155	174.113	[M+H]+	a,b,c	N-Acetyl-L-leucine/N-Acetyl-D-allo-isoleucine/Hexanoyl glycine
M173T44	without.GlcvsErec.Glc	0.948	0.96	FALSE	NA/Amino Acids, Peptides, and Analogues	NA/Peptides	NA/NA	C18	0.727833	173.092	[M+H]+	a,b,c	Pro-Gly (prolylglycine)/Gly-Pro
M173T44	without.GlcvsSvar.Glc	0.116	0.840336	FALSE	NA/Amino Acids, Peptides, and Analogues	NA/Peptides	NA/NA	C18	0.727833	173.092	[M+H]+	a,b,c	Pro-Gly (prolylglycine)/Gly-Pro
M173T44	without.GlcvsRint.Glc	0.9796	1	FALSE	NA/Amino Acids, Peptides, and Analogues	NA/Peptides	NA/NA	C18	0.727833	173.092	[M+H]+	a,b,c	Pro-Gly (prolylglycine)/Gly-Pro
M173T44	without.GlcvsBint.Glc	0.1004	1.41	FALSE	NA/Amino Acids, Peptides, and Analogues	NA/Peptides	NA/NA	C18	0.727833	173.092	[M+H]+	a,b,c	Pro-Gly (prolylglycine)/Gly-Pro
M173T44	without.GlcvsBxyl.Glc	0.0091	4.07	TRUE	NA/Amino Acids, Peptides, and Analogues	NA/Peptides	NA/NA	C18	0.727833	173.092	[M+H]+	a,b,c	Pro-Gly (prolylglycine)/Gly-Pro
M173T44	without.GlcvsBthe.Glc	0.0136	1.78	TRUE	NA/Amino Acids, Peptides, and Analogues	NA/Peptides	NA/NA	C18	0.727833	173.092	[M+H]+	a,b,c	Pro-Gly (prolylglycine)/Gly-Pro
M253T72	without.GlcvsErec.Glc	1	1	FALSE	NA	NA	NA	C18	1.20667	253.119	[M+H]+	a,b,c	Tyr-Ala (tyrosylalanine)
M253T72	without.GlcvsSvar.Glc	0.0139	0.252525	TRUE	NA	NA	NA	C18	1.20667	253.119	[M+H]+	a,b,c	Tyr-Ala (tyrosylalanine)
M253T72	without.GlcvsRint.Glc	0.8627	1.05	FALSE	NA	NA	NA	C18	1.20667	253.119	[M+H]+	a,b,c	Tyr-Ala (tyrosylalanine)
M253T72	without.GlcvsBint.Glc	0.0305	0.71	TRUE	NA	NA	NA	C18	1.20667	253.119	[M+H]+	a,b,c	Tyr-Ala (tyrosylalanine)
M253T72	without.GlcvsBxyl.Glc	0.0091	1.6	TRUE	NA	NA	NA	C18	1.20667	253.119	[M+H]+	a,b,c	Tyr-Ala (tyrosylalanine)
M253T72	without.GlcvsBthe.Glc	0.0136	1.47	TRUE	NA	NA	NA	C18	1.20667	253.119	[M+H]+	a,b,c	Tyr-Ala (tyrosylalanine)
M136T42_2	without.GlcvsErec.Glc	0.0386	0.1	TRUE	Aromatic Heteropolycyclic Compounds	Imidazopyrimidines	Purine Metabolism	C18	0.705167	136.062	[M+H]+	a,b,c	Adenine
M136T42_2	without.GlcvsSvar.Glc	0.0139	1.92308	TRUE	Aromatic Heteropolycyclic Compounds	Imidazopyrimidines	Purine Metabolism	C18	0.705167	136.062	[M+H]+	a,b,c	Adenine
M136T42_2	without.GlcvsRint.Glc	0.0273	0.07	TRUE	Aromatic Heteropolycyclic Compounds	Imidazopyrimidines	Purine Metabolism	C18	0.705167	136.062	[M+H]+	a,b,c	Adenine
M136T42_2	without.GlcvsBint.Glc	0.0305	3.14	TRUE	Aromatic Heteropolycyclic Compounds	Imidazopyrimidines	Purine Metabolism	C18	0.705167	136.062	[M+H]+	a,b,c	Adenine
M136T42_2	without.GlcvsBxyl.Glc	0.0091	3.03	TRUE	Aromatic Heteropolycyclic Compounds	Imidazopyrimidines	Purine Metabolism	C18	0.705167	136.062	[M+H]+	a,b,c	Adenine
M136T42_2	without.GlcvsBthe.Glc	0.0136	2.33	TRUE	Aromatic Heteropolycyclic Compounds	Imidazopyrimidines	Purine Metabolism	C18	0.705167	136.062	[M+H]+	a,b,c	Adenine
M298T92	without.GlcvsErec.Glc	0.4245	1.38	FALSE	Nucleosides, Nucleotides, and Analogues/Nucleosides, Nucleotides, and Analogues	Purine Nucleosides and Analogues/Purine Nucleosides and Analogues	NA/NA	C18	1.53933	298.115	[M+H]+	a,b,c	2-Methylguanosine (N2-Methylguanosine)/2'-O-Methylguanosine
M298T92	without.GlcvsSvar.Glc	0.8768	1.02041	FALSE	Nucleosides, Nucleotides, and Analogues/Nucleosides, Nucleotides, and Analogues	Purine Nucleosides and Analogues/Purine Nucleosides and Analogues	NA/NA	C18	1.53933	298.115	[M+H]+	a,b,c	2-Methylguanosine (N2-Methylguanosine)/2'-O-Methylguanosine
M298T92	without.GlcvsRint.Glc	0.3483	1.32	FALSE	Nucleosides, Nucleotides, and Analogues/Nucleosides, Nucleotides, and Analogues	Purine Nucleosides and Analogues/Purine Nucleosides and Analogues	NA/NA	C18	1.53933	298.115	[M+H]+	a,b,c	2-Methylguanosine (N2-Methylguanosine)/2'-O-Methylguanosine
M298T92	without.GlcvsBint.Glc	0.0305	1.91	TRUE	Nucleosides, Nucleotides, and Analogues/Nucleosides, Nucleotides, and Analogues	Purine Nucleosides and Analogues/Purine Nucleosides and Analogues	NA/NA	C18	1.53933	298.115	[M+H]+	a,b,c	2-Methylguanosine (N2-Methylguanosine)/2'-O-Methylguanosine
M298T92	without.GlcvsBxyl.Glc	0.124	0.82	FALSE	Nucleosides, Nucleotides, and Analogues/Nucleosides, Nucleotides, and Analogues	Purine Nucleosides and Analogues/Purine Nucleosides and Analogues	NA/NA	C18	1.53933	298.115	[M+H]+	a,b,c	2-Methylguanosine (N2-Methylguanosine)/2'-O-Methylguanosine
M298T92	without.GlcvsBthe.Glc	0.1045	1.33	FALSE	Nucleosides, Nucleotides, and Analogues/Nucleosides, Nucleotides, and Analogues	Purine Nucleosides and Analogues/Purine Nucleosides and Analogues	NA/NA	C18	1.53933	298.115	[M+H]+	a,b,c	2-Methylguanosine (N2-Methylguanosine)/2'-O-Methylguanosine
M188T35	without.GlcvsErec.Glc	0.0386	2.2	TRUE	Organic Acids and Derivatives	Carboxylic Acids and Derivatives	NA	C18	0.583	188.176	[M+H]+	a,b,c	N8-Acetylspermidine
M188T35	without.GlcvsSvar.Glc	0.0139	1.13636	TRUE	Organic Acids and Derivatives	Carboxylic Acids and Derivatives	NA	C18	0.583	188.176	[M+H]+	a,b,c	N8-Acetylspermidine
M188T35	without.GlcvsRint.Glc	0.0273	3.87	TRUE	Organic Acids and Derivatives	Carboxylic Acids and Derivatives	NA	C18	0.583	188.176	[M+H]+	a,b,c	N8-Acetylspermidine
M188T35	without.GlcvsBint.Glc	0.2462	1.05	FALSE	Organic Acids and Derivatives	Carboxylic Acids and Derivatives	NA	C18	0.583	188.176	[M+H]+	a,b,c	N8-Acetylspermidine
M188T35	without.GlcvsBxyl.Glc	0.3233	1.05	FALSE	Organic Acids and Derivatives	Carboxylic Acids and Derivatives	NA	C18	0.583	188.176	[M+H]+	a,b,c	N8-Acetylspermidine
M188T35	without.GlcvsBthe.Glc	0.2131	1.09	FALSE	Organic Acids and Derivatives	Carboxylic Acids and Derivatives	NA	C18	0.583	188.176	[M+H]+	a,b,c	N8-Acetylspermidine
M227T35	without.GlcvsErec.Glc	0.8991	0.98	FALSE	Amino Acids, Peptides, and Analogues	Peptidomimetics	Beta-Alanine Metabolism % Histidine Metabolism	C18	0.5835	227.114	[M+H]+	a,b,c	Carnosine
M227T35	without.GlcvsSvar.Glc	0.0139	0.310559	TRUE	Amino Acids, Peptides, and Analogues	Peptidomimetics	Beta-Alanine Metabolism % Histidine Metabolism	C18	0.5835	227.114	[M+H]+	a,b,c	Carnosine
M227T35	without.GlcvsRint.Glc	0.1211	0.91	FALSE	Amino Acids, Peptides, and Analogues	Peptidomimetics	Beta-Alanine Metabolism % Histidine Metabolism	C18	0.5835	227.114	[M+H]+	a,b,c	Carnosine
M227T35	without.GlcvsBint.Glc	0.6802	0.91	FALSE	Amino Acids, Peptides, and Analogues	Peptidomimetics	Beta-Alanine Metabolism % Histidine Metabolism	C18	0.5835	227.114	[M+H]+	a,b,c	Carnosine
M227T35	without.GlcvsBxyl.Glc	0.0091	1.68	TRUE	Amino Acids, Peptides, and Analogues	Peptidomimetics	Beta-Alanine Metabolism % Histidine Metabolism	C18	0.5835	227.114	[M+H]+	a,b,c	Carnosine
M227T35	without.GlcvsBthe.Glc	0.0136	1.3	TRUE	Amino Acids, Peptides, and Analogues	Peptidomimetics	Beta-Alanine Metabolism % Histidine Metabolism	C18	0.5835	227.114	[M+H]+	a,b,c	Carnosine
M131T34_2	without.GlcvsErec.Glc	0.2416	1.17	FALSE	Aliphatic Acyclic Compounds	Guanidines	NA	C18	0.572	131.129	[M+H]+	a,b,c	Agmatine
M131T34_2	without.GlcvsSvar.Glc	0.0139	2.32558	TRUE	Aliphatic Acyclic Compounds	Guanidines	NA	C18	0.572	131.129	[M+H]+	a,b,c	Agmatine
M131T34_2	without.GlcvsRint.Glc	0.1211	1.17	FALSE	Aliphatic Acyclic Compounds	Guanidines	NA	C18	0.572	131.129	[M+H]+	a,b,c	Agmatine
M131T34_2	without.GlcvsBint.Glc	0.0305	2.55	TRUE	Aliphatic Acyclic Compounds	Guanidines	NA	C18	0.572	131.129	[M+H]+	a,b,c	Agmatine
M131T34_2	without.GlcvsBxyl.Glc	0.0091	2.28	TRUE	Aliphatic Acyclic Compounds	Guanidines	NA	C18	0.572	131.129	[M+H]+	a,b,c	Agmatine
M131T34_2	without.GlcvsBthe.Glc	0.0136	3.15	TRUE	Aliphatic Acyclic Compounds	Guanidines	NA	C18	0.572	131.129	[M+H]+	a,b,c	Agmatine
M161T41	without.GlcvsErec.Glc	0.0386	1.65	TRUE	Amino Acids, Peptides, and Analogues	Peptides	NA	C18	0.684167	161.092	[M+H]+	a,b,c	D-Ala-D-Ala
M161T41	without.GlcvsSvar.Glc	0.0139	0.8	TRUE	Amino Acids, Peptides, and Analogues	Peptides	NA	C18	0.684167	161.092	[M+H]+	a,b,c	D-Ala-D-Ala
M161T41	without.GlcvsRint.Glc	0.0273	1.88	TRUE	Amino Acids, Peptides, and Analogues	Peptides	NA	C18	0.684167	161.092	[M+H]+	a,b,c	D-Ala-D-Ala
M161T41	without.GlcvsBint.Glc	0.0305	0.65	TRUE	Amino Acids, Peptides, and Analogues	Peptides	NA	C18	0.684167	161.092	[M+H]+	a,b,c	D-Ala-D-Ala
M161T41	without.GlcvsBxyl.Glc	0.0091	0.57	TRUE	Amino Acids, Peptides, and Analogues	Peptides	NA	C18	0.684167	161.092	[M+H]+	a,b,c	D-Ala-D-Ala
M161T41	without.GlcvsBthe.Glc	0.0136	0.88	TRUE	Amino Acids, Peptides, and Analogues	Peptides	NA	C18	0.684167	161.092	[M+H]+	a,b,c	D-Ala-D-Ala
M269T65	without.GlcvsErec.Glc	0.0386	6.61	TRUE	Nucleosides, Nucleotides, and Analogues	Purine Nucleosides and Analogues	Purine Metabolism	C18	1.08833	269.088	[M+H]+	a,b,c	Inosine
M269T65	without.GlcvsSvar.Glc	0.0139	1.26582	TRUE	Nucleosides, Nucleotides, and Analogues	Purine Nucleosides and Analogues	Purine Metabolism	C18	1.08833	269.088	[M+H]+	a,b,c	Inosine
M269T65	without.GlcvsRint.Glc	0.0273	8.05	TRUE	Nucleosides, Nucleotides, and Analogues	Purine Nucleosides and Analogues	Purine Metabolism	C18	1.08833	269.088	[M+H]+	a,b,c	Inosine
M269T65	without.GlcvsBint.Glc	0.3996	1.12	FALSE	Nucleosides, Nucleotides, and Analogues	Purine Nucleosides and Analogues	Purine Metabolism	C18	1.08833	269.088	[M+H]+	a,b,c	Inosine
M269T65	without.GlcvsBxyl.Glc	0.0091	0.7	TRUE	Nucleosides, Nucleotides, and Analogues	Purine Nucleosides and Analogues	Purine Metabolism	C18	1.08833	269.088	[M+H]+	a,b,c	Inosine
M269T65	without.GlcvsBthe.Glc	0.0136	0.55	TRUE	Nucleosides, Nucleotides, and Analogues	Purine Nucleosides and Analogues	Purine Metabolism	C18	1.08833	269.088	[M+H]+	a,b,c	Inosine
M162T381	without.GlcvsErec.Glc	0.0386	2.13	TRUE	Aromatic Heteropolycyclic Compounds	Indoles	NA	C18	6.35317	162.091	[M+H]+	a,b,c	3-(2-Hydroxyethyl)indole
M162T381	without.GlcvsSvar.Glc	0.3139	0.909091	FALSE	Aromatic Heteropolycyclic Compounds	Indoles	NA	C18	6.35317	162.091	[M+H]+	a,b,c	3-(2-Hydroxyethyl)indole
M162T381	without.GlcvsRint.Glc	0.7072	0.97	FALSE	Aromatic Heteropolycyclic Compounds	Indoles	NA	C18	6.35317	162.091	[M+H]+	a,b,c	3-(2-Hydroxyethyl)indole
M162T381	without.GlcvsBint.Glc	0.0305	1.71	TRUE	Aromatic Heteropolycyclic Compounds	Indoles	NA	C18	6.35317	162.091	[M+H]+	a,b,c	3-(2-Hydroxyethyl)indole
M162T381	without.GlcvsBxyl.Glc	0.0091	1.99	TRUE	Aromatic Heteropolycyclic Compounds	Indoles	NA	C18	6.35317	162.091	[M+H]+	a,b,c	3-(2-Hydroxyethyl)indole
M162T381	without.GlcvsBthe.Glc	0.0136	2.07	TRUE	Aromatic Heteropolycyclic Compounds	Indoles	NA	C18	6.35317	162.091	[M+H]+	a,b,c	3-(2-Hydroxyethyl)indole
M146T31	without.GlcvsErec.Glc	0.0386	2.24	TRUE	Aliphatic Acyclic Compounds	Alkylamines	Methionine Metabolism % Spermidine and Spermine Biosynthesis	C18	0.512167	146.165	[M+H]+	a,b,c	Spermidine
M146T31	without.GlcvsSvar.Glc	0.0139	0.265252	TRUE	Aliphatic Acyclic Compounds	Alkylamines	Methionine Metabolism % Spermidine and Spermine Biosynthesis	C18	0.512167	146.165	[M+H]+	a,b,c	Spermidine
M146T31	without.GlcvsRint.Glc	0.9209	0.97	FALSE	Aliphatic Acyclic Compounds	Alkylamines	Methionine Metabolism % Spermidine and Spermine Biosynthesis	C18	0.512167	146.165	[M+H]+	a,b,c	Spermidine
M146T31	without.GlcvsBint.Glc	0.0305	1.93	TRUE	Aliphatic Acyclic Compounds	Alkylamines	Methionine Metabolism % Spermidine and Spermine Biosynthesis	C18	0.512167	146.165	[M+H]+	a,b,c	Spermidine
M146T31	without.GlcvsBxyl.Glc	0.0091	2.6	TRUE	Aliphatic Acyclic Compounds	Alkylamines	Methionine Metabolism % Spermidine and Spermine Biosynthesis	C18	0.512167	146.165	[M+H]+	a,b,c	Spermidine
M146T31	without.GlcvsBthe.Glc	0.0136	2.96	TRUE	Aliphatic Acyclic Compounds	Alkylamines	Methionine Metabolism % Spermidine and Spermine Biosynthesis	C18	0.512167	146.165	[M+H]+	a,b,c	Spermidine
M164T89	without.GlcvsErec.Glc	0.0386	1.68	TRUE	Amino Acids, Peptides, and Analogues	Amino Acids and Derivatives	NA	C18	1.49067	164.038	[M+H]+	a,b,c	N-Acetyl-L-Cystein
M164T89	without.GlcvsSvar.Glc	0.0139	2.17391	TRUE	Amino Acids, Peptides, and Analogues	Amino Acids and Derivatives	NA	C18	1.49067	164.038	[M+H]+	a,b,c	N-Acetyl-L-Cystein
M164T89	without.GlcvsRint.Glc	0.0273	2.64	TRUE	Amino Acids, Peptides, and Analogues	Amino Acids and Derivatives	NA	C18	1.49067	164.038	[M+H]+	a,b,c	N-Acetyl-L-Cystein
M164T89	without.GlcvsBint.Glc	0.0305	1.59	TRUE	Amino Acids, Peptides, and Analogues	Amino Acids and Derivatives	NA	C18	1.49067	164.038	[M+H]+	a,b,c	N-Acetyl-L-Cystein
M164T89	without.GlcvsBxyl.Glc	0.6193	1.2	FALSE	Amino Acids, Peptides, and Analogues	Amino Acids and Derivatives	NA	C18	1.49067	164.038	[M+H]+	a,b,c	N-Acetyl-L-Cystein
M164T89	without.GlcvsBthe.Glc	0.1045	1.15	FALSE	Amino Acids, Peptides, and Analogues	Amino Acids and Derivatives	NA	C18	1.49067	164.038	[M+H]+	a,b,c	N-Acetyl-L-Cystein
M208T336	without.GlcvsErec.Glc	0.6964	1.03	FALSE	Amino Acids, Peptides, and Analogues	Amino Acids and Derivatives	NA	C18	5.60583	208.097	[M+H]+	a,b,c	N-Acetyl-L-phenylalanine
M208T336	without.GlcvsSvar.Glc	0.2397	1.04167	FALSE	Amino Acids, Peptides, and Analogues	Amino Acids and Derivatives	NA	C18	5.60583	208.097	[M+H]+	a,b,c	N-Acetyl-L-phenylalanine
M208T336	without.GlcvsRint.Glc	0.8627	1.01	FALSE	Amino Acids, Peptides, and Analogues	Amino Acids and Derivatives	NA	C18	5.60583	208.097	[M+H]+	a,b,c	N-Acetyl-L-phenylalanine
M208T336	without.GlcvsBint.Glc	0.0305	1.11	TRUE	Amino Acids, Peptides, and Analogues	Amino Acids and Derivatives	NA	C18	5.60583	208.097	[M+H]+	a,b,c	N-Acetyl-L-phenylalanine
M208T336	without.GlcvsBxyl.Glc	0.0091	1.52	TRUE	Amino Acids, Peptides, and Analogues	Amino Acids and Derivatives	NA	C18	5.60583	208.097	[M+H]+	a,b,c	N-Acetyl-L-phenylalanine
M208T336	without.GlcvsBthe.Glc	0.0136	1.08	TRUE	Amino Acids, Peptides, and Analogues	Amino Acids and Derivatives	NA	C18	5.60583	208.097	[M+H]+	a,b,c	N-Acetyl-L-phenylalanine
M192T232	without.GlcvsErec.Glc	0.0386	1.28	TRUE	Amino Acids, Peptides, and Analogues	Amino Acids and Derivatives	NA	C18	3.86633	192.069	[M+H]+	a,b,c	N-Acetyl-L-methionine
M192T232	without.GlcvsSvar.Glc	0.0139	3.7037	TRUE	Amino Acids, Peptides, and Analogues	Amino Acids and Derivatives	NA	C18	3.86633	192.069	[M+H]+	a,b,c	N-Acetyl-L-methionine
M192T232	without.GlcvsRint.Glc	0.0273	2.03	TRUE	Amino Acids, Peptides, and Analogues	Amino Acids and Derivatives	NA	C18	3.86633	192.069	[M+H]+	a,b,c	N-Acetyl-L-methionine
M192T232	without.GlcvsBint.Glc	0.0305	1.45	TRUE	Amino Acids, Peptides, and Analogues	Amino Acids and Derivatives	NA	C18	3.86633	192.069	[M+H]+	a,b,c	N-Acetyl-L-methionine
M192T232	without.GlcvsBxyl.Glc	0.0091	5.02	TRUE	Amino Acids, Peptides, and Analogues	Amino Acids and Derivatives	NA	C18	3.86633	192.069	[M+H]+	a,b,c	N-Acetyl-L-methionine
M192T232	without.GlcvsBthe.Glc	0.0136	1.55	TRUE	Amino Acids, Peptides, and Analogues	Amino Acids and Derivatives	NA	C18	3.86633	192.069	[M+H]+	a,b,c	N-Acetyl-L-methionine
M114T40	without.GlcvsErec.Glc	0.8411	1.23	FALSE	Aliphatic Heteromonocyclic Compounds	Lactams	NA	C18	0.6685	114.066	[M+H]+	a,b,c	Creatinine
M114T40	without.GlcvsSvar.Glc	0.8768	1.13636	FALSE	Aliphatic Heteromonocyclic Compounds	Lactams	NA	C18	0.6685	114.066	[M+H]+	a,b,c	Creatinine
M114T40	without.GlcvsRint.Glc	0.3483	0.54	FALSE	Aliphatic Heteromonocyclic Compounds	Lactams	NA	C18	0.6685	114.066	[M+H]+	a,b,c	Creatinine
M114T40	without.GlcvsBint.Glc	0.4885	0.72	FALSE	Aliphatic Heteromonocyclic Compounds	Lactams	NA	C18	0.6685	114.066	[M+H]+	a,b,c	Creatinine
M114T40	without.GlcvsBxyl.Glc	0.0303	1.55	TRUE	Aliphatic Heteromonocyclic Compounds	Lactams	NA	C18	0.6685	114.066	[M+H]+	a,b,c	Creatinine
M114T40	without.GlcvsBthe.Glc	0.1506	1.37	FALSE	Aliphatic Heteromonocyclic Compounds	Lactams	NA	C18	0.6685	114.066	[M+H]+	a,b,c	Creatinine

## Sheet: Pectin
name	Group	pvalueS1	FoldS1	StatS1	Class	SubClass	Pathways	LC conditions	RT (min)	m/z	Ion type	Identification status a: Accurate Mass (MS) b: Retention Time c: consistant MS/MS	Metabolite
M102T406	without.S1vsBint.S1	0.0276	3.79	TRUE	Amino Acids, Peptides, and Analogues/Amino Acids, Peptides, and Analogues	Amino Acids and Derivatives/Amino Acids and Derivatives	Pyrimidine Metabolism/NA	HILIC	6.76733	102.056	[M-H]-	a,b	DL-3-Aminoisobutyric acid/2-Aminoisobutyric acid (2-Methylalanine)
M102T406	without.S1vsBthe.S1	0.0235	2.13	TRUE	Amino Acids, Peptides, and Analogues/Amino Acids, Peptides, and Analogues	Amino Acids and Derivatives/Amino Acids and Derivatives	Pyrimidine Metabolism/NA	HILIC	6.76733	102.056	[M-H]-	a,b	DL-3-Aminoisobutyric acid/2-Aminoisobutyric acid (2-Methylalanine)
M102T406	without.S1vsBxyl.S1	0.0156	2.85	TRUE	Amino Acids, Peptides, and Analogues/Amino Acids, Peptides, and Analogues	Amino Acids and Derivatives/Amino Acids and Derivatives	Pyrimidine Metabolism/NA	HILIC	6.76733	102.056	[M-H]-	a,b	DL-3-Aminoisobutyric acid/2-Aminoisobutyric acid (2-Methylalanine)
M102T406	without.S1vsErec.S1	0.7654	0.94	FALSE	Amino Acids, Peptides, and Analogues/Amino Acids, Peptides, and Analogues	Amino Acids and Derivatives/Amino Acids and Derivatives	Pyrimidine Metabolism/NA	HILIC	6.76733	102.056	[M-H]-	a,b	DL-3-Aminoisobutyric acid/2-Aminoisobutyric acid (2-Methylalanine)
M102T406	without.S1vsRint.S1	0.696	0.9	FALSE	Amino Acids, Peptides, and Analogues/Amino Acids, Peptides, and Analogues	Amino Acids and Derivatives/Amino Acids and Derivatives	Pyrimidine Metabolism/NA	HILIC	6.76733	102.056	[M-H]-	a,b	DL-3-Aminoisobutyric acid/2-Aminoisobutyric acid (2-Methylalanine)
M102T406	without.S1vsSvar.S1	0.9745	1.08696	FALSE	Amino Acids, Peptides, and Analogues/Amino Acids, Peptides, and Analogues	Amino Acids and Derivatives/Amino Acids and Derivatives	Pyrimidine Metabolism/NA	HILIC	6.76733	102.056	[M-H]-	a,b	DL-3-Aminoisobutyric acid/2-Aminoisobutyric acid (2-Methylalanine)
M102T493	without.S1vsBint.S1	0.0276	1.62	TRUE	Amino Acids, Peptides, and Analogues	Amino Acids and Derivatives	Glutamate Metabolism	HILIC	8.21317	102.056	[M-H]-	a,b	γ-aminobutyric acid
M102T493	without.S1vsBthe.S1	0.0235	4.14	TRUE	Amino Acids, Peptides, and Analogues	Amino Acids and Derivatives	Glutamate Metabolism	HILIC	8.21317	102.056	[M-H]-	a,b	γ-aminobutyric acid
M102T493	without.S1vsBxyl.S1	0.0156	7.95	TRUE	Amino Acids, Peptides, and Analogues	Amino Acids and Derivatives	Glutamate Metabolism	HILIC	8.21317	102.056	[M-H]-	a,b	γ-aminobutyric acid
M102T493	without.S1vsErec.S1	0.8236	1.15	FALSE	Amino Acids, Peptides, and Analogues	Amino Acids and Derivatives	Glutamate Metabolism	HILIC	8.21317	102.056	[M-H]-	a,b	γ-aminobutyric acid
M102T493	without.S1vsRint.S1	0.9847	1.1	FALSE	Amino Acids, Peptides, and Analogues	Amino Acids and Derivatives	Glutamate Metabolism	HILIC	8.21317	102.056	[M-H]-	a,b	γ-aminobutyric acid
M102T493	without.S1vsSvar.S1	0.9745	1.05263	FALSE	Amino Acids, Peptides, and Analogues	Amino Acids and Derivatives	Glutamate Metabolism	HILIC	8.21317	102.056	[M-H]-	a,b	γ-aminobutyric acid
M103T522	without.S1vsBint.S1	0.7553	1.04	FALSE	Organic Acids and Derivatives	Carboxylic Acids and Derivatives	Aspartate Metabolism % Fatty Acid Biosynthesis	HILIC	8.7035	103.004	[M-H]-	a,b,c	Malonic acid
M103T522	without.S1vsBthe.S1	0.0235	1.71	TRUE	Organic Acids and Derivatives	Carboxylic Acids and Derivatives	Aspartate Metabolism % Fatty Acid Biosynthesis	HILIC	8.7035	103.004	[M-H]-	a,b,c	Malonic acid
M103T522	without.S1vsBxyl.S1	0.0156	1.75	TRUE	Organic Acids and Derivatives	Carboxylic Acids and Derivatives	Aspartate Metabolism % Fatty Acid Biosynthesis	HILIC	8.7035	103.004	[M-H]-	a,b,c	Malonic acid
M103T522	without.S1vsErec.S1	0.8236	1.09	FALSE	Organic Acids and Derivatives	Carboxylic Acids and Derivatives	Aspartate Metabolism % Fatty Acid Biosynthesis	HILIC	8.7035	103.004	[M-H]-	a,b,c	Malonic acid
M103T522	without.S1vsRint.S1	0.6122	1.11	FALSE	Organic Acids and Derivatives	Carboxylic Acids and Derivatives	Aspartate Metabolism % Fatty Acid Biosynthesis	HILIC	8.7035	103.004	[M-H]-	a,b,c	Malonic acid
M103T522	without.S1vsSvar.S1	0.0238	3.33333	TRUE	Organic Acids and Derivatives	Carboxylic Acids and Derivatives	Aspartate Metabolism % Fatty Acid Biosynthesis	HILIC	8.7035	103.004	[M-H]-	a,b,c	Malonic acid
M111T180	without.S1vsBint.S1	0.0276	2.64	TRUE	Aromatic Heteromonocyclic Compounds	Diazines	Beta-Alanine Metabolism % Pyrimidine Metabolism	HILIC	3.00567	111.02	[M-H]-	a,b,c	Uracil
M111T180	without.S1vsBthe.S1	0.0235	3.25	TRUE	Aromatic Heteromonocyclic Compounds	Diazines	Beta-Alanine Metabolism % Pyrimidine Metabolism	HILIC	3.00567	111.02	[M-H]-	a,b,c	Uracil
M111T180	without.S1vsBxyl.S1	0.0156	2.7	TRUE	Aromatic Heteromonocyclic Compounds	Diazines	Beta-Alanine Metabolism % Pyrimidine Metabolism	HILIC	3.00567	111.02	[M-H]-	a,b,c	Uracil
M111T180	without.S1vsErec.S1	0.0489	0.3	TRUE	Aromatic Heteromonocyclic Compounds	Diazines	Beta-Alanine Metabolism % Pyrimidine Metabolism	HILIC	3.00567	111.02	[M-H]-	a,b,c	Uracil
M111T180	without.S1vsRint.S1	0.8449	0.99	FALSE	Aromatic Heteromonocyclic Compounds	Diazines	Beta-Alanine Metabolism % Pyrimidine Metabolism	HILIC	3.00567	111.02	[M-H]-	a,b,c	Uracil
M111T180	without.S1vsSvar.S1	0.1619	1.19048	FALSE	Aromatic Heteromonocyclic Compounds	Diazines	Beta-Alanine Metabolism % Pyrimidine Metabolism	HILIC	3.00567	111.02	[M-H]-	a,b,c	Uracil
M115T526	without.S1vsBint.S1	0.0276	6.3	TRUE	Lipids	Fatty Acids and Conjugates	NA	HILIC	8.7595	115.004	[M-H]-	a,b,c	Maleic acid
M115T526	without.S1vsBthe.S1	0.0235	2.08	TRUE	Lipids	Fatty Acids and Conjugates	NA	HILIC	8.7595	115.004	[M-H]-	a,b,c	Maleic acid
M115T526	without.S1vsBxyl.S1	0.0156	2.26	TRUE	Lipids	Fatty Acids and Conjugates	NA	HILIC	8.7595	115.004	[M-H]-	a,b,c	Maleic acid
M115T526	without.S1vsErec.S1	0.3683	0.92	FALSE	Lipids	Fatty Acids and Conjugates	NA	HILIC	8.7595	115.004	[M-H]-	a,b,c	Maleic acid
M115T526	without.S1vsRint.S1	0.9485	1.01	FALSE	Lipids	Fatty Acids and Conjugates	NA	HILIC	8.7595	115.004	[M-H]-	a,b,c	Maleic acid
M115T526	without.S1vsSvar.S1	0.0238	0.900901	TRUE	Lipids	Fatty Acids and Conjugates	NA	HILIC	8.7595	115.004	[M-H]-	a,b,c	Maleic acid
M117T503_3	without.S1vsBint.S1	0.0276	1.98	TRUE	Organic Acids and Derivatives/Aliphatic Heteromonocyclic Compounds	Carboxylic Acids and Derivatives/Lactones	Carnitine Synthesis % Citric Acid Cycle % Glutamate Metabolism % Mitochondrial Electron Transport Chain % Phytanic Acid Peroxisomal Oxidation/NA	HILIC	8.37733	117.02	[M-H]-	a,b,c	Succinic acid/L-Threonic acid- 1,4-lactone
M117T503_3	without.S1vsBthe.S1	0.0235	7.63	TRUE	Organic Acids and Derivatives/Aliphatic Heteromonocyclic Compounds	Carboxylic Acids and Derivatives/Lactones	Carnitine Synthesis % Citric Acid Cycle % Glutamate Metabolism % Mitochondrial Electron Transport Chain % Phytanic Acid Peroxisomal Oxidation/NA	HILIC	8.37733	117.02	[M-H]-	a,b,c	Succinic acid/L-Threonic acid- 1,4-lactone
M117T503_3	without.S1vsBxyl.S1	0.0156	8.1	TRUE	Organic Acids and Derivatives/Aliphatic Heteromonocyclic Compounds	Carboxylic Acids and Derivatives/Lactones	Carnitine Synthesis % Citric Acid Cycle % Glutamate Metabolism % Mitochondrial Electron Transport Chain % Phytanic Acid Peroxisomal Oxidation/NA	HILIC	8.37733	117.02	[M-H]-	a,b,c	Succinic acid/L-Threonic acid- 1,4-lactone
M117T503_3	without.S1vsErec.S1	1	1	FALSE	Organic Acids and Derivatives/Aliphatic Heteromonocyclic Compounds	Carboxylic Acids and Derivatives/Lactones	Carnitine Synthesis % Citric Acid Cycle % Glutamate Metabolism % Mitochondrial Electron Transport Chain % Phytanic Acid Peroxisomal Oxidation/NA	HILIC	8.37733	117.02	[M-H]-	a,b,c	Succinic acid/L-Threonic acid- 1,4-lactone
M117T503_3	without.S1vsRint.S1	0.9485	1.02	FALSE	Organic Acids and Derivatives/Aliphatic Heteromonocyclic Compounds	Carboxylic Acids and Derivatives/Lactones	Carnitine Synthesis % Citric Acid Cycle % Glutamate Metabolism % Mitochondrial Electron Transport Chain % Phytanic Acid Peroxisomal Oxidation/NA	HILIC	8.37733	117.02	[M-H]-	a,b,c	Succinic acid/L-Threonic acid- 1,4-lactone
M117T503_3	without.S1vsSvar.S1	0.3811	0.934579	FALSE	Organic Acids and Derivatives/Aliphatic Heteromonocyclic Compounds	Carboxylic Acids and Derivatives/Lactones	Carnitine Synthesis % Citric Acid Cycle % Glutamate Metabolism % Mitochondrial Electron Transport Chain % Phytanic Acid Peroxisomal Oxidation/NA	HILIC	8.37733	117.02	[M-H]-	a,b,c	Succinic acid/L-Threonic acid- 1,4-lactone
M122T168	without.S1vsBint.S1	0.1836	1.12	FALSE	Aromatic Heteromonocyclic Compounds/Amino Acids, Peptides, and Analogues	Pyridines and Derivatives/Amino Acids and Derivatives	Nicotinate and Nicotinamide Metabolism/NA	HILIC	2.7955	122.025	[M-H]-	a,b,c	Nicotinic acid/Picolinic acid
M122T168	without.S1vsBthe.S1	1	1	FALSE	Aromatic Heteromonocyclic Compounds/Amino Acids, Peptides, and Analogues	Pyridines and Derivatives/Amino Acids and Derivatives	Nicotinate and Nicotinamide Metabolism/NA	HILIC	2.7955	122.025	[M-H]-	a,b,c	Nicotinic acid/Picolinic acid
M122T168	without.S1vsBxyl.S1	0.48	1.06	FALSE	Aromatic Heteromonocyclic Compounds/Amino Acids, Peptides, and Analogues	Pyridines and Derivatives/Amino Acids and Derivatives	Nicotinate and Nicotinamide Metabolism/NA	HILIC	2.7955	122.025	[M-H]-	a,b,c	Nicotinic acid/Picolinic acid
M122T168	without.S1vsErec.S1	0.0489	2.82	TRUE	Aromatic Heteromonocyclic Compounds/Amino Acids, Peptides, and Analogues	Pyridines and Derivatives/Amino Acids and Derivatives	Nicotinate and Nicotinamide Metabolism/NA	HILIC	2.7955	122.025	[M-H]-	a,b,c	Nicotinic acid/Picolinic acid
M122T168	without.S1vsRint.S1	0.9485	1.01	FALSE	Aromatic Heteromonocyclic Compounds/Amino Acids, Peptides, and Analogues	Pyridines and Derivatives/Amino Acids and Derivatives	Nicotinate and Nicotinamide Metabolism/NA	HILIC	2.7955	122.025	[M-H]-	a,b,c	Nicotinic acid/Picolinic acid
M122T168	without.S1vsSvar.S1	0.0238	2.5641	TRUE	Aromatic Heteromonocyclic Compounds/Amino Acids, Peptides, and Analogues	Pyridines and Derivatives/Amino Acids and Derivatives	Nicotinate and Nicotinamide Metabolism/NA	HILIC	2.7955	122.025	[M-H]-	a,b,c	Nicotinic acid/Picolinic acid
M125T150	without.S1vsBint.S1	0.0467	1.51	TRUE	Aromatic Heteromonocyclic Compounds	Diazines	Pyrimidine Metabolism	HILIC	2.4945	125.036	[M-H]-	a,b,c	Thymine
M125T150	without.S1vsBthe.S1	0.0235	1.69	TRUE	Aromatic Heteromonocyclic Compounds	Diazines	Pyrimidine Metabolism	HILIC	2.4945	125.036	[M-H]-	a,b,c	Thymine
M125T150	without.S1vsBxyl.S1	0.0156	1.48	TRUE	Aromatic Heteromonocyclic Compounds	Diazines	Pyrimidine Metabolism	HILIC	2.4945	125.036	[M-H]-	a,b,c	Thymine
M125T150	without.S1vsErec.S1	0.0489	5.01	TRUE	Aromatic Heteromonocyclic Compounds	Diazines	Pyrimidine Metabolism	HILIC	2.4945	125.036	[M-H]-	a,b,c	Thymine
M125T150	without.S1vsRint.S1	0.8074	0.93	FALSE	Aromatic Heteromonocyclic Compounds	Diazines	Pyrimidine Metabolism	HILIC	2.4945	125.036	[M-H]-	a,b,c	Thymine
M125T150	without.S1vsSvar.S1	0.3811	0.877193	FALSE	Aromatic Heteromonocyclic Compounds	Diazines	Pyrimidine Metabolism	HILIC	2.4945	125.036	[M-H]-	a,b,c	Thymine
M129T100	without.S1vsBint.S1	0.0276	4.24	TRUE	Lipids	Fatty Acids and Conjugates	Valine, Leucine and Isoleucine Degradation	HILIC	1.67233	129.056	[M-H]-	a,b	4-Methyl-2-oxovaleric acid
M129T100	without.S1vsBthe.S1	0.0235	1.51	TRUE	Lipids	Fatty Acids and Conjugates	Valine, Leucine and Isoleucine Degradation	HILIC	1.67233	129.056	[M-H]-	a,b	4-Methyl-2-oxovaleric acid
M129T100	without.S1vsBxyl.S1	0.0156	1.73	TRUE	Lipids	Fatty Acids and Conjugates	Valine, Leucine and Isoleucine Degradation	HILIC	1.67233	129.056	[M-H]-	a,b	4-Methyl-2-oxovaleric acid
M129T100	without.S1vsErec.S1	0.0489	4.98	TRUE	Lipids	Fatty Acids and Conjugates	Valine, Leucine and Isoleucine Degradation	HILIC	1.67233	129.056	[M-H]-	a,b	4-Methyl-2-oxovaleric acid
M129T100	without.S1vsRint.S1	0.2682	1.14	FALSE	Lipids	Fatty Acids and Conjugates	Valine, Leucine and Isoleucine Degradation	HILIC	1.67233	129.056	[M-H]-	a,b	4-Methyl-2-oxovaleric acid
M129T100	without.S1vsSvar.S1	0.0238	1.69492	TRUE	Lipids	Fatty Acids and Conjugates	Valine, Leucine and Isoleucine Degradation	HILIC	1.67233	129.056	[M-H]-	a,b	4-Methyl-2-oxovaleric acid
M129T579	without.S1vsBint.S1	0.0276	2.65	TRUE	Lipids	Fatty Acids and Conjugates	NA	HILIC	9.65283	129.02	[M-H]-	a,b,c	Mesaconic acid
M129T579	without.S1vsBthe.S1	0.0235	1.34	TRUE	Lipids	Fatty Acids and Conjugates	NA	HILIC	9.65283	129.02	[M-H]-	a,b,c	Mesaconic acid
M129T579	without.S1vsBxyl.S1	0.0156	4.25	TRUE	Lipids	Fatty Acids and Conjugates	NA	HILIC	9.65283	129.02	[M-H]-	a,b,c	Mesaconic acid
M129T579	without.S1vsErec.S1	0.0489	5.65	TRUE	Lipids	Fatty Acids and Conjugates	NA	HILIC	9.65283	129.02	[M-H]-	a,b,c	Mesaconic acid
M129T579	without.S1vsRint.S1	0.1497	0.7	FALSE	Lipids	Fatty Acids and Conjugates	NA	HILIC	9.65283	129.02	[M-H]-	a,b,c	Mesaconic acid
M129T579	without.S1vsSvar.S1	0.0238	5.88235	TRUE	Lipids	Fatty Acids and Conjugates	NA	HILIC	9.65283	129.02	[M-H]-	a,b,c	Mesaconic acid
M131T109	without.S1vsBint.S1	0.0276	1.38	TRUE	Organic Acids and Derivatives	Hydroxy Acids and Derivatives	NA	HILIC	1.8205	131.072	[M-H]-	a,b,c	2-hydroxycaproic acid
M131T109	without.S1vsBthe.S1	0.0235	1.62	TRUE	Organic Acids and Derivatives	Hydroxy Acids and Derivatives	NA	HILIC	1.8205	131.072	[M-H]-	a,b,c	2-hydroxycaproic acid
M131T109	without.S1vsBxyl.S1	0.0156	1.51	TRUE	Organic Acids and Derivatives	Hydroxy Acids and Derivatives	NA	HILIC	1.8205	131.072	[M-H]-	a,b,c	2-hydroxycaproic acid
M131T109	without.S1vsErec.S1	0.9684	1.04	FALSE	Organic Acids and Derivatives	Hydroxy Acids and Derivatives	NA	HILIC	1.8205	131.072	[M-H]-	a,b,c	2-hydroxycaproic acid
M131T109	without.S1vsRint.S1	0.6122	1.05	FALSE	Organic Acids and Derivatives	Hydroxy Acids and Derivatives	NA	HILIC	1.8205	131.072	[M-H]-	a,b,c	2-hydroxycaproic acid
M131T109	without.S1vsSvar.S1	0.0238	4.54545	TRUE	Organic Acids and Derivatives	Hydroxy Acids and Derivatives	NA	HILIC	1.8205	131.072	[M-H]-	a,b,c	2-hydroxycaproic acid
M131T34_2	without.S1vsBint.S1	0.0181	2.67	TRUE	Aliphatic Acyclic Compounds	Guanidines	NA	C18	0.572	131.129	[M+H]+	a,b,c	Agmatine
M131T34_2	without.S1vsBthe.S1	0.0149	2.27	TRUE	Aliphatic Acyclic Compounds	Guanidines	NA	C18	0.572	131.129	[M+H]+	a,b,c	Agmatine
M131T34_2	without.S1vsBxyl.S1	0.0087	1.68	TRUE	Aliphatic Acyclic Compounds	Guanidines	NA	C18	0.572	131.129	[M+H]+	a,b,c	Agmatine
M131T34_2	without.S1vsErec.S1	0.7528	1.07	FALSE	Aliphatic Acyclic Compounds	Guanidines	NA	C18	0.572	131.129	[M+H]+	a,b,c	Agmatine
M131T34_2	without.S1vsRint.S1	0.3423	0.9	FALSE	Aliphatic Acyclic Compounds	Guanidines	NA	C18	0.572	131.129	[M+H]+	a,b,c	Agmatine
M131T34_2	without.S1vsSvar.S1	0.0152	2.08333	TRUE	Aliphatic Acyclic Compounds	Guanidines	NA	C18	0.572	131.129	[M+H]+	a,b,c	Agmatine
M133T525	without.S1vsBint.S1	0.0276	5.82	TRUE	NA	NA	NA	HILIC	8.75767	133.014	[M-H]-	a,b,c	Diglycolic acid
M133T525	without.S1vsBthe.S1	0.0235	1.8	TRUE	NA	NA	NA	HILIC	8.75767	133.014	[M-H]-	a,b,c	Diglycolic acid
M133T525	without.S1vsBxyl.S1	0.0156	1.99	TRUE	NA	NA	NA	HILIC	8.75767	133.014	[M-H]-	a,b,c	Diglycolic acid
M133T525	without.S1vsErec.S1	0.5632	0.93	FALSE	NA	NA	NA	HILIC	8.75767	133.014	[M-H]-	a,b,c	Diglycolic acid
M133T525	without.S1vsRint.S1	1	1.01	FALSE	NA	NA	NA	HILIC	8.75767	133.014	[M-H]-	a,b,c	Diglycolic acid
M133T525	without.S1vsSvar.S1	0.108	0.877193	FALSE	NA	NA	NA	HILIC	8.75767	133.014	[M-H]-	a,b,c	Diglycolic acid
M136T42_2	without.S1vsBint.S1	0.0181	3.88	TRUE	Aromatic Heteropolycyclic Compounds	Imidazopyrimidines	Purine Metabolism	C18	0.705167	136.062	[M+H]+	a,b,c	Adenine
M136T42_2	without.S1vsBthe.S1	0.0149	3.9	TRUE	Aromatic Heteropolycyclic Compounds	Imidazopyrimidines	Purine Metabolism	C18	0.705167	136.062	[M+H]+	a,b,c	Adenine
M136T42_2	without.S1vsBxyl.S1	0.0087	4.14	TRUE	Aromatic Heteropolycyclic Compounds	Imidazopyrimidines	Purine Metabolism	C18	0.705167	136.062	[M+H]+	a,b,c	Adenine
M136T42_2	without.S1vsErec.S1	0.0467	0.14	TRUE	Aromatic Heteropolycyclic Compounds	Imidazopyrimidines	Purine Metabolism	C18	0.705167	136.062	[M+H]+	a,b,c	Adenine
M136T42_2	without.S1vsRint.S1	0.4212	0.96	FALSE	Aromatic Heteropolycyclic Compounds	Imidazopyrimidines	Purine Metabolism	C18	0.705167	136.062	[M+H]+	a,b,c	Adenine
M136T42_2	without.S1vsSvar.S1	0.0152	1.6129	TRUE	Aromatic Heteropolycyclic Compounds	Imidazopyrimidines	Purine Metabolism	C18	0.705167	136.062	[M+H]+	a,b,c	Adenine
M137T111	without.S1vsBint.S1	0.0276	3.96	TRUE	Aromatic Homomonocyclic Compounds	Phenols and Derivatives	NA	HILIC	1.8465	137.061	[M-H]-	a,b,c	2-(4-Hydroxyphenyl)ethanol
M137T111	without.S1vsBthe.S1	0.0235	2.73	TRUE	Aromatic Homomonocyclic Compounds	Phenols and Derivatives	NA	HILIC	1.8465	137.061	[M-H]-	a,b,c	2-(4-Hydroxyphenyl)ethanol
M137T111	without.S1vsBxyl.S1	0.0156	2.91	TRUE	Aromatic Homomonocyclic Compounds	Phenols and Derivatives	NA	HILIC	1.8465	137.061	[M-H]-	a,b,c	2-(4-Hydroxyphenyl)ethanol
M137T111	without.S1vsErec.S1	0.0489	1.9	TRUE	Aromatic Homomonocyclic Compounds	Phenols and Derivatives	NA	HILIC	1.8465	137.061	[M-H]-	a,b,c	2-(4-Hydroxyphenyl)ethanol
M137T111	without.S1vsRint.S1	0.9847	0.99	FALSE	Aromatic Homomonocyclic Compounds	Phenols and Derivatives	NA	HILIC	1.8465	137.061	[M-H]-	a,b,c	2-(4-Hydroxyphenyl)ethanol
M137T111	without.S1vsSvar.S1	0.8998	0.952381	FALSE	Aromatic Homomonocyclic Compounds	Phenols and Derivatives	NA	HILIC	1.8465	137.061	[M-H]-	a,b,c	2-(4-Hydroxyphenyl)ethanol
M137T286	without.S1vsBint.S1	0.0276	7.48	TRUE	Aromatic Homomonocyclic Compounds	Benzoic Acid and Derivatives	Ubiquinone Biosynthesis	HILIC	4.76517	137.025	[M-H]-	a,b,c	4-Hydroxybenzoic acid
M137T286	without.S1vsBthe.S1	0.2778	1.08	FALSE	Aromatic Homomonocyclic Compounds	Benzoic Acid and Derivatives	Ubiquinone Biosynthesis	HILIC	4.76517	137.025	[M-H]-	a,b,c	4-Hydroxybenzoic acid
M137T286	without.S1vsBxyl.S1	0.1718	1.09	FALSE	Aromatic Homomonocyclic Compounds	Benzoic Acid and Derivatives	Ubiquinone Biosynthesis	HILIC	4.76517	137.025	[M-H]-	a,b,c	4-Hydroxybenzoic acid
M137T286	without.S1vsErec.S1	0.8622	1.05	FALSE	Aromatic Homomonocyclic Compounds	Benzoic Acid and Derivatives	Ubiquinone Biosynthesis	HILIC	4.76517	137.025	[M-H]-	a,b,c	4-Hydroxybenzoic acid
M137T286	without.S1vsRint.S1	0.9847	0.98	FALSE	Aromatic Homomonocyclic Compounds	Benzoic Acid and Derivatives	Ubiquinone Biosynthesis	HILIC	4.76517	137.025	[M-H]-	a,b,c	4-Hydroxybenzoic acid
M137T286	without.S1vsSvar.S1	0.9745	0.980392	FALSE	Aromatic Homomonocyclic Compounds	Benzoic Acid and Derivatives	Ubiquinone Biosynthesis	HILIC	4.76517	137.025	[M-H]-	a,b,c	4-Hydroxybenzoic acid
M140T526	without.S1vsBint.S1	0.0276	6.42	TRUE	Organophosphorus Compounds	Organic Phosphoric Acids and Derivatives	Sphingolipid Metabolism	HILIC	8.774	140.012	[M-H]-	a,b,c	O-Phosphorylethanolamine
M140T526	without.S1vsBthe.S1	0.0235	12.09	TRUE	Organophosphorus Compounds	Organic Phosphoric Acids and Derivatives	Sphingolipid Metabolism	HILIC	8.774	140.012	[M-H]-	a,b,c	O-Phosphorylethanolamine
M140T526	without.S1vsBxyl.S1	0.0156	2.42	TRUE	Organophosphorus Compounds	Organic Phosphoric Acids and Derivatives	Sphingolipid Metabolism	HILIC	8.774	140.012	[M-H]-	a,b,c	O-Phosphorylethanolamine
M140T526	without.S1vsErec.S1	0.0489	1.82	TRUE	Organophosphorus Compounds	Organic Phosphoric Acids and Derivatives	Sphingolipid Metabolism	HILIC	8.774	140.012	[M-H]-	a,b,c	O-Phosphorylethanolamine
M140T526	without.S1vsRint.S1	0.7688	1.27	FALSE	Organophosphorus Compounds	Organic Phosphoric Acids and Derivatives	Sphingolipid Metabolism	HILIC	8.774	140.012	[M-H]-	a,b,c	O-Phosphorylethanolamine
M140T526	without.S1vsSvar.S1	0.108	1.44928	FALSE	Organophosphorus Compounds	Organic Phosphoric Acids and Derivatives	Sphingolipid Metabolism	HILIC	8.774	140.012	[M-H]-	a,b,c	O-Phosphorylethanolamine
M146T31	without.S1vsBint.S1	0.0181	1.46	TRUE	Aliphatic Acyclic Compounds	Alkylamines	Methionine Metabolism % Spermidine and Spermine Biosynthesis	C18	0.512167	146.165	[M+H]+	a,b,c	Spermidine
M146T31	without.S1vsBthe.S1	0.0149	1.91	TRUE	Aliphatic Acyclic Compounds	Alkylamines	Methionine Metabolism % Spermidine and Spermine Biosynthesis	C18	0.512167	146.165	[M+H]+	a,b,c	Spermidine
M146T31	without.S1vsBxyl.S1	0.0087	1.96	TRUE	Aliphatic Acyclic Compounds	Alkylamines	Methionine Metabolism % Spermidine and Spermine Biosynthesis	C18	0.512167	146.165	[M+H]+	a,b,c	Spermidine
M146T31	without.S1vsErec.S1	0.2818	1.49	FALSE	Aliphatic Acyclic Compounds	Alkylamines	Methionine Metabolism % Spermidine and Spermine Biosynthesis	C18	0.512167	146.165	[M+H]+	a,b,c	Spermidine
M146T31	without.S1vsRint.S1	0.0385	0.84	TRUE	Aliphatic Acyclic Compounds	Alkylamines	Methionine Metabolism % Spermidine and Spermine Biosynthesis	C18	0.512167	146.165	[M+H]+	a,b,c	Spermidine
M146T31	without.S1vsSvar.S1	0.0152	0.343643	TRUE	Aliphatic Acyclic Compounds	Alkylamines	Methionine Metabolism % Spermidine and Spermine Biosynthesis	C18	0.512167	146.165	[M+H]+	a,b,c	Spermidine
M147T502	without.S1vsBint.S1	0.0276	1.59	TRUE	Organic Acids and Derivatives	Hydroxy Acids and Derivatives	NA	HILIC	8.36867	147.03	[M-H]-	a,b,c	D-2-Hydroxyglutaric acid
M147T502	without.S1vsBthe.S1	0.0235	1.7	TRUE	Organic Acids and Derivatives	Hydroxy Acids and Derivatives	NA	HILIC	8.36867	147.03	[M-H]-	a,b,c	D-2-Hydroxyglutaric acid
M147T502	without.S1vsBxyl.S1	0.0485	1.49	TRUE	Organic Acids and Derivatives	Hydroxy Acids and Derivatives	NA	HILIC	8.36867	147.03	[M-H]-	a,b,c	D-2-Hydroxyglutaric acid
M147T502	without.S1vsErec.S1	0.6639	1.17	FALSE	Organic Acids and Derivatives	Hydroxy Acids and Derivatives	NA	HILIC	8.36867	147.03	[M-H]-	a,b,c	D-2-Hydroxyglutaric acid
M147T502	without.S1vsRint.S1	1	1.04	FALSE	Organic Acids and Derivatives	Hydroxy Acids and Derivatives	NA	HILIC	8.36867	147.03	[M-H]-	a,b,c	D-2-Hydroxyglutaric acid
M147T502	without.S1vsSvar.S1	0.04	0.740741	TRUE	Organic Acids and Derivatives	Hydroxy Acids and Derivatives	NA	HILIC	8.36867	147.03	[M-H]-	a,b,c	D-2-Hydroxyglutaric acid
M151T242	without.S1vsBint.S1	0.0276	2.66	TRUE	Aromatic Homomonocyclic Compounds	Phenols and Derivatives	Tyrosine Metabolism	HILIC	4.02733	151.04	[M-H]-	a,b,c	4-Hydroxyphenylacetic acid
M151T242	without.S1vsBthe.S1	0.0235	16.76	TRUE	Aromatic Homomonocyclic Compounds	Phenols and Derivatives	Tyrosine Metabolism	HILIC	4.02733	151.04	[M-H]-	a,b,c	4-Hydroxyphenylacetic acid
M151T242	without.S1vsBxyl.S1	0.0156	10.66	TRUE	Aromatic Homomonocyclic Compounds	Phenols and Derivatives	Tyrosine Metabolism	HILIC	4.02733	151.04	[M-H]-	a,b,c	4-Hydroxyphenylacetic acid
M151T242	without.S1vsErec.S1	0.9176	0.92	FALSE	Aromatic Homomonocyclic Compounds	Phenols and Derivatives	Tyrosine Metabolism	HILIC	4.02733	151.04	[M-H]-	a,b,c	4-Hydroxyphenylacetic acid
M151T242	without.S1vsRint.S1	0.5279	1.17	FALSE	Aromatic Homomonocyclic Compounds	Phenols and Derivatives	Tyrosine Metabolism	HILIC	4.02733	151.04	[M-H]-	a,b,c	4-Hydroxyphenylacetic acid
M151T242	without.S1vsSvar.S1	0.2255	0.787402	FALSE	Aromatic Homomonocyclic Compounds	Phenols and Derivatives	Tyrosine Metabolism	HILIC	4.02733	151.04	[M-H]-	a,b,c	4-Hydroxyphenylacetic acid
M151T349_2	without.S1vsBint.S1	0.0276	2.25	TRUE	Aromatic Heteropolycyclic Compounds	Imidazopyrimidines	Purine Metabolism	HILIC	5.80917	151.026	[M-H]-	a,b,c	Xanthine
M151T349_2	without.S1vsBthe.S1	0.0235	3.18	TRUE	Aromatic Heteropolycyclic Compounds	Imidazopyrimidines	Purine Metabolism	HILIC	5.80917	151.026	[M-H]-	a,b,c	Xanthine
M151T349_2	without.S1vsBxyl.S1	0.0156	3.87	TRUE	Aromatic Heteropolycyclic Compounds	Imidazopyrimidines	Purine Metabolism	HILIC	5.80917	151.026	[M-H]-	a,b,c	Xanthine
M151T349_2	without.S1vsErec.S1	0.0809	0.8	FALSE	Aromatic Heteropolycyclic Compounds	Imidazopyrimidines	Purine Metabolism	HILIC	5.80917	151.026	[M-H]-	a,b,c	Xanthine
M151T349_2	without.S1vsRint.S1	0.8449	1.02	FALSE	Aromatic Heteropolycyclic Compounds	Imidazopyrimidines	Purine Metabolism	HILIC	5.80917	151.026	[M-H]-	a,b,c	Xanthine
M151T349_2	without.S1vsSvar.S1	0.0238	0.331126	TRUE	Aromatic Heteropolycyclic Compounds	Imidazopyrimidines	Purine Metabolism	HILIC	5.80917	151.026	[M-H]-	a,b,c	Xanthine
M154T432_2	without.S1vsBint.S1	0.0467	1.29	TRUE	Amino Acids, Peptides, and Analogues	Amino Acids and Derivatives	Ammonia Recycling % Histidine Metabolism % Transcription/Translation	HILIC	7.204	154.063	[M-H]-	a,b,c	Histidine
M154T432_2	without.S1vsBthe.S1	0.0235	1.51	TRUE	Amino Acids, Peptides, and Analogues	Amino Acids and Derivatives	Ammonia Recycling % Histidine Metabolism % Transcription/Translation	HILIC	7.204	154.063	[M-H]-	a,b,c	Histidine
M154T432_2	without.S1vsBxyl.S1	0.0156	1.67	TRUE	Amino Acids, Peptides, and Analogues	Amino Acids and Derivatives	Ammonia Recycling % Histidine Metabolism % Transcription/Translation	HILIC	7.204	154.063	[M-H]-	a,b,c	Histidine
M154T432_2	without.S1vsErec.S1	0.9684	1.01	FALSE	Amino Acids, Peptides, and Analogues	Amino Acids and Derivatives	Ammonia Recycling % Histidine Metabolism % Transcription/Translation	HILIC	7.204	154.063	[M-H]-	a,b,c	Histidine
M154T432_2	without.S1vsRint.S1	1	0.99	FALSE	Amino Acids, Peptides, and Analogues	Amino Acids and Derivatives	Ammonia Recycling % Histidine Metabolism % Transcription/Translation	HILIC	7.204	154.063	[M-H]-	a,b,c	Histidine
M154T432_2	without.S1vsSvar.S1	0.0238	1.42857	TRUE	Amino Acids, Peptides, and Analogues	Amino Acids and Derivatives	Ammonia Recycling % Histidine Metabolism % Transcription/Translation	HILIC	7.204	154.063	[M-H]-	a,b,c	Histidine
M157T328	without.S1vsBint.S1	0.0276	3.2	TRUE	Aliphatic Heteromonocyclic Compounds	Diazines	Pyrimidine Metabolism	HILIC	5.46217	157.026	[M-H]-	a,b,c	DL-Dihydroorotic acid
M157T328	without.S1vsBthe.S1	0.0235	1.66	TRUE	Aliphatic Heteromonocyclic Compounds	Diazines	Pyrimidine Metabolism	HILIC	5.46217	157.026	[M-H]-	a,b,c	DL-Dihydroorotic acid
M157T328	without.S1vsBxyl.S1	0.0156	2.12	TRUE	Aliphatic Heteromonocyclic Compounds	Diazines	Pyrimidine Metabolism	HILIC	5.46217	157.026	[M-H]-	a,b,c	DL-Dihydroorotic acid
M157T328	without.S1vsErec.S1	0.0489	1.91	TRUE	Aliphatic Heteromonocyclic Compounds	Diazines	Pyrimidine Metabolism	HILIC	5.46217	157.026	[M-H]-	a,b,c	DL-Dihydroorotic acid
M157T328	without.S1vsRint.S1	0.9485	1.01	FALSE	Aliphatic Heteromonocyclic Compounds	Diazines	Pyrimidine Metabolism	HILIC	5.46217	157.026	[M-H]-	a,b,c	DL-Dihydroorotic acid
M157T328	without.S1vsSvar.S1	0.0238	2.08333	TRUE	Aliphatic Heteromonocyclic Compounds	Diazines	Pyrimidine Metabolism	HILIC	5.46217	157.026	[M-H]-	a,b,c	DL-Dihydroorotic acid
M162T381	without.S1vsBint.S1	0.0181	1.81	TRUE	Aromatic Heteropolycyclic Compounds	Indoles	NA	C18	6.35317	162.091	[M+H]+	a,b,c	3-(2-Hydroxyethyl)indole
M162T381	without.S1vsBthe.S1	0.0149	2.27	TRUE	Aromatic Heteropolycyclic Compounds	Indoles	NA	C18	6.35317	162.091	[M+H]+	a,b,c	3-(2-Hydroxyethyl)indole
M162T381	without.S1vsBxyl.S1	0.0087	2.32	TRUE	Aromatic Heteropolycyclic Compounds	Indoles	NA	C18	6.35317	162.091	[M+H]+	a,b,c	3-(2-Hydroxyethyl)indole
M162T381	without.S1vsErec.S1	0.0467	1.98	TRUE	Aromatic Heteropolycyclic Compounds	Indoles	NA	C18	6.35317	162.091	[M+H]+	a,b,c	3-(2-Hydroxyethyl)indole
M162T381	without.S1vsRint.S1	0.6835	0.91	FALSE	Aromatic Heteropolycyclic Compounds	Indoles	NA	C18	6.35317	162.091	[M+H]+	a,b,c	3-(2-Hydroxyethyl)indole
M162T381	without.S1vsSvar.S1	0.6192	0.934579	FALSE	Aromatic Heteropolycyclic Compounds	Indoles	NA	C18	6.35317	162.091	[M+H]+	a,b,c	3-(2-Hydroxyethyl)indole
M163T99	without.S1vsBint.S1	0.0276	3.02	TRUE	Aromatic Homomonocyclic Compounds	Cinnamic Acid Derivatives	NA	HILIC	1.64817	163.04	[M-H]-	a,b,c	trans-3-Hydroxycinnamic acid (m-Coumaric acid)
M163T99	without.S1vsBthe.S1	0.0383	1.36	TRUE	Aromatic Homomonocyclic Compounds	Cinnamic Acid Derivatives	NA	HILIC	1.64817	163.04	[M-H]-	a,b,c	trans-3-Hydroxycinnamic acid (m-Coumaric acid)
M163T99	without.S1vsBxyl.S1	0.0156	1.43	TRUE	Aromatic Homomonocyclic Compounds	Cinnamic Acid Derivatives	NA	HILIC	1.64817	163.04	[M-H]-	a,b,c	trans-3-Hydroxycinnamic acid (m-Coumaric acid)
M163T99	without.S1vsErec.S1	0.0489	2.36	TRUE	Aromatic Homomonocyclic Compounds	Cinnamic Acid Derivatives	NA	HILIC	1.64817	163.04	[M-H]-	a,b,c	trans-3-Hydroxycinnamic acid (m-Coumaric acid)
M163T99	without.S1vsRint.S1	0.6122	1.16	FALSE	Aromatic Homomonocyclic Compounds	Cinnamic Acid Derivatives	NA	HILIC	1.64817	163.04	[M-H]-	a,b,c	trans-3-Hydroxycinnamic acid (m-Coumaric acid)
M163T99	without.S1vsSvar.S1	0.0238	1.78571	TRUE	Aromatic Homomonocyclic Compounds	Cinnamic Acid Derivatives	NA	HILIC	1.64817	163.04	[M-H]-	a,b,c	trans-3-Hydroxycinnamic acid (m-Coumaric acid)
M164T89	without.S1vsBint.S1	0.2507	1.32	FALSE	Amino Acids, Peptides, and Analogues	Amino Acids and Derivatives	NA	C18	1.49067	164.038	[M+H]+	a,b,c	N-Acetyl-L-Cystein
M164T89	without.S1vsBthe.S1	0.4286	0.96	FALSE	Amino Acids, Peptides, and Analogues	Amino Acids and Derivatives	NA	C18	1.49067	164.038	[M+H]+	a,b,c	N-Acetyl-L-Cystein
M164T89	without.S1vsBxyl.S1	0.9461	1.15	FALSE	Amino Acids, Peptides, and Analogues	Amino Acids and Derivatives	NA	C18	1.49067	164.038	[M+H]+	a,b,c	N-Acetyl-L-Cystein
M164T89	without.S1vsErec.S1	0.1282	1.36	FALSE	Amino Acids, Peptides, and Analogues	Amino Acids and Derivatives	NA	C18	1.49067	164.038	[M+H]+	a,b,c	N-Acetyl-L-Cystein
M164T89	without.S1vsRint.S1	0.6835	0.92	FALSE	Amino Acids, Peptides, and Analogues	Amino Acids and Derivatives	NA	C18	1.49067	164.038	[M+H]+	a,b,c	N-Acetyl-L-Cystein
M164T89	without.S1vsSvar.S1	0.0152	2	TRUE	Amino Acids, Peptides, and Analogues	Amino Acids and Derivatives	NA	C18	1.49067	164.038	[M+H]+	a,b,c	N-Acetyl-L-Cystein
M167T397	without.S1vsBint.S1	0.4304	1.23	FALSE	Aromatic Heteropolycyclic Compounds	Imidazopyrimidines	Purine Metabolism	HILIC	6.6105	167.021	[M-H]-	a,b,c	Uric acid
M167T397	without.S1vsBthe.S1	0.2095	1.4	FALSE	Aromatic Heteropolycyclic Compounds	Imidazopyrimidines	Purine Metabolism	HILIC	6.6105	167.021	[M-H]-	a,b,c	Uric acid
M167T397	without.S1vsBxyl.S1	0.0156	2.03	TRUE	Aromatic Heteropolycyclic Compounds	Imidazopyrimidines	Purine Metabolism	HILIC	6.6105	167.021	[M-H]-	a,b,c	Uric acid
M167T397	without.S1vsErec.S1	0.0489	0.31	TRUE	Aromatic Heteropolycyclic Compounds	Imidazopyrimidines	Purine Metabolism	HILIC	6.6105	167.021	[M-H]-	a,b,c	Uric acid
M167T397	without.S1vsRint.S1	0.2039	1.19	FALSE	Aromatic Heteropolycyclic Compounds	Imidazopyrimidines	Purine Metabolism	HILIC	6.6105	167.021	[M-H]-	a,b,c	Uric acid
M167T397	without.S1vsSvar.S1	0.0238	0.0947867	TRUE	Aromatic Heteropolycyclic Compounds	Imidazopyrimidines	Purine Metabolism	HILIC	6.6105	167.021	[M-H]-	a,b,c	Uric acid
M173T408	without.S1vsBint.S1	0.0817	1.23	FALSE	NA	NA	NA	HILIC	6.79683	173.093	[M-H]-	a,b,c	N-Acetyl-ornithine
M173T408	without.S1vsBthe.S1	0.0235	1.31	TRUE	NA	NA	NA	HILIC	6.79683	173.093	[M-H]-	a,b,c	N-Acetyl-ornithine
M173T408	without.S1vsBxyl.S1	0.0156	1.87	TRUE	NA	NA	NA	HILIC	6.79683	173.093	[M-H]-	a,b,c	N-Acetyl-ornithine
M173T408	without.S1vsErec.S1	0.9684	1.03	FALSE	NA	NA	NA	HILIC	6.79683	173.093	[M-H]-	a,b,c	N-Acetyl-ornithine
M173T408	without.S1vsRint.S1	0.696	1.05	FALSE	NA	NA	NA	HILIC	6.79683	173.093	[M-H]-	a,b,c	N-Acetyl-ornithine
M173T408	without.S1vsSvar.S1	0.0702	1.19048	FALSE	NA	NA	NA	HILIC	6.79683	173.093	[M-H]-	a,b,c	N-Acetyl-ornithine
M173T44	without.S1vsBint.S1	0.0181	1.67	TRUE	NA/Amino Acids, Peptides, and Analogues	NA/Peptides	NA/NA	C18	0.727833	173.092	[M+H]+	a,b,c	Pro-Gly (prolylglycine)/Gly-Pro
M173T44	without.S1vsBthe.S1	0.0233	1.29	TRUE	NA/Amino Acids, Peptides, and Analogues	NA/Peptides	NA/NA	C18	0.727833	173.092	[M+H]+	a,b,c	Pro-Gly (prolylglycine)/Gly-Pro
M173T44	without.S1vsBxyl.S1	0.0087	3.46	TRUE	NA/Amino Acids, Peptides, and Analogues	NA/Peptides	NA/NA	C18	0.727833	173.092	[M+H]+	a,b,c	Pro-Gly (prolylglycine)/Gly-Pro
M173T44	without.S1vsErec.S1	0.7528	0.94	FALSE	NA/Amino Acids, Peptides, and Analogues	NA/Peptides	NA/NA	C18	0.727833	173.092	[M+H]+	a,b,c	Pro-Gly (prolylglycine)/Gly-Pro
M173T44	without.S1vsRint.S1	0.3423	0.92	FALSE	NA/Amino Acids, Peptides, and Analogues	NA/Peptides	NA/NA	C18	0.727833	173.092	[M+H]+	a,b,c	Pro-Gly (prolylglycine)/Gly-Pro
M173T44	without.S1vsSvar.S1	0.253	0.854701	FALSE	NA/Amino Acids, Peptides, and Analogues	NA/Peptides	NA/NA	C18	0.727833	173.092	[M+H]+	a,b,c	Pro-Gly (prolylglycine)/Gly-Pro
M173T579	without.S1vsBint.S1	0.0276	3.62	TRUE	Carbohydrates and Carbohydrate Conjugates/Organic Acids and Derivatives	Monosaccharides/Carboxylic Acids and Derivatives	Catecholamine Biosynthesis/Citric Acid Cycle	HILIC	9.65483	173.009	[M-H]-	a,b,c	Dehydroascorbic acid/cis-Aconitic acid
M173T579	without.S1vsBthe.S1	0.0235	1.72	TRUE	Carbohydrates and Carbohydrate Conjugates/Organic Acids and Derivatives	Monosaccharides/Carboxylic Acids and Derivatives	Catecholamine Biosynthesis/Citric Acid Cycle	HILIC	9.65483	173.009	[M-H]-	a,b,c	Dehydroascorbic acid/cis-Aconitic acid
M173T579	without.S1vsBxyl.S1	0.0156	9.66	TRUE	Carbohydrates and Carbohydrate Conjugates/Organic Acids and Derivatives	Monosaccharides/Carboxylic Acids and Derivatives	Catecholamine Biosynthesis/Citric Acid Cycle	HILIC	9.65483	173.009	[M-H]-	a,b,c	Dehydroascorbic acid/cis-Aconitic acid
M173T579	without.S1vsErec.S1	0.0489	13.19	TRUE	Carbohydrates and Carbohydrate Conjugates/Organic Acids and Derivatives	Monosaccharides/Carboxylic Acids and Derivatives	Catecholamine Biosynthesis/Citric Acid Cycle	HILIC	9.65483	173.009	[M-H]-	a,b,c	Dehydroascorbic acid/cis-Aconitic acid
M173T579	without.S1vsRint.S1	0.9485	0.98	FALSE	Carbohydrates and Carbohydrate Conjugates/Organic Acids and Derivatives	Monosaccharides/Carboxylic Acids and Derivatives	Catecholamine Biosynthesis/Citric Acid Cycle	HILIC	9.65483	173.009	[M-H]-	a,b,c	Dehydroascorbic acid/cis-Aconitic acid
M173T579	without.S1vsSvar.S1	0.0238	14.2857	TRUE	Carbohydrates and Carbohydrate Conjugates/Organic Acids and Derivatives	Monosaccharides/Carboxylic Acids and Derivatives	Catecholamine Biosynthesis/Citric Acid Cycle	HILIC	9.65483	173.009	[M-H]-	a,b,c	Dehydroascorbic acid/cis-Aconitic acid
M174T313_2	without.S1vsBint.S1	0.6901	0.99	FALSE	Amino Acids, Peptides, and Analogues/NA/Amino Acids, Peptides, and Analogues	Amino Acids and Derivatives/NA/Amino Acids and Derivatives	NA/NA/NA	C18	5.2155	174.113	[M+H]+	a,b,c	N-Acetyl-L-leucine/N-Acetyl-D-allo-isoleucine/Hexanoyl glycine
M174T313_2	without.S1vsBthe.S1	0.0657	1.1	FALSE	Amino Acids, Peptides, and Analogues/NA/Amino Acids, Peptides, and Analogues	Amino Acids and Derivatives/NA/Amino Acids and Derivatives	NA/NA/NA	C18	5.2155	174.113	[M+H]+	a,b,c	N-Acetyl-L-leucine/N-Acetyl-D-allo-isoleucine/Hexanoyl glycine
M174T313_2	without.S1vsBxyl.S1	0.0087	2.15	TRUE	Amino Acids, Peptides, and Analogues/NA/Amino Acids, Peptides, and Analogues	Amino Acids and Derivatives/NA/Amino Acids and Derivatives	NA/NA/NA	C18	5.2155	174.113	[M+H]+	a,b,c	N-Acetyl-L-leucine/N-Acetyl-D-allo-isoleucine/Hexanoyl glycine
M174T313_2	without.S1vsErec.S1	0.8185	0.96	FALSE	Amino Acids, Peptides, and Analogues/NA/Amino Acids, Peptides, and Analogues	Amino Acids and Derivatives/NA/Amino Acids and Derivatives	NA/NA/NA	C18	5.2155	174.113	[M+H]+	a,b,c	N-Acetyl-L-leucine/N-Acetyl-D-allo-isoleucine/Hexanoyl glycine
M174T313_2	without.S1vsRint.S1	0.7667	0.94	FALSE	Amino Acids, Peptides, and Analogues/NA/Amino Acids, Peptides, and Analogues	Amino Acids and Derivatives/NA/Amino Acids and Derivatives	NA/NA/NA	C18	5.2155	174.113	[M+H]+	a,b,c	N-Acetyl-L-leucine/N-Acetyl-D-allo-isoleucine/Hexanoyl glycine
M174T313_2	without.S1vsSvar.S1	0.8069	0.990099	FALSE	Amino Acids, Peptides, and Analogues/NA/Amino Acids, Peptides, and Analogues	Amino Acids and Derivatives/NA/Amino Acids and Derivatives	NA/NA/NA	C18	5.2155	174.113	[M+H]+	a,b,c	N-Acetyl-L-leucine/N-Acetyl-D-allo-isoleucine/Hexanoyl glycine
M177T390	without.S1vsBint.S1	0.0467	1.31	TRUE	Carbohydrates and Carbohydrate Conjugates	Monosaccharides	Pentose Phosphate Pathway	HILIC	6.50117	177.041	[M-H]-	a,b,c	D-(+)-Gluconic acid D-lactone
M177T390	without.S1vsBthe.S1	0.0235	1.3	TRUE	Carbohydrates and Carbohydrate Conjugates	Monosaccharides	Pentose Phosphate Pathway	HILIC	6.50117	177.041	[M-H]-	a,b,c	D-(+)-Gluconic acid D-lactone
M177T390	without.S1vsBxyl.S1	0.0156	1.63	TRUE	Carbohydrates and Carbohydrate Conjugates	Monosaccharides	Pentose Phosphate Pathway	HILIC	6.50117	177.041	[M-H]-	a,b,c	D-(+)-Gluconic acid D-lactone
M177T390	without.S1vsErec.S1	0.8622	1.07	FALSE	Carbohydrates and Carbohydrate Conjugates	Monosaccharides	Pentose Phosphate Pathway	HILIC	6.50117	177.041	[M-H]-	a,b,c	D-(+)-Gluconic acid D-lactone
M177T390	without.S1vsRint.S1	0.9106	1.07	FALSE	Carbohydrates and Carbohydrate Conjugates	Monosaccharides	Pentose Phosphate Pathway	HILIC	6.50117	177.041	[M-H]-	a,b,c	D-(+)-Gluconic acid D-lactone
M177T390	without.S1vsSvar.S1	0.0238	2.08333	TRUE	Carbohydrates and Carbohydrate Conjugates	Monosaccharides	Pentose Phosphate Pathway	HILIC	6.50117	177.041	[M-H]-	a,b,c	D-(+)-Gluconic acid D-lactone
M181T210	without.S1vsBint.S1	0.0276	1.6	TRUE	Aromatic Homomonocyclic Compounds	Benzyl Alcohols and Derivatives	NA	HILIC	3.50517	181.051	[M-H]-	a,b,c	DL-p-Hydroxyphenyllactic acid
M181T210	without.S1vsBthe.S1	0.5237	1.09	FALSE	Aromatic Homomonocyclic Compounds	Benzyl Alcohols and Derivatives	NA	HILIC	3.50517	181.051	[M-H]-	a,b,c	DL-p-Hydroxyphenyllactic acid
M181T210	without.S1vsBxyl.S1	0.0774	1.24	FALSE	Aromatic Homomonocyclic Compounds	Benzyl Alcohols and Derivatives	NA	HILIC	3.50517	181.051	[M-H]-	a,b,c	DL-p-Hydroxyphenyllactic acid
M181T210	without.S1vsErec.S1	0.0489	4.86	TRUE	Aromatic Homomonocyclic Compounds	Benzyl Alcohols and Derivatives	NA	HILIC	3.50517	181.051	[M-H]-	a,b,c	DL-p-Hydroxyphenyllactic acid
M181T210	without.S1vsRint.S1	0.9847	0.99	FALSE	Aromatic Homomonocyclic Compounds	Benzyl Alcohols and Derivatives	NA	HILIC	3.50517	181.051	[M-H]-	a,b,c	DL-p-Hydroxyphenyllactic acid
M181T210	without.S1vsSvar.S1	0.0702	1.23457	FALSE	Aromatic Homomonocyclic Compounds	Benzyl Alcohols and Derivatives	NA	HILIC	3.50517	181.051	[M-H]-	a,b,c	DL-p-Hydroxyphenyllactic acid
M185T208	without.S1vsBint.S1	0.2569	1.18	FALSE	NA	NA	NA	HILIC	3.47083	185.093	[M-H]-	a,b,c	L-Alanyl-L-proline
M185T208	without.S1vsBthe.S1	0.5237	1.13	FALSE	NA	NA	NA	HILIC	3.47083	185.093	[M-H]-	a,b,c	L-Alanyl-L-proline
M185T208	without.S1vsBxyl.S1	0.0156	1.57	TRUE	NA	NA	NA	HILIC	3.47083	185.093	[M-H]-	a,b,c	L-Alanyl-L-proline
M185T208	without.S1vsErec.S1	0.9929	1	FALSE	NA	NA	NA	HILIC	3.47083	185.093	[M-H]-	a,b,c	L-Alanyl-L-proline
M185T208	without.S1vsRint.S1	0.9106	1.08	FALSE	NA	NA	NA	HILIC	3.47083	185.093	[M-H]-	a,b,c	L-Alanyl-L-proline
M185T208	without.S1vsSvar.S1	0.8998	1	FALSE	NA	NA	NA	HILIC	3.47083	185.093	[M-H]-	a,b,c	L-Alanyl-L-proline
M188T35	without.S1vsBint.S1	0.403	1.06	FALSE	Organic Acids and Derivatives	Carboxylic Acids and Derivatives	NA	C18	0.583	188.176	[M+H]+	a,b,c	N8-Acetylspermidine
M188T35	without.S1vsBthe.S1	0.0149	1.16	TRUE	Organic Acids and Derivatives	Carboxylic Acids and Derivatives	NA	C18	0.583	188.176	[M+H]+	a,b,c	N8-Acetylspermidine
M188T35	without.S1vsBxyl.S1	0.0474	1.12	TRUE	Organic Acids and Derivatives	Carboxylic Acids and Derivatives	NA	C18	0.583	188.176	[M+H]+	a,b,c	N8-Acetylspermidine
M188T35	without.S1vsErec.S1	0.0467	2.18	TRUE	Organic Acids and Derivatives	Carboxylic Acids and Derivatives	NA	C18	0.583	188.176	[M+H]+	a,b,c	N8-Acetylspermidine
M188T35	without.S1vsRint.S1	0.9753	0.98	FALSE	Organic Acids and Derivatives	Carboxylic Acids and Derivatives	NA	C18	0.583	188.176	[M+H]+	a,b,c	N8-Acetylspermidine
M188T35	without.S1vsSvar.S1	0.0488	1.14943	TRUE	Organic Acids and Derivatives	Carboxylic Acids and Derivatives	NA	C18	0.583	188.176	[M+H]+	a,b,c	N8-Acetylspermidine
M192T232	without.S1vsBint.S1	0.0181	1.53	TRUE	Amino Acids, Peptides, and Analogues	Amino Acids and Derivatives	NA	C18	3.86633	192.069	[M+H]+	a,b,c	N-Acetyl-L-methionine
M192T232	without.S1vsBthe.S1	0.0149	1.81	TRUE	Amino Acids, Peptides, and Analogues	Amino Acids and Derivatives	NA	C18	3.86633	192.069	[M+H]+	a,b,c	N-Acetyl-L-methionine
M192T232	without.S1vsBxyl.S1	0.0087	5.63	TRUE	Amino Acids, Peptides, and Analogues	Amino Acids and Derivatives	NA	C18	3.86633	192.069	[M+H]+	a,b,c	N-Acetyl-L-methionine
M192T232	without.S1vsErec.S1	0.0467	1.22	TRUE	Amino Acids, Peptides, and Analogues	Amino Acids and Derivatives	NA	C18	3.86633	192.069	[M+H]+	a,b,c	N-Acetyl-L-methionine
M192T232	without.S1vsRint.S1	0.0385	0.82	TRUE	Amino Acids, Peptides, and Analogues	Amino Acids and Derivatives	NA	C18	3.86633	192.069	[M+H]+	a,b,c	N-Acetyl-L-methionine
M192T232	without.S1vsSvar.S1	0.0152	2.85714	TRUE	Amino Acids, Peptides, and Analogues	Amino Acids and Derivatives	NA	C18	3.86633	192.069	[M+H]+	a,b,c	N-Acetyl-L-methionine
M200T568	without.S1vsBint.S1	0.0276	1.93	TRUE	Amino Acids, Peptides, and Analogues	Amino Acids and Derivatives	NA	HILIC	9.47117	199.97	[M-H]-	a,b,c	L-Cysteine S-sulfate
M200T568	without.S1vsBthe.S1	0.0235	1.78	TRUE	Amino Acids, Peptides, and Analogues	Amino Acids and Derivatives	NA	HILIC	9.47117	199.97	[M-H]-	a,b,c	L-Cysteine S-sulfate
M200T568	without.S1vsBxyl.S1	0.0156	1.78	TRUE	Amino Acids, Peptides, and Analogues	Amino Acids and Derivatives	NA	HILIC	9.47117	199.97	[M-H]-	a,b,c	L-Cysteine S-sulfate
M200T568	without.S1vsErec.S1	0.9929	1.09	FALSE	Amino Acids, Peptides, and Analogues	Amino Acids and Derivatives	NA	HILIC	9.47117	199.97	[M-H]-	a,b,c	L-Cysteine S-sulfate
M200T568	without.S1vsRint.S1	1	0.99	FALSE	Amino Acids, Peptides, and Analogues	Amino Acids and Derivatives	NA	HILIC	9.47117	199.97	[M-H]-	a,b,c	L-Cysteine S-sulfate
M200T568	without.S1vsSvar.S1	0.108	1.21951	FALSE	Amino Acids, Peptides, and Analogues	Amino Acids and Derivatives	NA	HILIC	9.47117	199.97	[M-H]-	a,b,c	L-Cysteine S-sulfate
M208T336	without.S1vsBint.S1	0.5938	1.04	FALSE	Amino Acids, Peptides, and Analogues	Amino Acids and Derivatives	NA	C18	5.60583	208.097	[M+H]+	a,b,c	N-Acetyl-L-phenylalanine
M208T336	without.S1vsBthe.S1	0.0413	1.14	TRUE	Amino Acids, Peptides, and Analogues	Amino Acids and Derivatives	NA	C18	5.60583	208.097	[M+H]+	a,b,c	N-Acetyl-L-phenylalanine
M208T336	without.S1vsBxyl.S1	0.0087	1.59	TRUE	Amino Acids, Peptides, and Analogues	Amino Acids and Derivatives	NA	C18	5.60583	208.097	[M+H]+	a,b,c	N-Acetyl-L-phenylalanine
M208T336	without.S1vsErec.S1	0.9915	1.01	FALSE	Amino Acids, Peptides, and Analogues	Amino Acids and Derivatives	NA	C18	5.60583	208.097	[M+H]+	a,b,c	N-Acetyl-L-phenylalanine
M208T336	without.S1vsRint.S1	1	0.94	FALSE	Amino Acids, Peptides, and Analogues	Amino Acids and Derivatives	NA	C18	5.60583	208.097	[M+H]+	a,b,c	N-Acetyl-L-phenylalanine
M208T336	without.S1vsSvar.S1	0.6192	1.04167	FALSE	Amino Acids, Peptides, and Analogues	Amino Acids and Derivatives	NA	C18	5.60583	208.097	[M+H]+	a,b,c	N-Acetyl-L-phenylalanine
M209T553	without.S1vsBint.S1	0.0276	1.77	TRUE	Carbohydrates and Carbohydrate Conjugates	Sugar Acids and Derivatives	NA	HILIC	9.22383	209.031	[M-H]-	a,b,c	D-Saccharic acid
M209T553	without.S1vsBthe.S1	0.0235	2.35	TRUE	Carbohydrates and Carbohydrate Conjugates	Sugar Acids and Derivatives	NA	HILIC	9.22383	209.031	[M-H]-	a,b,c	D-Saccharic acid
M209T553	without.S1vsBxyl.S1	0.239	1.13	FALSE	Carbohydrates and Carbohydrate Conjugates	Sugar Acids and Derivatives	NA	HILIC	9.22383	209.031	[M-H]-	a,b,c	D-Saccharic acid
M209T553	without.S1vsErec.S1	0.9684	1.01	FALSE	Carbohydrates and Carbohydrate Conjugates	Sugar Acids and Derivatives	NA	HILIC	9.22383	209.031	[M-H]-	a,b,c	D-Saccharic acid
M209T553	without.S1vsRint.S1	0.8449	1.06	FALSE	Carbohydrates and Carbohydrate Conjugates	Sugar Acids and Derivatives	NA	HILIC	9.22383	209.031	[M-H]-	a,b,c	D-Saccharic acid
M209T553	without.S1vsSvar.S1	0.6562	0.943396	FALSE	Carbohydrates and Carbohydrate Conjugates	Sugar Acids and Derivatives	NA	HILIC	9.22383	209.031	[M-H]-	a,b,c	D-Saccharic acid
M219T348	without.S1vsBint.S1	0.1222	1.68	FALSE	NA	NA	NA	HILIC	5.7965	219.078	[M-H]-	a,b,c	5-hydroxy-dl-tryptophan
M219T348	without.S1vsBthe.S1	0.0383	1.41	TRUE	NA	NA	NA	HILIC	5.7965	219.078	[M-H]-	a,b,c	5-hydroxy-dl-tryptophan
M219T348	without.S1vsBxyl.S1	0.0485	1.59	TRUE	NA	NA	NA	HILIC	5.7965	219.078	[M-H]-	a,b,c	5-hydroxy-dl-tryptophan
M219T348	without.S1vsErec.S1	0.5632	1.31	FALSE	NA	NA	NA	HILIC	5.7965	219.078	[M-H]-	a,b,c	5-hydroxy-dl-tryptophan
M219T348	without.S1vsRint.S1	0.3605	1.35	FALSE	NA	NA	NA	HILIC	5.7965	219.078	[M-H]-	a,b,c	5-hydroxy-dl-tryptophan
M219T348	without.S1vsSvar.S1	0.1619	1.40845	FALSE	NA	NA	NA	HILIC	5.7965	219.078	[M-H]-	a,b,c	5-hydroxy-dl-tryptophan
M229T501	without.S1vsBint.S1	0.0276	43.36	TRUE	Carbohydrates and Carbohydrate Conjugates/Carbohydrates and Carbohydrate Conjugates/Carbohydrates and Carbohydrate Conjugates/Carbohydrates and Carbohydrate Conjugates	Monosaccharides/Monosaccharides/Monosaccharides/Monosaccharides	Pentose Phosphate Pathway % Purine Metabolism/Pentose Phosphate Pathway/Pentose Phosphate Pathway/Pentose Phosphate Pathway	HILIC	8.354	229.012	[M-H]-	a,b,c	D-Ribose 5-phosphate/D-Ribose 1-phosphate/D-Ribulose 5-phosphate/D-Xylulose 5-phosphate
M229T501	without.S1vsBthe.S1	0.0235	6.52	TRUE	Carbohydrates and Carbohydrate Conjugates/Carbohydrates and Carbohydrate Conjugates/Carbohydrates and Carbohydrate Conjugates/Carbohydrates and Carbohydrate Conjugates	Monosaccharides/Monosaccharides/Monosaccharides/Monosaccharides	Pentose Phosphate Pathway % Purine Metabolism/Pentose Phosphate Pathway/Pentose Phosphate Pathway/Pentose Phosphate Pathway	HILIC	8.354	229.012	[M-H]-	a,b,c	D-Ribose 5-phosphate/D-Ribose 1-phosphate/D-Ribulose 5-phosphate/D-Xylulose 5-phosphate
M229T501	without.S1vsBxyl.S1	0.0156	20.29	TRUE	Carbohydrates and Carbohydrate Conjugates/Carbohydrates and Carbohydrate Conjugates/Carbohydrates and Carbohydrate Conjugates/Carbohydrates and Carbohydrate Conjugates	Monosaccharides/Monosaccharides/Monosaccharides/Monosaccharides	Pentose Phosphate Pathway % Purine Metabolism/Pentose Phosphate Pathway/Pentose Phosphate Pathway/Pentose Phosphate Pathway	HILIC	8.354	229.012	[M-H]-	a,b,c	D-Ribose 5-phosphate/D-Ribose 1-phosphate/D-Ribulose 5-phosphate/D-Xylulose 5-phosphate
M229T501	without.S1vsErec.S1	0.0489	40.12	TRUE	Carbohydrates and Carbohydrate Conjugates/Carbohydrates and Carbohydrate Conjugates/Carbohydrates and Carbohydrate Conjugates/Carbohydrates and Carbohydrate Conjugates	Monosaccharides/Monosaccharides/Monosaccharides/Monosaccharides	Pentose Phosphate Pathway % Purine Metabolism/Pentose Phosphate Pathway/Pentose Phosphate Pathway/Pentose Phosphate Pathway	HILIC	8.354	229.012	[M-H]-	a,b,c	D-Ribose 5-phosphate/D-Ribose 1-phosphate/D-Ribulose 5-phosphate/D-Xylulose 5-phosphate
M229T501	without.S1vsRint.S1	0.9485	1.08	FALSE	Carbohydrates and Carbohydrate Conjugates/Carbohydrates and Carbohydrate Conjugates/Carbohydrates and Carbohydrate Conjugates/Carbohydrates and Carbohydrate Conjugates	Monosaccharides/Monosaccharides/Monosaccharides/Monosaccharides	Pentose Phosphate Pathway % Purine Metabolism/Pentose Phosphate Pathway/Pentose Phosphate Pathway/Pentose Phosphate Pathway	HILIC	8.354	229.012	[M-H]-	a,b,c	D-Ribose 5-phosphate/D-Ribose 1-phosphate/D-Ribulose 5-phosphate/D-Xylulose 5-phosphate
M229T501	without.S1vsSvar.S1	0.0238	0	TRUE	Carbohydrates and Carbohydrate Conjugates/Carbohydrates and Carbohydrate Conjugates/Carbohydrates and Carbohydrate Conjugates/Carbohydrates and Carbohydrate Conjugates	Monosaccharides/Monosaccharides/Monosaccharides/Monosaccharides	Pentose Phosphate Pathway % Purine Metabolism/Pentose Phosphate Pathway/Pentose Phosphate Pathway/Pentose Phosphate Pathway	HILIC	8.354	229.012	[M-H]-	a,b,c	D-Ribose 5-phosphate/D-Ribose 1-phosphate/D-Ribulose 5-phosphate/D-Xylulose 5-phosphate
M269T65	without.S1vsBint.S1	0.403	0.94	FALSE	Nucleosides, Nucleotides, and Analogues	Purine Nucleosides and Analogues	Purine Metabolism	C18	1.08833	269.088	[M+H]+	a,b,c	Inosine
M269T65	without.S1vsBthe.S1	0.0149	0.15	TRUE	Nucleosides, Nucleotides, and Analogues	Purine Nucleosides and Analogues	Purine Metabolism	C18	1.08833	269.088	[M+H]+	a,b,c	Inosine
M269T65	without.S1vsBxyl.S1	0.0087	0.16	TRUE	Nucleosides, Nucleotides, and Analogues	Purine Nucleosides and Analogues	Purine Metabolism	C18	1.08833	269.088	[M+H]+	a,b,c	Inosine
M269T65	without.S1vsErec.S1	0.0467	10.52	TRUE	Nucleosides, Nucleotides, and Analogues	Purine Nucleosides and Analogues	Purine Metabolism	C18	1.08833	269.088	[M+H]+	a,b,c	Inosine
M269T65	without.S1vsRint.S1	0.0573	0.87	FALSE	Nucleosides, Nucleotides, and Analogues	Purine Nucleosides and Analogues	Purine Metabolism	C18	1.08833	269.088	[M+H]+	a,b,c	Inosine
M269T65	without.S1vsSvar.S1	0.0152	1.26582	TRUE	Nucleosides, Nucleotides, and Analogues	Purine Nucleosides and Analogues	Purine Metabolism	C18	1.08833	269.088	[M+H]+	a,b,c	Inosine
M271T83	without.S1vsBint.S1	0.3443	0.48	FALSE	Lipids	Fatty Acids and Conjugates	NA	HILIC	1.38217	271.228	[M-H]-	a,b,c	2-Hydroxyhexadecanoic acid
M271T83	without.S1vsBthe.S1	0.0235	6.35	TRUE	Lipids	Fatty Acids and Conjugates	NA	HILIC	1.38217	271.228	[M-H]-	a,b,c	2-Hydroxyhexadecanoic acid
M271T83	without.S1vsBxyl.S1	0.0156	11.4	TRUE	Lipids	Fatty Acids and Conjugates	NA	HILIC	1.38217	271.228	[M-H]-	a,b,c	2-Hydroxyhexadecanoic acid
M271T83	without.S1vsErec.S1	0.6639	0.63	FALSE	Lipids	Fatty Acids and Conjugates	NA	HILIC	1.38217	271.228	[M-H]-	a,b,c	2-Hydroxyhexadecanoic acid
M271T83	without.S1vsRint.S1	0.8074	0.71	FALSE	Lipids	Fatty Acids and Conjugates	NA	HILIC	1.38217	271.228	[M-H]-	a,b,c	2-Hydroxyhexadecanoic acid
M271T83	without.S1vsSvar.S1	0.1619	0.4329	FALSE	Lipids	Fatty Acids and Conjugates	NA	HILIC	1.38217	271.228	[M-H]-	a,b,c	2-Hydroxyhexadecanoic acid
M289T536	without.S1vsBint.S1	0.0276	10.13	TRUE	Carbohydrates and Carbohydrate Conjugates	Disaccharides	Pentose Phosphate Pathway	HILIC	8.931	289.034	[M-H]-	a,b,c	D-Sedoheptulose 7-phosphate
M289T536	without.S1vsBthe.S1	0.0235	3.79	TRUE	Carbohydrates and Carbohydrate Conjugates	Disaccharides	Pentose Phosphate Pathway	HILIC	8.931	289.034	[M-H]-	a,b,c	D-Sedoheptulose 7-phosphate
M289T536	without.S1vsBxyl.S1	0.0156	6.07	TRUE	Carbohydrates and Carbohydrate Conjugates	Disaccharides	Pentose Phosphate Pathway	HILIC	8.931	289.034	[M-H]-	a,b,c	D-Sedoheptulose 7-phosphate
M289T536	without.S1vsErec.S1	0.0489	3.52	TRUE	Carbohydrates and Carbohydrate Conjugates	Disaccharides	Pentose Phosphate Pathway	HILIC	8.931	289.034	[M-H]-	a,b,c	D-Sedoheptulose 7-phosphate
M289T536	without.S1vsRint.S1	0.1497	0.8	FALSE	Carbohydrates and Carbohydrate Conjugates	Disaccharides	Pentose Phosphate Pathway	HILIC	8.931	289.034	[M-H]-	a,b,c	D-Sedoheptulose 7-phosphate
M289T536	without.S1vsSvar.S1	0.0238	3.44828	TRUE	Carbohydrates and Carbohydrate Conjugates	Disaccharides	Pentose Phosphate Pathway	HILIC	8.931	289.034	[M-H]-	a,b,c	D-Sedoheptulose 7-phosphate
M298T92	without.S1vsBint.S1	0.0181	2.21	TRUE	Nucleosides, Nucleotides, and Analogues/Nucleosides, Nucleotides, and Analogues	Purine Nucleosides and Analogues/Purine Nucleosides and Analogues	NA/NA	C18	1.53933	298.115	[M+H]+	a,b,c	2-Methylguanosine (N2-Methylguanosine)/2'-O-Methylguanosine
M298T92	without.S1vsBthe.S1	0.0149	1.38	TRUE	Nucleosides, Nucleotides, and Analogues/Nucleosides, Nucleotides, and Analogues	Purine Nucleosides and Analogues/Purine Nucleosides and Analogues	NA/NA	C18	1.53933	298.115	[M+H]+	a,b,c	2-Methylguanosine (N2-Methylguanosine)/2'-O-Methylguanosine
M298T92	without.S1vsBxyl.S1	0.0771	0.59	FALSE	Nucleosides, Nucleotides, and Analogues/Nucleosides, Nucleotides, and Analogues	Purine Nucleosides and Analogues/Purine Nucleosides and Analogues	NA/NA	C18	1.53933	298.115	[M+H]+	a,b,c	2-Methylguanosine (N2-Methylguanosine)/2'-O-Methylguanosine
M298T92	without.S1vsErec.S1	0.4832	1.14	FALSE	Nucleosides, Nucleotides, and Analogues/Nucleosides, Nucleotides, and Analogues	Purine Nucleosides and Analogues/Purine Nucleosides and Analogues	NA/NA	C18	1.53933	298.115	[M+H]+	a,b,c	2-Methylguanosine (N2-Methylguanosine)/2'-O-Methylguanosine
M298T92	without.S1vsRint.S1	0.9145	0.94	FALSE	Nucleosides, Nucleotides, and Analogues/Nucleosides, Nucleotides, and Analogues	Purine Nucleosides and Analogues/Purine Nucleosides and Analogues	NA/NA	C18	1.53933	298.115	[M+H]+	a,b,c	2-Methylguanosine (N2-Methylguanosine)/2'-O-Methylguanosine
M298T92	without.S1vsSvar.S1	0.8069	1.04167	FALSE	Nucleosides, Nucleotides, and Analogues/Nucleosides, Nucleotides, and Analogues	Purine Nucleosides and Analogues/Purine Nucleosides and Analogues	NA/NA	C18	1.53933	298.115	[M+H]+	a,b,c	2-Methylguanosine (N2-Methylguanosine)/2'-O-Methylguanosine
M377T292	without.S1vsBint.S1	0.0297	1.43	TRUE	Aromatic Heteropolycyclic Compounds	Pteridines and Derivatives	Riboflavin Metabolism	C18	4.872	377.146	[M+H]+	a,b,c	Riboflavin
M377T292	without.S1vsBthe.S1	0.0149	1.62	TRUE	Aromatic Heteropolycyclic Compounds	Pteridines and Derivatives	Riboflavin Metabolism	C18	4.872	377.146	[M+H]+	a,b,c	Riboflavin
M377T292	without.S1vsBxyl.S1	0.0087	1.48	TRUE	Aromatic Heteropolycyclic Compounds	Pteridines and Derivatives	Riboflavin Metabolism	C18	4.872	377.146	[M+H]+	a,b,c	Riboflavin
M377T292	without.S1vsErec.S1	0.4832	1.12	FALSE	Aromatic Heteropolycyclic Compounds	Pteridines and Derivatives	Riboflavin Metabolism	C18	4.872	377.146	[M+H]+	a,b,c	Riboflavin
M377T292	without.S1vsRint.S1	0.196	1.29	FALSE	Aromatic Heteropolycyclic Compounds	Pteridines and Derivatives	Riboflavin Metabolism	C18	4.872	377.146	[M+H]+	a,b,c	Riboflavin
M377T292	without.S1vsSvar.S1	0.6192	0.961538	FALSE	Aromatic Heteropolycyclic Compounds	Pteridines and Derivatives	Riboflavin Metabolism	C18	4.872	377.146	[M+H]+	a,b,c	Riboflavin
M665T587	without.S1vsBint.S1	0.0276	3.79	TRUE	Carbohydrates and Carbohydrate Conjugates/Carbohydrates and Carbohydrate Conjugates	Tetrasaccharides/Tetrasaccharides	Galactose Metabolism/NA	HILIC	9.7795	665.216	[M-H]-	a,b,c	Stachyose/Maltotetraose
M665T587	without.S1vsBthe.S1	0.0235	3.41	TRUE	Carbohydrates and Carbohydrate Conjugates/Carbohydrates and Carbohydrate Conjugates	Tetrasaccharides/Tetrasaccharides	Galactose Metabolism/NA	HILIC	9.7795	665.216	[M-H]-	a,b,c	Stachyose/Maltotetraose
M665T587	without.S1vsBxyl.S1	0.0156	1.61	TRUE	Carbohydrates and Carbohydrate Conjugates/Carbohydrates and Carbohydrate Conjugates	Tetrasaccharides/Tetrasaccharides	Galactose Metabolism/NA	HILIC	9.7795	665.216	[M-H]-	a,b,c	Stachyose/Maltotetraose
M665T587	without.S1vsErec.S1	0.0489	0.47	TRUE	Carbohydrates and Carbohydrate Conjugates/Carbohydrates and Carbohydrate Conjugates	Tetrasaccharides/Tetrasaccharides	Galactose Metabolism/NA	HILIC	9.7795	665.216	[M-H]-	a,b,c	Stachyose/Maltotetraose
M665T587	without.S1vsRint.S1	0.1143	0.61	FALSE	Carbohydrates and Carbohydrate Conjugates/Carbohydrates and Carbohydrate Conjugates	Tetrasaccharides/Tetrasaccharides	Galactose Metabolism/NA	HILIC	9.7795	665.216	[M-H]-	a,b,c	Stachyose/Maltotetraose
M665T587	without.S1vsSvar.S1	0.0702	1.88679	FALSE	Carbohydrates and Carbohydrate Conjugates/Carbohydrates and Carbohydrate Conjugates	Tetrasaccharides/Tetrasaccharides	Galactose Metabolism/NA	HILIC	9.7795	665.216	[M-H]-	a,b,c	Stachyose/Maltotetraose
M89T252_2	without.S1vsBint.S1	0.0276	6.72	TRUE	Organic Acids and Derivatives	Hydroxy Acids and Derivatives	Pyruvaldehyde Degradation % Pyruvate Metabolism	HILIC	4.19867	89.0246	[M-H]-	a,b,c	D-Lactic acid
M89T252_2	without.S1vsBthe.S1	0.0235	0.81	TRUE	Organic Acids and Derivatives	Hydroxy Acids and Derivatives	Pyruvaldehyde Degradation % Pyruvate Metabolism	HILIC	4.19867	89.0246	[M-H]-	a,b,c	D-Lactic acid
M89T252_2	without.S1vsBxyl.S1	0.0156	0.82	TRUE	Organic Acids and Derivatives	Hydroxy Acids and Derivatives	Pyruvaldehyde Degradation % Pyruvate Metabolism	HILIC	4.19867	89.0246	[M-H]-	a,b,c	D-Lactic acid
M89T252_2	without.S1vsErec.S1	0.0489	10.47	TRUE	Organic Acids and Derivatives	Hydroxy Acids and Derivatives	Pyruvaldehyde Degradation % Pyruvate Metabolism	HILIC	4.19867	89.0246	[M-H]-	a,b,c	D-Lactic acid
M89T252_2	without.S1vsRint.S1	0.9847	1.01	FALSE	Organic Acids and Derivatives	Hydroxy Acids and Derivatives	Pyruvaldehyde Degradation % Pyruvate Metabolism	HILIC	4.19867	89.0246	[M-H]-	a,b,c	D-Lactic acid
M89T252_2	without.S1vsSvar.S1	0.0238	7.14286	TRUE	Organic Acids and Derivatives	Hydroxy Acids and Derivatives	Pyruvaldehyde Degradation % Pyruvate Metabolism	HILIC	4.19867	89.0246	[M-H]-	a,b,c	D-Lactic acid

## Sheet: Inulin
name	Group	pvalueS3	FoldS3	StatS3	Class	SubClass	Pathways	LC conditions	RT (min)	m/z	Ion type	Identification status a: Accurate Mass (MS) b: Retention Time c: consistant MS/MS	Metabolite
M229T501	without.S3vsErec.S3	0.0668	35.84	FALSE	Carbohydrates and Carbohydrate Conjugates/Carbohydrates and Carbohydrate Conjugates/Carbohydrates and Carbohydrate Conjugates/Carbohydrates and Carbohydrate Conjugates	Monosaccharides/Monosaccharides/Monosaccharides/Monosaccharides	Pentose Phosphate Pathway % Purine Metabolism/Pentose Phosphate Pathway/Pentose Phosphate Pathway/Pentose Phosphate Pathway	HILIC	8.354	229.012	[M-H]-	a,b,c	D-Ribose 5-phosphate/D-Ribose 1-phosphate/D-Ribulose 5-phosphate/D-Xylulose 5-phosphate
M229T501	without.S3vsSvar.S3	0.0272	100	TRUE	Carbohydrates and Carbohydrate Conjugates/Carbohydrates and Carbohydrate Conjugates/Carbohydrates and Carbohydrate Conjugates/Carbohydrates and Carbohydrate Conjugates	Monosaccharides/Monosaccharides/Monosaccharides/Monosaccharides	Pentose Phosphate Pathway % Purine Metabolism/Pentose Phosphate Pathway/Pentose Phosphate Pathway/Pentose Phosphate Pathway	HILIC	8.354	229.012	[M-H]-	a,b,c	D-Ribose 5-phosphate/D-Ribose 1-phosphate/D-Ribulose 5-phosphate/D-Xylulose 5-phosphate
M229T501	without.S3vsRint.S3	0.0304	28.2	TRUE	Carbohydrates and Carbohydrate Conjugates/Carbohydrates and Carbohydrate Conjugates/Carbohydrates and Carbohydrate Conjugates/Carbohydrates and Carbohydrate Conjugates	Monosaccharides/Monosaccharides/Monosaccharides/Monosaccharides	Pentose Phosphate Pathway % Purine Metabolism/Pentose Phosphate Pathway/Pentose Phosphate Pathway/Pentose Phosphate Pathway	HILIC	8.354	229.012	[M-H]-	a,b,c	D-Ribose 5-phosphate/D-Ribose 1-phosphate/D-Ribulose 5-phosphate/D-Xylulose 5-phosphate
M229T501	without.S3vsBint.S3	0.0244	23.57	TRUE	Carbohydrates and Carbohydrate Conjugates/Carbohydrates and Carbohydrate Conjugates/Carbohydrates and Carbohydrate Conjugates/Carbohydrates and Carbohydrate Conjugates	Monosaccharides/Monosaccharides/Monosaccharides/Monosaccharides	Pentose Phosphate Pathway % Purine Metabolism/Pentose Phosphate Pathway/Pentose Phosphate Pathway/Pentose Phosphate Pathway	HILIC	8.354	229.012	[M-H]-	a,b,c	D-Ribose 5-phosphate/D-Ribose 1-phosphate/D-Ribulose 5-phosphate/D-Xylulose 5-phosphate
M229T501	without.S3vsBxyl.S3	0.0132	29.11	TRUE	Carbohydrates and Carbohydrate Conjugates/Carbohydrates and Carbohydrate Conjugates/Carbohydrates and Carbohydrate Conjugates/Carbohydrates and Carbohydrate Conjugates	Monosaccharides/Monosaccharides/Monosaccharides/Monosaccharides	Pentose Phosphate Pathway % Purine Metabolism/Pentose Phosphate Pathway/Pentose Phosphate Pathway/Pentose Phosphate Pathway	HILIC	8.354	229.012	[M-H]-	a,b,c	D-Ribose 5-phosphate/D-Ribose 1-phosphate/D-Ribulose 5-phosphate/D-Xylulose 5-phosphate
M229T501	without.S3vsBthe.S3	0.0225	4.22	TRUE	Carbohydrates and Carbohydrate Conjugates/Carbohydrates and Carbohydrate Conjugates/Carbohydrates and Carbohydrate Conjugates/Carbohydrates and Carbohydrate Conjugates	Monosaccharides/Monosaccharides/Monosaccharides/Monosaccharides	Pentose Phosphate Pathway % Purine Metabolism/Pentose Phosphate Pathway/Pentose Phosphate Pathway/Pentose Phosphate Pathway	HILIC	8.354	229.012	[M-H]-	a,b,c	D-Ribose 5-phosphate/D-Ribose 1-phosphate/D-Ribulose 5-phosphate/D-Xylulose 5-phosphate
M289T536	without.S3vsErec.S3	0.0668	4.79	FALSE	Carbohydrates and Carbohydrate Conjugates	Disaccharides	Pentose Phosphate Pathway	HILIC	8.931	289.034	[M-H]-	a,b,c	D-Sedoheptulose 7-phosphate
M289T536	without.S3vsSvar.S3	0.0272	10	TRUE	Carbohydrates and Carbohydrate Conjugates	Disaccharides	Pentose Phosphate Pathway	HILIC	8.931	289.034	[M-H]-	a,b,c	D-Sedoheptulose 7-phosphate
M289T536	without.S3vsRint.S3	0.0304	3.31	TRUE	Carbohydrates and Carbohydrate Conjugates	Disaccharides	Pentose Phosphate Pathway	HILIC	8.931	289.034	[M-H]-	a,b,c	D-Sedoheptulose 7-phosphate
M289T536	without.S3vsBint.S3	0.0244	21.79	TRUE	Carbohydrates and Carbohydrate Conjugates	Disaccharides	Pentose Phosphate Pathway	HILIC	8.931	289.034	[M-H]-	a,b,c	D-Sedoheptulose 7-phosphate
M289T536	without.S3vsBxyl.S3	0.0132	12.87	TRUE	Carbohydrates and Carbohydrate Conjugates	Disaccharides	Pentose Phosphate Pathway	HILIC	8.931	289.034	[M-H]-	a,b,c	D-Sedoheptulose 7-phosphate
M289T536	without.S3vsBthe.S3	0.0225	13.1	TRUE	Carbohydrates and Carbohydrate Conjugates	Disaccharides	Pentose Phosphate Pathway	HILIC	8.931	289.034	[M-H]-	a,b,c	D-Sedoheptulose 7-phosphate
M140T526	without.S3vsErec.S3	0.9179	1.08	FALSE	Organophosphorus Compounds	Organic Phosphoric Acids and Derivatives	Sphingolipid Metabolism	HILIC	8.774	140.012	[M-H]-	a,b,c	O-Phosphorylethanolamine
M140T526	without.S3vsSvar.S3	0.2696	1.28205	FALSE	Organophosphorus Compounds	Organic Phosphoric Acids and Derivatives	Sphingolipid Metabolism	HILIC	8.774	140.012	[M-H]-	a,b,c	O-Phosphorylethanolamine
M140T526	without.S3vsRint.S3	0.0846	1.56	FALSE	Organophosphorus Compounds	Organic Phosphoric Acids and Derivatives	Sphingolipid Metabolism	HILIC	8.774	140.012	[M-H]-	a,b,c	O-Phosphorylethanolamine
M140T526	without.S3vsBint.S3	0.0244	10.82	TRUE	Organophosphorus Compounds	Organic Phosphoric Acids and Derivatives	Sphingolipid Metabolism	HILIC	8.774	140.012	[M-H]-	a,b,c	O-Phosphorylethanolamine
M140T526	without.S3vsBxyl.S3	0.0132	1.94	TRUE	Organophosphorus Compounds	Organic Phosphoric Acids and Derivatives	Sphingolipid Metabolism	HILIC	8.774	140.012	[M-H]-	a,b,c	O-Phosphorylethanolamine
M140T526	without.S3vsBthe.S3	0.0225	15.61	TRUE	Organophosphorus Compounds	Organic Phosphoric Acids and Derivatives	Sphingolipid Metabolism	HILIC	8.774	140.012	[M-H]-	a,b,c	O-Phosphorylethanolamine
M137T286	without.S3vsErec.S3	0.9563	1.01	FALSE	Aromatic Homomonocyclic Compounds	Benzoic Acid and Derivatives	Ubiquinone Biosynthesis	HILIC	4.76517	137.025	[M-H]-	a,b,c	4-Hydroxybenzoic acid
M137T286	without.S3vsSvar.S3	0.9897	0.934579	FALSE	Aromatic Homomonocyclic Compounds	Benzoic Acid and Derivatives	Ubiquinone Biosynthesis	HILIC	4.76517	137.025	[M-H]-	a,b,c	4-Hydroxybenzoic acid
M137T286	without.S3vsRint.S3	0.5336	1.12	FALSE	Aromatic Homomonocyclic Compounds	Benzoic Acid and Derivatives	Ubiquinone Biosynthesis	HILIC	4.76517	137.025	[M-H]-	a,b,c	4-Hydroxybenzoic acid
M137T286	without.S3vsBint.S3	0.0244	10.27	TRUE	Aromatic Homomonocyclic Compounds	Benzoic Acid and Derivatives	Ubiquinone Biosynthesis	HILIC	4.76517	137.025	[M-H]-	a,b,c	4-Hydroxybenzoic acid
M137T286	without.S3vsBxyl.S3	0.61	1.11	FALSE	Aromatic Homomonocyclic Compounds	Benzoic Acid and Derivatives	Ubiquinone Biosynthesis	HILIC	4.76517	137.025	[M-H]-	a,b,c	4-Hydroxybenzoic acid
M137T286	without.S3vsBthe.S3	0.5962	1.09	FALSE	Aromatic Homomonocyclic Compounds	Benzoic Acid and Derivatives	Ubiquinone Biosynthesis	HILIC	4.76517	137.025	[M-H]-	a,b,c	4-Hydroxybenzoic acid
M89T252_2	without.S3vsErec.S3	0.0668	2.6	FALSE	Organic Acids and Derivatives	Hydroxy Acids and Derivatives	Pyruvaldehyde Degradation % Pyruvate Metabolism	HILIC	4.19867	89.0246	[M-H]-	a,b,c	D-Lactic acid
M89T252_2	without.S3vsSvar.S3	0.0272	7.14286	TRUE	Organic Acids and Derivatives	Hydroxy Acids and Derivatives	Pyruvaldehyde Degradation % Pyruvate Metabolism	HILIC	4.19867	89.0246	[M-H]-	a,b,c	D-Lactic acid
M89T252_2	without.S3vsRint.S3	0.0304	4.1	TRUE	Organic Acids and Derivatives	Hydroxy Acids and Derivatives	Pyruvaldehyde Degradation % Pyruvate Metabolism	HILIC	4.19867	89.0246	[M-H]-	a,b,c	D-Lactic acid
M89T252_2	without.S3vsBint.S3	0.0244	9.1	TRUE	Organic Acids and Derivatives	Hydroxy Acids and Derivatives	Pyruvaldehyde Degradation % Pyruvate Metabolism	HILIC	4.19867	89.0246	[M-H]-	a,b,c	D-Lactic acid
M89T252_2	without.S3vsBxyl.S3	0.0673	0.8	FALSE	Organic Acids and Derivatives	Hydroxy Acids and Derivatives	Pyruvaldehyde Degradation % Pyruvate Metabolism	HILIC	4.19867	89.0246	[M-H]-	a,b,c	D-Lactic acid
M89T252_2	without.S3vsBthe.S3	0.037	0.79	TRUE	Organic Acids and Derivatives	Hydroxy Acids and Derivatives	Pyruvaldehyde Degradation % Pyruvate Metabolism	HILIC	4.19867	89.0246	[M-H]-	a,b,c	D-Lactic acid
M151T242	without.S3vsErec.S3	1	1.07	FALSE	Aromatic Homomonocyclic Compounds	Phenols and Derivatives	Tyrosine Metabolism	HILIC	4.02733	151.04	[M-H]-	a,b,c	4-Hydroxyphenylacetic acid
M151T242	without.S3vsSvar.S3	0.6707	0.819672	FALSE	Aromatic Homomonocyclic Compounds	Phenols and Derivatives	Tyrosine Metabolism	HILIC	4.02733	151.04	[M-H]-	a,b,c	4-Hydroxyphenylacetic acid
M151T242	without.S3vsRint.S3	0.8421	1.15	FALSE	Aromatic Homomonocyclic Compounds	Phenols and Derivatives	Tyrosine Metabolism	HILIC	4.02733	151.04	[M-H]-	a,b,c	4-Hydroxyphenylacetic acid
M151T242	without.S3vsBint.S3	0.0244	7.2	TRUE	Aromatic Homomonocyclic Compounds	Phenols and Derivatives	Tyrosine Metabolism	HILIC	4.02733	151.04	[M-H]-	a,b,c	4-Hydroxyphenylacetic acid
M151T242	without.S3vsBxyl.S3	0.0132	3.98	TRUE	Aromatic Homomonocyclic Compounds	Phenols and Derivatives	Tyrosine Metabolism	HILIC	4.02733	151.04	[M-H]-	a,b,c	4-Hydroxyphenylacetic acid
M151T242	without.S3vsBthe.S3	0.0225	1.6	TRUE	Aromatic Homomonocyclic Compounds	Phenols and Derivatives	Tyrosine Metabolism	HILIC	4.02733	151.04	[M-H]-	a,b,c	4-Hydroxyphenylacetic acid
M111T180	without.S3vsErec.S3	0.1051	0.74	FALSE	Aromatic Heteromonocyclic Compounds	Diazines	Beta-Alanine Metabolism % Pyrimidine Metabolism	HILIC	3.00567	111.02	[M-H]-	a,b,c	Uracil
M111T180	without.S3vsSvar.S3	0.0272	1.26582	TRUE	Aromatic Heteromonocyclic Compounds	Diazines	Beta-Alanine Metabolism % Pyrimidine Metabolism	HILIC	3.00567	111.02	[M-H]-	a,b,c	Uracil
M111T180	without.S3vsRint.S3	0.5336	0.79	FALSE	Aromatic Heteromonocyclic Compounds	Diazines	Beta-Alanine Metabolism % Pyrimidine Metabolism	HILIC	3.00567	111.02	[M-H]-	a,b,c	Uracil
M111T180	without.S3vsBint.S3	0.0244	6	TRUE	Aromatic Heteromonocyclic Compounds	Diazines	Beta-Alanine Metabolism % Pyrimidine Metabolism	HILIC	3.00567	111.02	[M-H]-	a,b,c	Uracil
M111T180	without.S3vsBxyl.S3	0.0132	2.45	TRUE	Aromatic Heteromonocyclic Compounds	Diazines	Beta-Alanine Metabolism % Pyrimidine Metabolism	HILIC	3.00567	111.02	[M-H]-	a,b,c	Uracil
M111T180	without.S3vsBthe.S3	0.0225	4.92	TRUE	Aromatic Heteromonocyclic Compounds	Diazines	Beta-Alanine Metabolism % Pyrimidine Metabolism	HILIC	3.00567	111.02	[M-H]-	a,b,c	Uracil
M115T526	without.S3vsErec.S3	0.1051	0.87	FALSE	Lipids	Fatty Acids and Conjugates	NA	HILIC	8.7595	115.004	[M-H]-	a,b,c	Maleic acid
M115T526	without.S3vsSvar.S3	0.2696	0.900901	FALSE	Lipids	Fatty Acids and Conjugates	NA	HILIC	8.7595	115.004	[M-H]-	a,b,c	Maleic acid
M115T526	without.S3vsRint.S3	0.7822	1.06	FALSE	Lipids	Fatty Acids and Conjugates	NA	HILIC	8.7595	115.004	[M-H]-	a,b,c	Maleic acid
M115T526	without.S3vsBint.S3	0.0244	5.94	TRUE	Lipids	Fatty Acids and Conjugates	NA	HILIC	8.7595	115.004	[M-H]-	a,b,c	Maleic acid
M115T526	without.S3vsBxyl.S3	0.0132	2.42	TRUE	Lipids	Fatty Acids and Conjugates	NA	HILIC	8.7595	115.004	[M-H]-	a,b,c	Maleic acid
M115T526	without.S3vsBthe.S3	0.0225	3.38	TRUE	Lipids	Fatty Acids and Conjugates	NA	HILIC	8.7595	115.004	[M-H]-	a,b,c	Maleic acid
M102T406	without.S3vsErec.S3	0.8431	0.93	FALSE	Amino Acids, Peptides, and Analogues/Amino Acids, Peptides, and Analogues	Amino Acids and Derivatives/Amino Acids and Derivatives	Pyrimidine Metabolism/NA	HILIC	6.76733	102.056	[M-H]-	a,b	DL-3-Aminoisobutyric acid/2-Aminoisobutyric acid (2-Methylalanine)
M102T406	without.S3vsSvar.S3	0.9457	1.02041	FALSE	Amino Acids, Peptides, and Analogues/Amino Acids, Peptides, and Analogues	Amino Acids and Derivatives/Amino Acids and Derivatives	Pyrimidine Metabolism/NA	HILIC	6.76733	102.056	[M-H]-	a,b	DL-3-Aminoisobutyric acid/2-Aminoisobutyric acid (2-Methylalanine)
M102T406	without.S3vsRint.S3	0.0304	1.84	TRUE	Amino Acids, Peptides, and Analogues/Amino Acids, Peptides, and Analogues	Amino Acids and Derivatives/Amino Acids and Derivatives	Pyrimidine Metabolism/NA	HILIC	6.76733	102.056	[M-H]-	a,b	DL-3-Aminoisobutyric acid/2-Aminoisobutyric acid (2-Methylalanine)
M102T406	without.S3vsBint.S3	0.0244	5.29	TRUE	Amino Acids, Peptides, and Analogues/Amino Acids, Peptides, and Analogues	Amino Acids and Derivatives/Amino Acids and Derivatives	Pyrimidine Metabolism/NA	HILIC	6.76733	102.056	[M-H]-	a,b	DL-3-Aminoisobutyric acid/2-Aminoisobutyric acid (2-Methylalanine)
M102T406	without.S3vsBxyl.S3	0.0132	5.19	TRUE	Amino Acids, Peptides, and Analogues/Amino Acids, Peptides, and Analogues	Amino Acids and Derivatives/Amino Acids and Derivatives	Pyrimidine Metabolism/NA	HILIC	6.76733	102.056	[M-H]-	a,b	DL-3-Aminoisobutyric acid/2-Aminoisobutyric acid (2-Methylalanine)
M102T406	without.S3vsBthe.S3	0.0225	6.97	TRUE	Amino Acids, Peptides, and Analogues/Amino Acids, Peptides, and Analogues	Amino Acids and Derivatives/Amino Acids and Derivatives	Pyrimidine Metabolism/NA	HILIC	6.76733	102.056	[M-H]-	a,b	DL-3-Aminoisobutyric acid/2-Aminoisobutyric acid (2-Methylalanine)
M133T525	without.S3vsErec.S3	0.5469	0.91	FALSE	NA	NA	NA	HILIC	8.75767	133.014	[M-H]-	a,b,c	Diglycolic acid
M133T525	without.S3vsSvar.S3	0.3658	0.900901	FALSE	NA	NA	NA	HILIC	8.75767	133.014	[M-H]-	a,b,c	Diglycolic acid
M133T525	without.S3vsRint.S3	0.5336	1.08	FALSE	NA	NA	NA	HILIC	8.75767	133.014	[M-H]-	a,b,c	Diglycolic acid
M133T525	without.S3vsBint.S3	0.0244	5.27	TRUE	NA	NA	NA	HILIC	8.75767	133.014	[M-H]-	a,b,c	Diglycolic acid
M133T525	without.S3vsBxyl.S3	0.0132	2.32	TRUE	NA	NA	NA	HILIC	8.75767	133.014	[M-H]-	a,b,c	Diglycolic acid
M133T525	without.S3vsBthe.S3	0.0225	3.02	TRUE	NA	NA	NA	HILIC	8.75767	133.014	[M-H]-	a,b,c	Diglycolic acid
M137T111	without.S3vsErec.S3	0.0668	1.73	FALSE	Aromatic Homomonocyclic Compounds	Phenols and Derivatives	NA	HILIC	1.8465	137.061	[M-H]-	a,b,c	2-(4-Hydroxyphenyl)ethanol
M137T111	without.S3vsSvar.S3	0.9897	1	FALSE	Aromatic Homomonocyclic Compounds	Phenols and Derivatives	NA	HILIC	1.8465	137.061	[M-H]-	a,b,c	2-(4-Hydroxyphenyl)ethanol
M137T111	without.S3vsRint.S3	0.3485	1.17	FALSE	Aromatic Homomonocyclic Compounds	Phenols and Derivatives	NA	HILIC	1.8465	137.061	[M-H]-	a,b,c	2-(4-Hydroxyphenyl)ethanol
M137T111	without.S3vsBint.S3	0.0244	4.88	TRUE	Aromatic Homomonocyclic Compounds	Phenols and Derivatives	NA	HILIC	1.8465	137.061	[M-H]-	a,b,c	2-(4-Hydroxyphenyl)ethanol
M137T111	without.S3vsBxyl.S3	0.0132	3.96	TRUE	Aromatic Homomonocyclic Compounds	Phenols and Derivatives	NA	HILIC	1.8465	137.061	[M-H]-	a,b,c	2-(4-Hydroxyphenyl)ethanol
M137T111	without.S3vsBthe.S3	0.0225	3.24	TRUE	Aromatic Homomonocyclic Compounds	Phenols and Derivatives	NA	HILIC	1.8465	137.061	[M-H]-	a,b,c	2-(4-Hydroxyphenyl)ethanol
M282T369	without.S3vsErec.S3	0.7649	0.92	FALSE	Nucleosides, Nucleotides, and Analogues	Purine Nucleosides and Analogues	Purine Metabolism	HILIC	6.1545	282.085	[M-H]-	a,b,c	Guanosine
M282T369	without.S3vsSvar.S3	0.0272	0.485437	TRUE	Nucleosides, Nucleotides, and Analogues	Purine Nucleosides and Analogues	Purine Metabolism	HILIC	6.1545	282.085	[M-H]-	a,b,c	Guanosine
M282T369	without.S3vsRint.S3	0.3485	1.11	FALSE	Nucleosides, Nucleotides, and Analogues	Purine Nucleosides and Analogues	Purine Metabolism	HILIC	6.1545	282.085	[M-H]-	a,b,c	Guanosine
M282T369	without.S3vsBint.S3	0.0244	4.03	TRUE	Nucleosides, Nucleotides, and Analogues	Purine Nucleosides and Analogues	Purine Metabolism	HILIC	6.1545	282.085	[M-H]-	a,b,c	Guanosine
M282T369	without.S3vsBxyl.S3	0.0132	0.28	TRUE	Nucleosides, Nucleotides, and Analogues	Purine Nucleosides and Analogues	Purine Metabolism	HILIC	6.1545	282.085	[M-H]-	a,b,c	Guanosine
M282T369	without.S3vsBthe.S3	0.0225	0.07	TRUE	Nucleosides, Nucleotides, and Analogues	Purine Nucleosides and Analogues	Purine Metabolism	HILIC	6.1545	282.085	[M-H]-	a,b,c	Guanosine
M151T349_2	without.S3vsErec.S3	0.0668	0.69	FALSE	Aromatic Heteropolycyclic Compounds	Imidazopyrimidines	Purine Metabolism	HILIC	5.80917	151.026	[M-H]-	a,b,c	Xanthine
M151T349_2	without.S3vsSvar.S3	0.0272	0.321543	TRUE	Aromatic Heteropolycyclic Compounds	Imidazopyrimidines	Purine Metabolism	HILIC	5.80917	151.026	[M-H]-	a,b,c	Xanthine
M151T349_2	without.S3vsRint.S3	0.0304	0.26	TRUE	Aromatic Heteropolycyclic Compounds	Imidazopyrimidines	Purine Metabolism	HILIC	5.80917	151.026	[M-H]-	a,b,c	Xanthine
M151T349_2	without.S3vsBint.S3	0.0244	3.24	TRUE	Aromatic Heteropolycyclic Compounds	Imidazopyrimidines	Purine Metabolism	HILIC	5.80917	151.026	[M-H]-	a,b,c	Xanthine
M151T349_2	without.S3vsBxyl.S3	0.0132	3.35	TRUE	Aromatic Heteropolycyclic Compounds	Imidazopyrimidines	Purine Metabolism	HILIC	5.80917	151.026	[M-H]-	a,b,c	Xanthine
M151T349_2	without.S3vsBthe.S3	0.0225	5.33	TRUE	Aromatic Heteropolycyclic Compounds	Imidazopyrimidines	Purine Metabolism	HILIC	5.80917	151.026	[M-H]-	a,b,c	Xanthine
M129T100	without.S3vsErec.S3	0.7649	0.97	FALSE	Lipids	Fatty Acids and Conjugates	Valine, Leucine and Isoleucine Degradation	HILIC	1.67233	129.056	[M-H]-	a,b	4-Methyl-2-oxovaleric acid
M129T100	without.S3vsSvar.S3	0.0272	2.22222	TRUE	Lipids	Fatty Acids and Conjugates	Valine, Leucine and Isoleucine Degradation	HILIC	1.67233	129.056	[M-H]-	a,b	4-Methyl-2-oxovaleric acid
M129T100	without.S3vsRint.S3	0.0304	3.3	TRUE	Lipids	Fatty Acids and Conjugates	Valine, Leucine and Isoleucine Degradation	HILIC	1.67233	129.056	[M-H]-	a,b	4-Methyl-2-oxovaleric acid
M129T100	without.S3vsBint.S3	0.0244	2.85	TRUE	Lipids	Fatty Acids and Conjugates	Valine, Leucine and Isoleucine Degradation	HILIC	1.67233	129.056	[M-H]-	a,b	4-Methyl-2-oxovaleric acid
M129T100	without.S3vsBxyl.S3	0.0132	2.72	TRUE	Lipids	Fatty Acids and Conjugates	Valine, Leucine and Isoleucine Degradation	HILIC	1.67233	129.056	[M-H]-	a,b	4-Methyl-2-oxovaleric acid
M129T100	without.S3vsBthe.S3	0.0225	3.09	TRUE	Lipids	Fatty Acids and Conjugates	Valine, Leucine and Isoleucine Degradation	HILIC	1.67233	129.056	[M-H]-	a,b	4-Methyl-2-oxovaleric acid
M157T328	without.S3vsErec.S3	0.0668	1.38	FALSE	Aliphatic Heteromonocyclic Compounds	Diazines	Pyrimidine Metabolism	HILIC	5.46217	157.026	[M-H]-	a,b,c	DL-Dihydroorotic acid
M157T328	without.S3vsSvar.S3	0.0272	2.5	TRUE	Aliphatic Heteromonocyclic Compounds	Diazines	Pyrimidine Metabolism	HILIC	5.46217	157.026	[M-H]-	a,b,c	DL-Dihydroorotic acid
M157T328	without.S3vsRint.S3	0.0304	3.33	TRUE	Aliphatic Heteromonocyclic Compounds	Diazines	Pyrimidine Metabolism	HILIC	5.46217	157.026	[M-H]-	a,b,c	DL-Dihydroorotic acid
M157T328	without.S3vsBint.S3	0.0244	2.25	TRUE	Aliphatic Heteromonocyclic Compounds	Diazines	Pyrimidine Metabolism	HILIC	5.46217	157.026	[M-H]-	a,b,c	DL-Dihydroorotic acid
M157T328	without.S3vsBxyl.S3	0.0132	1.68	TRUE	Aliphatic Heteromonocyclic Compounds	Diazines	Pyrimidine Metabolism	HILIC	5.46217	157.026	[M-H]-	a,b,c	DL-Dihydroorotic acid
M157T328	without.S3vsBthe.S3	0.0225	1.49	TRUE	Aliphatic Heteromonocyclic Compounds	Diazines	Pyrimidine Metabolism	HILIC	5.46217	157.026	[M-H]-	a,b,c	DL-Dihydroorotic acid
M117T503_3	without.S3vsErec.S3	0.8792	0.98	FALSE	Organic Acids and Derivatives/Aliphatic Heteromonocyclic Compounds	Carboxylic Acids and Derivatives/Lactones	Carnitine Synthesis % Citric Acid Cycle % Glutamate Metabolism % Mitochondrial Electron Transport Chain % Phytanic Acid Peroxisomal Oxidation/NA	HILIC	8.37733	117.02	[M-H]-	a,b,c	Succinic acid/L-Threonic acid- 1,4-lactone
M117T503_3	without.S3vsSvar.S3	0.9457	0.990099	FALSE	Organic Acids and Derivatives/Aliphatic Heteromonocyclic Compounds	Carboxylic Acids and Derivatives/Lactones	Carnitine Synthesis % Citric Acid Cycle % Glutamate Metabolism % Mitochondrial Electron Transport Chain % Phytanic Acid Peroxisomal Oxidation/NA	HILIC	8.37733	117.02	[M-H]-	a,b,c	Succinic acid/L-Threonic acid- 1,4-lactone
M117T503_3	without.S3vsRint.S3	0.7822	1.05	FALSE	Organic Acids and Derivatives/Aliphatic Heteromonocyclic Compounds	Carboxylic Acids and Derivatives/Lactones	Carnitine Synthesis % Citric Acid Cycle % Glutamate Metabolism % Mitochondrial Electron Transport Chain % Phytanic Acid Peroxisomal Oxidation/NA	HILIC	8.37733	117.02	[M-H]-	a,b,c	Succinic acid/L-Threonic acid- 1,4-lactone
M117T503_3	without.S3vsBint.S3	0.0244	2.2	TRUE	Organic Acids and Derivatives/Aliphatic Heteromonocyclic Compounds	Carboxylic Acids and Derivatives/Lactones	Carnitine Synthesis % Citric Acid Cycle % Glutamate Metabolism % Mitochondrial Electron Transport Chain % Phytanic Acid Peroxisomal Oxidation/NA	HILIC	8.37733	117.02	[M-H]-	a,b,c	Succinic acid/L-Threonic acid- 1,4-lactone
M117T503_3	without.S3vsBxyl.S3	0.0132	9.99	TRUE	Organic Acids and Derivatives/Aliphatic Heteromonocyclic Compounds	Carboxylic Acids and Derivatives/Lactones	Carnitine Synthesis % Citric Acid Cycle % Glutamate Metabolism % Mitochondrial Electron Transport Chain % Phytanic Acid Peroxisomal Oxidation/NA	HILIC	8.37733	117.02	[M-H]-	a,b,c	Succinic acid/L-Threonic acid- 1,4-lactone
M117T503_3	without.S3vsBthe.S3	0.0225	6.63	TRUE	Organic Acids and Derivatives/Aliphatic Heteromonocyclic Compounds	Carboxylic Acids and Derivatives/Lactones	Carnitine Synthesis % Citric Acid Cycle % Glutamate Metabolism % Mitochondrial Electron Transport Chain % Phytanic Acid Peroxisomal Oxidation/NA	HILIC	8.37733	117.02	[M-H]-	a,b,c	Succinic acid/L-Threonic acid- 1,4-lactone
M125T150	without.S3vsErec.S3	0.0668	2.33	FALSE	Aromatic Heteromonocyclic Compounds	Diazines	Pyrimidine Metabolism	HILIC	2.4945	125.036	[M-H]-	a,b,c	Thymine
M125T150	without.S3vsSvar.S3	0.9005	0.980392	FALSE	Aromatic Heteromonocyclic Compounds	Diazines	Pyrimidine Metabolism	HILIC	2.4945	125.036	[M-H]-	a,b,c	Thymine
M125T150	without.S3vsRint.S3	0.0304	3.03	TRUE	Aromatic Heteromonocyclic Compounds	Diazines	Pyrimidine Metabolism	HILIC	2.4945	125.036	[M-H]-	a,b,c	Thymine
M125T150	without.S3vsBint.S3	0.0244	2.17	TRUE	Aromatic Heteromonocyclic Compounds	Diazines	Pyrimidine Metabolism	HILIC	2.4945	125.036	[M-H]-	a,b,c	Thymine
M125T150	without.S3vsBxyl.S3	0.0132	1.77	TRUE	Aromatic Heteromonocyclic Compounds	Diazines	Pyrimidine Metabolism	HILIC	2.4945	125.036	[M-H]-	a,b,c	Thymine
M125T150	without.S3vsBthe.S3	0.0225	2.72	TRUE	Aromatic Heteromonocyclic Compounds	Diazines	Pyrimidine Metabolism	HILIC	2.4945	125.036	[M-H]-	a,b,c	Thymine
M163T99	without.S3vsErec.S3	0.3373	1.26	FALSE	Aromatic Homomonocyclic Compounds	Cinnamic Acid Derivatives	NA	HILIC	1.64817	163.04	[M-H]-	a,b,c	trans-3-Hydroxycinnamic acid (m-Coumaric acid)
M163T99	without.S3vsSvar.S3	0.0791	1.31579	FALSE	Aromatic Homomonocyclic Compounds	Cinnamic Acid Derivatives	NA	HILIC	1.64817	163.04	[M-H]-	a,b,c	trans-3-Hydroxycinnamic acid (m-Coumaric acid)
M163T99	without.S3vsRint.S3	0.1937	1.28	FALSE	Aromatic Homomonocyclic Compounds	Cinnamic Acid Derivatives	NA	HILIC	1.64817	163.04	[M-H]-	a,b,c	trans-3-Hydroxycinnamic acid (m-Coumaric acid)
M163T99	without.S3vsBint.S3	0.0244	1.9	TRUE	Aromatic Homomonocyclic Compounds	Cinnamic Acid Derivatives	NA	HILIC	1.64817	163.04	[M-H]-	a,b,c	trans-3-Hydroxycinnamic acid (m-Coumaric acid)
M163T99	without.S3vsBxyl.S3	0.0132	2.2	TRUE	Aromatic Homomonocyclic Compounds	Cinnamic Acid Derivatives	NA	HILIC	1.64817	163.04	[M-H]-	a,b,c	trans-3-Hydroxycinnamic acid (m-Coumaric acid)
M163T99	without.S3vsBthe.S3	0.0225	2.24	TRUE	Aromatic Homomonocyclic Compounds	Cinnamic Acid Derivatives	NA	HILIC	1.64817	163.04	[M-H]-	a,b,c	trans-3-Hydroxycinnamic acid (m-Coumaric acid)
M173T579	without.S3vsErec.S3	0.0668	6.73	FALSE	Carbohydrates and Carbohydrate Conjugates/Organic Acids and Derivatives	Monosaccharides/Carboxylic Acids and Derivatives	Catecholamine Biosynthesis/Citric Acid Cycle	HILIC	9.65483	173.009	[M-H]-	a,b,c	Dehydroascorbic acid/cis-Aconitic acid
M173T579	without.S3vsSvar.S3	0.0272	14.2857	TRUE	Carbohydrates and Carbohydrate Conjugates/Organic Acids and Derivatives	Monosaccharides/Carboxylic Acids and Derivatives	Catecholamine Biosynthesis/Citric Acid Cycle	HILIC	9.65483	173.009	[M-H]-	a,b,c	Dehydroascorbic acid/cis-Aconitic acid
M173T579	without.S3vsRint.S3	0.0304	4.64	TRUE	Carbohydrates and Carbohydrate Conjugates/Organic Acids and Derivatives	Monosaccharides/Carboxylic Acids and Derivatives	Catecholamine Biosynthesis/Citric Acid Cycle	HILIC	9.65483	173.009	[M-H]-	a,b,c	Dehydroascorbic acid/cis-Aconitic acid
M173T579	without.S3vsBint.S3	0.0244	1.8	TRUE	Carbohydrates and Carbohydrate Conjugates/Organic Acids and Derivatives	Monosaccharides/Carboxylic Acids and Derivatives	Catecholamine Biosynthesis/Citric Acid Cycle	HILIC	9.65483	173.009	[M-H]-	a,b,c	Dehydroascorbic acid/cis-Aconitic acid
M173T579	without.S3vsBxyl.S3	0.0132	4.9	TRUE	Carbohydrates and Carbohydrate Conjugates/Organic Acids and Derivatives	Monosaccharides/Carboxylic Acids and Derivatives	Catecholamine Biosynthesis/Citric Acid Cycle	HILIC	9.65483	173.009	[M-H]-	a,b,c	Dehydroascorbic acid/cis-Aconitic acid
M173T579	without.S3vsBthe.S3	0.0225	1.52	TRUE	Carbohydrates and Carbohydrate Conjugates/Organic Acids and Derivatives	Monosaccharides/Carboxylic Acids and Derivatives	Catecholamine Biosynthesis/Citric Acid Cycle	HILIC	9.65483	173.009	[M-H]-	a,b,c	Dehydroascorbic acid/cis-Aconitic acid
M200T568	without.S3vsErec.S3	1	1	FALSE	Amino Acids, Peptides, and Analogues	Amino Acids and Derivatives	NA	HILIC	9.47117	199.97	[M-H]-	a,b,c	L-Cysteine S-sulfate
M200T568	without.S3vsSvar.S3	0.9457	1.06383	FALSE	Amino Acids, Peptides, and Analogues	Amino Acids and Derivatives	NA	HILIC	9.47117	199.97	[M-H]-	a,b,c	L-Cysteine S-sulfate
M200T568	without.S3vsRint.S3	0.8421	0.91	FALSE	Amino Acids, Peptides, and Analogues	Amino Acids and Derivatives	NA	HILIC	9.47117	199.97	[M-H]-	a,b,c	L-Cysteine S-sulfate
M200T568	without.S3vsBint.S3	0.0244	1.63	TRUE	Amino Acids, Peptides, and Analogues	Amino Acids and Derivatives	NA	HILIC	9.47117	199.97	[M-H]-	a,b,c	L-Cysteine S-sulfate
M200T568	without.S3vsBxyl.S3	0.0132	1.67	TRUE	Amino Acids, Peptides, and Analogues	Amino Acids and Derivatives	NA	HILIC	9.47117	199.97	[M-H]-	a,b,c	L-Cysteine S-sulfate
M200T568	without.S3vsBthe.S3	0.0658	1.62	FALSE	Amino Acids, Peptides, and Analogues	Amino Acids and Derivatives	NA	HILIC	9.47117	199.97	[M-H]-	a,b,c	L-Cysteine S-sulfate
M181T210	without.S3vsErec.S3	0.0668	1.4	FALSE	Aromatic Homomonocyclic Compounds	Benzyl Alcohols and Derivatives	NA	HILIC	3.50517	181.051	[M-H]-	a,b,c	DL-p-Hydroxyphenyllactic acid
M181T210	without.S3vsSvar.S3	0.0272	1.33333	TRUE	Aromatic Homomonocyclic Compounds	Benzyl Alcohols and Derivatives	NA	HILIC	3.50517	181.051	[M-H]-	a,b,c	DL-p-Hydroxyphenyllactic acid
M181T210	without.S3vsRint.S3	0.131	1.2	FALSE	Aromatic Homomonocyclic Compounds	Benzyl Alcohols and Derivatives	NA	HILIC	3.50517	181.051	[M-H]-	a,b,c	DL-p-Hydroxyphenyllactic acid
M181T210	without.S3vsBint.S3	0.0244	1.58	TRUE	Aromatic Homomonocyclic Compounds	Benzyl Alcohols and Derivatives	NA	HILIC	3.50517	181.051	[M-H]-	a,b,c	DL-p-Hydroxyphenyllactic acid
M181T210	without.S3vsBxyl.S3	0.0132	1.37	TRUE	Aromatic Homomonocyclic Compounds	Benzyl Alcohols and Derivatives	NA	HILIC	3.50517	181.051	[M-H]-	a,b,c	DL-p-Hydroxyphenyllactic acid
M181T210	without.S3vsBthe.S3	0.0225	1.45	TRUE	Aromatic Homomonocyclic Compounds	Benzyl Alcohols and Derivatives	NA	HILIC	3.50517	181.051	[M-H]-	a,b,c	DL-p-Hydroxyphenyllactic acid
M195T464	without.S3vsErec.S3	0.701	0.93	FALSE	Carbohydrates and Carbohydrate Conjugates/Carbohydrates and Carbohydrate Conjugates	Sugar Acids and Derivatives/Sugar Acids and Derivatives	NA/NA	HILIC	7.733	195.051	[M-H]-	a,b,c	Gluconic acid/Galactonic acid
M195T464	without.S3vsSvar.S3	0.7727	0.892857	FALSE	Carbohydrates and Carbohydrate Conjugates/Carbohydrates and Carbohydrate Conjugates	Sugar Acids and Derivatives/Sugar Acids and Derivatives	NA/NA	HILIC	7.733	195.051	[M-H]-	a,b,c	Gluconic acid/Galactonic acid
M195T464	without.S3vsRint.S3	0.1937	0.52	FALSE	Carbohydrates and Carbohydrate Conjugates/Carbohydrates and Carbohydrate Conjugates	Sugar Acids and Derivatives/Sugar Acids and Derivatives	NA/NA	HILIC	7.733	195.051	[M-H]-	a,b,c	Gluconic acid/Galactonic acid
M195T464	without.S3vsBint.S3	0.3303	1.51	FALSE	Carbohydrates and Carbohydrate Conjugates/Carbohydrates and Carbohydrate Conjugates	Sugar Acids and Derivatives/Sugar Acids and Derivatives	NA/NA	HILIC	7.733	195.051	[M-H]-	a,b,c	Gluconic acid/Galactonic acid
M195T464	without.S3vsBxyl.S3	0.0132	1.66	TRUE	Carbohydrates and Carbohydrate Conjugates/Carbohydrates and Carbohydrate Conjugates	Sugar Acids and Derivatives/Sugar Acids and Derivatives	NA/NA	HILIC	7.733	195.051	[M-H]-	a,b,c	Gluconic acid/Galactonic acid
M195T464	without.S3vsBthe.S3	0.3075	1.2	FALSE	Carbohydrates and Carbohydrate Conjugates/Carbohydrates and Carbohydrate Conjugates	Sugar Acids and Derivatives/Sugar Acids and Derivatives	NA/NA	HILIC	7.733	195.051	[M-H]-	a,b,c	Gluconic acid/Galactonic acid
M303T557	without.S3vsErec.S3	0.8792	0.96	FALSE	NA	NA	NA	HILIC	9.276	303.084	[M-H]-	a,b,c	N-Acetyl-Asp-Glu
M303T557	without.S3vsSvar.S3	0.6707	1.05263	FALSE	NA	NA	NA	HILIC	9.276	303.084	[M-H]-	a,b,c	N-Acetyl-Asp-Glu
M303T557	without.S3vsRint.S3	0.05	1.37	FALSE	NA	NA	NA	HILIC	9.276	303.084	[M-H]-	a,b,c	N-Acetyl-Asp-Glu
M303T557	without.S3vsBint.S3	0.0244	1.5	TRUE	NA	NA	NA	HILIC	9.276	303.084	[M-H]-	a,b,c	N-Acetyl-Asp-Glu
M303T557	without.S3vsBxyl.S3	0.0132	0.65	TRUE	NA	NA	NA	HILIC	9.276	303.084	[M-H]-	a,b,c	N-Acetyl-Asp-Glu
M303T557	without.S3vsBthe.S3	0.1565	1.18	FALSE	NA	NA	NA	HILIC	9.276	303.084	[M-H]-	a,b,c	N-Acetyl-Asp-Glu
M308T448	without.S3vsErec.S3	0.7649	1.08	FALSE	Carbohydrates and Carbohydrate Conjugates	Sugar Acids and Derivatives	Amino Sugar Metabolism	HILIC	7.468	308.099	[M-H]-	a,b,c	(-)-N-Acetylneuraminic acid
M308T448	without.S3vsSvar.S3	0.851	1.16279	FALSE	Carbohydrates and Carbohydrate Conjugates	Sugar Acids and Derivatives	Amino Sugar Metabolism	HILIC	7.468	308.099	[M-H]-	a,b,c	(-)-N-Acetylneuraminic acid
M308T448	without.S3vsRint.S3	0.4406	1.32	FALSE	Carbohydrates and Carbohydrate Conjugates	Sugar Acids and Derivatives	Amino Sugar Metabolism	HILIC	7.468	308.099	[M-H]-	a,b,c	(-)-N-Acetylneuraminic acid
M308T448	without.S3vsBint.S3	0.2458	1.5	FALSE	Carbohydrates and Carbohydrate Conjugates	Sugar Acids and Derivatives	Amino Sugar Metabolism	HILIC	7.468	308.099	[M-H]-	a,b,c	(-)-N-Acetylneuraminic acid
M308T448	without.S3vsBxyl.S3	0.3045	1.46	FALSE	Carbohydrates and Carbohydrate Conjugates	Sugar Acids and Derivatives	Amino Sugar Metabolism	HILIC	7.468	308.099	[M-H]-	a,b,c	(-)-N-Acetylneuraminic acid
M308T448	without.S3vsBthe.S3	0.1565	1.44	FALSE	Carbohydrates and Carbohydrate Conjugates	Sugar Acids and Derivatives	Amino Sugar Metabolism	HILIC	7.468	308.099	[M-H]-	a,b,c	(-)-N-Acetylneuraminic acid
M147T502	without.S3vsErec.S3	0.8431	1.08	FALSE	Organic Acids and Derivatives	Hydroxy Acids and Derivatives	NA	HILIC	8.36867	147.03	[M-H]-	a,b,c	D-2-Hydroxyglutaric acid
M147T502	without.S3vsSvar.S3	0.851	0.900901	FALSE	Organic Acids and Derivatives	Hydroxy Acids and Derivatives	NA	HILIC	8.36867	147.03	[M-H]-	a,b,c	D-2-Hydroxyglutaric acid
M147T502	without.S3vsRint.S3	0.7065	1.14	FALSE	Organic Acids and Derivatives	Hydroxy Acids and Derivatives	NA	HILIC	8.36867	147.03	[M-H]-	a,b,c	D-2-Hydroxyglutaric acid
M147T502	without.S3vsBint.S3	0.0424	1.44	TRUE	Organic Acids and Derivatives	Hydroxy Acids and Derivatives	NA	HILIC	8.36867	147.03	[M-H]-	a,b,c	D-2-Hydroxyglutaric acid
M147T502	without.S3vsBxyl.S3	0.0132	1.48	TRUE	Organic Acids and Derivatives	Hydroxy Acids and Derivatives	NA	HILIC	8.36867	147.03	[M-H]-	a,b,c	D-2-Hydroxyglutaric acid
M147T502	without.S3vsBthe.S3	0.0225	1.74	TRUE	Organic Acids and Derivatives	Hydroxy Acids and Derivatives	NA	HILIC	8.36867	147.03	[M-H]-	a,b,c	D-2-Hydroxyglutaric acid
M219T348	without.S3vsErec.S3	0.8431	1.38	FALSE	NA	NA	NA	HILIC	5.7965	219.078	[M-H]-	a,b,c	5-hydroxy-dl-tryptophan
M219T348	without.S3vsSvar.S3	0.0791	1.85185	FALSE	NA	NA	NA	HILIC	5.7965	219.078	[M-H]-	a,b,c	5-hydroxy-dl-tryptophan
M219T348	without.S3vsRint.S3	0.0846	1.98	FALSE	NA	NA	NA	HILIC	5.7965	219.078	[M-H]-	a,b,c	5-hydroxy-dl-tryptophan
M219T348	without.S3vsBint.S3	0.4164	1.43	FALSE	NA	NA	NA	HILIC	5.7965	219.078	[M-H]-	a,b,c	5-hydroxy-dl-tryptophan
M219T348	without.S3vsBxyl.S3	0.5046	1.31	FALSE	NA	NA	NA	HILIC	5.7965	219.078	[M-H]-	a,b,c	5-hydroxy-dl-tryptophan
M219T348	without.S3vsBthe.S3	0.0225	1.92	TRUE	NA	NA	NA	HILIC	5.7965	219.078	[M-H]-	a,b,c	5-hydroxy-dl-tryptophan
M209T553	without.S3vsErec.S3	0.9179	1.15	FALSE	Carbohydrates and Carbohydrate Conjugates	Sugar Acids and Derivatives	NA	HILIC	9.22383	209.031	[M-H]-	a,b,c	D-Saccharic acid
M209T553	without.S3vsSvar.S3	0.6707	1.25	FALSE	Carbohydrates and Carbohydrate Conjugates	Sugar Acids and Derivatives	NA	HILIC	9.22383	209.031	[M-H]-	a,b,c	D-Saccharic acid
M209T553	without.S3vsRint.S3	0.5336	1.27	FALSE	Carbohydrates and Carbohydrate Conjugates	Sugar Acids and Derivatives	NA	HILIC	9.22383	209.031	[M-H]-	a,b,c	D-Saccharic acid
M209T553	without.S3vsBint.S3	0.5209	1.42	FALSE	Carbohydrates and Carbohydrate Conjugates	Sugar Acids and Derivatives	NA	HILIC	9.22383	209.031	[M-H]-	a,b,c	D-Saccharic acid
M209T553	without.S3vsBxyl.S3	0.2272	0.7	FALSE	Carbohydrates and Carbohydrate Conjugates	Sugar Acids and Derivatives	NA	HILIC	9.22383	209.031	[M-H]-	a,b,c	D-Saccharic acid
M209T553	without.S3vsBthe.S3	0.0658	1.83	FALSE	Carbohydrates and Carbohydrate Conjugates	Sugar Acids and Derivatives	NA	HILIC	9.22383	209.031	[M-H]-	a,b,c	D-Saccharic acid
M154T432_2	without.S3vsErec.S3	0.9563	0.99	FALSE	Amino Acids, Peptides, and Analogues	Amino Acids and Derivatives	Ammonia Recycling % Histidine Metabolism % Transcription/Translation	HILIC	7.204	154.063	[M-H]-	a,b,c	Histidine
M154T432_2	without.S3vsSvar.S3	0.0272	1.51515	TRUE	Amino Acids, Peptides, and Analogues	Amino Acids and Derivatives	Ammonia Recycling % Histidine Metabolism % Transcription/Translation	HILIC	7.204	154.063	[M-H]-	a,b,c	Histidine
M154T432_2	without.S3vsRint.S3	0.0304	1.29	TRUE	Amino Acids, Peptides, and Analogues	Amino Acids and Derivatives	Ammonia Recycling % Histidine Metabolism % Transcription/Translation	HILIC	7.204	154.063	[M-H]-	a,b,c	Histidine
M154T432_2	without.S3vsBint.S3	0.0244	1.41	TRUE	Amino Acids, Peptides, and Analogues	Amino Acids and Derivatives	Ammonia Recycling % Histidine Metabolism % Transcription/Translation	HILIC	7.204	154.063	[M-H]-	a,b,c	Histidine
M154T432_2	without.S3vsBxyl.S3	1	1	FALSE	Amino Acids, Peptides, and Analogues	Amino Acids and Derivatives	Ammonia Recycling % Histidine Metabolism % Transcription/Translation	HILIC	7.204	154.063	[M-H]-	a,b,c	Histidine
M154T432_2	without.S3vsBthe.S3	0.0225	1.46	TRUE	Amino Acids, Peptides, and Analogues	Amino Acids and Derivatives	Ammonia Recycling % Histidine Metabolism % Transcription/Translation	HILIC	7.204	154.063	[M-H]-	a,b,c	Histidine
M102T493	without.S3vsErec.S3	0.8792	1.1	FALSE	Amino Acids, Peptides, and Analogues	Amino Acids and Derivatives	Glutamate Metabolism	HILIC	8.21317	102.056	[M-H]-	a,b	γ-aminobutyric acid
M102T493	without.S3vsSvar.S3	0.2696	1.26582	FALSE	Amino Acids, Peptides, and Analogues	Amino Acids and Derivatives	Glutamate Metabolism	HILIC	8.21317	102.056	[M-H]-	a,b	γ-aminobutyric acid
M102T493	without.S3vsRint.S3	0.3485	1.25	FALSE	Amino Acids, Peptides, and Analogues	Amino Acids and Derivatives	Glutamate Metabolism	HILIC	8.21317	102.056	[M-H]-	a,b	γ-aminobutyric acid
M102T493	without.S3vsBint.S3	0.0748	1.39	FALSE	Amino Acids, Peptides, and Analogues	Amino Acids and Derivatives	Glutamate Metabolism	HILIC	8.21317	102.056	[M-H]-	a,b	γ-aminobutyric acid
M102T493	without.S3vsBxyl.S3	0.0132	14.7	TRUE	Amino Acids, Peptides, and Analogues	Amino Acids and Derivatives	Glutamate Metabolism	HILIC	8.21317	102.056	[M-H]-	a,b	γ-aminobutyric acid
M102T493	without.S3vsBthe.S3	0.0225	1.61	TRUE	Amino Acids, Peptides, and Analogues	Amino Acids and Derivatives	Glutamate Metabolism	HILIC	8.21317	102.056	[M-H]-	a,b	γ-aminobutyric acid
M131T109	without.S3vsErec.S3	0.9179	0.96	FALSE	Organic Acids and Derivatives	Hydroxy Acids and Derivatives	NA	HILIC	1.8205	131.072	[M-H]-	a,b,c	2-hydroxycaproic acid
M131T109	without.S3vsSvar.S3	0.0272	5.55556	TRUE	Organic Acids and Derivatives	Hydroxy Acids and Derivatives	NA	HILIC	1.8205	131.072	[M-H]-	a,b,c	2-hydroxycaproic acid
M131T109	without.S3vsRint.S3	0.5336	1.1	FALSE	Organic Acids and Derivatives	Hydroxy Acids and Derivatives	NA	HILIC	1.8205	131.072	[M-H]-	a,b,c	2-hydroxycaproic acid
M131T109	without.S3vsBint.S3	0.0244	1.39	TRUE	Organic Acids and Derivatives	Hydroxy Acids and Derivatives	NA	HILIC	1.8205	131.072	[M-H]-	a,b,c	2-hydroxycaproic acid
M131T109	without.S3vsBxyl.S3	0.0132	2.21	TRUE	Organic Acids and Derivatives	Hydroxy Acids and Derivatives	NA	HILIC	1.8205	131.072	[M-H]-	a,b,c	2-hydroxycaproic acid
M131T109	without.S3vsBthe.S3	0.0225	2.44	TRUE	Organic Acids and Derivatives	Hydroxy Acids and Derivatives	NA	HILIC	1.8205	131.072	[M-H]-	a,b,c	2-hydroxycaproic acid
M164T217	without.S3vsErec.S3	0.9179	1.14	FALSE	Aromatic Heteropolycyclic Compounds	Imidazopyrimidines	NA	HILIC	3.61983	164.058	[M-H]-	a,b,c	7-methylguanine
M164T217	without.S3vsSvar.S3	0.7727	1.23457	FALSE	Aromatic Heteropolycyclic Compounds	Imidazopyrimidines	NA	HILIC	3.61983	164.058	[M-H]-	a,b,c	7-methylguanine
M164T217	without.S3vsRint.S3	0.0846	1.68	FALSE	Aromatic Heteropolycyclic Compounds	Imidazopyrimidines	NA	HILIC	3.61983	164.058	[M-H]-	a,b,c	7-methylguanine
M164T217	without.S3vsBint.S3	0.5209	1.32	FALSE	Aromatic Heteropolycyclic Compounds	Imidazopyrimidines	NA	HILIC	3.61983	164.058	[M-H]-	a,b,c	7-methylguanine
M164T217	without.S3vsBxyl.S3	0.5046	1.37	FALSE	Aromatic Heteropolycyclic Compounds	Imidazopyrimidines	NA	HILIC	3.61983	164.058	[M-H]-	a,b,c	7-methylguanine
M164T217	without.S3vsBthe.S3	0.5962	1.24	FALSE	Aromatic Heteropolycyclic Compounds	Imidazopyrimidines	NA	HILIC	3.61983	164.058	[M-H]-	a,b,c	7-methylguanine
M173T634_3	without.S3vsErec.S3	0.8792	0.95	FALSE	Amino Acids, Peptides, and Analogues	Amino Acids and Derivatives	Arginine and Proline Metabolism % Glycine and Serine Metabolism % Transcription/Translation % Urea Cycle	HILIC	10.5698	173.105	[M-H]-	a,b,c	Arginine
M173T634_3	without.S3vsSvar.S3	0.1894	1.25	FALSE	Amino Acids, Peptides, and Analogues	Amino Acids and Derivatives	Arginine and Proline Metabolism % Glycine and Serine Metabolism % Transcription/Translation % Urea Cycle	HILIC	10.5698	173.105	[M-H]-	a,b,c	Arginine
M173T634_3	without.S3vsRint.S3	0.1937	1.16	FALSE	Amino Acids, Peptides, and Analogues	Amino Acids and Derivatives	Arginine and Proline Metabolism % Glycine and Serine Metabolism % Transcription/Translation % Urea Cycle	HILIC	10.5698	173.105	[M-H]-	a,b,c	Arginine
M173T634_3	without.S3vsBint.S3	0.0748	1.31	FALSE	Amino Acids, Peptides, and Analogues	Amino Acids and Derivatives	Arginine and Proline Metabolism % Glycine and Serine Metabolism % Transcription/Translation % Urea Cycle	HILIC	10.5698	173.105	[M-H]-	a,b,c	Arginine
M173T634_3	without.S3vsBxyl.S3	0.0132	1.85	TRUE	Amino Acids, Peptides, and Analogues	Amino Acids and Derivatives	Arginine and Proline Metabolism % Glycine and Serine Metabolism % Transcription/Translation % Urea Cycle	HILIC	10.5698	173.105	[M-H]-	a,b,c	Arginine
M173T634_3	without.S3vsBthe.S3	0.3075	1.15	FALSE	Amino Acids, Peptides, and Analogues	Amino Acids and Derivatives	Arginine and Proline Metabolism % Glycine and Serine Metabolism % Transcription/Translation % Urea Cycle	HILIC	10.5698	173.105	[M-H]-	a,b,c	Arginine
M173T408	without.S3vsErec.S3	0.9563	0.99	FALSE	NA	NA	NA	HILIC	6.79683	173.093	[M-H]-	a,b,c	N-Acetyl-ornithine
M173T408	without.S3vsSvar.S3	0.3658	1.17647	FALSE	NA	NA	NA	HILIC	6.79683	173.093	[M-H]-	a,b,c	N-Acetyl-ornithine
M173T408	without.S3vsRint.S3	0.05	1.24	FALSE	NA	NA	NA	HILIC	6.79683	173.093	[M-H]-	a,b,c	N-Acetyl-ornithine
M173T408	without.S3vsBint.S3	0.0424	1.3	TRUE	NA	NA	NA	HILIC	6.79683	173.093	[M-H]-	a,b,c	N-Acetyl-ornithine
M173T408	without.S3vsBxyl.S3	0.0132	1.64	TRUE	NA	NA	NA	HILIC	6.79683	173.093	[M-H]-	a,b,c	N-Acetyl-ornithine
M173T408	without.S3vsBthe.S3	0.0225	1.31	TRUE	NA	NA	NA	HILIC	6.79683	173.093	[M-H]-	a,b,c	N-Acetyl-ornithine
M155T325	without.S3vsErec.S3	0.8792	1.12	FALSE	Aromatic Heteromonocyclic Compounds	Azoles	NA	HILIC	5.42067	155.047	[M-H]-	a,b,c	Imidazolelactic acid
M155T325	without.S3vsSvar.S3	0.9897	1.02041	FALSE	Aromatic Heteromonocyclic Compounds	Azoles	NA	HILIC	5.42067	155.047	[M-H]-	a,b,c	Imidazolelactic acid
M155T325	without.S3vsRint.S3	0.3485	1.17	FALSE	Aromatic Heteromonocyclic Compounds	Azoles	NA	HILIC	5.42067	155.047	[M-H]-	a,b,c	Imidazolelactic acid
M155T325	without.S3vsBint.S3	0.5209	1.26	FALSE	Aromatic Heteromonocyclic Compounds	Azoles	NA	HILIC	5.42067	155.047	[M-H]-	a,b,c	Imidazolelactic acid
M155T325	without.S3vsBxyl.S3	0.0673	0.62	FALSE	Aromatic Heteromonocyclic Compounds	Azoles	NA	HILIC	5.42067	155.047	[M-H]-	a,b,c	Imidazolelactic acid
M155T325	without.S3vsBthe.S3	0.0225	1.85	TRUE	Aromatic Heteromonocyclic Compounds	Azoles	NA	HILIC	5.42067	155.047	[M-H]-	a,b,c	Imidazolelactic acid
M185T208	without.S3vsErec.S3	0.5469	0.93	FALSE	NA	NA	NA	HILIC	3.47083	185.093	[M-H]-	a,b,c	L-Alanyl-L-proline
M185T208	without.S3vsSvar.S3	0.9897	1.03093	FALSE	NA	NA	NA	HILIC	3.47083	185.093	[M-H]-	a,b,c	L-Alanyl-L-proline
M185T208	without.S3vsRint.S3	0.919	0.97	FALSE	NA	NA	NA	HILIC	3.47083	185.093	[M-H]-	a,b,c	L-Alanyl-L-proline
M185T208	without.S3vsBint.S3	0.2458	1.23	FALSE	NA	NA	NA	HILIC	3.47083	185.093	[M-H]-	a,b,c	L-Alanyl-L-proline
M185T208	without.S3vsBxyl.S3	0.0132	1.7	TRUE	NA	NA	NA	HILIC	3.47083	185.093	[M-H]-	a,b,c	L-Alanyl-L-proline
M185T208	without.S3vsBthe.S3	0.1012	0.82	FALSE	NA	NA	NA	HILIC	3.47083	185.093	[M-H]-	a,b,c	L-Alanyl-L-proline
M177T390	without.S3vsErec.S3	0.8431	0.93	FALSE	Carbohydrates and Carbohydrate Conjugates	Monosaccharides	Pentose Phosphate Pathway	HILIC	6.50117	177.041	[M-H]-	a,b,c	D-(+)-Gluconic acid D-lactone
M177T390	without.S3vsSvar.S3	0.0272	2.38095	TRUE	Carbohydrates and Carbohydrate Conjugates	Monosaccharides	Pentose Phosphate Pathway	HILIC	6.50117	177.041	[M-H]-	a,b,c	D-(+)-Gluconic acid D-lactone
M177T390	without.S3vsRint.S3	0.0304	14.51	TRUE	Carbohydrates and Carbohydrate Conjugates	Monosaccharides	Pentose Phosphate Pathway	HILIC	6.50117	177.041	[M-H]-	a,b,c	D-(+)-Gluconic acid D-lactone
M177T390	without.S3vsBint.S3	0.2458	1.21	FALSE	Carbohydrates and Carbohydrate Conjugates	Monosaccharides	Pentose Phosphate Pathway	HILIC	6.50117	177.041	[M-H]-	a,b,c	D-(+)-Gluconic acid D-lactone
M177T390	without.S3vsBxyl.S3	0.0132	1.63	TRUE	Carbohydrates and Carbohydrate Conjugates	Monosaccharides	Pentose Phosphate Pathway	HILIC	6.50117	177.041	[M-H]-	a,b,c	D-(+)-Gluconic acid D-lactone
M177T390	without.S3vsBthe.S3	0.037	1.19	TRUE	Carbohydrates and Carbohydrate Conjugates	Monosaccharides	Pentose Phosphate Pathway	HILIC	6.50117	177.041	[M-H]-	a,b,c	D-(+)-Gluconic acid D-lactone
M167T397	without.S3vsErec.S3	0.0668	0.24	FALSE	Aromatic Heteropolycyclic Compounds	Imidazopyrimidines	Purine Metabolism	HILIC	6.6105	167.021	[M-H]-	a,b,c	Uric acid
M167T397	without.S3vsSvar.S3	0.0272	0.0525486	TRUE	Aromatic Heteropolycyclic Compounds	Imidazopyrimidines	Purine Metabolism	HILIC	6.6105	167.021	[M-H]-	a,b,c	Uric acid
M167T397	without.S3vsRint.S3	0.0304	0.22	TRUE	Aromatic Heteropolycyclic Compounds	Imidazopyrimidines	Purine Metabolism	HILIC	6.6105	167.021	[M-H]-	a,b,c	Uric acid
M167T397	without.S3vsBint.S3	0.6263	1.18	FALSE	Aromatic Heteropolycyclic Compounds	Imidazopyrimidines	Purine Metabolism	HILIC	6.6105	167.021	[M-H]-	a,b,c	Uric acid
M167T397	without.S3vsBxyl.S3	0.2272	1.33	FALSE	Aromatic Heteropolycyclic Compounds	Imidazopyrimidines	Purine Metabolism	HILIC	6.6105	167.021	[M-H]-	a,b,c	Uric acid
M167T397	without.S3vsBthe.S3	0.0225	2	TRUE	Aromatic Heteropolycyclic Compounds	Imidazopyrimidines	Purine Metabolism	HILIC	6.6105	167.021	[M-H]-	a,b,c	Uric acid
M179T427_2	without.S3vsErec.S3	0.0668	0.72	FALSE	Carbohydrates and Carbohydrate Conjugates/Carbohydrates and Carbohydrate Conjugates	Monosaccharides/Monosaccharides	Fructose and Mannose Degradation % Galactose Metabolism/NA	HILIC	7.11567	179.056	[M-H]-	a,b,c	D-Mannose/L-(-)-Sorbose
M179T427_2	without.S3vsSvar.S3	0.851	1.04167	FALSE	Carbohydrates and Carbohydrate Conjugates/Carbohydrates and Carbohydrate Conjugates	Monosaccharides/Monosaccharides	Fructose and Mannose Degradation % Galactose Metabolism/NA	HILIC	7.11567	179.056	[M-H]-	a,b,c	D-Mannose/L-(-)-Sorbose
M179T427_2	without.S3vsRint.S3	0.05	0.81	FALSE	Carbohydrates and Carbohydrate Conjugates/Carbohydrates and Carbohydrate Conjugates	Monosaccharides/Monosaccharides	Fructose and Mannose Degradation % Galactose Metabolism/NA	HILIC	7.11567	179.056	[M-H]-	a,b,c	D-Mannose/L-(-)-Sorbose
M179T427_2	without.S3vsBint.S3	0.1783	1.18	FALSE	Carbohydrates and Carbohydrate Conjugates/Carbohydrates and Carbohydrate Conjugates	Monosaccharides/Monosaccharides	Fructose and Mannose Degradation % Galactose Metabolism/NA	HILIC	7.11567	179.056	[M-H]-	a,b,c	D-Mannose/L-(-)-Sorbose
M179T427_2	without.S3vsBxyl.S3	0.0132	1.71	TRUE	Carbohydrates and Carbohydrate Conjugates/Carbohydrates and Carbohydrate Conjugates	Monosaccharides/Monosaccharides	Fructose and Mannose Degradation % Galactose Metabolism/NA	HILIC	7.11567	179.056	[M-H]-	a,b,c	D-Mannose/L-(-)-Sorbose
M179T427_2	without.S3vsBthe.S3	0.0225	1.2	TRUE	Carbohydrates and Carbohydrate Conjugates/Carbohydrates and Carbohydrate Conjugates	Monosaccharides/Monosaccharides	Fructose and Mannose Degradation % Galactose Metabolism/NA	HILIC	7.11567	179.056	[M-H]-	a,b,c	D-Mannose/L-(-)-Sorbose
M129T579	without.S3vsErec.S3	0.0668	2.79	FALSE	Lipids	Fatty Acids and Conjugates	NA	HILIC	9.65283	129.02	[M-H]-	a,b,c	Mesaconic acid
M129T579	without.S3vsSvar.S3	0.0272	5.26316	TRUE	Lipids	Fatty Acids and Conjugates	NA	HILIC	9.65283	129.02	[M-H]-	a,b,c	Mesaconic acid
M129T579	without.S3vsRint.S3	0.0304	2.17	TRUE	Lipids	Fatty Acids and Conjugates	NA	HILIC	9.65283	129.02	[M-H]-	a,b,c	Mesaconic acid
M129T579	without.S3vsBint.S3	0.5209	1.17	FALSE	Lipids	Fatty Acids and Conjugates	NA	HILIC	9.65283	129.02	[M-H]-	a,b,c	Mesaconic acid
M129T579	without.S3vsBxyl.S3	0.0132	2.39	TRUE	Lipids	Fatty Acids and Conjugates	NA	HILIC	9.65283	129.02	[M-H]-	a,b,c	Mesaconic acid
M129T579	without.S3vsBthe.S3	0.3937	1.1	FALSE	Lipids	Fatty Acids and Conjugates	NA	HILIC	9.65283	129.02	[M-H]-	a,b,c	Mesaconic acid
M271T83	without.S3vsErec.S3	0.2436	1.78	FALSE	Lipids	Fatty Acids and Conjugates	NA	HILIC	1.38217	271.228	[M-H]-	a,b,c	2-Hydroxyhexadecanoic acid
M271T83	without.S3vsSvar.S3	0.9897	1.20482	FALSE	Lipids	Fatty Acids and Conjugates	NA	HILIC	1.38217	271.228	[M-H]-	a,b,c	2-Hydroxyhexadecanoic acid
M271T83	without.S3vsRint.S3	0.0304	27.2	TRUE	Lipids	Fatty Acids and Conjugates	NA	HILIC	1.38217	271.228	[M-H]-	a,b,c	2-Hydroxyhexadecanoic acid
M271T83	without.S3vsBint.S3	0.8829	1.17	FALSE	Lipids	Fatty Acids and Conjugates	NA	HILIC	1.38217	271.228	[M-H]-	a,b,c	2-Hydroxyhexadecanoic acid
M271T83	without.S3vsBxyl.S3	0.0132	28.67	TRUE	Lipids	Fatty Acids and Conjugates	NA	HILIC	1.38217	271.228	[M-H]-	a,b,c	2-Hydroxyhexadecanoic acid
M271T83	without.S3vsBthe.S3	0.0225	12.25	TRUE	Lipids	Fatty Acids and Conjugates	NA	HILIC	1.38217	271.228	[M-H]-	a,b,c	2-Hydroxyhexadecanoic acid
M160T291	without.S3vsErec.S3	0.5469	1.27	FALSE	Amino Acids, Peptides, and Analogues	Amino Acids and Derivatives	Lysine Degradation	HILIC	4.853	160.062	[M-H]-	a,b,c	Alpha-D-Aminoadipic acid
M160T291	without.S3vsSvar.S3	0.0439	1.88679	TRUE	Amino Acids, Peptides, and Analogues	Amino Acids and Derivatives	Lysine Degradation	HILIC	4.853	160.062	[M-H]-	a,b,c	Alpha-D-Aminoadipic acid
M160T291	without.S3vsRint.S3	0.05	1.61	FALSE	Amino Acids, Peptides, and Analogues	Amino Acids and Derivatives	Lysine Degradation	HILIC	4.853	160.062	[M-H]-	a,b,c	Alpha-D-Aminoadipic acid
M160T291	without.S3vsBint.S3	0.8829	1.12	FALSE	Amino Acids, Peptides, and Analogues	Amino Acids and Derivatives	Lysine Degradation	HILIC	4.853	160.062	[M-H]-	a,b,c	Alpha-D-Aminoadipic acid
M160T291	without.S3vsBxyl.S3	0.8799	1.12	FALSE	Amino Acids, Peptides, and Analogues	Amino Acids and Derivatives	Lysine Degradation	HILIC	4.853	160.062	[M-H]-	a,b,c	Alpha-D-Aminoadipic acid
M160T291	without.S3vsBthe.S3	0.6841	1.2	FALSE	Amino Acids, Peptides, and Analogues	Amino Acids and Derivatives	Lysine Degradation	HILIC	4.853	160.062	[M-H]-	a,b,c	Alpha-D-Aminoadipic acid
M665T587	without.S3vsErec.S3	0.5469	0.85	FALSE	Carbohydrates and Carbohydrate Conjugates/Carbohydrates and Carbohydrate Conjugates	Tetrasaccharides/Tetrasaccharides	Galactose Metabolism/NA	HILIC	9.7795	665.216	[M-H]-	a,b,c	Stachyose/Maltotetraose
M665T587	without.S3vsSvar.S3	0.9457	1.13636	FALSE	Carbohydrates and Carbohydrate Conjugates/Carbohydrates and Carbohydrate Conjugates	Tetrasaccharides/Tetrasaccharides	Galactose Metabolism/NA	HILIC	9.7795	665.216	[M-H]-	a,b,c	Stachyose/Maltotetraose
M665T587	without.S3vsRint.S3	0.2652	0.63	FALSE	Carbohydrates and Carbohydrate Conjugates/Carbohydrates and Carbohydrate Conjugates	Tetrasaccharides/Tetrasaccharides	Galactose Metabolism/NA	HILIC	9.7795	665.216	[M-H]-	a,b,c	Stachyose/Maltotetraose
M665T587	without.S3vsBint.S3	0.6263	1.07	FALSE	Carbohydrates and Carbohydrate Conjugates/Carbohydrates and Carbohydrate Conjugates	Tetrasaccharides/Tetrasaccharides	Galactose Metabolism/NA	HILIC	9.7795	665.216	[M-H]-	a,b,c	Stachyose/Maltotetraose
M665T587	without.S3vsBxyl.S3	0.0132	2.07	TRUE	Carbohydrates and Carbohydrate Conjugates/Carbohydrates and Carbohydrate Conjugates	Tetrasaccharides/Tetrasaccharides	Galactose Metabolism/NA	HILIC	9.7795	665.216	[M-H]-	a,b,c	Stachyose/Maltotetraose
M665T587	without.S3vsBthe.S3	0.1565	1.48	FALSE	Carbohydrates and Carbohydrate Conjugates/Carbohydrates and Carbohydrate Conjugates	Tetrasaccharides/Tetrasaccharides	Galactose Metabolism/NA	HILIC	9.7795	665.216	[M-H]-	a,b,c	Stachyose/Maltotetraose
M188T475	without.S3vsErec.S3	0.7649	1.09	FALSE	Amino Acids, Peptides, and Analogues/Amino Acids, Peptides, and Analogues	Amino Acids and Derivatives/Amino Acids and Derivatives	NA/NA	HILIC	7.91767	188.057	[M-H]-	a,b,c	N-Acetyl-L-glutamic acid/N acetyl DL glutamic acid
M188T475	without.S3vsSvar.S3	0.5764	1.07527	FALSE	Amino Acids, Peptides, and Analogues/Amino Acids, Peptides, and Analogues	Amino Acids and Derivatives/Amino Acids and Derivatives	NA/NA	HILIC	7.91767	188.057	[M-H]-	a,b,c	N-Acetyl-L-glutamic acid/N acetyl DL glutamic acid
M188T475	without.S3vsRint.S3	0.0304	1.67	TRUE	Amino Acids, Peptides, and Analogues/Amino Acids, Peptides, and Analogues	Amino Acids and Derivatives/Amino Acids and Derivatives	NA/NA	HILIC	7.91767	188.057	[M-H]-	a,b,c	N-Acetyl-L-glutamic acid/N acetyl DL glutamic acid
M188T475	without.S3vsBint.S3	0.8829	1.06	FALSE	Amino Acids, Peptides, and Analogues/Amino Acids, Peptides, and Analogues	Amino Acids and Derivatives/Amino Acids and Derivatives	NA/NA	HILIC	7.91767	188.057	[M-H]-	a,b,c	N-Acetyl-L-glutamic acid/N acetyl DL glutamic acid
M188T475	without.S3vsBxyl.S3	0.0673	0.79	FALSE	Amino Acids, Peptides, and Analogues/Amino Acids, Peptides, and Analogues	Amino Acids and Derivatives/Amino Acids and Derivatives	NA/NA	HILIC	7.91767	188.057	[M-H]-	a,b,c	N-Acetyl-L-glutamic acid/N acetyl DL glutamic acid
M188T475	without.S3vsBthe.S3	0.8427	1.06	FALSE	Amino Acids, Peptides, and Analogues/Amino Acids, Peptides, and Analogues	Amino Acids and Derivatives/Amino Acids and Derivatives	NA/NA	HILIC	7.91767	188.057	[M-H]-	a,b,c	N-Acetyl-L-glutamic acid/N acetyl DL glutamic acid
M175T441	without.S3vsErec.S3	0.6294	1.12	FALSE	Organic Acids and Derivatives/Organic Acids and Derivatives	Carboxylic Acids and Derivatives/Carboxylic Acids and Derivatives	NA/NA	HILIC	7.34267	175.062	[M-H]-	a,b,c	2-Isopropylmalic acid/3-isopropylmalic acid
M175T441	without.S3vsSvar.S3	0.9005	1.03093	FALSE	Organic Acids and Derivatives/Organic Acids and Derivatives	Carboxylic Acids and Derivatives/Carboxylic Acids and Derivatives	NA/NA	HILIC	7.34267	175.062	[M-H]-	a,b,c	2-Isopropylmalic acid/3-isopropylmalic acid
M175T441	without.S3vsRint.S3	0.0304	2.19	TRUE	Organic Acids and Derivatives/Organic Acids and Derivatives	Carboxylic Acids and Derivatives/Carboxylic Acids and Derivatives	NA/NA	HILIC	7.34267	175.062	[M-H]-	a,b,c	2-Isopropylmalic acid/3-isopropylmalic acid
M175T441	without.S3vsBint.S3	0.9343	1.02	FALSE	Organic Acids and Derivatives/Organic Acids and Derivatives	Carboxylic Acids and Derivatives/Carboxylic Acids and Derivatives	NA/NA	HILIC	7.34267	175.062	[M-H]-	a,b,c	2-Isopropylmalic acid/3-isopropylmalic acid
M175T441	without.S3vsBxyl.S3	1	1.01	FALSE	Organic Acids and Derivatives/Organic Acids and Derivatives	Carboxylic Acids and Derivatives/Carboxylic Acids and Derivatives	NA/NA	HILIC	7.34267	175.062	[M-H]-	a,b,c	2-Isopropylmalic acid/3-isopropylmalic acid
M175T441	without.S3vsBthe.S3	0.7655	1.03	FALSE	Organic Acids and Derivatives/Organic Acids and Derivatives	Carboxylic Acids and Derivatives/Carboxylic Acids and Derivatives	NA/NA	HILIC	7.34267	175.062	[M-H]-	a,b,c	2-Isopropylmalic acid/3-isopropylmalic acid
M122T168	without.S3vsErec.S3	0.0668	2.75	FALSE	Aromatic Heteromonocyclic Compounds/Amino Acids, Peptides, and Analogues	Pyridines and Derivatives/Amino Acids and Derivatives	Nicotinate and Nicotinamide Metabolism/NA	HILIC	2.7955	122.025	[M-H]-	a,b,c	Nicotinic acid/Picolinic acid
M122T168	without.S3vsSvar.S3	0.0272	2.5641	TRUE	Aromatic Heteromonocyclic Compounds/Amino Acids, Peptides, and Analogues	Pyridines and Derivatives/Amino Acids and Derivatives	Nicotinate and Nicotinamide Metabolism/NA	HILIC	2.7955	122.025	[M-H]-	a,b,c	Nicotinic acid/Picolinic acid
M122T168	without.S3vsRint.S3	0.0304	0.54	TRUE	Aromatic Heteromonocyclic Compounds/Amino Acids, Peptides, and Analogues	Pyridines and Derivatives/Amino Acids and Derivatives	Nicotinate and Nicotinamide Metabolism/NA	HILIC	2.7955	122.025	[M-H]-	a,b,c	Nicotinic acid/Picolinic acid
M122T168	without.S3vsBint.S3	0.9771	1.01	FALSE	Aromatic Heteromonocyclic Compounds/Amino Acids, Peptides, and Analogues	Pyridines and Derivatives/Amino Acids and Derivatives	Nicotinate and Nicotinamide Metabolism/NA	HILIC	2.7955	122.025	[M-H]-	a,b,c	Nicotinic acid/Picolinic acid
M122T168	without.S3vsBxyl.S3	0.61	0.95	FALSE	Aromatic Heteromonocyclic Compounds/Amino Acids, Peptides, and Analogues	Pyridines and Derivatives/Amino Acids and Derivatives	Nicotinate and Nicotinamide Metabolism/NA	HILIC	2.7955	122.025	[M-H]-	a,b,c	Nicotinic acid/Picolinic acid
M122T168	without.S3vsBthe.S3	0.7655	0.96	FALSE	Aromatic Heteromonocyclic Compounds/Amino Acids, Peptides, and Analogues	Pyridines and Derivatives/Amino Acids and Derivatives	Nicotinate and Nicotinamide Metabolism/NA	HILIC	2.7955	122.025	[M-H]-	a,b,c	Nicotinic acid/Picolinic acid
M103T522	without.S3vsErec.S3	0.9843	0.96	FALSE	Organic Acids and Derivatives	Carboxylic Acids and Derivatives	Aspartate Metabolism % Fatty Acid Biosynthesis	HILIC	8.7035	103.004	[M-H]-	a,b,c	Malonic acid
M103T522	without.S3vsSvar.S3	0.0272	5.55556	TRUE	Organic Acids and Derivatives	Carboxylic Acids and Derivatives	Aspartate Metabolism % Fatty Acid Biosynthesis	HILIC	8.7035	103.004	[M-H]-	a,b,c	Malonic acid
M103T522	without.S3vsRint.S3	0.0304	3.06	TRUE	Organic Acids and Derivatives	Carboxylic Acids and Derivatives	Aspartate Metabolism % Fatty Acid Biosynthesis	HILIC	8.7035	103.004	[M-H]-	a,b,c	Malonic acid
M103T522	without.S3vsBint.S3	0.8005	0.98	FALSE	Organic Acids and Derivatives	Carboxylic Acids and Derivatives	Aspartate Metabolism % Fatty Acid Biosynthesis	HILIC	8.7035	103.004	[M-H]-	a,b,c	Malonic acid
M103T522	without.S3vsBxyl.S3	0.0132	1.92	TRUE	Organic Acids and Derivatives	Carboxylic Acids and Derivatives	Aspartate Metabolism % Fatty Acid Biosynthesis	HILIC	8.7035	103.004	[M-H]-	a,b,c	Malonic acid
M103T522	without.S3vsBthe.S3	0.0225	1.58	TRUE	Organic Acids and Derivatives	Carboxylic Acids and Derivatives	Aspartate Metabolism % Fatty Acid Biosynthesis	HILIC	8.7035	103.004	[M-H]-	a,b,c	Malonic acid
M193T529	without.S3vsErec.S3	0.7649	1.23	FALSE	NA	NA	NA	HILIC	8.82217	193.036	[M-H]-	a,b,c	D-Glucuronic acid
M193T529	without.S3vsSvar.S3	0.4655	1.33333	FALSE	NA	NA	NA	HILIC	8.82217	193.036	[M-H]-	a,b,c	D-Glucuronic acid
M193T529	without.S3vsRint.S3	0.05	1.78	FALSE	NA	NA	NA	HILIC	8.82217	193.036	[M-H]-	a,b,c	D-Glucuronic acid
M193T529	without.S3vsBint.S3	0.8005	0.93	FALSE	NA	NA	NA	HILIC	8.82217	193.036	[M-H]-	a,b,c	D-Glucuronic acid
M193T529	without.S3vsBxyl.S3	0.5046	0.82	FALSE	NA	NA	NA	HILIC	8.82217	193.036	[M-H]-	a,b,c	D-Glucuronic acid
M193T529	without.S3vsBthe.S3	0.9701	1.03	FALSE	NA	NA	NA	HILIC	8.82217	193.036	[M-H]-	a,b,c	D-Glucuronic acid
M135T260	without.S3vsErec.S3	0.0668	1.87	FALSE	Aromatic Heteropolycyclic Compounds	Imidazopyrimidines	Purine Metabolism	HILIC	4.338	135.031	[M-H]-	a,b,c	Hypoxanthine
M135T260	without.S3vsSvar.S3	0.124	1.25	FALSE	Aromatic Heteropolycyclic Compounds	Imidazopyrimidines	Purine Metabolism	HILIC	4.338	135.031	[M-H]-	a,b,c	Hypoxanthine
M135T260	without.S3vsRint.S3	0.0304	1.79	TRUE	Aromatic Heteropolycyclic Compounds	Imidazopyrimidines	Purine Metabolism	HILIC	4.338	135.031	[M-H]-	a,b,c	Hypoxanthine
M135T260	without.S3vsBint.S3	0.1783	0.82	FALSE	Aromatic Heteropolycyclic Compounds	Imidazopyrimidines	Purine Metabolism	HILIC	4.338	135.031	[M-H]-	a,b,c	Hypoxanthine
M135T260	without.S3vsBxyl.S3	0.0229	0.77	TRUE	Aromatic Heteropolycyclic Compounds	Imidazopyrimidines	Purine Metabolism	HILIC	4.338	135.031	[M-H]-	a,b,c	Hypoxanthine
M135T260	without.S3vsBthe.S3	0.0225	0.8	TRUE	Aromatic Heteropolycyclic Compounds	Imidazopyrimidines	Purine Metabolism	HILIC	4.338	135.031	[M-H]-	a,b,c	Hypoxanthine
M131T34_2	without.S3vsErec.S3	0.0528	1.13	FALSE	Aliphatic Acyclic Compounds	Guanidines	NA	C18	0.572	131.129	[M+H]+	a,b,c	Agmatine
M131T34_2	without.S3vsSvar.S3	0.0163	2.08333	TRUE	Aliphatic Acyclic Compounds	Guanidines	NA	C18	0.572	131.129	[M+H]+	a,b,c	Agmatine
M131T34_2	without.S3vsRint.S3	0.7639	1.04	FALSE	Aliphatic Acyclic Compounds	Guanidines	NA	C18	0.572	131.129	[M+H]+	a,b,c	Agmatine
M131T34_2	without.S3vsBint.S3	0.0149	2.01	TRUE	Aliphatic Acyclic Compounds	Guanidines	NA	C18	0.572	131.129	[M+H]+	a,b,c	Agmatine
M131T34_2	without.S3vsBxyl.S3	0.0087	1.76	TRUE	Aliphatic Acyclic Compounds	Guanidines	NA	C18	0.572	131.129	[M+H]+	a,b,c	Agmatine
M131T34_2	without.S3vsBthe.S3	0.0153	1.46	TRUE	Aliphatic Acyclic Compounds	Guanidines	NA	C18	0.572	131.129	[M+H]+	a,b,c	Agmatine
M136T42_2	without.S3vsErec.S3	0.0528	0.59	FALSE	Aromatic Heteropolycyclic Compounds	Imidazopyrimidines	Purine Metabolism	C18	0.705167	136.062	[M+H]+	a,b,c	Adenine
M136T42_2	without.S3vsSvar.S3	0.0163	1.75439	TRUE	Aromatic Heteropolycyclic Compounds	Imidazopyrimidines	Purine Metabolism	C18	0.705167	136.062	[M+H]+	a,b,c	Adenine
M136T42_2	without.S3vsRint.S3	0.0241	0.04	TRUE	Aromatic Heteropolycyclic Compounds	Imidazopyrimidines	Purine Metabolism	C18	0.705167	136.062	[M+H]+	a,b,c	Adenine
M136T42_2	without.S3vsBint.S3	0.0149	5.61	TRUE	Aromatic Heteropolycyclic Compounds	Imidazopyrimidines	Purine Metabolism	C18	0.705167	136.062	[M+H]+	a,b,c	Adenine
M136T42_2	without.S3vsBxyl.S3	0.0087	4	TRUE	Aromatic Heteropolycyclic Compounds	Imidazopyrimidines	Purine Metabolism	C18	0.705167	136.062	[M+H]+	a,b,c	Adenine
M136T42_2	without.S3vsBthe.S3	0.0153	5.08	TRUE	Aromatic Heteropolycyclic Compounds	Imidazopyrimidines	Purine Metabolism	C18	0.705167	136.062	[M+H]+	a,b,c	Adenine
M146T31	without.S3vsErec.S3	0.0789	0.77	FALSE	Aliphatic Acyclic Compounds	Alkylamines	Methionine Metabolism % Spermidine and Spermine Biosynthesis	C18	0.512167	146.165	[M+H]+	a,b,c	Spermidine
M146T31	without.S3vsSvar.S3	0.0163	0.209205	TRUE	Aliphatic Acyclic Compounds	Alkylamines	Methionine Metabolism % Spermidine and Spermine Biosynthesis	C18	0.512167	146.165	[M+H]+	a,b,c	Spermidine
M146T31	without.S3vsRint.S3	0.0241	0.47	TRUE	Aliphatic Acyclic Compounds	Alkylamines	Methionine Metabolism % Spermidine and Spermine Biosynthesis	C18	0.512167	146.165	[M+H]+	a,b,c	Spermidine
M146T31	without.S3vsBint.S3	0.0448	1.26	TRUE	Aliphatic Acyclic Compounds	Alkylamines	Methionine Metabolism % Spermidine and Spermine Biosynthesis	C18	0.512167	146.165	[M+H]+	a,b,c	Spermidine
M146T31	without.S3vsBxyl.S3	0.0087	1.82	TRUE	Aliphatic Acyclic Compounds	Alkylamines	Methionine Metabolism % Spermidine and Spermine Biosynthesis	C18	0.512167	146.165	[M+H]+	a,b,c	Spermidine
M146T31	without.S3vsBthe.S3	0.025	1.33	TRUE	Aliphatic Acyclic Compounds	Alkylamines	Methionine Metabolism % Spermidine and Spermine Biosynthesis	C18	0.512167	146.165	[M+H]+	a,b,c	Spermidine
M161T41	without.S3vsErec.S3	0.0528	1.18	FALSE	Amino Acids, Peptides, and Analogues	Peptides	NA	C18	0.684167	161.092	[M+H]+	a,b,c	D-Ala-D-Ala
M161T41	without.S3vsSvar.S3	0.0163	0.813008	TRUE	Amino Acids, Peptides, and Analogues	Peptides	NA	C18	0.684167	161.092	[M+H]+	a,b,c	D-Ala-D-Ala
M161T41	without.S3vsRint.S3	0.0241	1.85	TRUE	Amino Acids, Peptides, and Analogues	Peptides	NA	C18	0.684167	161.092	[M+H]+	a,b,c	D-Ala-D-Ala
M161T41	without.S3vsBint.S3	0.0149	0.46	TRUE	Amino Acids, Peptides, and Analogues	Peptides	NA	C18	0.684167	161.092	[M+H]+	a,b,c	D-Ala-D-Ala
M161T41	without.S3vsBxyl.S3	0.0087	0.36	TRUE	Amino Acids, Peptides, and Analogues	Peptides	NA	C18	0.684167	161.092	[M+H]+	a,b,c	D-Ala-D-Ala
M161T41	without.S3vsBthe.S3	0.0153	0.36	TRUE	Amino Acids, Peptides, and Analogues	Peptides	NA	C18	0.684167	161.092	[M+H]+	a,b,c	D-Ala-D-Ala
M162T381	without.S3vsErec.S3	0.0528	2.05	FALSE	Aromatic Heteropolycyclic Compounds	Indoles	NA	C18	6.35317	162.091	[M+H]+	a,b,c	3-(2-Hydroxyethyl)indole
M162T381	without.S3vsSvar.S3	0.5032	0.934579	FALSE	Aromatic Heteropolycyclic Compounds	Indoles	NA	C18	6.35317	162.091	[M+H]+	a,b,c	3-(2-Hydroxyethyl)indole
M162T381	without.S3vsRint.S3	0.8506	1.01	FALSE	Aromatic Heteropolycyclic Compounds	Indoles	NA	C18	6.35317	162.091	[M+H]+	a,b,c	3-(2-Hydroxyethyl)indole
M162T381	without.S3vsBint.S3	0.0149	1.9	TRUE	Aromatic Heteropolycyclic Compounds	Indoles	NA	C18	6.35317	162.091	[M+H]+	a,b,c	3-(2-Hydroxyethyl)indole
M162T381	without.S3vsBxyl.S3	0.1207	1.87	FALSE	Aromatic Heteropolycyclic Compounds	Indoles	NA	C18	6.35317	162.091	[M+H]+	a,b,c	3-(2-Hydroxyethyl)indole
M162T381	without.S3vsBthe.S3	0.0153	2.17	TRUE	Aromatic Heteropolycyclic Compounds	Indoles	NA	C18	6.35317	162.091	[M+H]+	a,b,c	3-(2-Hydroxyethyl)indole
M164T89	without.S3vsErec.S3	0.0528	1.56	FALSE	Amino Acids, Peptides, and Analogues	Amino Acids and Derivatives	NA	C18	1.49067	164.038	[M+H]+	a,b,c	N-Acetyl-L-Cystein
M164T89	without.S3vsSvar.S3	0.0163	2.43902	TRUE	Amino Acids, Peptides, and Analogues	Amino Acids and Derivatives	NA	C18	1.49067	164.038	[M+H]+	a,b,c	N-Acetyl-L-Cystein
M164T89	without.S3vsRint.S3	0.0241	2.14	TRUE	Amino Acids, Peptides, and Analogues	Amino Acids and Derivatives	NA	C18	1.49067	164.038	[M+H]+	a,b,c	N-Acetyl-L-Cystein
M164T89	without.S3vsBint.S3	0.071	1.42	FALSE	Amino Acids, Peptides, and Analogues	Amino Acids and Derivatives	NA	C18	1.49067	164.038	[M+H]+	a,b,c	N-Acetyl-L-Cystein
M164T89	without.S3vsBxyl.S3	0.0796	1.26	FALSE	Amino Acids, Peptides, and Analogues	Amino Acids and Derivatives	NA	C18	1.49067	164.038	[M+H]+	a,b,c	N-Acetyl-L-Cystein
M164T89	without.S3vsBthe.S3	0.4712	1.15	FALSE	Amino Acids, Peptides, and Analogues	Amino Acids and Derivatives	NA	C18	1.49067	164.038	[M+H]+	a,b,c	N-Acetyl-L-Cystein
M173T44	without.S3vsErec.S3	0.771	0.98	FALSE	NA/Amino Acids, Peptides, and Analogues	NA/Peptides	NA/NA	C18	0.727833	173.092	[M+H]+	a,b,c	Pro-Gly (prolylglycine)/Gly-Pro
M173T44	without.S3vsSvar.S3	0.7879	0.961538	FALSE	NA/Amino Acids, Peptides, and Analogues	NA/Peptides	NA/NA	C18	0.727833	173.092	[M+H]+	a,b,c	Pro-Gly (prolylglycine)/Gly-Pro
M173T44	without.S3vsRint.S3	0.9155	1.05	FALSE	NA/Amino Acids, Peptides, and Analogues	NA/Peptides	NA/NA	C18	0.727833	173.092	[M+H]+	a,b,c	Pro-Gly (prolylglycine)/Gly-Pro
M173T44	without.S3vsBint.S3	0.0149	1.92	TRUE	NA/Amino Acids, Peptides, and Analogues	NA/Peptides	NA/NA	C18	0.727833	173.092	[M+H]+	a,b,c	Pro-Gly (prolylglycine)/Gly-Pro
M173T44	without.S3vsBxyl.S3	0.0087	2.98	TRUE	NA/Amino Acids, Peptides, and Analogues	NA/Peptides	NA/NA	C18	0.727833	173.092	[M+H]+	a,b,c	Pro-Gly (prolylglycine)/Gly-Pro
M173T44	without.S3vsBthe.S3	0.3787	1.06	FALSE	NA/Amino Acids, Peptides, and Analogues	NA/Peptides	NA/NA	C18	0.727833	173.092	[M+H]+	a,b,c	Pro-Gly (prolylglycine)/Gly-Pro
M174T313_2	without.S3vsErec.S3	0.1689	1.05	FALSE	Amino Acids, Peptides, and Analogues/NA/Amino Acids, Peptides, and Analogues	Amino Acids and Derivatives/NA/Amino Acids and Derivatives	NA/NA/NA	C18	5.2155	174.113	[M+H]+	a,b,c	N-Acetyl-L-leucine/N-Acetyl-D-allo-isoleucine/Hexanoyl glycine
M174T313_2	without.S3vsSvar.S3	0.2489	1.04167	FALSE	Amino Acids, Peptides, and Analogues/NA/Amino Acids, Peptides, and Analogues	Amino Acids and Derivatives/NA/Amino Acids and Derivatives	NA/NA/NA	C18	5.2155	174.113	[M+H]+	a,b,c	N-Acetyl-L-leucine/N-Acetyl-D-allo-isoleucine/Hexanoyl glycine
M174T313_2	without.S3vsRint.S3	0.68	1.04	FALSE	Amino Acids, Peptides, and Analogues/NA/Amino Acids, Peptides, and Analogues	Amino Acids and Derivatives/NA/Amino Acids and Derivatives	NA/NA/NA	C18	5.2155	174.113	[M+H]+	a,b,c	N-Acetyl-L-leucine/N-Acetyl-D-allo-isoleucine/Hexanoyl glycine
M174T313_2	without.S3vsBint.S3	0.1609	1.06	FALSE	Amino Acids, Peptides, and Analogues/NA/Amino Acids, Peptides, and Analogues	Amino Acids and Derivatives/NA/Amino Acids and Derivatives	NA/NA/NA	C18	5.2155	174.113	[M+H]+	a,b,c	N-Acetyl-L-leucine/N-Acetyl-D-allo-isoleucine/Hexanoyl glycine
M174T313_2	without.S3vsBxyl.S3	0.0087	2.18	TRUE	Amino Acids, Peptides, and Analogues/NA/Amino Acids, Peptides, and Analogues	Amino Acids and Derivatives/NA/Amino Acids and Derivatives	NA/NA/NA	C18	5.2155	174.113	[M+H]+	a,b,c	N-Acetyl-L-leucine/N-Acetyl-D-allo-isoleucine/Hexanoyl glycine
M174T313_2	without.S3vsBthe.S3	0.0153	1.09	TRUE	Amino Acids, Peptides, and Analogues/NA/Amino Acids, Peptides, and Analogues	Amino Acids and Derivatives/NA/Amino Acids and Derivatives	NA/NA/NA	C18	5.2155	174.113	[M+H]+	a,b,c	N-Acetyl-L-leucine/N-Acetyl-D-allo-isoleucine/Hexanoyl glycine
M188T35	without.S3vsErec.S3	0.0528	2.08	FALSE	Organic Acids and Derivatives	Carboxylic Acids and Derivatives	NA	C18	0.583	188.176	[M+H]+	a,b,c	N8-Acetylspermidine
M188T35	without.S3vsSvar.S3	0.0163	1.16279	TRUE	Organic Acids and Derivatives	Carboxylic Acids and Derivatives	NA	C18	0.583	188.176	[M+H]+	a,b,c	N8-Acetylspermidine
M188T35	without.S3vsRint.S3	0.0241	6.65	TRUE	Organic Acids and Derivatives	Carboxylic Acids and Derivatives	NA	C18	0.583	188.176	[M+H]+	a,b,c	N8-Acetylspermidine
M188T35	without.S3vsBint.S3	0.9607	1.02	FALSE	Organic Acids and Derivatives	Carboxylic Acids and Derivatives	NA	C18	0.583	188.176	[M+H]+	a,b,c	N8-Acetylspermidine
M188T35	without.S3vsBxyl.S3	0.3178	1.08	FALSE	Organic Acids and Derivatives	Carboxylic Acids and Derivatives	NA	C18	0.583	188.176	[M+H]+	a,b,c	N8-Acetylspermidine
M188T35	without.S3vsBthe.S3	0.1629	1.09	FALSE	Organic Acids and Derivatives	Carboxylic Acids and Derivatives	NA	C18	0.583	188.176	[M+H]+	a,b,c	N8-Acetylspermidine
M192T232	without.S3vsErec.S3	0.0528	1.25	FALSE	Amino Acids, Peptides, and Analogues	Amino Acids and Derivatives	NA	C18	3.86633	192.069	[M+H]+	a,b,c	N-Acetyl-L-methionine
M192T232	without.S3vsSvar.S3	0.0163	2.5641	TRUE	Amino Acids, Peptides, and Analogues	Amino Acids and Derivatives	NA	C18	3.86633	192.069	[M+H]+	a,b,c	N-Acetyl-L-methionine
M192T232	without.S3vsRint.S3	0.0241	2.38	TRUE	Amino Acids, Peptides, and Analogues	Amino Acids and Derivatives	NA	C18	3.86633	192.069	[M+H]+	a,b,c	N-Acetyl-L-methionine
M192T232	without.S3vsBint.S3	0.0149	1.5	TRUE	Amino Acids, Peptides, and Analogues	Amino Acids and Derivatives	NA	C18	3.86633	192.069	[M+H]+	a,b,c	N-Acetyl-L-methionine
M192T232	without.S3vsBxyl.S3	0.0087	6.25	TRUE	Amino Acids, Peptides, and Analogues	Amino Acids and Derivatives	NA	C18	3.86633	192.069	[M+H]+	a,b,c	N-Acetyl-L-methionine
M192T232	without.S3vsBthe.S3	0.0153	1.99	TRUE	Amino Acids, Peptides, and Analogues	Amino Acids and Derivatives	NA	C18	3.86633	192.069	[M+H]+	a,b,c	N-Acetyl-L-methionine
M208T336	without.S3vsErec.S3	0.0528	1.08	FALSE	Amino Acids, Peptides, and Analogues	Amino Acids and Derivatives	NA	C18	5.60583	208.097	[M+H]+	a,b,c	N-Acetyl-L-phenylalanine
M208T336	without.S3vsSvar.S3	0.0487	1.08696	TRUE	Amino Acids, Peptides, and Analogues	Amino Acids and Derivatives	NA	C18	5.60583	208.097	[M+H]+	a,b,c	N-Acetyl-L-phenylalanine
M208T336	without.S3vsRint.S3	0.7639	1.03	FALSE	Amino Acids, Peptides, and Analogues	Amino Acids and Derivatives	NA	C18	5.60583	208.097	[M+H]+	a,b,c	N-Acetyl-L-phenylalanine
M208T336	without.S3vsBint.S3	0.0149	1.11	TRUE	Amino Acids, Peptides, and Analogues	Amino Acids and Derivatives	NA	C18	5.60583	208.097	[M+H]+	a,b,c	N-Acetyl-L-phenylalanine
M208T336	without.S3vsBxyl.S3	0.0087	1.58	TRUE	Amino Acids, Peptides, and Analogues	Amino Acids and Derivatives	NA	C18	5.60583	208.097	[M+H]+	a,b,c	N-Acetyl-L-phenylalanine
M208T336	without.S3vsBthe.S3	0.0153	1.12	TRUE	Amino Acids, Peptides, and Analogues	Amino Acids and Derivatives	NA	C18	5.60583	208.097	[M+H]+	a,b,c	N-Acetyl-L-phenylalanine
M269T65	without.S3vsErec.S3	0.0528	10.84	FALSE	Nucleosides, Nucleotides, and Analogues	Purine Nucleosides and Analogues	Purine Metabolism	C18	1.08833	269.088	[M+H]+	a,b,c	Inosine
M269T65	without.S3vsSvar.S3	0.0163	1.42857	TRUE	Nucleosides, Nucleotides, and Analogues	Purine Nucleosides and Analogues	Purine Metabolism	C18	1.08833	269.088	[M+H]+	a,b,c	Inosine
M269T65	without.S3vsRint.S3	0.0241	13.56	TRUE	Nucleosides, Nucleotides, and Analogues	Purine Nucleosides and Analogues	Purine Metabolism	C18	1.08833	269.088	[M+H]+	a,b,c	Inosine
M269T65	without.S3vsBint.S3	0.1111	1.16	FALSE	Nucleosides, Nucleotides, and Analogues	Purine Nucleosides and Analogues	Purine Metabolism	C18	1.08833	269.088	[M+H]+	a,b,c	Inosine
M269T65	without.S3vsBxyl.S3	0.0087	0.03	TRUE	Nucleosides, Nucleotides, and Analogues	Purine Nucleosides and Analogues	Purine Metabolism	C18	1.08833	269.088	[M+H]+	a,b,c	Inosine
M269T65	without.S3vsBthe.S3	0.0153	0.01	TRUE	Nucleosides, Nucleotides, and Analogues	Purine Nucleosides and Analogues	Purine Metabolism	C18	1.08833	269.088	[M+H]+	a,b,c	Inosine
M282T84	without.S3vsErec.S3	0.0528	0.79	FALSE	Nucleosides, Nucleotides, and Analogues	Purine Nucleosides and Analogues	NA	C18	1.402	282.12	[M+H]+	a,b,c	2'-O-Methyladenosine
M282T84	without.S3vsSvar.S3	0.6927	0.970874	FALSE	Nucleosides, Nucleotides, and Analogues	Purine Nucleosides and Analogues	NA	C18	1.402	282.12	[M+H]+	a,b,c	2'-O-Methyladenosine
M282T84	without.S3vsRint.S3	0.1087	0.9	FALSE	Nucleosides, Nucleotides, and Analogues	Purine Nucleosides and Analogues	NA	C18	1.402	282.12	[M+H]+	a,b,c	2'-O-Methyladenosine
M282T84	without.S3vsBint.S3	0.0149	5.72	TRUE	Nucleosides, Nucleotides, and Analogues	Purine Nucleosides and Analogues	NA	C18	1.402	282.12	[M+H]+	a,b,c	2'-O-Methyladenosine
M282T84	without.S3vsBxyl.S3	0.0087	0.17	TRUE	Nucleosides, Nucleotides, and Analogues	Purine Nucleosides and Analogues	NA	C18	1.402	282.12	[M+H]+	a,b,c	2'-O-Methyladenosine
M282T84	without.S3vsBthe.S3	0.0153	0.17	TRUE	Nucleosides, Nucleotides, and Analogues	Purine Nucleosides and Analogues	NA	C18	1.402	282.12	[M+H]+	a,b,c	2'-O-Methyladenosine
M298T92	without.S3vsErec.S3	0.362	1.2	FALSE	Nucleosides, Nucleotides, and Analogues/Nucleosides, Nucleotides, and Analogues	Purine Nucleosides and Analogues/Purine Nucleosides and Analogues	NA/NA	C18	1.53933	298.115	[M+H]+	a,b,c	2-Methylguanosine (N2-Methylguanosine)/2'-O-Methylguanosine
M298T92	without.S3vsSvar.S3	1	0.943396	FALSE	Nucleosides, Nucleotides, and Analogues/Nucleosides, Nucleotides, and Analogues	Purine Nucleosides and Analogues/Purine Nucleosides and Analogues	NA/NA	C18	1.53933	298.115	[M+H]+	a,b,c	2-Methylguanosine (N2-Methylguanosine)/2'-O-Methylguanosine
M298T92	without.S3vsRint.S3	0.4012	1.22	FALSE	Nucleosides, Nucleotides, and Analogues/Nucleosides, Nucleotides, and Analogues	Purine Nucleosides and Analogues/Purine Nucleosides and Analogues	NA/NA	C18	1.53933	298.115	[M+H]+	a,b,c	2-Methylguanosine (N2-Methylguanosine)/2'-O-Methylguanosine
M298T92	without.S3vsBint.S3	0.0149	11.23	TRUE	Nucleosides, Nucleotides, and Analogues/Nucleosides, Nucleotides, and Analogues	Purine Nucleosides and Analogues/Purine Nucleosides and Analogues	NA/NA	C18	1.53933	298.115	[M+H]+	a,b,c	2-Methylguanosine (N2-Methylguanosine)/2'-O-Methylguanosine
M298T92	without.S3vsBxyl.S3	0.1207	1.71	FALSE	Nucleosides, Nucleotides, and Analogues/Nucleosides, Nucleotides, and Analogues	Purine Nucleosides and Analogues/Purine Nucleosides and Analogues	NA/NA	C18	1.53933	298.115	[M+H]+	a,b,c	2-Methylguanosine (N2-Methylguanosine)/2'-O-Methylguanosine
M298T92	without.S3vsBthe.S3	0.0153	2.35	TRUE	Nucleosides, Nucleotides, and Analogues/Nucleosides, Nucleotides, and Analogues	Purine Nucleosides and Analogues/Purine Nucleosides and Analogues	NA/NA	C18	1.53933	298.115	[M+H]+	a,b,c	2-Methylguanosine (N2-Methylguanosine)/2'-O-Methylguanosine
M377T292	without.S3vsErec.S3	0.0528	1.41	FALSE	Aromatic Heteropolycyclic Compounds	Pteridines and Derivatives	Riboflavin Metabolism	C18	4.872	377.146	[M+H]+	a,b,c	Riboflavin
M377T292	without.S3vsSvar.S3	0.7879	0.934579	FALSE	Aromatic Heteropolycyclic Compounds	Pteridines and Derivatives	Riboflavin Metabolism	C18	4.872	377.146	[M+H]+	a,b,c	Riboflavin
M377T292	without.S3vsRint.S3	0.0241	0.59	TRUE	Aromatic Heteropolycyclic Compounds	Pteridines and Derivatives	Riboflavin Metabolism	C18	4.872	377.146	[M+H]+	a,b,c	Riboflavin
M377T292	without.S3vsBint.S3	0.0149	1.5	TRUE	Aromatic Heteropolycyclic Compounds	Pteridines and Derivatives	Riboflavin Metabolism	C18	4.872	377.146	[M+H]+	a,b,c	Riboflavin
M377T292	without.S3vsBxyl.S3	0.0087	1.45	TRUE	Aromatic Heteropolycyclic Compounds	Pteridines and Derivatives	Riboflavin Metabolism	C18	4.872	377.146	[M+H]+	a,b,c	Riboflavin
M377T292	without.S3vsBthe.S3	0.0153	1.45	TRUE	Aromatic Heteropolycyclic Compounds	Pteridines and Derivatives	Riboflavin Metabolism	C18	4.872	377.146	[M+H]+	a,b,c	Riboflavin

## Sheet: Corn Fiber
name	Group	pvalueS4	FoldS4	StatS4	Class	SubClass	Pathways	LC conditions	RT (min)	m/z	Ion type	Identification status a: Accurate Mass (MS) b: Retention Time c: consistant MS/MS	Metabolite
M102T406	without.S4vsBint.S4	0.0208	6.09	TRUE	Amino Acids, Peptides, and Analogues/Amino Acids, Peptides, and Analogues	Amino Acids and Derivatives/Amino Acids and Derivatives	Pyrimidine Metabolism/NA	HILIC	6.76733	102.056	[M-H]-	a,b	DL-3-Aminoisobutyric acid/2-Aminoisobutyric acid (2-Methylalanine)
M102T406	without.S4vsBthe.S4	0.0243	5.92	TRUE	Amino Acids, Peptides, and Analogues/Amino Acids, Peptides, and Analogues	Amino Acids and Derivatives/Amino Acids and Derivatives	Pyrimidine Metabolism/NA	HILIC	6.76733	102.056	[M-H]-	a,b	DL-3-Aminoisobutyric acid/2-Aminoisobutyric acid (2-Methylalanine)
M102T406	without.S4vsBxyl.S4	0.0148	5.61	TRUE	Amino Acids, Peptides, and Analogues/Amino Acids, Peptides, and Analogues	Amino Acids and Derivatives/Amino Acids and Derivatives	Pyrimidine Metabolism/NA	HILIC	6.76733	102.056	[M-H]-	a,b	DL-3-Aminoisobutyric acid/2-Aminoisobutyric acid (2-Methylalanine)
M102T406	without.S4vsErec.S4	0.9698	0.95	FALSE	Amino Acids, Peptides, and Analogues/Amino Acids, Peptides, and Analogues	Amino Acids and Derivatives/Amino Acids and Derivatives	Pyrimidine Metabolism/NA	HILIC	6.76733	102.056	[M-H]-	a,b	DL-3-Aminoisobutyric acid/2-Aminoisobutyric acid (2-Methylalanine)
M102T406	without.S4vsRint.S4	0.2011	1.64	FALSE	Amino Acids, Peptides, and Analogues/Amino Acids, Peptides, and Analogues	Amino Acids and Derivatives/Amino Acids and Derivatives	Pyrimidine Metabolism/NA	HILIC	6.76733	102.056	[M-H]-	a,b	DL-3-Aminoisobutyric acid/2-Aminoisobutyric acid (2-Methylalanine)
M102T406	without.S4vsSvar.S4	0.8619	0.787402	FALSE	Amino Acids, Peptides, and Analogues/Amino Acids, Peptides, and Analogues	Amino Acids and Derivatives/Amino Acids and Derivatives	Pyrimidine Metabolism/NA	HILIC	6.76733	102.056	[M-H]-	a,b	DL-3-Aminoisobutyric acid/2-Aminoisobutyric acid (2-Methylalanine)
M102T493	without.S4vsBint.S4	0.0208	1.34	TRUE	Amino Acids, Peptides, and Analogues	Amino Acids and Derivatives	Glutamate Metabolism	HILIC	8.21317	102.056	[M-H]-	a,b	γ-aminobutyric acid
M102T493	without.S4vsBthe.S4	0.0243	3.29	TRUE	Amino Acids, Peptides, and Analogues	Amino Acids and Derivatives	Glutamate Metabolism	HILIC	8.21317	102.056	[M-H]-	a,b	γ-aminobutyric acid
M102T493	without.S4vsBxyl.S4	0.0148	12.29	TRUE	Amino Acids, Peptides, and Analogues	Amino Acids and Derivatives	Glutamate Metabolism	HILIC	8.21317	102.056	[M-H]-	a,b	γ-aminobutyric acid
M102T493	without.S4vsErec.S4	0.4069	1.22	FALSE	Amino Acids, Peptides, and Analogues	Amino Acids and Derivatives	Glutamate Metabolism	HILIC	8.21317	102.056	[M-H]-	a,b	γ-aminobutyric acid
M102T493	without.S4vsRint.S4	0.4521	1.16	FALSE	Amino Acids, Peptides, and Analogues	Amino Acids and Derivatives	Glutamate Metabolism	HILIC	8.21317	102.056	[M-H]-	a,b	γ-aminobutyric acid
M102T493	without.S4vsSvar.S4	0.2435	1.23457	FALSE	Amino Acids, Peptides, and Analogues	Amino Acids and Derivatives	Glutamate Metabolism	HILIC	8.21317	102.056	[M-H]-	a,b	γ-aminobutyric acid
M103T522	without.S4vsBint.S4	0.3036	1.1	FALSE	Organic Acids and Derivatives	Carboxylic Acids and Derivatives	Aspartate Metabolism % Fatty Acid Biosynthesis	HILIC	8.7035	103.004	[M-H]-	a,b,c	Malonic acid
M103T522	without.S4vsBthe.S4	0.0243	1.83	TRUE	Organic Acids and Derivatives	Carboxylic Acids and Derivatives	Aspartate Metabolism % Fatty Acid Biosynthesis	HILIC	8.7035	103.004	[M-H]-	a,b,c	Malonic acid
M103T522	without.S4vsBxyl.S4	0.0148	2.66	TRUE	Organic Acids and Derivatives	Carboxylic Acids and Derivatives	Aspartate Metabolism % Fatty Acid Biosynthesis	HILIC	8.7035	103.004	[M-H]-	a,b,c	Malonic acid
M103T522	without.S4vsErec.S4	0.1086	1.18	FALSE	Organic Acids and Derivatives	Carboxylic Acids and Derivatives	Aspartate Metabolism % Fatty Acid Biosynthesis	HILIC	8.7035	103.004	[M-H]-	a,b,c	Malonic acid
M103T522	without.S4vsRint.S4	0.0356	2.86	TRUE	Organic Acids and Derivatives	Carboxylic Acids and Derivatives	Aspartate Metabolism % Fatty Acid Biosynthesis	HILIC	8.7035	103.004	[M-H]-	a,b,c	Malonic acid
M103T522	without.S4vsSvar.S4	0.0589	1.49254	FALSE	Organic Acids and Derivatives	Carboxylic Acids and Derivatives	Aspartate Metabolism % Fatty Acid Biosynthesis	HILIC	8.7035	103.004	[M-H]-	a,b,c	Malonic acid
M105T383	without.S4vsBint.S4	0.5907	1.03	FALSE	Carbohydrates and Carbohydrate Conjugates	Sugar Acids and Derivatives	Glycerolipid Metabolism % Glycine and Serine Metabolism	HILIC	6.38467	105.019	[M-H]-	a,b,c	D-Glyceric acid
M105T383	without.S4vsBthe.S4	0.069	1.62	FALSE	Carbohydrates and Carbohydrate Conjugates	Sugar Acids and Derivatives	Glycerolipid Metabolism % Glycine and Serine Metabolism	HILIC	6.38467	105.019	[M-H]-	a,b,c	D-Glyceric acid
M105T383	without.S4vsBxyl.S4	0.0148	0.21	TRUE	Carbohydrates and Carbohydrate Conjugates	Sugar Acids and Derivatives	Glycerolipid Metabolism % Glycine and Serine Metabolism	HILIC	6.38467	105.019	[M-H]-	a,b,c	D-Glyceric acid
M105T383	without.S4vsErec.S4	0.7632	1.1	FALSE	Carbohydrates and Carbohydrate Conjugates	Sugar Acids and Derivatives	Glycerolipid Metabolism % Glycine and Serine Metabolism	HILIC	6.38467	105.019	[M-H]-	a,b,c	D-Glyceric acid
M105T383	without.S4vsRint.S4	0.5542	1.06	FALSE	Carbohydrates and Carbohydrate Conjugates	Sugar Acids and Derivatives	Glycerolipid Metabolism % Glycine and Serine Metabolism	HILIC	6.38467	105.019	[M-H]-	a,b,c	D-Glyceric acid
M105T383	without.S4vsSvar.S4	0.0589	0.440529	FALSE	Carbohydrates and Carbohydrate Conjugates	Sugar Acids and Derivatives	Glycerolipid Metabolism % Glycine and Serine Metabolism	HILIC	6.38467	105.019	[M-H]-	a,b,c	D-Glyceric acid
M111T180	without.S4vsBint.S4	0.0208	7.06	TRUE	Aromatic Heteromonocyclic Compounds	Diazines	Beta-Alanine Metabolism % Pyrimidine Metabolism	HILIC	3.00567	111.02	[M-H]-	a,b,c	Uracil
M111T180	without.S4vsBthe.S4	0.0243	3.24	TRUE	Aromatic Heteromonocyclic Compounds	Diazines	Beta-Alanine Metabolism % Pyrimidine Metabolism	HILIC	3.00567	111.02	[M-H]-	a,b,c	Uracil
M111T180	without.S4vsBxyl.S4	0.0148	3.86	TRUE	Aromatic Heteromonocyclic Compounds	Diazines	Beta-Alanine Metabolism % Pyrimidine Metabolism	HILIC	3.00567	111.02	[M-H]-	a,b,c	Uracil
M111T180	without.S4vsErec.S4	0.0394	0.46	TRUE	Aromatic Heteromonocyclic Compounds	Diazines	Beta-Alanine Metabolism % Pyrimidine Metabolism	HILIC	3.00567	111.02	[M-H]-	a,b,c	Uracil
M111T180	without.S4vsRint.S4	0.0356	1.36	TRUE	Aromatic Heteromonocyclic Compounds	Diazines	Beta-Alanine Metabolism % Pyrimidine Metabolism	HILIC	3.00567	111.02	[M-H]-	a,b,c	Uracil
M111T180	without.S4vsSvar.S4	0.0589	1.75439	FALSE	Aromatic Heteromonocyclic Compounds	Diazines	Beta-Alanine Metabolism % Pyrimidine Metabolism	HILIC	3.00567	111.02	[M-H]-	a,b,c	Uracil
M114T40	without.S4vsBint.S4	0.3546	0.75	FALSE	Aliphatic Heteromonocyclic Compounds	Lactams	NA	C18	0.6685	114.066	[M+H]+	a,b,c	Creatinine
M114T40	without.S4vsBthe.S4	0.4414	0.76	FALSE	Aliphatic Heteromonocyclic Compounds	Lactams	NA	C18	0.6685	114.066	[M+H]+	a,b,c	Creatinine
M114T40	without.S4vsBxyl.S4	0.8271	0.97	FALSE	Aliphatic Heteromonocyclic Compounds	Lactams	NA	C18	0.6685	114.066	[M+H]+	a,b,c	Creatinine
M114T40	without.S4vsErec.S4	1	1	FALSE	Aliphatic Heteromonocyclic Compounds	Lactams	NA	C18	0.6685	114.066	[M+H]+	a,b,c	Creatinine
M114T40	without.S4vsRint.S4	0.2017	1.57	FALSE	Aliphatic Heteromonocyclic Compounds	Lactams	NA	C18	0.6685	114.066	[M+H]+	a,b,c	Creatinine
M114T40	without.S4vsSvar.S4	0.973	0.980392	FALSE	Aliphatic Heteromonocyclic Compounds	Lactams	NA	C18	0.6685	114.066	[M+H]+	a,b,c	Creatinine
M115T526	without.S4vsBint.S4	0.0208	2.45	TRUE	Lipids	Fatty Acids and Conjugates	NA	HILIC	8.7595	115.004	[M-H]-	a,b,c	Maleic acid
M115T526	without.S4vsBthe.S4	0.0243	2.46	TRUE	Lipids	Fatty Acids and Conjugates	NA	HILIC	8.7595	115.004	[M-H]-	a,b,c	Maleic acid
M115T526	without.S4vsBxyl.S4	0.0148	3.29	TRUE	Lipids	Fatty Acids and Conjugates	NA	HILIC	8.7595	115.004	[M-H]-	a,b,c	Maleic acid
M115T526	without.S4vsErec.S4	0.9282	1.04	FALSE	Lipids	Fatty Acids and Conjugates	NA	HILIC	8.7595	115.004	[M-H]-	a,b,c	Maleic acid
M115T526	without.S4vsRint.S4	0.5542	1.1	FALSE	Lipids	Fatty Acids and Conjugates	NA	HILIC	8.7595	115.004	[M-H]-	a,b,c	Maleic acid
M115T526	without.S4vsSvar.S4	0.6285	1.07527	FALSE	Lipids	Fatty Acids and Conjugates	NA	HILIC	8.7595	115.004	[M-H]-	a,b,c	Maleic acid
M117T503_3	without.S4vsBint.S4	0.0208	1.63	TRUE	Organic Acids and Derivatives/Aliphatic Heteromonocyclic Compounds	Carboxylic Acids and Derivatives/Lactones	Carnitine Synthesis % Citric Acid Cycle % Glutamate Metabolism % Mitochondrial Electron Transport Chain % Phytanic Acid Peroxisomal Oxidation/NA	HILIC	8.37733	117.02	[M-H]-	a,b,c	Succinic acid/L-Threonic acid- 1,4-lactone
M117T503_3	without.S4vsBthe.S4	0.0243	6.9	TRUE	Organic Acids and Derivatives/Aliphatic Heteromonocyclic Compounds	Carboxylic Acids and Derivatives/Lactones	Carnitine Synthesis % Citric Acid Cycle % Glutamate Metabolism % Mitochondrial Electron Transport Chain % Phytanic Acid Peroxisomal Oxidation/NA	HILIC	8.37733	117.02	[M-H]-	a,b,c	Succinic acid/L-Threonic acid- 1,4-lactone
M117T503_3	without.S4vsBxyl.S4	0.0148	9.45	TRUE	Organic Acids and Derivatives/Aliphatic Heteromonocyclic Compounds	Carboxylic Acids and Derivatives/Lactones	Carnitine Synthesis % Citric Acid Cycle % Glutamate Metabolism % Mitochondrial Electron Transport Chain % Phytanic Acid Peroxisomal Oxidation/NA	HILIC	8.37733	117.02	[M-H]-	a,b,c	Succinic acid/L-Threonic acid- 1,4-lactone
M117T503_3	without.S4vsErec.S4	0.7632	1.05	FALSE	Organic Acids and Derivatives/Aliphatic Heteromonocyclic Compounds	Carboxylic Acids and Derivatives/Lactones	Carnitine Synthesis % Citric Acid Cycle % Glutamate Metabolism % Mitochondrial Electron Transport Chain % Phytanic Acid Peroxisomal Oxidation/NA	HILIC	8.37733	117.02	[M-H]-	a,b,c	Succinic acid/L-Threonic acid- 1,4-lactone
M117T503_3	without.S4vsRint.S4	0.9855	1.02	FALSE	Organic Acids and Derivatives/Aliphatic Heteromonocyclic Compounds	Carboxylic Acids and Derivatives/Lactones	Carnitine Synthesis % Citric Acid Cycle % Glutamate Metabolism % Mitochondrial Electron Transport Chain % Phytanic Acid Peroxisomal Oxidation/NA	HILIC	8.37733	117.02	[M-H]-	a,b,c	Succinic acid/L-Threonic acid- 1,4-lactone
M117T503_3	without.S4vsSvar.S4	0.705	1.08696	FALSE	Organic Acids and Derivatives/Aliphatic Heteromonocyclic Compounds	Carboxylic Acids and Derivatives/Lactones	Carnitine Synthesis % Citric Acid Cycle % Glutamate Metabolism % Mitochondrial Electron Transport Chain % Phytanic Acid Peroxisomal Oxidation/NA	HILIC	8.37733	117.02	[M-H]-	a,b,c	Succinic acid/L-Threonic acid- 1,4-lactone
M122T168	without.S4vsBint.S4	0.0998	1.09	FALSE	Aromatic Heteromonocyclic Compounds/Amino Acids, Peptides, and Analogues	Pyridines and Derivatives/Amino Acids and Derivatives	Nicotinate and Nicotinamide Metabolism/NA	HILIC	2.7955	122.025	[M-H]-	a,b,c	Nicotinic acid/Picolinic acid
M122T168	without.S4vsBthe.S4	1	1	FALSE	Aromatic Heteromonocyclic Compounds/Amino Acids, Peptides, and Analogues	Pyridines and Derivatives/Amino Acids and Derivatives	Nicotinate and Nicotinamide Metabolism/NA	HILIC	2.7955	122.025	[M-H]-	a,b,c	Nicotinic acid/Picolinic acid
M122T168	without.S4vsBxyl.S4	1	1.01	FALSE	Aromatic Heteromonocyclic Compounds/Amino Acids, Peptides, and Analogues	Pyridines and Derivatives/Amino Acids and Derivatives	Nicotinate and Nicotinamide Metabolism/NA	HILIC	2.7955	122.025	[M-H]-	a,b,c	Nicotinic acid/Picolinic acid
M122T168	without.S4vsErec.S4	0.0394	2.84	TRUE	Aromatic Heteromonocyclic Compounds/Amino Acids, Peptides, and Analogues	Pyridines and Derivatives/Amino Acids and Derivatives	Nicotinate and Nicotinamide Metabolism/NA	HILIC	2.7955	122.025	[M-H]-	a,b,c	Nicotinic acid/Picolinic acid
M122T168	without.S4vsRint.S4	0.0356	0.62	TRUE	Aromatic Heteromonocyclic Compounds/Amino Acids, Peptides, and Analogues	Pyridines and Derivatives/Amino Acids and Derivatives	Nicotinate and Nicotinamide Metabolism/NA	HILIC	2.7955	122.025	[M-H]-	a,b,c	Nicotinic acid/Picolinic acid
M122T168	without.S4vsSvar.S4	0.0589	3.0303	FALSE	Aromatic Heteromonocyclic Compounds/Amino Acids, Peptides, and Analogues	Pyridines and Derivatives/Amino Acids and Derivatives	Nicotinate and Nicotinamide Metabolism/NA	HILIC	2.7955	122.025	[M-H]-	a,b,c	Nicotinic acid/Picolinic acid
M124T455	without.S4vsBint.S4	0.9051	0.97	FALSE	Organic Acids and Derivatives	Sulfonic Acids and Derivatives	Bile Acid Biosynthesis % Taurine and Hypotaurine Metabolism	HILIC	7.584	124.008	[M-H]-	a,b,c	Taurine
M124T455	without.S4vsBthe.S4	1	1	FALSE	Organic Acids and Derivatives	Sulfonic Acids and Derivatives	Bile Acid Biosynthesis % Taurine and Hypotaurine Metabolism	HILIC	7.584	124.008	[M-H]-	a,b,c	Taurine
M124T455	without.S4vsBxyl.S4	0.3177	1.18	FALSE	Organic Acids and Derivatives	Sulfonic Acids and Derivatives	Bile Acid Biosynthesis % Taurine and Hypotaurine Metabolism	HILIC	7.584	124.008	[M-H]-	a,b,c	Taurine
M124T455	without.S4vsErec.S4	0.9698	1.05	FALSE	Organic Acids and Derivatives	Sulfonic Acids and Derivatives	Bile Acid Biosynthesis % Taurine and Hypotaurine Metabolism	HILIC	7.584	124.008	[M-H]-	a,b,c	Taurine
M124T455	without.S4vsRint.S4	0.0356	1.53	TRUE	Organic Acids and Derivatives	Sulfonic Acids and Derivatives	Bile Acid Biosynthesis % Taurine and Hypotaurine Metabolism	HILIC	7.584	124.008	[M-H]-	a,b,c	Taurine
M124T455	without.S4vsSvar.S4	0.705	1.11111	FALSE	Organic Acids and Derivatives	Sulfonic Acids and Derivatives	Bile Acid Biosynthesis % Taurine and Hypotaurine Metabolism	HILIC	7.584	124.008	[M-H]-	a,b,c	Taurine
M125T150	without.S4vsBint.S4	0.0208	2.44	TRUE	Aromatic Heteromonocyclic Compounds	Diazines	Pyrimidine Metabolism	HILIC	2.4945	125.036	[M-H]-	a,b,c	Thymine
M125T150	without.S4vsBthe.S4	0.0243	2.11	TRUE	Aromatic Heteromonocyclic Compounds	Diazines	Pyrimidine Metabolism	HILIC	2.4945	125.036	[M-H]-	a,b,c	Thymine
M125T150	without.S4vsBxyl.S4	0.0148	2.32	TRUE	Aromatic Heteromonocyclic Compounds	Diazines	Pyrimidine Metabolism	HILIC	2.4945	125.036	[M-H]-	a,b,c	Thymine
M125T150	without.S4vsErec.S4	0.0394	5.7	TRUE	Aromatic Heteromonocyclic Compounds	Diazines	Pyrimidine Metabolism	HILIC	2.4945	125.036	[M-H]-	a,b,c	Thymine
M125T150	without.S4vsRint.S4	0.0356	2.01	TRUE	Aromatic Heteromonocyclic Compounds	Diazines	Pyrimidine Metabolism	HILIC	2.4945	125.036	[M-H]-	a,b,c	Thymine
M125T150	without.S4vsSvar.S4	0.944	0.877193	FALSE	Aromatic Heteromonocyclic Compounds	Diazines	Pyrimidine Metabolism	HILIC	2.4945	125.036	[M-H]-	a,b,c	Thymine
M129T100	without.S4vsBint.S4	0.0208	1.83	TRUE	Lipids	Fatty Acids and Conjugates	Valine, Leucine and Isoleucine Degradation	HILIC	1.67233	129.056	[M-H]-	a,b	4-Methyl-2-oxovaleric acid
M129T100	without.S4vsBthe.S4	0.0243	4.32	TRUE	Lipids	Fatty Acids and Conjugates	Valine, Leucine and Isoleucine Degradation	HILIC	1.67233	129.056	[M-H]-	a,b	4-Methyl-2-oxovaleric acid
M129T100	without.S4vsBxyl.S4	0.0148	2.8	TRUE	Lipids	Fatty Acids and Conjugates	Valine, Leucine and Isoleucine Degradation	HILIC	1.67233	129.056	[M-H]-	a,b	4-Methyl-2-oxovaleric acid
M129T100	without.S4vsErec.S4	0.0394	10.33	TRUE	Lipids	Fatty Acids and Conjugates	Valine, Leucine and Isoleucine Degradation	HILIC	1.67233	129.056	[M-H]-	a,b	4-Methyl-2-oxovaleric acid
M129T100	without.S4vsRint.S4	0.0356	3.1	TRUE	Lipids	Fatty Acids and Conjugates	Valine, Leucine and Isoleucine Degradation	HILIC	1.67233	129.056	[M-H]-	a,b	4-Methyl-2-oxovaleric acid
M129T100	without.S4vsSvar.S4	0.0589	1.42857	FALSE	Lipids	Fatty Acids and Conjugates	Valine, Leucine and Isoleucine Degradation	HILIC	1.67233	129.056	[M-H]-	a,b	4-Methyl-2-oxovaleric acid
M129T579	without.S4vsBint.S4	0.4902	1	FALSE	Lipids	Fatty Acids and Conjugates	NA	HILIC	9.65283	129.02	[M-H]-	a,b,c	Mesaconic acid
M129T579	without.S4vsBthe.S4	0.4564	1.01	FALSE	Lipids	Fatty Acids and Conjugates	NA	HILIC	9.65283	129.02	[M-H]-	a,b,c	Mesaconic acid
M129T579	without.S4vsBxyl.S4	0.026	1.83	TRUE	Lipids	Fatty Acids and Conjugates	NA	HILIC	9.65283	129.02	[M-H]-	a,b,c	Mesaconic acid
M129T579	without.S4vsErec.S4	0.0394	4.04	TRUE	Lipids	Fatty Acids and Conjugates	NA	HILIC	9.65283	129.02	[M-H]-	a,b,c	Mesaconic acid
M129T579	without.S4vsRint.S4	0.0356	3.42	TRUE	Lipids	Fatty Acids and Conjugates	NA	HILIC	9.65283	129.02	[M-H]-	a,b,c	Mesaconic acid
M129T579	without.S4vsSvar.S4	0.0589	2.5	FALSE	Lipids	Fatty Acids and Conjugates	NA	HILIC	9.65283	129.02	[M-H]-	a,b,c	Mesaconic acid
M131T109	without.S4vsBint.S4	0.0208	1.37	TRUE	Organic Acids and Derivatives	Hydroxy Acids and Derivatives	NA	HILIC	1.8205	131.072	[M-H]-	a,b,c	2-hydroxycaproic acid
M131T109	without.S4vsBthe.S4	0.0243	2.83	TRUE	Organic Acids and Derivatives	Hydroxy Acids and Derivatives	NA	HILIC	1.8205	131.072	[M-H]-	a,b,c	2-hydroxycaproic acid
M131T109	without.S4vsBxyl.S4	0.0148	2.31	TRUE	Organic Acids and Derivatives	Hydroxy Acids and Derivatives	NA	HILIC	1.8205	131.072	[M-H]-	a,b,c	2-hydroxycaproic acid
M131T109	without.S4vsErec.S4	0.5982	1.1	FALSE	Organic Acids and Derivatives	Hydroxy Acids and Derivatives	NA	HILIC	1.8205	131.072	[M-H]-	a,b,c	2-hydroxycaproic acid
M131T109	without.S4vsRint.S4	0.9855	1.02	FALSE	Organic Acids and Derivatives	Hydroxy Acids and Derivatives	NA	HILIC	1.8205	131.072	[M-H]-	a,b,c	2-hydroxycaproic acid
M131T109	without.S4vsSvar.S4	0.0589	1.44928	FALSE	Organic Acids and Derivatives	Hydroxy Acids and Derivatives	NA	HILIC	1.8205	131.072	[M-H]-	a,b,c	2-hydroxycaproic acid
M131T34_2	without.S4vsBint.S4	0.0128	1.7	TRUE	Aliphatic Acyclic Compounds	Guanidines	NA	C18	0.572	131.129	[M+H]+	a,b,c	Agmatine
M131T34_2	without.S4vsBthe.S4	0.0133	1.6	TRUE	Aliphatic Acyclic Compounds	Guanidines	NA	C18	0.572	131.129	[M+H]+	a,b,c	Agmatine
M131T34_2	without.S4vsBxyl.S4	0.008	1.48	TRUE	Aliphatic Acyclic Compounds	Guanidines	NA	C18	0.572	131.129	[M+H]+	a,b,c	Agmatine
M131T34_2	without.S4vsErec.S4	0.0228	1.28	TRUE	Aliphatic Acyclic Compounds	Guanidines	NA	C18	0.572	131.129	[M+H]+	a,b,c	Agmatine
M131T34_2	without.S4vsRint.S4	0.202	1.01	FALSE	Aliphatic Acyclic Compounds	Guanidines	NA	C18	0.572	131.129	[M+H]+	a,b,c	Agmatine
M131T34_2	without.S4vsSvar.S4	0.0259	1.75439	TRUE	Aliphatic Acyclic Compounds	Guanidines	NA	C18	0.572	131.129	[M+H]+	a,b,c	Agmatine
M133T525	without.S4vsBint.S4	0.0208	1.68	TRUE	NA	NA	NA	HILIC	8.75767	133.014	[M-H]-	a,b,c	Diglycolic acid
M133T525	without.S4vsBthe.S4	0.0243	2.2	TRUE	NA	NA	NA	HILIC	8.75767	133.014	[M-H]-	a,b,c	Diglycolic acid
M133T525	without.S4vsBxyl.S4	0.0148	3.01	TRUE	NA	NA	NA	HILIC	8.75767	133.014	[M-H]-	a,b,c	Diglycolic acid
M133T525	without.S4vsErec.S4	0.7632	1.04	FALSE	NA	NA	NA	HILIC	8.75767	133.014	[M-H]-	a,b,c	Diglycolic acid
M133T525	without.S4vsRint.S4	0.6565	1.08	FALSE	NA	NA	NA	HILIC	8.75767	133.014	[M-H]-	a,b,c	Diglycolic acid
M133T525	without.S4vsSvar.S4	0.705	1.06383	FALSE	NA	NA	NA	HILIC	8.75767	133.014	[M-H]-	a,b,c	Diglycolic acid
M135T260	without.S4vsBint.S4	0.1556	0.83	FALSE	Aromatic Heteropolycyclic Compounds	Imidazopyrimidines	Purine Metabolism	HILIC	4.338	135.031	[M-H]-	a,b,c	Hypoxanthine
M135T260	without.S4vsBthe.S4	0.0243	0.73	TRUE	Aromatic Heteropolycyclic Compounds	Imidazopyrimidines	Purine Metabolism	HILIC	4.338	135.031	[M-H]-	a,b,c	Hypoxanthine
M135T260	without.S4vsBxyl.S4	0.0148	0.76	TRUE	Aromatic Heteropolycyclic Compounds	Imidazopyrimidines	Purine Metabolism	HILIC	4.338	135.031	[M-H]-	a,b,c	Hypoxanthine
M135T260	without.S4vsErec.S4	0.0394	1.55	TRUE	Aromatic Heteropolycyclic Compounds	Imidazopyrimidines	Purine Metabolism	HILIC	4.338	135.031	[M-H]-	a,b,c	Hypoxanthine
M135T260	without.S4vsRint.S4	0.0356	3.67	TRUE	Aromatic Heteropolycyclic Compounds	Imidazopyrimidines	Purine Metabolism	HILIC	4.338	135.031	[M-H]-	a,b,c	Hypoxanthine
M135T260	without.S4vsSvar.S4	0.0972	1.38889	FALSE	Aromatic Heteropolycyclic Compounds	Imidazopyrimidines	Purine Metabolism	HILIC	4.338	135.031	[M-H]-	a,b,c	Hypoxanthine
M136T42_2	without.S4vsBint.S4	0.0128	5.99	TRUE	Aromatic Heteropolycyclic Compounds	Imidazopyrimidines	Purine Metabolism	C18	0.705167	136.062	[M+H]+	a,b,c	Adenine
M136T42_2	without.S4vsBthe.S4	0.0133	3.86	TRUE	Aromatic Heteropolycyclic Compounds	Imidazopyrimidines	Purine Metabolism	C18	0.705167	136.062	[M+H]+	a,b,c	Adenine
M136T42_2	without.S4vsBxyl.S4	0.008	4.68	TRUE	Aromatic Heteropolycyclic Compounds	Imidazopyrimidines	Purine Metabolism	C18	0.705167	136.062	[M+H]+	a,b,c	Adenine
M136T42_2	without.S4vsErec.S4	0.0228	0.17	TRUE	Aromatic Heteropolycyclic Compounds	Imidazopyrimidines	Purine Metabolism	C18	0.705167	136.062	[M+H]+	a,b,c	Adenine
M136T42_2	without.S4vsRint.S4	0.03	0.04	TRUE	Aromatic Heteropolycyclic Compounds	Imidazopyrimidines	Purine Metabolism	C18	0.705167	136.062	[M+H]+	a,b,c	Adenine
M136T42_2	without.S4vsSvar.S4	0.0259	1.63934	TRUE	Aromatic Heteropolycyclic Compounds	Imidazopyrimidines	Purine Metabolism	C18	0.705167	136.062	[M+H]+	a,b,c	Adenine
M137T111	without.S4vsBint.S4	0.0208	5.27	TRUE	Aromatic Homomonocyclic Compounds	Phenols and Derivatives	NA	HILIC	1.8465	137.061	[M-H]-	a,b,c	2-(4-Hydroxyphenyl)ethanol
M137T111	without.S4vsBthe.S4	0.0243	4.13	TRUE	Aromatic Homomonocyclic Compounds	Phenols and Derivatives	NA	HILIC	1.8465	137.061	[M-H]-	a,b,c	2-(4-Hydroxyphenyl)ethanol
M137T111	without.S4vsBxyl.S4	0.0148	4.72	TRUE	Aromatic Homomonocyclic Compounds	Phenols and Derivatives	NA	HILIC	1.8465	137.061	[M-H]-	a,b,c	2-(4-Hydroxyphenyl)ethanol
M137T111	without.S4vsErec.S4	0.0394	2.17	TRUE	Aromatic Homomonocyclic Compounds	Phenols and Derivatives	NA	HILIC	1.8465	137.061	[M-H]-	a,b,c	2-(4-Hydroxyphenyl)ethanol
M137T111	without.S4vsRint.S4	0.4521	1.16	FALSE	Aromatic Homomonocyclic Compounds	Phenols and Derivatives	NA	HILIC	1.8465	137.061	[M-H]-	a,b,c	2-(4-Hydroxyphenyl)ethanol
M137T111	without.S4vsSvar.S4	0.9685	1.05263	FALSE	Aromatic Homomonocyclic Compounds	Phenols and Derivatives	NA	HILIC	1.8465	137.061	[M-H]-	a,b,c	2-(4-Hydroxyphenyl)ethanol
M137T286	without.S4vsBint.S4	0.0208	6.58	TRUE	Aromatic Homomonocyclic Compounds	Benzoic Acid and Derivatives	Ubiquinone Biosynthesis	HILIC	4.76517	137.025	[M-H]-	a,b,c	4-Hydroxybenzoic acid
M137T286	without.S4vsBthe.S4	0.3038	1.14	FALSE	Aromatic Homomonocyclic Compounds	Benzoic Acid and Derivatives	Ubiquinone Biosynthesis	HILIC	4.76517	137.025	[M-H]-	a,b,c	4-Hydroxybenzoic acid
M137T286	without.S4vsBxyl.S4	0.5871	1.07	FALSE	Aromatic Homomonocyclic Compounds	Benzoic Acid and Derivatives	Ubiquinone Biosynthesis	HILIC	4.76517	137.025	[M-H]-	a,b,c	4-Hydroxybenzoic acid
M137T286	without.S4vsErec.S4	0.8227	1.07	FALSE	Aromatic Homomonocyclic Compounds	Benzoic Acid and Derivatives	Ubiquinone Biosynthesis	HILIC	4.76517	137.025	[M-H]-	a,b,c	4-Hydroxybenzoic acid
M137T286	without.S4vsRint.S4	0.9855	1.08	FALSE	Aromatic Homomonocyclic Compounds	Benzoic Acid and Derivatives	Ubiquinone Biosynthesis	HILIC	4.76517	137.025	[M-H]-	a,b,c	4-Hydroxybenzoic acid
M137T286	without.S4vsSvar.S4	0.8619	1.04167	FALSE	Aromatic Homomonocyclic Compounds	Benzoic Acid and Derivatives	Ubiquinone Biosynthesis	HILIC	4.76517	137.025	[M-H]-	a,b,c	4-Hydroxybenzoic acid
M140T526	without.S4vsBint.S4	0.0208	14.67	TRUE	Organophosphorus Compounds	Organic Phosphoric Acids and Derivatives	Sphingolipid Metabolism	HILIC	8.774	140.012	[M-H]-	a,b,c	O-Phosphorylethanolamine
M140T526	without.S4vsBthe.S4	0.0243	13.81	TRUE	Organophosphorus Compounds	Organic Phosphoric Acids and Derivatives	Sphingolipid Metabolism	HILIC	8.774	140.012	[M-H]-	a,b,c	O-Phosphorylethanolamine
M140T526	without.S4vsBxyl.S4	0.0148	3.01	TRUE	Organophosphorus Compounds	Organic Phosphoric Acids and Derivatives	Sphingolipid Metabolism	HILIC	8.774	140.012	[M-H]-	a,b,c	O-Phosphorylethanolamine
M140T526	without.S4vsErec.S4	0.0394	1.68	TRUE	Organophosphorus Compounds	Organic Phosphoric Acids and Derivatives	Sphingolipid Metabolism	HILIC	8.774	140.012	[M-H]-	a,b,c	O-Phosphorylethanolamine
M140T526	without.S4vsRint.S4	0.0928	1.54	FALSE	Organophosphorus Compounds	Organic Phosphoric Acids and Derivatives	Sphingolipid Metabolism	HILIC	8.774	140.012	[M-H]-	a,b,c	O-Phosphorylethanolamine
M140T526	without.S4vsSvar.S4	0.944	1.14943	FALSE	Organophosphorus Compounds	Organic Phosphoric Acids and Derivatives	Sphingolipid Metabolism	HILIC	8.774	140.012	[M-H]-	a,b,c	O-Phosphorylethanolamine
M146T31	without.S4vsBint.S4	0.1005	1.27	FALSE	Aliphatic Acyclic Compounds	Alkylamines	Methionine Metabolism % Spermidine and Spermine Biosynthesis	C18	0.512167	146.165	[M+H]+	a,b,c	Spermidine
M146T31	without.S4vsBthe.S4	0.0133	1.93	TRUE	Aliphatic Acyclic Compounds	Alkylamines	Methionine Metabolism % Spermidine and Spermine Biosynthesis	C18	0.512167	146.165	[M+H]+	a,b,c	Spermidine
M146T31	without.S4vsBxyl.S4	0.008	1.71	TRUE	Aliphatic Acyclic Compounds	Alkylamines	Methionine Metabolism % Spermidine and Spermine Biosynthesis	C18	0.512167	146.165	[M+H]+	a,b,c	Spermidine
M146T31	without.S4vsErec.S4	0.1325	0.92	FALSE	Aliphatic Acyclic Compounds	Alkylamines	Methionine Metabolism % Spermidine and Spermine Biosynthesis	C18	0.512167	146.165	[M+H]+	a,b,c	Spermidine
M146T31	without.S4vsRint.S4	0.03	0.73	TRUE	Aliphatic Acyclic Compounds	Alkylamines	Methionine Metabolism % Spermidine and Spermine Biosynthesis	C18	0.512167	146.165	[M+H]+	a,b,c	Spermidine
M146T31	without.S4vsSvar.S4	0.7598	1	FALSE	Aliphatic Acyclic Compounds	Alkylamines	Methionine Metabolism % Spermidine and Spermine Biosynthesis	C18	0.512167	146.165	[M+H]+	a,b,c	Spermidine
M147T502	without.S4vsBint.S4	0.2218	1.31	FALSE	Organic Acids and Derivatives	Hydroxy Acids and Derivatives	NA	HILIC	8.36867	147.03	[M-H]-	a,b,c	D-2-Hydroxyglutaric acid
M147T502	without.S4vsBthe.S4	0.0243	1.88	TRUE	Organic Acids and Derivatives	Hydroxy Acids and Derivatives	NA	HILIC	8.36867	147.03	[M-H]-	a,b,c	D-2-Hydroxyglutaric acid
M147T502	without.S4vsBxyl.S4	0.0148	1.76	TRUE	Organic Acids and Derivatives	Hydroxy Acids and Derivatives	NA	HILIC	8.36867	147.03	[M-H]-	a,b,c	D-2-Hydroxyglutaric acid
M147T502	without.S4vsErec.S4	0.7632	1.19	FALSE	Organic Acids and Derivatives	Hydroxy Acids and Derivatives	NA	HILIC	8.36867	147.03	[M-H]-	a,b,c	D-2-Hydroxyglutaric acid
M147T502	without.S4vsRint.S4	1	1.05	FALSE	Organic Acids and Derivatives	Hydroxy Acids and Derivatives	NA	HILIC	8.36867	147.03	[M-H]-	a,b,c	D-2-Hydroxyglutaric acid
M147T502	without.S4vsSvar.S4	0.8619	0.869565	FALSE	Organic Acids and Derivatives	Hydroxy Acids and Derivatives	NA	HILIC	8.36867	147.03	[M-H]-	a,b,c	D-2-Hydroxyglutaric acid
M151T111	without.S4vsBint.S4	0.7603	1.03	FALSE	Aromatic Homomonocyclic Compounds/NA	Phenylacetic Acid Derivatives/NA	NA/NA	HILIC	1.85433	151.04	[M-H]-	a,b,c	2-Hydroxyphenylacetic acid/Resorcinol monoacetate
M151T111	without.S4vsBthe.S4	0.0243	1.54	TRUE	Aromatic Homomonocyclic Compounds/NA	Phenylacetic Acid Derivatives/NA	NA/NA	HILIC	1.85433	151.04	[M-H]-	a,b,c	2-Hydroxyphenylacetic acid/Resorcinol monoacetate
M151T111	without.S4vsBxyl.S4	0.2448	1.43	FALSE	Aromatic Homomonocyclic Compounds/NA	Phenylacetic Acid Derivatives/NA	NA/NA	HILIC	1.85433	151.04	[M-H]-	a,b,c	2-Hydroxyphenylacetic acid/Resorcinol monoacetate
M151T111	without.S4vsErec.S4	0.9282	0.99	FALSE	Aromatic Homomonocyclic Compounds/NA	Phenylacetic Acid Derivatives/NA	NA/NA	HILIC	1.85433	151.04	[M-H]-	a,b,c	2-Hydroxyphenylacetic acid/Resorcinol monoacetate
M151T111	without.S4vsRint.S4	0.9022	1.05	FALSE	Aromatic Homomonocyclic Compounds/NA	Phenylacetic Acid Derivatives/NA	NA/NA	HILIC	1.85433	151.04	[M-H]-	a,b,c	2-Hydroxyphenylacetic acid/Resorcinol monoacetate
M151T111	without.S4vsSvar.S4	0.9046	1.06383	FALSE	Aromatic Homomonocyclic Compounds/NA	Phenylacetic Acid Derivatives/NA	NA/NA	HILIC	1.85433	151.04	[M-H]-	a,b,c	2-Hydroxyphenylacetic acid/Resorcinol monoacetate
M151T242	without.S4vsBint.S4	0.0208	3.92	TRUE	Aromatic Homomonocyclic Compounds	Phenols and Derivatives	Tyrosine Metabolism	HILIC	4.02733	151.04	[M-H]-	a,b,c	4-Hydroxyphenylacetic acid
M151T242	without.S4vsBthe.S4	0.0243	6.12	TRUE	Aromatic Homomonocyclic Compounds	Phenols and Derivatives	Tyrosine Metabolism	HILIC	4.02733	151.04	[M-H]-	a,b,c	4-Hydroxyphenylacetic acid
M151T242	without.S4vsBxyl.S4	0.0148	19.43	TRUE	Aromatic Homomonocyclic Compounds	Phenols and Derivatives	Tyrosine Metabolism	HILIC	4.02733	151.04	[M-H]-	a,b,c	4-Hydroxyphenylacetic acid
M151T242	without.S4vsErec.S4	0.7632	0.84	FALSE	Aromatic Homomonocyclic Compounds	Phenols and Derivatives	Tyrosine Metabolism	HILIC	4.02733	151.04	[M-H]-	a,b,c	4-Hydroxyphenylacetic acid
M151T242	without.S4vsRint.S4	0.6565	0.89	FALSE	Aromatic Homomonocyclic Compounds	Phenols and Derivatives	Tyrosine Metabolism	HILIC	4.02733	151.04	[M-H]-	a,b,c	4-Hydroxyphenylacetic acid
M151T242	without.S4vsSvar.S4	0.9685	1	FALSE	Aromatic Homomonocyclic Compounds	Phenols and Derivatives	Tyrosine Metabolism	HILIC	4.02733	151.04	[M-H]-	a,b,c	4-Hydroxyphenylacetic acid
M151T349_2	without.S4vsBint.S4	0.0208	4.8	TRUE	Aromatic Heteropolycyclic Compounds	Imidazopyrimidines	Purine Metabolism	HILIC	5.80917	151.026	[M-H]-	a,b,c	Xanthine
M151T349_2	without.S4vsBthe.S4	0.0243	3.31	TRUE	Aromatic Heteropolycyclic Compounds	Imidazopyrimidines	Purine Metabolism	HILIC	5.80917	151.026	[M-H]-	a,b,c	Xanthine
M151T349_2	without.S4vsBxyl.S4	0.0148	5.26	TRUE	Aromatic Heteropolycyclic Compounds	Imidazopyrimidines	Purine Metabolism	HILIC	5.80917	151.026	[M-H]-	a,b,c	Xanthine
M151T349_2	without.S4vsErec.S4	0.0394	0.56	TRUE	Aromatic Heteropolycyclic Compounds	Imidazopyrimidines	Purine Metabolism	HILIC	5.80917	151.026	[M-H]-	a,b,c	Xanthine
M151T349_2	without.S4vsRint.S4	0.0356	0.34	TRUE	Aromatic Heteropolycyclic Compounds	Imidazopyrimidines	Purine Metabolism	HILIC	5.80917	151.026	[M-H]-	a,b,c	Xanthine
M151T349_2	without.S4vsSvar.S4	0.2435	0.819672	FALSE	Aromatic Heteropolycyclic Compounds	Imidazopyrimidines	Purine Metabolism	HILIC	5.80917	151.026	[M-H]-	a,b,c	Xanthine
M154T432_2	without.S4vsBint.S4	0.0208	1.42	TRUE	Amino Acids, Peptides, and Analogues	Amino Acids and Derivatives	Ammonia Recycling % Histidine Metabolism % Transcription/Translation	HILIC	7.204	154.063	[M-H]-	a,b,c	Histidine
M154T432_2	without.S4vsBthe.S4	0.0243	1.55	TRUE	Amino Acids, Peptides, and Analogues	Amino Acids and Derivatives	Ammonia Recycling % Histidine Metabolism % Transcription/Translation	HILIC	7.204	154.063	[M-H]-	a,b,c	Histidine
M154T432_2	without.S4vsBxyl.S4	0.0148	1.73	TRUE	Amino Acids, Peptides, and Analogues	Amino Acids and Derivatives	Ammonia Recycling % Histidine Metabolism % Transcription/Translation	HILIC	7.204	154.063	[M-H]-	a,b,c	Histidine
M154T432_2	without.S4vsErec.S4	0.5982	1.08	FALSE	Amino Acids, Peptides, and Analogues	Amino Acids and Derivatives	Ammonia Recycling % Histidine Metabolism % Transcription/Translation	HILIC	7.204	154.063	[M-H]-	a,b,c	Histidine
M154T432_2	without.S4vsRint.S4	0.0928	1.24	FALSE	Amino Acids, Peptides, and Analogues	Amino Acids and Derivatives	Ammonia Recycling % Histidine Metabolism % Transcription/Translation	HILIC	7.204	154.063	[M-H]-	a,b,c	Histidine
M154T432_2	without.S4vsSvar.S4	0.2435	1.25	FALSE	Amino Acids, Peptides, and Analogues	Amino Acids and Derivatives	Ammonia Recycling % Histidine Metabolism % Transcription/Translation	HILIC	7.204	154.063	[M-H]-	a,b,c	Histidine
M155T325	without.S4vsBint.S4	0.0638	1.26	FALSE	Aromatic Heteromonocyclic Compounds	Azoles	NA	HILIC	5.42067	155.047	[M-H]-	a,b,c	Imidazolelactic acid
M155T325	without.S4vsBthe.S4	0.0243	1.66	TRUE	Aromatic Heteromonocyclic Compounds	Azoles	NA	HILIC	5.42067	155.047	[M-H]-	a,b,c	Imidazolelactic acid
M155T325	without.S4vsBxyl.S4	0.026	1.45	TRUE	Aromatic Heteromonocyclic Compounds	Azoles	NA	HILIC	5.42067	155.047	[M-H]-	a,b,c	Imidazolelactic acid
M155T325	without.S4vsErec.S4	0.0394	2.09	TRUE	Aromatic Heteromonocyclic Compounds	Azoles	NA	HILIC	5.42067	155.047	[M-H]-	a,b,c	Imidazolelactic acid
M155T325	without.S4vsRint.S4	0.3614	1.1	FALSE	Aromatic Heteromonocyclic Compounds	Azoles	NA	HILIC	5.42067	155.047	[M-H]-	a,b,c	Imidazolelactic acid
M155T325	without.S4vsSvar.S4	0.9685	1.02041	FALSE	Aromatic Heteromonocyclic Compounds	Azoles	NA	HILIC	5.42067	155.047	[M-H]-	a,b,c	Imidazolelactic acid
M157T328	without.S4vsBint.S4	0.0208	1.28	TRUE	Aliphatic Heteromonocyclic Compounds	Diazines	Pyrimidine Metabolism	HILIC	5.46217	157.026	[M-H]-	a,b,c	DL-Dihydroorotic acid
M157T328	without.S4vsBthe.S4	0.0243	1.55	TRUE	Aliphatic Heteromonocyclic Compounds	Diazines	Pyrimidine Metabolism	HILIC	5.46217	157.026	[M-H]-	a,b,c	DL-Dihydroorotic acid
M157T328	without.S4vsBxyl.S4	0.0148	2.08	TRUE	Aliphatic Heteromonocyclic Compounds	Diazines	Pyrimidine Metabolism	HILIC	5.46217	157.026	[M-H]-	a,b,c	DL-Dihydroorotic acid
M157T328	without.S4vsErec.S4	0.0394	2.42	TRUE	Aliphatic Heteromonocyclic Compounds	Diazines	Pyrimidine Metabolism	HILIC	5.46217	157.026	[M-H]-	a,b,c	DL-Dihydroorotic acid
M157T328	without.S4vsRint.S4	0.0356	4.27	TRUE	Aliphatic Heteromonocyclic Compounds	Diazines	Pyrimidine Metabolism	HILIC	5.46217	157.026	[M-H]-	a,b,c	DL-Dihydroorotic acid
M157T328	without.S4vsSvar.S4	0.2435	1.31579	FALSE	Aliphatic Heteromonocyclic Compounds	Diazines	Pyrimidine Metabolism	HILIC	5.46217	157.026	[M-H]-	a,b,c	DL-Dihydroorotic acid
M161T41	without.S4vsBint.S4	0.0128	0.43	TRUE	Amino Acids, Peptides, and Analogues	Peptides	NA	C18	0.684167	161.092	[M+H]+	a,b,c	D-Ala-D-Ala
M161T41	without.S4vsBthe.S4	0.0133	0.37	TRUE	Amino Acids, Peptides, and Analogues	Peptides	NA	C18	0.684167	161.092	[M+H]+	a,b,c	D-Ala-D-Ala
M161T41	without.S4vsBxyl.S4	0.008	0.23	TRUE	Amino Acids, Peptides, and Analogues	Peptides	NA	C18	0.684167	161.092	[M+H]+	a,b,c	D-Ala-D-Ala
M161T41	without.S4vsErec.S4	0.0228	1.8	TRUE	Amino Acids, Peptides, and Analogues	Peptides	NA	C18	0.684167	161.092	[M+H]+	a,b,c	D-Ala-D-Ala
M161T41	without.S4vsRint.S4	0.202	1.64	FALSE	Amino Acids, Peptides, and Analogues	Peptides	NA	C18	0.684167	161.092	[M+H]+	a,b,c	D-Ala-D-Ala
M161T41	without.S4vsSvar.S4	0.0259	1.06383	TRUE	Amino Acids, Peptides, and Analogues	Peptides	NA	C18	0.684167	161.092	[M+H]+	a,b,c	D-Ala-D-Ala
M162T381	without.S4vsBint.S4	0.0128	1.99	TRUE	Aromatic Heteropolycyclic Compounds	Indoles	NA	C18	6.35317	162.091	[M+H]+	a,b,c	3-(2-Hydroxyethyl)indole
M162T381	without.S4vsBthe.S4	0.0133	2.35	TRUE	Aromatic Heteropolycyclic Compounds	Indoles	NA	C18	6.35317	162.091	[M+H]+	a,b,c	3-(2-Hydroxyethyl)indole
M162T381	without.S4vsBxyl.S4	0.008	2.41	TRUE	Aromatic Heteropolycyclic Compounds	Indoles	NA	C18	6.35317	162.091	[M+H]+	a,b,c	3-(2-Hydroxyethyl)indole
M162T381	without.S4vsErec.S4	0.0228	2.13	TRUE	Aromatic Heteropolycyclic Compounds	Indoles	NA	C18	6.35317	162.091	[M+H]+	a,b,c	3-(2-Hydroxyethyl)indole
M162T381	without.S4vsRint.S4	0.512	1.01	FALSE	Aromatic Heteropolycyclic Compounds	Indoles	NA	C18	6.35317	162.091	[M+H]+	a,b,c	3-(2-Hydroxyethyl)indole
M162T381	without.S4vsSvar.S4	0.2488	1.17647	FALSE	Aromatic Heteropolycyclic Compounds	Indoles	NA	C18	6.35317	162.091	[M+H]+	a,b,c	3-(2-Hydroxyethyl)indole
M163T99	without.S4vsBint.S4	0.0208	2.44	TRUE	Aromatic Homomonocyclic Compounds	Cinnamic Acid Derivatives	NA	HILIC	1.64817	163.04	[M-H]-	a,b,c	trans-3-Hydroxycinnamic acid (m-Coumaric acid)
M163T99	without.S4vsBthe.S4	0.0243	2.77	TRUE	Aromatic Homomonocyclic Compounds	Cinnamic Acid Derivatives	NA	HILIC	1.64817	163.04	[M-H]-	a,b,c	trans-3-Hydroxycinnamic acid (m-Coumaric acid)
M163T99	without.S4vsBxyl.S4	0.0148	2.51	TRUE	Aromatic Homomonocyclic Compounds	Cinnamic Acid Derivatives	NA	HILIC	1.64817	163.04	[M-H]-	a,b,c	trans-3-Hydroxycinnamic acid (m-Coumaric acid)
M163T99	without.S4vsErec.S4	0.0394	2.95	TRUE	Aromatic Homomonocyclic Compounds	Cinnamic Acid Derivatives	NA	HILIC	1.64817	163.04	[M-H]-	a,b,c	trans-3-Hydroxycinnamic acid (m-Coumaric acid)
M163T99	without.S4vsRint.S4	0.0356	1.5	TRUE	Aromatic Homomonocyclic Compounds	Cinnamic Acid Derivatives	NA	HILIC	1.64817	163.04	[M-H]-	a,b,c	trans-3-Hydroxycinnamic acid (m-Coumaric acid)
M163T99	without.S4vsSvar.S4	0.2435	1.23457	FALSE	Aromatic Homomonocyclic Compounds	Cinnamic Acid Derivatives	NA	HILIC	1.64817	163.04	[M-H]-	a,b,c	trans-3-Hydroxycinnamic acid (m-Coumaric acid)
M164T89	without.S4vsBint.S4	0.4437	1.07	FALSE	Amino Acids, Peptides, and Analogues	Amino Acids and Derivatives	NA	C18	1.49067	164.038	[M+H]+	a,b,c	N-Acetyl-L-Cystein
M164T89	without.S4vsBthe.S4	0.3533	0.91	FALSE	Amino Acids, Peptides, and Analogues	Amino Acids and Derivatives	NA	C18	1.49067	164.038	[M+H]+	a,b,c	N-Acetyl-L-Cystein
M164T89	without.S4vsBxyl.S4	0.9424	1	FALSE	Amino Acids, Peptides, and Analogues	Amino Acids and Derivatives	NA	C18	1.49067	164.038	[M+H]+	a,b,c	N-Acetyl-L-Cystein
M164T89	without.S4vsErec.S4	0.0228	1.89	TRUE	Amino Acids, Peptides, and Analogues	Amino Acids and Derivatives	NA	C18	1.49067	164.038	[M+H]+	a,b,c	N-Acetyl-L-Cystein
M164T89	without.S4vsRint.S4	0.202	1.89	FALSE	Amino Acids, Peptides, and Analogues	Amino Acids and Derivatives	NA	C18	1.49067	164.038	[M+H]+	a,b,c	N-Acetyl-L-Cystein
M164T89	without.S4vsSvar.S4	0.1804	1.25	FALSE	Amino Acids, Peptides, and Analogues	Amino Acids and Derivatives	NA	C18	1.49067	164.038	[M+H]+	a,b,c	N-Acetyl-L-Cystein
M166T45	without.S4vsBint.S4	0.145	1.36	FALSE	Aromatic Heteropolycyclic Compounds	Imidazopyrimidines	NA	C18	0.754667	166.073	[M+H]+	a,b,c	1-methyl guanine
M166T45	without.S4vsBthe.S4	0.0216	1.34	TRUE	Aromatic Heteropolycyclic Compounds	Imidazopyrimidines	NA	C18	0.754667	166.073	[M+H]+	a,b,c	1-methyl guanine
M166T45	without.S4vsBxyl.S4	0.2242	1.26	FALSE	Aromatic Heteropolycyclic Compounds	Imidazopyrimidines	NA	C18	0.754667	166.073	[M+H]+	a,b,c	1-methyl guanine
M166T45	without.S4vsErec.S4	0.0228	1.53	TRUE	Aromatic Heteropolycyclic Compounds	Imidazopyrimidines	NA	C18	0.754667	166.073	[M+H]+	a,b,c	1-methyl guanine
M166T45	without.S4vsRint.S4	0.0846	1.36	FALSE	Aromatic Heteropolycyclic Compounds	Imidazopyrimidines	NA	C18	0.754667	166.073	[M+H]+	a,b,c	1-methyl guanine
M166T45	without.S4vsSvar.S4	0.1203	1.35135	FALSE	Aromatic Heteropolycyclic Compounds	Imidazopyrimidines	NA	C18	0.754667	166.073	[M+H]+	a,b,c	1-methyl guanine
M167T397	without.S4vsBint.S4	0.0356	2.12	TRUE	Aromatic Heteropolycyclic Compounds	Imidazopyrimidines	Purine Metabolism	HILIC	6.6105	167.021	[M-H]-	a,b,c	Uric acid
M167T397	without.S4vsBthe.S4	0.2302	1.4	FALSE	Aromatic Heteropolycyclic Compounds	Imidazopyrimidines	Purine Metabolism	HILIC	6.6105	167.021	[M-H]-	a,b,c	Uric acid
M167T397	without.S4vsBxyl.S4	0.2448	1.76	FALSE	Aromatic Heteropolycyclic Compounds	Imidazopyrimidines	Purine Metabolism	HILIC	6.6105	167.021	[M-H]-	a,b,c	Uric acid
M167T397	without.S4vsErec.S4	0.0394	0.1	TRUE	Aromatic Heteropolycyclic Compounds	Imidazopyrimidines	Purine Metabolism	HILIC	6.6105	167.021	[M-H]-	a,b,c	Uric acid
M167T397	without.S4vsRint.S4	0.0356	0.13	TRUE	Aromatic Heteropolycyclic Compounds	Imidazopyrimidines	Purine Metabolism	HILIC	6.6105	167.021	[M-H]-	a,b,c	Uric acid
M167T397	without.S4vsSvar.S4	0.0589	0.182149	FALSE	Aromatic Heteropolycyclic Compounds	Imidazopyrimidines	Purine Metabolism	HILIC	6.6105	167.021	[M-H]-	a,b,c	Uric acid
M173T408	without.S4vsBint.S4	0.0208	1.29	TRUE	NA	NA	NA	HILIC	6.79683	173.093	[M-H]-	a,b,c	N-Acetyl-ornithine
M173T408	without.S4vsBthe.S4	0.2302	1.32	FALSE	NA	NA	NA	HILIC	6.79683	173.093	[M-H]-	a,b,c	N-Acetyl-ornithine
M173T408	without.S4vsBxyl.S4	0.0148	1.65	TRUE	NA	NA	NA	HILIC	6.79683	173.093	[M-H]-	a,b,c	N-Acetyl-ornithine
M173T408	without.S4vsErec.S4	0.8227	1.06	FALSE	NA	NA	NA	HILIC	6.79683	173.093	[M-H]-	a,b,c	N-Acetyl-ornithine
M173T408	without.S4vsRint.S4	0.3614	1.1	FALSE	NA	NA	NA	HILIC	6.79683	173.093	[M-H]-	a,b,c	N-Acetyl-ornithine
M173T408	without.S4vsSvar.S4	0.705	1.07527	FALSE	NA	NA	NA	HILIC	6.79683	173.093	[M-H]-	a,b,c	N-Acetyl-ornithine
M173T44	without.S4vsBint.S4	0.0128	1.86	TRUE	NA/Amino Acids, Peptides, and Analogues	NA/Peptides	NA/NA	C18	0.727833	173.092	[M+H]+	a,b,c	Pro-Gly (prolylglycine)/Gly-Pro
M173T44	without.S4vsBthe.S4	0.0133	1.5	TRUE	NA/Amino Acids, Peptides, and Analogues	NA/Peptides	NA/NA	C18	0.727833	173.092	[M+H]+	a,b,c	Pro-Gly (prolylglycine)/Gly-Pro
M173T44	without.S4vsBxyl.S4	0.008	2.84	TRUE	NA/Amino Acids, Peptides, and Analogues	NA/Peptides	NA/NA	C18	0.727833	173.092	[M+H]+	a,b,c	Pro-Gly (prolylglycine)/Gly-Pro
M173T44	without.S4vsErec.S4	0.0611	1.1	FALSE	NA/Amino Acids, Peptides, and Analogues	NA/Peptides	NA/NA	C18	0.727833	173.092	[M+H]+	a,b,c	Pro-Gly (prolylglycine)/Gly-Pro
M173T44	without.S4vsRint.S4	0.7992	0.97	FALSE	NA/Amino Acids, Peptides, and Analogues	NA/Peptides	NA/NA	C18	0.727833	173.092	[M+H]+	a,b,c	Pro-Gly (prolylglycine)/Gly-Pro
M173T44	without.S4vsSvar.S4	0.5003	1.0989	FALSE	NA/Amino Acids, Peptides, and Analogues	NA/Peptides	NA/NA	C18	0.727833	173.092	[M+H]+	a,b,c	Pro-Gly (prolylglycine)/Gly-Pro
M173T579	without.S4vsBint.S4	0.0208	1.51	TRUE	Carbohydrates and Carbohydrate Conjugates/Organic Acids and Derivatives	Monosaccharides/Carboxylic Acids and Derivatives	Catecholamine Biosynthesis/Citric Acid Cycle	HILIC	9.65483	173.009	[M-H]-	a,b,c	Dehydroascorbic acid/cis-Aconitic acid
M173T579	without.S4vsBthe.S4	0.0243	1.46	TRUE	Carbohydrates and Carbohydrate Conjugates/Organic Acids and Derivatives	Monosaccharides/Carboxylic Acids and Derivatives	Catecholamine Biosynthesis/Citric Acid Cycle	HILIC	9.65483	173.009	[M-H]-	a,b,c	Dehydroascorbic acid/cis-Aconitic acid
M173T579	without.S4vsBxyl.S4	0.0148	4.59	TRUE	Carbohydrates and Carbohydrate Conjugates/Organic Acids and Derivatives	Monosaccharides/Carboxylic Acids and Derivatives	Catecholamine Biosynthesis/Citric Acid Cycle	HILIC	9.65483	173.009	[M-H]-	a,b,c	Dehydroascorbic acid/cis-Aconitic acid
M173T579	without.S4vsErec.S4	0.0394	12.05	TRUE	Carbohydrates and Carbohydrate Conjugates/Organic Acids and Derivatives	Monosaccharides/Carboxylic Acids and Derivatives	Catecholamine Biosynthesis/Citric Acid Cycle	HILIC	9.65483	173.009	[M-H]-	a,b,c	Dehydroascorbic acid/cis-Aconitic acid
M173T579	without.S4vsRint.S4	0.0356	9.58	TRUE	Carbohydrates and Carbohydrate Conjugates/Organic Acids and Derivatives	Monosaccharides/Carboxylic Acids and Derivatives	Catecholamine Biosynthesis/Citric Acid Cycle	HILIC	9.65483	173.009	[M-H]-	a,b,c	Dehydroascorbic acid/cis-Aconitic acid
M173T579	without.S4vsSvar.S4	0.0589	6.66667	FALSE	Carbohydrates and Carbohydrate Conjugates/Organic Acids and Derivatives	Monosaccharides/Carboxylic Acids and Derivatives	Catecholamine Biosynthesis/Citric Acid Cycle	HILIC	9.65483	173.009	[M-H]-	a,b,c	Dehydroascorbic acid/cis-Aconitic acid
M174T313_2	without.S4vsBint.S4	0.3546	1	FALSE	Amino Acids, Peptides, and Analogues/NA/Amino Acids, Peptides, and Analogues	Amino Acids and Derivatives/NA/Amino Acids and Derivatives	NA/NA/NA	C18	5.2155	174.113	[M+H]+	a,b,c	N-Acetyl-L-leucine/N-Acetyl-D-allo-isoleucine/Hexanoyl glycine
M174T313_2	without.S4vsBthe.S4	0.1453	1.05	FALSE	Amino Acids, Peptides, and Analogues/NA/Amino Acids, Peptides, and Analogues	Amino Acids and Derivatives/NA/Amino Acids and Derivatives	NA/NA/NA	C18	5.2155	174.113	[M+H]+	a,b,c	N-Acetyl-L-leucine/N-Acetyl-D-allo-isoleucine/Hexanoyl glycine
M174T313_2	without.S4vsBxyl.S4	0.008	2.1	TRUE	Amino Acids, Peptides, and Analogues/NA/Amino Acids, Peptides, and Analogues	Amino Acids and Derivatives/NA/Amino Acids and Derivatives	NA/NA/NA	C18	5.2155	174.113	[M+H]+	a,b,c	N-Acetyl-L-leucine/N-Acetyl-D-allo-isoleucine/Hexanoyl glycine
M174T313_2	without.S4vsErec.S4	0.0228	0.92	TRUE	Amino Acids, Peptides, and Analogues/NA/Amino Acids, Peptides, and Analogues	Amino Acids and Derivatives/NA/Amino Acids and Derivatives	NA/NA/NA	C18	5.2155	174.113	[M+H]+	a,b,c	N-Acetyl-L-leucine/N-Acetyl-D-allo-isoleucine/Hexanoyl glycine
M174T313_2	without.S4vsRint.S4	1	0.87	FALSE	Amino Acids, Peptides, and Analogues/NA/Amino Acids, Peptides, and Analogues	Amino Acids and Derivatives/NA/Amino Acids and Derivatives	NA/NA/NA	C18	5.2155	174.113	[M+H]+	a,b,c	N-Acetyl-L-leucine/N-Acetyl-D-allo-isoleucine/Hexanoyl glycine
M174T313_2	without.S4vsSvar.S4	0.6766	0.970874	FALSE	Amino Acids, Peptides, and Analogues/NA/Amino Acids, Peptides, and Analogues	Amino Acids and Derivatives/NA/Amino Acids and Derivatives	NA/NA/NA	C18	5.2155	174.113	[M+H]+	a,b,c	N-Acetyl-L-leucine/N-Acetyl-D-allo-isoleucine/Hexanoyl glycine
M177T390	without.S4vsBint.S4	0.3036	1.09	FALSE	Carbohydrates and Carbohydrate Conjugates	Monosaccharides	Pentose Phosphate Pathway	HILIC	6.50117	177.041	[M-H]-	a,b,c	D-(+)-Gluconic acid D-lactone
M177T390	without.S4vsBthe.S4	0.0393	1.16	TRUE	Carbohydrates and Carbohydrate Conjugates	Monosaccharides	Pentose Phosphate Pathway	HILIC	6.50117	177.041	[M-H]-	a,b,c	D-(+)-Gluconic acid D-lactone
M177T390	without.S4vsBxyl.S4	0.0148	1.41	TRUE	Carbohydrates and Carbohydrate Conjugates	Monosaccharides	Pentose Phosphate Pathway	HILIC	6.50117	177.041	[M-H]-	a,b,c	D-(+)-Gluconic acid D-lactone
M177T390	without.S4vsErec.S4	0.7632	0.95	FALSE	Carbohydrates and Carbohydrate Conjugates	Monosaccharides	Pentose Phosphate Pathway	HILIC	6.50117	177.041	[M-H]-	a,b,c	D-(+)-Gluconic acid D-lactone
M177T390	without.S4vsRint.S4	0.0356	8.93	TRUE	Carbohydrates and Carbohydrate Conjugates	Monosaccharides	Pentose Phosphate Pathway	HILIC	6.50117	177.041	[M-H]-	a,b,c	D-(+)-Gluconic acid D-lactone
M177T390	without.S4vsSvar.S4	0.0589	1.5625	FALSE	Carbohydrates and Carbohydrate Conjugates	Monosaccharides	Pentose Phosphate Pathway	HILIC	6.50117	177.041	[M-H]-	a,b,c	D-(+)-Gluconic acid D-lactone
M181T210	without.S4vsBint.S4	0.0208	1.41	TRUE	Aromatic Homomonocyclic Compounds	Benzyl Alcohols and Derivatives	NA	HILIC	3.50517	181.051	[M-H]-	a,b,c	DL-p-Hydroxyphenyllactic acid
M181T210	without.S4vsBthe.S4	0.2302	1.39	FALSE	Aromatic Homomonocyclic Compounds	Benzyl Alcohols and Derivatives	NA	HILIC	3.50517	181.051	[M-H]-	a,b,c	DL-p-Hydroxyphenyllactic acid
M181T210	without.S4vsBxyl.S4	0.0148	1.43	TRUE	Aromatic Homomonocyclic Compounds	Benzyl Alcohols and Derivatives	NA	HILIC	3.50517	181.051	[M-H]-	a,b,c	DL-p-Hydroxyphenyllactic acid
M181T210	without.S4vsErec.S4	0.0394	7.87	TRUE	Aromatic Homomonocyclic Compounds	Benzyl Alcohols and Derivatives	NA	HILIC	3.50517	181.051	[M-H]-	a,b,c	DL-p-Hydroxyphenyllactic acid
M181T210	without.S4vsRint.S4	0.5542	1.12	FALSE	Aromatic Homomonocyclic Compounds	Benzyl Alcohols and Derivatives	NA	HILIC	3.50517	181.051	[M-H]-	a,b,c	DL-p-Hydroxyphenyllactic acid
M181T210	without.S4vsSvar.S4	0.9879	1.06383	FALSE	Aromatic Homomonocyclic Compounds	Benzyl Alcohols and Derivatives	NA	HILIC	3.50517	181.051	[M-H]-	a,b,c	DL-p-Hydroxyphenyllactic acid
M188T35	without.S4vsBint.S4	0.8588	1.02	FALSE	Organic Acids and Derivatives	Carboxylic Acids and Derivatives	NA	C18	0.583	188.176	[M+H]+	a,b,c	N8-Acetylspermidine
M188T35	without.S4vsBthe.S4	0.0133	1.09	TRUE	Organic Acids and Derivatives	Carboxylic Acids and Derivatives	NA	C18	0.583	188.176	[M+H]+	a,b,c	N8-Acetylspermidine
M188T35	without.S4vsBxyl.S4	0.008	1.1	TRUE	Organic Acids and Derivatives	Carboxylic Acids and Derivatives	NA	C18	0.583	188.176	[M+H]+	a,b,c	N8-Acetylspermidine
M188T35	without.S4vsErec.S4	0.0228	1.7	TRUE	Organic Acids and Derivatives	Carboxylic Acids and Derivatives	NA	C18	0.583	188.176	[M+H]+	a,b,c	N8-Acetylspermidine
M188T35	without.S4vsRint.S4	0.202	3.46	FALSE	Organic Acids and Derivatives	Carboxylic Acids and Derivatives	NA	C18	0.583	188.176	[M+H]+	a,b,c	N8-Acetylspermidine
M188T35	without.S4vsSvar.S4	0.0259	1.1236	TRUE	Organic Acids and Derivatives	Carboxylic Acids and Derivatives	NA	C18	0.583	188.176	[M+H]+	a,b,c	N8-Acetylspermidine
M192T232	without.S4vsBint.S4	0.0128	1.5	TRUE	Amino Acids, Peptides, and Analogues	Amino Acids and Derivatives	NA	C18	3.86633	192.069	[M+H]+	a,b,c	N-Acetyl-L-methionine
M192T232	without.S4vsBthe.S4	0.0133	1.89	TRUE	Amino Acids, Peptides, and Analogues	Amino Acids and Derivatives	NA	C18	3.86633	192.069	[M+H]+	a,b,c	N-Acetyl-L-methionine
M192T232	without.S4vsBxyl.S4	0.008	6.49	TRUE	Amino Acids, Peptides, and Analogues	Amino Acids and Derivatives	NA	C18	3.86633	192.069	[M+H]+	a,b,c	N-Acetyl-L-methionine
M192T232	without.S4vsErec.S4	0.0228	1.27	TRUE	Amino Acids, Peptides, and Analogues	Amino Acids and Derivatives	NA	C18	3.86633	192.069	[M+H]+	a,b,c	N-Acetyl-L-methionine
M192T232	without.S4vsRint.S4	0.202	1.69	FALSE	Amino Acids, Peptides, and Analogues	Amino Acids and Derivatives	NA	C18	3.86633	192.069	[M+H]+	a,b,c	N-Acetyl-L-methionine
M192T232	without.S4vsSvar.S4	0.0259	1.40845	TRUE	Amino Acids, Peptides, and Analogues	Amino Acids and Derivatives	NA	C18	3.86633	192.069	[M+H]+	a,b,c	N-Acetyl-L-methionine
M200T568	without.S4vsBint.S4	0.0208	1.77	TRUE	Amino Acids, Peptides, and Analogues	Amino Acids and Derivatives	NA	HILIC	9.47117	199.97	[M-H]-	a,b,c	L-Cysteine S-sulfate
M200T568	without.S4vsBthe.S4	0.0243	2.51	TRUE	Amino Acids, Peptides, and Analogues	Amino Acids and Derivatives	NA	HILIC	9.47117	199.97	[M-H]-	a,b,c	L-Cysteine S-sulfate
M200T568	without.S4vsBxyl.S4	0.0148	2.37	TRUE	Amino Acids, Peptides, and Analogues	Amino Acids and Derivatives	NA	HILIC	9.47117	199.97	[M-H]-	a,b,c	L-Cysteine S-sulfate
M200T568	without.S4vsErec.S4	0.6948	1.1	FALSE	Amino Acids, Peptides, and Analogues	Amino Acids and Derivatives	NA	HILIC	9.47117	199.97	[M-H]-	a,b,c	L-Cysteine S-sulfate
M200T568	without.S4vsRint.S4	0.2727	1.2	FALSE	Amino Acids, Peptides, and Analogues	Amino Acids and Derivatives	NA	HILIC	9.47117	199.97	[M-H]-	a,b,c	L-Cysteine S-sulfate
M200T568	without.S4vsSvar.S4	0.0589	1.40845	FALSE	Amino Acids, Peptides, and Analogues	Amino Acids and Derivatives	NA	HILIC	9.47117	199.97	[M-H]-	a,b,c	L-Cysteine S-sulfate
M208T336	without.S4vsBint.S4	0.145	1.01	FALSE	Amino Acids, Peptides, and Analogues	Amino Acids and Derivatives	NA	C18	5.60583	208.097	[M+H]+	a,b,c	N-Acetyl-L-phenylalanine
M208T336	without.S4vsBthe.S4	0.1453	1.09	FALSE	Amino Acids, Peptides, and Analogues	Amino Acids and Derivatives	NA	C18	5.60583	208.097	[M+H]+	a,b,c	N-Acetyl-L-phenylalanine
M208T336	without.S4vsBxyl.S4	0.008	1.59	TRUE	Amino Acids, Peptides, and Analogues	Amino Acids and Derivatives	NA	C18	5.60583	208.097	[M+H]+	a,b,c	N-Acetyl-L-phenylalanine
M208T336	without.S4vsErec.S4	0.0228	0.93	TRUE	Amino Acids, Peptides, and Analogues	Amino Acids and Derivatives	NA	C18	5.60583	208.097	[M+H]+	a,b,c	N-Acetyl-L-phenylalanine
M208T336	without.S4vsRint.S4	1	0.85	FALSE	Amino Acids, Peptides, and Analogues	Amino Acids and Derivatives	NA	C18	5.60583	208.097	[M+H]+	a,b,c	N-Acetyl-L-phenylalanine
M208T336	without.S4vsSvar.S4	0.973	1.03093	FALSE	Amino Acids, Peptides, and Analogues	Amino Acids and Derivatives	NA	C18	5.60583	208.097	[M+H]+	a,b,c	N-Acetyl-L-phenylalanine
M209T553	without.S4vsBint.S4	0.3036	1.34	FALSE	Carbohydrates and Carbohydrate Conjugates	Sugar Acids and Derivatives	NA	HILIC	9.22383	209.031	[M-H]-	a,b,c	D-Saccharic acid
M209T553	without.S4vsBthe.S4	0.0243	1.98	TRUE	Carbohydrates and Carbohydrate Conjugates	Sugar Acids and Derivatives	NA	HILIC	9.22383	209.031	[M-H]-	a,b,c	D-Saccharic acid
M209T553	without.S4vsBxyl.S4	0.1758	1.42	FALSE	Carbohydrates and Carbohydrate Conjugates	Sugar Acids and Derivatives	NA	HILIC	9.22383	209.031	[M-H]-	a,b,c	D-Saccharic acid
M209T553	without.S4vsErec.S4	0.5041	1.28	FALSE	Carbohydrates and Carbohydrate Conjugates	Sugar Acids and Derivatives	NA	HILIC	9.22383	209.031	[M-H]-	a,b,c	D-Saccharic acid
M209T553	without.S4vsRint.S4	0.2011	1.37	FALSE	Carbohydrates and Carbohydrate Conjugates	Sugar Acids and Derivatives	NA	HILIC	9.22383	209.031	[M-H]-	a,b,c	D-Saccharic acid
M209T553	without.S4vsSvar.S4	0.3365	1.36986	FALSE	Carbohydrates and Carbohydrate Conjugates	Sugar Acids and Derivatives	NA	HILIC	9.22383	209.031	[M-H]-	a,b,c	D-Saccharic acid
M229T501	without.S4vsBint.S4	0.0208	8.97	TRUE	Carbohydrates and Carbohydrate Conjugates/Carbohydrates and Carbohydrate Conjugates/Carbohydrates and Carbohydrate Conjugates/Carbohydrates and Carbohydrate Conjugates	Monosaccharides/Monosaccharides/Monosaccharides/Monosaccharides	Pentose Phosphate Pathway % Purine Metabolism/Pentose Phosphate Pathway/Pentose Phosphate Pathway/Pentose Phosphate Pathway	HILIC	8.354	229.012	[M-H]-	a,b,c	D-Ribose 5-phosphate/D-Ribose 1-phosphate/D-Ribulose 5-phosphate/D-Xylulose 5-phosphate
M229T501	without.S4vsBthe.S4	0.2302	2.24	FALSE	Carbohydrates and Carbohydrate Conjugates/Carbohydrates and Carbohydrate Conjugates/Carbohydrates and Carbohydrate Conjugates/Carbohydrates and Carbohydrate Conjugates	Monosaccharides/Monosaccharides/Monosaccharides/Monosaccharides	Pentose Phosphate Pathway % Purine Metabolism/Pentose Phosphate Pathway/Pentose Phosphate Pathway/Pentose Phosphate Pathway	HILIC	8.354	229.012	[M-H]-	a,b,c	D-Ribose 5-phosphate/D-Ribose 1-phosphate/D-Ribulose 5-phosphate/D-Xylulose 5-phosphate
M229T501	without.S4vsBxyl.S4	0.0148	6.11	TRUE	Carbohydrates and Carbohydrate Conjugates/Carbohydrates and Carbohydrate Conjugates/Carbohydrates and Carbohydrate Conjugates/Carbohydrates and Carbohydrate Conjugates	Monosaccharides/Monosaccharides/Monosaccharides/Monosaccharides	Pentose Phosphate Pathway % Purine Metabolism/Pentose Phosphate Pathway/Pentose Phosphate Pathway/Pentose Phosphate Pathway	HILIC	8.354	229.012	[M-H]-	a,b,c	D-Ribose 5-phosphate/D-Ribose 1-phosphate/D-Ribulose 5-phosphate/D-Xylulose 5-phosphate
M229T501	without.S4vsErec.S4	0.0394	9.1	TRUE	Carbohydrates and Carbohydrate Conjugates/Carbohydrates and Carbohydrate Conjugates/Carbohydrates and Carbohydrate Conjugates/Carbohydrates and Carbohydrate Conjugates	Monosaccharides/Monosaccharides/Monosaccharides/Monosaccharides	Pentose Phosphate Pathway % Purine Metabolism/Pentose Phosphate Pathway/Pentose Phosphate Pathway/Pentose Phosphate Pathway	HILIC	8.354	229.012	[M-H]-	a,b,c	D-Ribose 5-phosphate/D-Ribose 1-phosphate/D-Ribulose 5-phosphate/D-Xylulose 5-phosphate
M229T501	without.S4vsRint.S4	0.0356	47.57	TRUE	Carbohydrates and Carbohydrate Conjugates/Carbohydrates and Carbohydrate Conjugates/Carbohydrates and Carbohydrate Conjugates/Carbohydrates and Carbohydrate Conjugates	Monosaccharides/Monosaccharides/Monosaccharides/Monosaccharides	Pentose Phosphate Pathway % Purine Metabolism/Pentose Phosphate Pathway/Pentose Phosphate Pathway/Pentose Phosphate Pathway	HILIC	8.354	229.012	[M-H]-	a,b,c	D-Ribose 5-phosphate/D-Ribose 1-phosphate/D-Ribulose 5-phosphate/D-Xylulose 5-phosphate
M229T501	without.S4vsSvar.S4	0.0589	100	FALSE	Carbohydrates and Carbohydrate Conjugates/Carbohydrates and Carbohydrate Conjugates/Carbohydrates and Carbohydrate Conjugates/Carbohydrates and Carbohydrate Conjugates	Monosaccharides/Monosaccharides/Monosaccharides/Monosaccharides	Pentose Phosphate Pathway % Purine Metabolism/Pentose Phosphate Pathway/Pentose Phosphate Pathway/Pentose Phosphate Pathway	HILIC	8.354	229.012	[M-H]-	a,b,c	D-Ribose 5-phosphate/D-Ribose 1-phosphate/D-Ribulose 5-phosphate/D-Xylulose 5-phosphate
M269T65	without.S4vsBint.S4	0.5446	0.94	FALSE	Nucleosides, Nucleotides, and Analogues	Purine Nucleosides and Analogues	Purine Metabolism	C18	1.08833	269.088	[M+H]+	a,b,c	Inosine
M269T65	without.S4vsBthe.S4	0.0133	0.04	TRUE	Nucleosides, Nucleotides, and Analogues	Purine Nucleosides and Analogues	Purine Metabolism	C18	1.08833	269.088	[M+H]+	a,b,c	Inosine
M269T65	without.S4vsBxyl.S4	0.008	0.01	TRUE	Nucleosides, Nucleotides, and Analogues	Purine Nucleosides and Analogues	Purine Metabolism	C18	1.08833	269.088	[M+H]+	a,b,c	Inosine
M269T65	without.S4vsErec.S4	0.0228	6.74	TRUE	Nucleosides, Nucleotides, and Analogues	Purine Nucleosides and Analogues	Purine Metabolism	C18	1.08833	269.088	[M+H]+	a,b,c	Inosine
M269T65	without.S4vsRint.S4	0.03	22.57	TRUE	Nucleosides, Nucleotides, and Analogues	Purine Nucleosides and Analogues	Purine Metabolism	C18	1.08833	269.088	[M+H]+	a,b,c	Inosine
M269T65	without.S4vsSvar.S4	0.0259	1.88679	TRUE	Nucleosides, Nucleotides, and Analogues	Purine Nucleosides and Analogues	Purine Metabolism	C18	1.08833	269.088	[M+H]+	a,b,c	Inosine
M271T83	without.S4vsBint.S4	0.3036	0.46	FALSE	Lipids	Fatty Acids and Conjugates	NA	HILIC	1.38217	271.228	[M-H]-	a,b,c	2-Hydroxyhexadecanoic acid
M271T83	without.S4vsBthe.S4	0.0243	7.59	TRUE	Lipids	Fatty Acids and Conjugates	NA	HILIC	1.38217	271.228	[M-H]-	a,b,c	2-Hydroxyhexadecanoic acid
M271T83	without.S4vsBxyl.S4	0.0148	19.23	TRUE	Lipids	Fatty Acids and Conjugates	NA	HILIC	1.38217	271.228	[M-H]-	a,b,c	2-Hydroxyhexadecanoic acid
M271T83	without.S4vsErec.S4	0.8813	0.71	FALSE	Lipids	Fatty Acids and Conjugates	NA	HILIC	1.38217	271.228	[M-H]-	a,b,c	2-Hydroxyhexadecanoic acid
M271T83	without.S4vsRint.S4	0.0356	3.56	TRUE	Lipids	Fatty Acids and Conjugates	NA	HILIC	1.38217	271.228	[M-H]-	a,b,c	2-Hydroxyhexadecanoic acid
M271T83	without.S4vsSvar.S4	0.4371	0.4329	FALSE	Lipids	Fatty Acids and Conjugates	NA	HILIC	1.38217	271.228	[M-H]-	a,b,c	2-Hydroxyhexadecanoic acid
M282T369	without.S4vsBint.S4	0.0208	2.75	TRUE	Nucleosides, Nucleotides, and Analogues	Purine Nucleosides and Analogues	Purine Metabolism	HILIC	6.1545	282.085	[M-H]-	a,b,c	Guanosine
M282T369	without.S4vsBthe.S4	0.0243	0.09	TRUE	Nucleosides, Nucleotides, and Analogues	Purine Nucleosides and Analogues	Purine Metabolism	HILIC	6.1545	282.085	[M-H]-	a,b,c	Guanosine
M282T369	without.S4vsBxyl.S4	0.0148	0.06	TRUE	Nucleosides, Nucleotides, and Analogues	Purine Nucleosides and Analogues	Purine Metabolism	HILIC	6.1545	282.085	[M-H]-	a,b,c	Guanosine
M282T369	without.S4vsErec.S4	0.9698	1.01	FALSE	Nucleosides, Nucleotides, and Analogues	Purine Nucleosides and Analogues	Purine Metabolism	HILIC	6.1545	282.085	[M-H]-	a,b,c	Guanosine
M282T369	without.S4vsRint.S4	1	1.05	FALSE	Nucleosides, Nucleotides, and Analogues	Purine Nucleosides and Analogues	Purine Metabolism	HILIC	6.1545	282.085	[M-H]-	a,b,c	Guanosine
M282T369	without.S4vsSvar.S4	0.0972	0.70922	FALSE	Nucleosides, Nucleotides, and Analogues	Purine Nucleosides and Analogues	Purine Metabolism	HILIC	6.1545	282.085	[M-H]-	a,b,c	Guanosine
M282T84	without.S4vsBint.S4	0.0128	5.88	TRUE	Nucleosides, Nucleotides, and Analogues	Purine Nucleosides and Analogues	NA	C18	1.402	282.12	[M+H]+	a,b,c	2'-O-Methyladenosine
M282T84	without.S4vsBthe.S4	0.0133	0.11	TRUE	Nucleosides, Nucleotides, and Analogues	Purine Nucleosides and Analogues	NA	C18	1.402	282.12	[M+H]+	a,b,c	2'-O-Methyladenosine
M282T84	without.S4vsBxyl.S4	0.008	0.09	TRUE	Nucleosides, Nucleotides, and Analogues	Purine Nucleosides and Analogues	NA	C18	1.402	282.12	[M+H]+	a,b,c	2'-O-Methyladenosine
M282T84	without.S4vsErec.S4	0.0228	0.62	TRUE	Nucleosides, Nucleotides, and Analogues	Purine Nucleosides and Analogues	NA	C18	1.402	282.12	[M+H]+	a,b,c	2'-O-Methyladenosine
M282T84	without.S4vsRint.S4	0.03	0.78	TRUE	Nucleosides, Nucleotides, and Analogues	Purine Nucleosides and Analogues	NA	C18	1.402	282.12	[M+H]+	a,b,c	2'-O-Methyladenosine
M282T84	without.S4vsSvar.S4	0.0446	1.17647	TRUE	Nucleosides, Nucleotides, and Analogues	Purine Nucleosides and Analogues	NA	C18	1.402	282.12	[M+H]+	a,b,c	2'-O-Methyladenosine
M289T536	without.S4vsBint.S4	0.0208	4.18	TRUE	Carbohydrates and Carbohydrate Conjugates	Disaccharides	Pentose Phosphate Pathway	HILIC	8.931	289.034	[M-H]-	a,b,c	D-Sedoheptulose 7-phosphate
M289T536	without.S4vsBthe.S4	0.0243	4.06	TRUE	Carbohydrates and Carbohydrate Conjugates	Disaccharides	Pentose Phosphate Pathway	HILIC	8.931	289.034	[M-H]-	a,b,c	D-Sedoheptulose 7-phosphate
M289T536	without.S4vsBxyl.S4	0.0148	8.27	TRUE	Carbohydrates and Carbohydrate Conjugates	Disaccharides	Pentose Phosphate Pathway	HILIC	8.931	289.034	[M-H]-	a,b,c	D-Sedoheptulose 7-phosphate
M289T536	without.S4vsErec.S4	0.0394	2.97	TRUE	Carbohydrates and Carbohydrate Conjugates	Disaccharides	Pentose Phosphate Pathway	HILIC	8.931	289.034	[M-H]-	a,b,c	D-Sedoheptulose 7-phosphate
M289T536	without.S4vsRint.S4	0.0572	2.47	FALSE	Carbohydrates and Carbohydrate Conjugates	Disaccharides	Pentose Phosphate Pathway	HILIC	8.931	289.034	[M-H]-	a,b,c	D-Sedoheptulose 7-phosphate
M289T536	without.S4vsSvar.S4	0.0589	2.85714	FALSE	Carbohydrates and Carbohydrate Conjugates	Disaccharides	Pentose Phosphate Pathway	HILIC	8.931	289.034	[M-H]-	a,b,c	D-Sedoheptulose 7-phosphate
M298T92	without.S4vsBint.S4	0.0128	10.48	TRUE	Nucleosides, Nucleotides, and Analogues/Nucleosides, Nucleotides, and Analogues	Purine Nucleosides and Analogues/Purine Nucleosides and Analogues	NA/NA	C18	1.53933	298.115	[M+H]+	a,b,c	2-Methylguanosine (N2-Methylguanosine)/2'-O-Methylguanosine
M298T92	without.S4vsBthe.S4	0.1453	1.44	FALSE	Nucleosides, Nucleotides, and Analogues/Nucleosides, Nucleotides, and Analogues	Purine Nucleosides and Analogues/Purine Nucleosides and Analogues	NA/NA	C18	1.53933	298.115	[M+H]+	a,b,c	2-Methylguanosine (N2-Methylguanosine)/2'-O-Methylguanosine
M298T92	without.S4vsBxyl.S4	0.008	2.03	TRUE	Nucleosides, Nucleotides, and Analogues/Nucleosides, Nucleotides, and Analogues	Purine Nucleosides and Analogues/Purine Nucleosides and Analogues	NA/NA	C18	1.53933	298.115	[M+H]+	a,b,c	2-Methylguanosine (N2-Methylguanosine)/2'-O-Methylguanosine
M298T92	without.S4vsErec.S4	0.0228	1.49	TRUE	Nucleosides, Nucleotides, and Analogues/Nucleosides, Nucleotides, and Analogues	Purine Nucleosides and Analogues/Purine Nucleosides and Analogues	NA/NA	C18	1.53933	298.115	[M+H]+	a,b,c	2-Methylguanosine (N2-Methylguanosine)/2'-O-Methylguanosine
M298T92	without.S4vsRint.S4	0.202	1.17	FALSE	Nucleosides, Nucleotides, and Analogues/Nucleosides, Nucleotides, and Analogues	Purine Nucleosides and Analogues/Purine Nucleosides and Analogues	NA/NA	C18	1.53933	298.115	[M+H]+	a,b,c	2-Methylguanosine (N2-Methylguanosine)/2'-O-Methylguanosine
M298T92	without.S4vsSvar.S4	1	1.03093	FALSE	Nucleosides, Nucleotides, and Analogues/Nucleosides, Nucleotides, and Analogues	Purine Nucleosides and Analogues/Purine Nucleosides and Analogues	NA/NA	C18	1.53933	298.115	[M+H]+	a,b,c	2-Methylguanosine (N2-Methylguanosine)/2'-O-Methylguanosine
M377T292	without.S4vsBint.S4	0.0128	1.52	TRUE	Aromatic Heteropolycyclic Compounds	Pteridines and Derivatives	Riboflavin Metabolism	C18	4.872	377.146	[M+H]+	a,b,c	Riboflavin
M377T292	without.S4vsBthe.S4	0.0133	1.5	TRUE	Aromatic Heteropolycyclic Compounds	Pteridines and Derivatives	Riboflavin Metabolism	C18	4.872	377.146	[M+H]+	a,b,c	Riboflavin
M377T292	without.S4vsBxyl.S4	0.008	1.53	TRUE	Aromatic Heteropolycyclic Compounds	Pteridines and Derivatives	Riboflavin Metabolism	C18	4.872	377.146	[M+H]+	a,b,c	Riboflavin
M377T292	without.S4vsErec.S4	0.763	0.86	FALSE	Aromatic Heteropolycyclic Compounds	Pteridines and Derivatives	Riboflavin Metabolism	C18	4.872	377.146	[M+H]+	a,b,c	Riboflavin
M377T292	without.S4vsRint.S4	0.03	0.63	TRUE	Aromatic Heteropolycyclic Compounds	Pteridines and Derivatives	Riboflavin Metabolism	C18	4.872	377.146	[M+H]+	a,b,c	Riboflavin
M377T292	without.S4vsSvar.S4	0.9116	1.08696	FALSE	Aromatic Heteropolycyclic Compounds	Pteridines and Derivatives	Riboflavin Metabolism	C18	4.872	377.146	[M+H]+	a,b,c	Riboflavin
M89T252_2	without.S4vsBint.S4	0.0208	6.95	TRUE	Organic Acids and Derivatives	Hydroxy Acids and Derivatives	Pyruvaldehyde Degradation % Pyruvate Metabolism	HILIC	4.19867	89.0246	[M-H]-	a,b,c	D-Lactic acid
M89T252_2	without.S4vsBthe.S4	0.0243	0.82	TRUE	Organic Acids and Derivatives	Hydroxy Acids and Derivatives	Pyruvaldehyde Degradation % Pyruvate Metabolism	HILIC	4.19867	89.0246	[M-H]-	a,b,c	D-Lactic acid
M89T252_2	without.S4vsBxyl.S4	0.0148	0.78	TRUE	Organic Acids and Derivatives	Hydroxy Acids and Derivatives	Pyruvaldehyde Degradation % Pyruvate Metabolism	HILIC	4.19867	89.0246	[M-H]-	a,b,c	D-Lactic acid
M89T252_2	without.S4vsErec.S4	0.0394	10.03	TRUE	Organic Acids and Derivatives	Hydroxy Acids and Derivatives	Pyruvaldehyde Degradation % Pyruvate Metabolism	HILIC	4.19867	89.0246	[M-H]-	a,b,c	D-Lactic acid
M89T252_2	without.S4vsRint.S4	0.0356	6.23	TRUE	Organic Acids and Derivatives	Hydroxy Acids and Derivatives	Pyruvaldehyde Degradation % Pyruvate Metabolism	HILIC	4.19867	89.0246	[M-H]-	a,b,c	D-Lactic acid
M89T252_2	without.S4vsSvar.S4	0.0589	2.5641	FALSE	Organic Acids and Derivatives	Hydroxy Acids and Derivatives	Pyruvaldehyde Degradation % Pyruvate Metabolism	HILIC	4.19867	89.0246	[M-H]-	a,b,c	D-Lactic acid
