# Supplementary material for: In-depth characterization of a selection of gut commensal bacteria reveals their functional capacities to metabolize dietary carbohydrates with prebiotic potential
Source: mSystems. 2024 Mar 5;9(4):e01401-23. doi: 10.1128/msystems.01401-23 (PMC11019791; doi:10.1128/msystems.01401-23)
Supplement: File S2 — List of analytes differing between media inoculated with each bacterial species and the corresponding non-incubated media. [file msystems.01401-23-s0003.xlsx]

## Sheet: Legend
	List of analytes that differ between medium inoculated with each of the bacterial species and the corresponding non-incubated medium .
	The six commensal bacteria, belonging to two different bacterial phyla including Bacteroidetes (B. xylanisolvens, B. thetaiotaomicron and B. intestinalis) and Firmicutes (S. variabile, R. intestinalis and E. rectale)
	were cultured (24 h, 37°C) in presence of the different media:
	H20: without any carbohydrate supplementation
	Glucose : 0.5% glucose
	Pectin : 0.1% pectin
	Inulin : 0.5% inulin
	Corn Fiber : 0.5% corn fiber
	Metabolites were annotated with public databases and the putative annotations of metabolites are specified
	Statistical analysis was carried out using univariate non-parametric test (Wilcoxon test, p<0.05)] and the p-values, fold change, and statistical results (Stat)are shown.

## Sheet: H2O
name	Group	pvalueH2O	FoldH20	StatH20	annotation_khm_complete (Public database / matching only mz , lower level of confiddence than in-house database)
M101T146	without.H2OvsErec.H2O	1	0.92	FALSE	102.0681-Ethylmethylacetic_acid_HMDB_HMDB02176_116-53-0//102.0681-Isovaleric_acid_HMDB_HMDB00718_503-74-2//102.0681-Valeric_acid_HMDB_HMDB00892_109-52-4//102.0681-2-Methylbutanoic_acid_METLIN_108_116-53-0//102.0681-Isovaleric_acid_METLIN_109_503-74-2//102.0681-Valeric_Acid_METLIN_110_109-52-4//102.0681-Pivalic_acid_METLIN_4472_IND//102.0681-Pentanoate_KEGG_C00803_109-52-4//102.0681-3-Methylbutano…
M101T146	without.H2OvsSvar.H2O	1	0.892857	FALSE	102.0681-Ethylmethylacetic_acid_HMDB_HMDB02176_116-53-0//102.0681-Isovaleric_acid_HMDB_HMDB00718_503-74-2//102.0681-Valeric_acid_HMDB_HMDB00892_109-52-4//102.0681-2-Methylbutanoic_acid_METLIN_108_116-53-0//102.0681-Isovaleric_acid_METLIN_109_503-74-2//102.0681-Valeric_Acid_METLIN_110_109-52-4//102.0681-Pivalic_acid_METLIN_4472_IND//102.0681-Pentanoate_KEGG_C00803_109-52-4//102.0681-3-Methylbutano…
M101T146	without.H2OvsRint.H2O	0.9865	1.17	FALSE	102.0681-Ethylmethylacetic_acid_HMDB_HMDB02176_116-53-0//102.0681-Isovaleric_acid_HMDB_HMDB00718_503-74-2//102.0681-Valeric_acid_HMDB_HMDB00892_109-52-4//102.0681-2-Methylbutanoic_acid_METLIN_108_116-53-0//102.0681-Isovaleric_acid_METLIN_109_503-74-2//102.0681-Valeric_Acid_METLIN_110_109-52-4//102.0681-Pivalic_acid_METLIN_4472_IND//102.0681-Pentanoate_KEGG_C00803_109-52-4//102.0681-3-Methylbutano…
M101T146	without.H2OvsBint.H2O	0.0312	13.21	TRUE	102.0681-Ethylmethylacetic_acid_HMDB_HMDB02176_116-53-0//102.0681-Isovaleric_acid_HMDB_HMDB00718_503-74-2//102.0681-Valeric_acid_HMDB_HMDB00892_109-52-4//102.0681-2-Methylbutanoic_acid_METLIN_108_116-53-0//102.0681-Isovaleric_acid_METLIN_109_503-74-2//102.0681-Valeric_Acid_METLIN_110_109-52-4//102.0681-Pivalic_acid_METLIN_4472_IND//102.0681-Pentanoate_KEGG_C00803_109-52-4//102.0681-3-Methylbutano…
M101T146	without.H2OvsBxyl.H2O	0.0199	18.94	TRUE	102.0681-Ethylmethylacetic_acid_HMDB_HMDB02176_116-53-0//102.0681-Isovaleric_acid_HMDB_HMDB00718_503-74-2//102.0681-Valeric_acid_HMDB_HMDB00892_109-52-4//102.0681-2-Methylbutanoic_acid_METLIN_108_116-53-0//102.0681-Isovaleric_acid_METLIN_109_503-74-2//102.0681-Valeric_Acid_METLIN_110_109-52-4//102.0681-Pivalic_acid_METLIN_4472_IND//102.0681-Pentanoate_KEGG_C00803_109-52-4//102.0681-3-Methylbutano…
M101T146	without.H2OvsBthe.H2O	0.04	12.3	TRUE	102.0681-Ethylmethylacetic_acid_HMDB_HMDB02176_116-53-0//102.0681-Isovaleric_acid_HMDB_HMDB00718_503-74-2//102.0681-Valeric_acid_HMDB_HMDB00892_109-52-4//102.0681-2-Methylbutanoic_acid_METLIN_108_116-53-0//102.0681-Isovaleric_acid_METLIN_109_503-74-2//102.0681-Valeric_Acid_METLIN_110_109-52-4//102.0681-Pivalic_acid_METLIN_4472_IND//102.0681-Pentanoate_KEGG_C00803_109-52-4//102.0681-3-Methylbutano…
M112T674	without.H2OvsErec.H2O	1	0.75	FALSE	112.9367-Thiosulfate_KEGG_C00320_IND//112.9367-Thiosulfate_HMDB_HMDB00257_7772-98-7/
M112T674	without.H2OvsSvar.H2O	1	1.0989	FALSE	112.9367-Thiosulfate_KEGG_C00320_IND//112.9367-Thiosulfate_HMDB_HMDB00257_7772-98-7/
M112T674	without.H2OvsRint.H2O	1	0.9	FALSE	112.9367-Thiosulfate_KEGG_C00320_IND//112.9367-Thiosulfate_HMDB_HMDB00257_7772-98-7/
M112T674	without.H2OvsBint.H2O	0.0312	3.96	TRUE	112.9367-Thiosulfate_KEGG_C00320_IND//112.9367-Thiosulfate_HMDB_HMDB00257_7772-98-7/
M112T674	without.H2OvsBxyl.H2O	0.0199	9.06	TRUE	112.9367-Thiosulfate_KEGG_C00320_IND//112.9367-Thiosulfate_HMDB_HMDB00257_7772-98-7/
M112T674	without.H2OvsBthe.H2O	0.04	7.29	TRUE	112.9367-Thiosulfate_KEGG_C00320_IND//112.9367-Thiosulfate_HMDB_HMDB00257_7772-98-7/
M113T674	without.H2OvsErec.H2O	1	0.74	FALSE	113.9445-H2S2O3_KEGG_C05529_IND/
M113T674	without.H2OvsSvar.H2O	1	1.11111	FALSE	113.9445-H2S2O3_KEGG_C05529_IND/
M113T674	without.H2OvsRint.H2O	0.993	0.96	FALSE	113.9445-H2S2O3_KEGG_C05529_IND/
M113T674	without.H2OvsBint.H2O	0.0312	3.53	TRUE	113.9445-H2S2O3_KEGG_C05529_IND/
M113T674	without.H2OvsBxyl.H2O	0.0199	8.67	TRUE	113.9445-H2S2O3_KEGG_C05529_IND/
M113T674	without.H2OvsBthe.H2O	0.04	7.04	TRUE	113.9445-H2S2O3_KEGG_C05529_IND/
M119T155	without.H2OvsErec.H2O	1	0.77	FALSE	120.0245-3-Methylthiopropionic_acid_HMDB_HMDB01527_646-01-5//120.0245-3-(Methylthio)propionicacid_KEGG_C08276_646-01-5//120.0245-Sulfolane_METLIN_652_126-33-0//120.0245-3-Methylthiopropionic_acid_METLIN_6300_IND/
M119T155	without.H2OvsSvar.H2O	1	0.763359	FALSE	120.0245-3-Methylthiopropionic_acid_HMDB_HMDB01527_646-01-5//120.0245-3-(Methylthio)propionicacid_KEGG_C08276_646-01-5//120.0245-Sulfolane_METLIN_652_126-33-0//120.0245-3-Methylthiopropionic_acid_METLIN_6300_IND/
M119T155	without.H2OvsRint.H2O	0.1178	0.37	FALSE	120.0245-3-Methylthiopropionic_acid_HMDB_HMDB01527_646-01-5//120.0245-3-(Methylthio)propionicacid_KEGG_C08276_646-01-5//120.0245-Sulfolane_METLIN_652_126-33-0//120.0245-3-Methylthiopropionic_acid_METLIN_6300_IND/
M119T155	without.H2OvsBint.H2O	0.0312	11.21	TRUE	120.0245-3-Methylthiopropionic_acid_HMDB_HMDB01527_646-01-5//120.0245-3-(Methylthio)propionicacid_KEGG_C08276_646-01-5//120.0245-Sulfolane_METLIN_652_126-33-0//120.0245-3-Methylthiopropionic_acid_METLIN_6300_IND/
M119T155	without.H2OvsBxyl.H2O	0.0199	25.28	TRUE	120.0245-3-Methylthiopropionic_acid_HMDB_HMDB01527_646-01-5//120.0245-3-(Methylthio)propionicacid_KEGG_C08276_646-01-5//120.0245-Sulfolane_METLIN_652_126-33-0//120.0245-3-Methylthiopropionic_acid_METLIN_6300_IND/
M119T155	without.H2OvsBthe.H2O	0.04	27.65	TRUE	120.0245-3-Methylthiopropionic_acid_HMDB_HMDB01527_646-01-5//120.0245-3-(Methylthio)propionicacid_KEGG_C08276_646-01-5//120.0245-Sulfolane_METLIN_652_126-33-0//120.0245-3-Methylthiopropionic_acid_METLIN_6300_IND/
M151T349_3	without.H2OvsErec.H2O	0.9172	1.24	FALSE	152.0837-3-Isopropylcatechol_KEGG_C01014_IND/
M151T349_3	without.H2OvsSvar.H2O	1	0.854701	FALSE	152.0837-3-Isopropylcatechol_KEGG_C01014_IND/
M151T349_3	without.H2OvsRint.H2O	0.8011	1.17	FALSE	152.0837-3-Isopropylcatechol_KEGG_C01014_IND/
M151T349_3	without.H2OvsBint.H2O	0.0312	4.08	TRUE	152.0837-3-Isopropylcatechol_KEGG_C01014_IND/
M151T349_3	without.H2OvsBxyl.H2O	0.0199	9.13	TRUE	152.0837-3-Isopropylcatechol_KEGG_C01014_IND/
M151T349_3	without.H2OvsBthe.H2O	0.04	7.81	TRUE	152.0837-3-Isopropylcatechol_KEGG_C01014_IND/
M165T266	without.H2OvsErec.H2O	1	1.2	FALSE	166.0313-ThiopurineS-methylether_KEGG_C03542_IND//166.0313-6-Methylmercaptopurine_METLIN_504_50-66-8/
M165T266	without.H2OvsSvar.H2O	1	0.900901	FALSE	166.0313-ThiopurineS-methylether_KEGG_C03542_IND//166.0313-6-Methylmercaptopurine_METLIN_504_50-66-8/
M165T266	without.H2OvsRint.H2O	0.9901	0.95	FALSE	166.0313-ThiopurineS-methylether_KEGG_C03542_IND//166.0313-6-Methylmercaptopurine_METLIN_504_50-66-8/
M165T266	without.H2OvsBint.H2O	0.0914	3.28	FALSE	166.0313-ThiopurineS-methylether_KEGG_C03542_IND//166.0313-6-Methylmercaptopurine_METLIN_504_50-66-8/
M165T266	without.H2OvsBxyl.H2O	0.0199	12.47	TRUE	166.0313-ThiopurineS-methylether_KEGG_C03542_IND//166.0313-6-Methylmercaptopurine_METLIN_504_50-66-8/
M165T266	without.H2OvsBthe.H2O	0.04	7.96	TRUE	166.0313-ThiopurineS-methylether_KEGG_C03542_IND//166.0313-6-Methylmercaptopurine_METLIN_504_50-66-8/
M167T94	without.H2OvsErec.H2O	1	1.07	FALSE	168.0786-4-Hydroxy-3-methoxyphenethyl_alcohol_METLIN_3803_2380-78-1//168.0790-N-Trimethyl-2-aminoethylphosphonate_KEGG_C06459_IND/
M167T94	without.H2OvsSvar.H2O	1	1.1236	FALSE	168.0786-4-Hydroxy-3-methoxyphenethyl_alcohol_METLIN_3803_2380-78-1//168.0790-N-Trimethyl-2-aminoethylphosphonate_KEGG_C06459_IND/
M167T94	without.H2OvsRint.H2O	1	1.04	FALSE	168.0786-4-Hydroxy-3-methoxyphenethyl_alcohol_METLIN_3803_2380-78-1//168.0790-N-Trimethyl-2-aminoethylphosphonate_KEGG_C06459_IND/
M167T94	without.H2OvsBint.H2O	0.0312	5.95	TRUE	168.0786-4-Hydroxy-3-methoxyphenethyl_alcohol_METLIN_3803_2380-78-1//168.0790-N-Trimethyl-2-aminoethylphosphonate_KEGG_C06459_IND/
M167T94	without.H2OvsBxyl.H2O	0.0199	26.25	TRUE	168.0786-4-Hydroxy-3-methoxyphenethyl_alcohol_METLIN_3803_2380-78-1//168.0790-N-Trimethyl-2-aminoethylphosphonate_KEGG_C06459_IND/
M167T94	without.H2OvsBthe.H2O	0.04	33.25	TRUE	168.0786-4-Hydroxy-3-methoxyphenethyl_alcohol_METLIN_3803_2380-78-1//168.0790-N-Trimethyl-2-aminoethylphosphonate_KEGG_C06459_IND/
M195T87	without.H2OvsErec.H2O	1	0.28	FALSE	196.1099-Benzenemethanol,_2-(2-aminopropoxy)-3-methyl-_METLIN_1265_64111-04-2//196.1099-4-(2-hydroxypropoxy)-3,5-dimethyl-Phenol_METLIN_1266_64111-03-1/
M195T87	without.H2OvsSvar.H2O	1	1.19048	FALSE	196.1099-Benzenemethanol,_2-(2-aminopropoxy)-3-methyl-_METLIN_1265_64111-04-2//196.1099-4-(2-hydroxypropoxy)-3,5-dimethyl-Phenol_METLIN_1266_64111-03-1/
M195T87	without.H2OvsRint.H2O	0.9865	0	FALSE	196.1099-Benzenemethanol,_2-(2-aminopropoxy)-3-methyl-_METLIN_1265_64111-04-2//196.1099-4-(2-hydroxypropoxy)-3,5-dimethyl-Phenol_METLIN_1266_64111-03-1/
M195T87	without.H2OvsBint.H2O	0.1027	6.27	FALSE	196.1099-Benzenemethanol,_2-(2-aminopropoxy)-3-methyl-_METLIN_1265_64111-04-2//196.1099-4-(2-hydroxypropoxy)-3,5-dimethyl-Phenol_METLIN_1266_64111-03-1/
M195T87	without.H2OvsBxyl.H2O	0.0302	69.82	TRUE	196.1099-Benzenemethanol,_2-(2-aminopropoxy)-3-methyl-_METLIN_1265_64111-04-2//196.1099-4-(2-hydroxypropoxy)-3,5-dimethyl-Phenol_METLIN_1266_64111-03-1/
M195T87	without.H2OvsBthe.H2O	0.0598	73.34	FALSE	196.1099-Benzenemethanol,_2-(2-aminopropoxy)-3-methyl-_METLIN_1265_64111-04-2//196.1099-4-(2-hydroxypropoxy)-3,5-dimethyl-Phenol_METLIN_1266_64111-03-1/
M196T282	without.H2OvsErec.H2O	0.1129	835712	FALSE	197.0202-Phosphoguanidinoacetate_HMDB_HMDB03705_5115-19-5//197.0202-Phosphoguanidinoacetate_METLIN_6976_IND//197.0202-Phosphoguanidinoacetate_KEGG_C03166_IND/
M196T282	without.H2OvsSvar.H2O	0.1516	0	FALSE	197.0202-Phosphoguanidinoacetate_HMDB_HMDB03705_5115-19-5//197.0202-Phosphoguanidinoacetate_METLIN_6976_IND//197.0202-Phosphoguanidinoacetate_KEGG_C03166_IND/
M196T282	without.H2OvsRint.H2O	0.0881	941595	FALSE	197.0202-Phosphoguanidinoacetate_HMDB_HMDB03705_5115-19-5//197.0202-Phosphoguanidinoacetate_METLIN_6976_IND//197.0202-Phosphoguanidinoacetate_KEGG_C03166_IND/
M196T282	without.H2OvsBint.H2O	0.3395	6658.77	FALSE	197.0202-Phosphoguanidinoacetate_HMDB_HMDB03705_5115-19-5//197.0202-Phosphoguanidinoacetate_METLIN_6976_IND//197.0202-Phosphoguanidinoacetate_KEGG_C03166_IND/
M196T282	without.H2OvsBxyl.H2O	0.0248	1.38547e+06	TRUE	197.0202-Phosphoguanidinoacetate_HMDB_HMDB03705_5115-19-5//197.0202-Phosphoguanidinoacetate_METLIN_6976_IND//197.0202-Phosphoguanidinoacetate_KEGG_C03166_IND/
M196T282	without.H2OvsBthe.H2O	0.0491	585501	TRUE	197.0202-Phosphoguanidinoacetate_HMDB_HMDB03705_5115-19-5//197.0202-Phosphoguanidinoacetate_METLIN_6976_IND//197.0202-Phosphoguanidinoacetate_KEGG_C03166_IND/
M211T227	without.H2OvsErec.H2O	1	0.89	FALSE	212.1161-butabarbital_METLIN_3940_125-40-6//212.1161-Pro_Pro_METLIN_23801_IND//212.1161-Butabarbital_KEGG_C07827_125-40-6/
M211T227	without.H2OvsSvar.H2O	0.8998	0.793651	FALSE	212.1161-butabarbital_METLIN_3940_125-40-6//212.1161-Pro_Pro_METLIN_23801_IND//212.1161-Butabarbital_KEGG_C07827_125-40-6/
M211T227	without.H2OvsRint.H2O	0.8011	0.68	FALSE	212.1161-butabarbital_METLIN_3940_125-40-6//212.1161-Pro_Pro_METLIN_23801_IND//212.1161-Butabarbital_KEGG_C07827_125-40-6/
M211T227	without.H2OvsBint.H2O	0.0312	11.4	TRUE	212.1161-butabarbital_METLIN_3940_125-40-6//212.1161-Pro_Pro_METLIN_23801_IND//212.1161-Butabarbital_KEGG_C07827_125-40-6/
M211T227	without.H2OvsBxyl.H2O	0.0199	30.83	TRUE	212.1161-butabarbital_METLIN_3940_125-40-6//212.1161-Pro_Pro_METLIN_23801_IND//212.1161-Butabarbital_KEGG_C07827_125-40-6/
M211T227	without.H2OvsBthe.H2O	0.04	9.54	TRUE	212.1161-butabarbital_METLIN_3940_125-40-6//212.1161-Pro_Pro_METLIN_23801_IND//212.1161-Butabarbital_KEGG_C07827_125-40-6/
M215T348	without.H2OvsErec.H2O	1	1.32	FALSE	216.0245-1,2-Dihydroxydibenzothiophene_KEGG_C06722_IND//216.0246-Sodiumglucuronate_KEGG_C13085_14984-34-0/
M215T348	without.H2OvsSvar.H2O	1	0.787402	FALSE	216.0245-1,2-Dihydroxydibenzothiophene_KEGG_C06722_IND//216.0246-Sodiumglucuronate_KEGG_C13085_14984-34-0/
M215T348	without.H2OvsRint.H2O	0.9865	1.17	FALSE	216.0245-1,2-Dihydroxydibenzothiophene_KEGG_C06722_IND//216.0246-Sodiumglucuronate_KEGG_C13085_14984-34-0/
M215T348	without.H2OvsBint.H2O	0.0312	4.27	TRUE	216.0245-1,2-Dihydroxydibenzothiophene_KEGG_C06722_IND//216.0246-Sodiumglucuronate_KEGG_C13085_14984-34-0/
M215T348	without.H2OvsBxyl.H2O	0.0199	7.76	TRUE	216.0245-1,2-Dihydroxydibenzothiophene_KEGG_C06722_IND//216.0246-Sodiumglucuronate_KEGG_C13085_14984-34-0/
M215T348	without.H2OvsBthe.H2O	0.04	8.75	TRUE	216.0245-1,2-Dihydroxydibenzothiophene_KEGG_C06722_IND//216.0246-Sodiumglucuronate_KEGG_C13085_14984-34-0/
M237T568	without.H2OvsErec.H2O	0.0928	2	FALSE	238.0338-Nitrofurantoin_METLIN_1576_67-20-9//238.0355-D-erythro-1-(Imidazol-4-yl)glycerol_3-phosphate_METLIN_3374_36244-87-8//238.0355-D-erythro-1-(Imidazol-4-yl)glycerol3-phosphate_KEGG_C04666_IND/
M237T568	without.H2OvsSvar.H2O	1	1.13636	FALSE	238.0338-Nitrofurantoin_METLIN_1576_67-20-9//238.0355-D-erythro-1-(Imidazol-4-yl)glycerol_3-phosphate_METLIN_3374_36244-87-8//238.0355-D-erythro-1-(Imidazol-4-yl)glycerol3-phosphate_KEGG_C04666_IND/
M237T568	without.H2OvsRint.H2O	0.0739	2.99	FALSE	238.0338-Nitrofurantoin_METLIN_1576_67-20-9//238.0355-D-erythro-1-(Imidazol-4-yl)glycerol_3-phosphate_METLIN_3374_36244-87-8//238.0355-D-erythro-1-(Imidazol-4-yl)glycerol3-phosphate_KEGG_C04666_IND/
M237T568	without.H2OvsBint.H2O	0.0312	4.96	TRUE	238.0338-Nitrofurantoin_METLIN_1576_67-20-9//238.0355-D-erythro-1-(Imidazol-4-yl)glycerol_3-phosphate_METLIN_3374_36244-87-8//238.0355-D-erythro-1-(Imidazol-4-yl)glycerol3-phosphate_KEGG_C04666_IND/
M237T568	without.H2OvsBxyl.H2O	0.0199	13.25	TRUE	238.0338-Nitrofurantoin_METLIN_1576_67-20-9//238.0355-D-erythro-1-(Imidazol-4-yl)glycerol_3-phosphate_METLIN_3374_36244-87-8//238.0355-D-erythro-1-(Imidazol-4-yl)glycerol3-phosphate_KEGG_C04666_IND/
M237T568	without.H2OvsBthe.H2O	0.04	12.39	TRUE	238.0338-Nitrofurantoin_METLIN_1576_67-20-9//238.0355-D-erythro-1-(Imidazol-4-yl)glycerol_3-phosphate_METLIN_3374_36244-87-8//238.0355-D-erythro-1-(Imidazol-4-yl)glycerol3-phosphate_KEGG_C04666_IND/
M240T502	without.H2OvsErec.H2O	0.7558	2.43	FALSE	241.0079-3-mercaptolactate-cysteine_disulfide_HMDB_HMDB06512_18841-42-4/
M240T502	without.H2OvsSvar.H2O	0.1278	2.85714	FALSE	241.0079-3-mercaptolactate-cysteine_disulfide_HMDB_HMDB06512_18841-42-4/
M240T502	without.H2OvsRint.H2O	0.0739	5.1	FALSE	241.0079-3-mercaptolactate-cysteine_disulfide_HMDB_HMDB06512_18841-42-4/
M240T502	without.H2OvsBint.H2O	0.0312	11.5	TRUE	241.0079-3-mercaptolactate-cysteine_disulfide_HMDB_HMDB06512_18841-42-4/
M240T502	without.H2OvsBxyl.H2O	0.0199	15.77	TRUE	241.0079-3-mercaptolactate-cysteine_disulfide_HMDB_HMDB06512_18841-42-4/
M240T502	without.H2OvsBthe.H2O	0.04	8.83	TRUE	241.0079-3-mercaptolactate-cysteine_disulfide_HMDB_HMDB06512_18841-42-4/
M245T233	without.H2OvsErec.H2O	1	1.05	FALSE	246.0852-5,6-Dihydrouridine_METLIN_5483_IND/
M245T233	without.H2OvsSvar.H2O	1	0.8	FALSE	246.0852-5,6-Dihydrouridine_METLIN_5483_IND/
M245T233	without.H2OvsRint.H2O	1	0.98	FALSE	246.0852-5,6-Dihydrouridine_METLIN_5483_IND/
M245T233	without.H2OvsBint.H2O	0.0312	8.03	TRUE	246.0852-5,6-Dihydrouridine_METLIN_5483_IND/
M245T233	without.H2OvsBxyl.H2O	0.0199	7.16	TRUE	246.0852-5,6-Dihydrouridine_METLIN_5483_IND/
M245T233	without.H2OvsBthe.H2O	0.04	6.17	TRUE	246.0852-5,6-Dihydrouridine_METLIN_5483_IND/
M251T254	without.H2OvsErec.H2O	1	0.99	FALSE	252.1222-Pro_His_METLIN_23643_IND//252.1222-His_Pro_METLIN_23935_IND/
M251T254	without.H2OvsSvar.H2O	1	0.900901	FALSE	252.1222-Pro_His_METLIN_23643_IND//252.1222-His_Pro_METLIN_23935_IND/
M251T254	without.H2OvsRint.H2O	0.993	0.97	FALSE	252.1222-Pro_His_METLIN_23643_IND//252.1222-His_Pro_METLIN_23935_IND/
M251T254	without.H2OvsBint.H2O	0.0312	11.73	TRUE	252.1222-Pro_His_METLIN_23643_IND//252.1222-His_Pro_METLIN_23935_IND/
M251T254	without.H2OvsBxyl.H2O	0.0199	27.63	TRUE	252.1222-Pro_His_METLIN_23643_IND//252.1222-His_Pro_METLIN_23935_IND/
M251T254	without.H2OvsBthe.H2O	0.04	5.29	TRUE	252.1222-Pro_His_METLIN_23643_IND//252.1222-His_Pro_METLIN_23935_IND/
M252T587	without.H2OvsErec.H2O	0.561	1.5	FALSE	253.0254-5-Amino-4-chloro-2-(2,3-dihydroxyphenyl)-3(2H)-pyridazinone_KEGG_C04798_IND/
M252T587	without.H2OvsSvar.H2O	1	1.1236	FALSE	253.0254-5-Amino-4-chloro-2-(2,3-dihydroxyphenyl)-3(2H)-pyridazinone_KEGG_C04798_IND/
M252T587	without.H2OvsRint.H2O	0.4225	2.13	FALSE	253.0254-5-Amino-4-chloro-2-(2,3-dihydroxyphenyl)-3(2H)-pyridazinone_KEGG_C04798_IND/
M252T587	without.H2OvsBint.H2O	0.0312	6.44	TRUE	253.0254-5-Amino-4-chloro-2-(2,3-dihydroxyphenyl)-3(2H)-pyridazinone_KEGG_C04798_IND/
M252T587	without.H2OvsBxyl.H2O	0.0199	16.59	TRUE	253.0254-5-Amino-4-chloro-2-(2,3-dihydroxyphenyl)-3(2H)-pyridazinone_KEGG_C04798_IND/
M252T587	without.H2OvsBthe.H2O	0.04	9.74	TRUE	253.0254-5-Amino-4-chloro-2-(2,3-dihydroxyphenyl)-3(2H)-pyridazinone_KEGG_C04798_IND/
M254T471	without.H2OvsErec.H2O	0.395	2.78	FALSE	255.0218-Pronamide_KEGG_C14333_23950-58-5/
M254T471	without.H2OvsSvar.H2O	0.1278	16.6667	FALSE	255.0218-Pronamide_KEGG_C14333_23950-58-5/
M254T471	without.H2OvsRint.H2O	1	2.07	FALSE	255.0218-Pronamide_KEGG_C14333_23950-58-5/
M254T471	without.H2OvsBint.H2O	0.0528	4.75	FALSE	255.0218-Pronamide_KEGG_C14333_23950-58-5/
M254T471	without.H2OvsBxyl.H2O	0.0199	21.3	TRUE	255.0218-Pronamide_KEGG_C14333_23950-58-5/
M254T471	without.H2OvsBthe.H2O	0.0652	5.76	FALSE	255.0218-Pronamide_KEGG_C14333_23950-58-5/
M267T306	without.H2OvsErec.H2O	0.0928	9.61	FALSE	268.0794-2(alpha-D-Mannosyl)-D-glycerate_KEGG_C11544_IND//268.0794-3-Deoxy-D-glycero-D-galacto-2-nonulosonic_acid_METLIN_5414_IND//268.0794-3-Deoxy-D-glycero-D-galacto-2-nonulosonic_acid_HMDB_HMDB00425_22594-61-2//268.0808-Inosine_METLIN_84_58-63-9//268.0808-Allopurinol-1-ribonucleoside_METLIN_867_16220-07-8//268.0808-Arabinosylhypoxanthine_METLIN_3022_7013-16-3//268.0808-Arabinosylhypoxanthine_H…
M267T306	without.H2OvsSvar.H2O	0.3176	1.21951	FALSE	268.0794-2(alpha-D-Mannosyl)-D-glycerate_KEGG_C11544_IND//268.0794-3-Deoxy-D-glycero-D-galacto-2-nonulosonic_acid_METLIN_5414_IND//268.0794-3-Deoxy-D-glycero-D-galacto-2-nonulosonic_acid_HMDB_HMDB00425_22594-61-2//268.0808-Inosine_METLIN_84_58-63-9//268.0808-Allopurinol-1-ribonucleoside_METLIN_867_16220-07-8//268.0808-Arabinosylhypoxanthine_METLIN_3022_7013-16-3//268.0808-Arabinosylhypoxanthine_H…
M267T306	without.H2OvsRint.H2O	0.0739	26.33	FALSE	268.0794-2(alpha-D-Mannosyl)-D-glycerate_KEGG_C11544_IND//268.0794-3-Deoxy-D-glycero-D-galacto-2-nonulosonic_acid_METLIN_5414_IND//268.0794-3-Deoxy-D-glycero-D-galacto-2-nonulosonic_acid_HMDB_HMDB00425_22594-61-2//268.0808-Inosine_METLIN_84_58-63-9//268.0808-Allopurinol-1-ribonucleoside_METLIN_867_16220-07-8//268.0808-Arabinosylhypoxanthine_METLIN_3022_7013-16-3//268.0808-Arabinosylhypoxanthine_H…
M267T306	without.H2OvsBint.H2O	0.7699	0.96	FALSE	268.0794-2(alpha-D-Mannosyl)-D-glycerate_KEGG_C11544_IND//268.0794-3-Deoxy-D-glycero-D-galacto-2-nonulosonic_acid_METLIN_5414_IND//268.0794-3-Deoxy-D-glycero-D-galacto-2-nonulosonic_acid_HMDB_HMDB00425_22594-61-2//268.0808-Inosine_METLIN_84_58-63-9//268.0808-Allopurinol-1-ribonucleoside_METLIN_867_16220-07-8//268.0808-Arabinosylhypoxanthine_METLIN_3022_7013-16-3//268.0808-Arabinosylhypoxanthine_H…
M267T306	without.H2OvsBxyl.H2O	0.0199	0.59	TRUE	268.0794-2(alpha-D-Mannosyl)-D-glycerate_KEGG_C11544_IND//268.0794-3-Deoxy-D-glycero-D-galacto-2-nonulosonic_acid_METLIN_5414_IND//268.0794-3-Deoxy-D-glycero-D-galacto-2-nonulosonic_acid_HMDB_HMDB00425_22594-61-2//268.0808-Inosine_METLIN_84_58-63-9//268.0808-Allopurinol-1-ribonucleoside_METLIN_867_16220-07-8//268.0808-Arabinosylhypoxanthine_METLIN_3022_7013-16-3//268.0808-Arabinosylhypoxanthine_H…
M267T306	without.H2OvsBthe.H2O	0.04	0.39	TRUE	268.0794-2(alpha-D-Mannosyl)-D-glycerate_KEGG_C11544_IND//268.0794-3-Deoxy-D-glycero-D-galacto-2-nonulosonic_acid_METLIN_5414_IND//268.0794-3-Deoxy-D-glycero-D-galacto-2-nonulosonic_acid_HMDB_HMDB00425_22594-61-2//268.0808-Inosine_METLIN_84_58-63-9//268.0808-Allopurinol-1-ribonucleoside_METLIN_867_16220-07-8//268.0808-Arabinosylhypoxanthine_METLIN_3022_7013-16-3//268.0808-Arabinosylhypoxanthine_H…
M295T203	without.H2OvsErec.H2O	1	0.89	FALSE	296.0685-AspulvinoneE_KEGG_C02006_49637-60-7/
M295T203	without.H2OvsSvar.H2O	0.6473	2.04082	FALSE	296.0685-AspulvinoneE_KEGG_C02006_49637-60-7/
M295T203	without.H2OvsRint.H2O	0.0881	0.01	FALSE	296.0685-AspulvinoneE_KEGG_C02006_49637-60-7/
M295T203	without.H2OvsBint.H2O	0.0312	4.32	TRUE	296.0685-AspulvinoneE_KEGG_C02006_49637-60-7/
M295T203	without.H2OvsBxyl.H2O	0.0199	7.89	TRUE	296.0685-AspulvinoneE_KEGG_C02006_49637-60-7/
M295T203	without.H2OvsBthe.H2O	0.04	6.11	TRUE	296.0685-AspulvinoneE_KEGG_C02006_49637-60-7/
M296T214	without.H2OvsErec.H2O	1	0.93	FALSE	297.1073-Psicofuranin_KEGG_C05342_1874-54-0//297.1073-1-Methylguanosine_METLIN_6324_IND//297.1073-1-Methylguanosine_HMDB_HMDB01563_2140-65-0//297.1073-2-Methylguanosine_HMDB_HMDB05862_2140-77-4//297.1073-3-O-Methylguanosine_HMDB_HMDB06038_10300-27-3/
M296T214	without.H2OvsSvar.H2O	1	0.854701	FALSE	297.1073-Psicofuranin_KEGG_C05342_1874-54-0//297.1073-1-Methylguanosine_METLIN_6324_IND//297.1073-1-Methylguanosine_HMDB_HMDB01563_2140-65-0//297.1073-2-Methylguanosine_HMDB_HMDB05862_2140-77-4//297.1073-3-O-Methylguanosine_HMDB_HMDB06038_10300-27-3/
M296T214	without.H2OvsRint.H2O	0.993	1.04	FALSE	297.1073-Psicofuranin_KEGG_C05342_1874-54-0//297.1073-1-Methylguanosine_METLIN_6324_IND//297.1073-1-Methylguanosine_HMDB_HMDB01563_2140-65-0//297.1073-2-Methylguanosine_HMDB_HMDB05862_2140-77-4//297.1073-3-O-Methylguanosine_HMDB_HMDB06038_10300-27-3/
M296T214	without.H2OvsBint.H2O	0.0312	11.22	TRUE	297.1073-Psicofuranin_KEGG_C05342_1874-54-0//297.1073-1-Methylguanosine_METLIN_6324_IND//297.1073-1-Methylguanosine_HMDB_HMDB01563_2140-65-0//297.1073-2-Methylguanosine_HMDB_HMDB05862_2140-77-4//297.1073-3-O-Methylguanosine_HMDB_HMDB06038_10300-27-3/
M296T214	without.H2OvsBxyl.H2O	0.0199	7.24	TRUE	297.1073-Psicofuranin_KEGG_C05342_1874-54-0//297.1073-1-Methylguanosine_METLIN_6324_IND//297.1073-1-Methylguanosine_HMDB_HMDB01563_2140-65-0//297.1073-2-Methylguanosine_HMDB_HMDB05862_2140-77-4//297.1073-3-O-Methylguanosine_HMDB_HMDB06038_10300-27-3/
M296T214	without.H2OvsBthe.H2O	0.04	5.34	TRUE	297.1073-Psicofuranin_KEGG_C05342_1874-54-0//297.1073-1-Methylguanosine_METLIN_6324_IND//297.1073-1-Methylguanosine_HMDB_HMDB01563_2140-65-0//297.1073-2-Methylguanosine_HMDB_HMDB05862_2140-77-4//297.1073-3-O-Methylguanosine_HMDB_HMDB06038_10300-27-3/
M299T203	without.H2OvsErec.H2O	1	0.82	FALSE	298.1151-7-Methylguanosine_HMDB_HMDB01107_20244-86-4//298.1151-7-Methylguanosine_METLIN_6008_IND/
M299T203	without.H2OvsSvar.H2O	0.1278	2	FALSE	298.1151-7-Methylguanosine_HMDB_HMDB01107_20244-86-4//298.1151-7-Methylguanosine_METLIN_6008_IND/
M299T203	without.H2OvsRint.H2O	0.0739	0	FALSE	298.1151-7-Methylguanosine_HMDB_HMDB01107_20244-86-4//298.1151-7-Methylguanosine_METLIN_6008_IND/
M299T203	without.H2OvsBint.H2O	0.0312	4.48	TRUE	298.1151-7-Methylguanosine_HMDB_HMDB01107_20244-86-4//298.1151-7-Methylguanosine_METLIN_6008_IND/
M299T203	without.H2OvsBxyl.H2O	0.0199	8.73	TRUE	298.1151-7-Methylguanosine_HMDB_HMDB01107_20244-86-4//298.1151-7-Methylguanosine_METLIN_6008_IND/
M299T203	without.H2OvsBthe.H2O	0.04	5.77	TRUE	298.1151-7-Methylguanosine_HMDB_HMDB01107_20244-86-4//298.1151-7-Methylguanosine_METLIN_6008_IND/
M305T350	without.H2OvsErec.H2O	0.9172	1.66	FALSE	306.0376-2-Protocatechoylphloroglucinolcarboxylate_KEGG_C04524_IND/
M305T350	without.H2OvsSvar.H2O	1	0.662252	FALSE	306.0376-2-Protocatechoylphloroglucinolcarboxylate_KEGG_C04524_IND/
M305T350	without.H2OvsRint.H2O	0.1178	3.91	FALSE	306.0376-2-Protocatechoylphloroglucinolcarboxylate_KEGG_C04524_IND/
M305T350	without.H2OvsBint.H2O	0.0312	10.8	TRUE	306.0376-2-Protocatechoylphloroglucinolcarboxylate_KEGG_C04524_IND/
M305T350	without.H2OvsBxyl.H2O	0.0199	43.73	TRUE	306.0376-2-Protocatechoylphloroglucinolcarboxylate_KEGG_C04524_IND/
M305T350	without.H2OvsBthe.H2O	0.04	27.91	TRUE	306.0376-2-Protocatechoylphloroglucinolcarboxylate_KEGG_C04524_IND/
M308T232	without.H2OvsErec.H2O	1	1.27	FALSE	309.0817-Met_Cys_Gly_METLIN_16638_IND//309.0817-Gly_Cys_Met_METLIN_17410_IND//309.0817-Gly_Met_Cys_METLIN_17462_IND//309.0817-Cys_Gly_Met_METLIN_18905_IND//309.0817-Cys_Met_Gly_METLIN_21966_IND//309.0817-Met_Gly_Cys_METLIN_23548_IND/
M308T232	without.H2OvsSvar.H2O	0.6473	1.49254	FALSE	309.0817-Met_Cys_Gly_METLIN_16638_IND//309.0817-Gly_Cys_Met_METLIN_17410_IND//309.0817-Gly_Met_Cys_METLIN_17462_IND//309.0817-Cys_Gly_Met_METLIN_18905_IND//309.0817-Cys_Met_Gly_METLIN_21966_IND//309.0817-Met_Gly_Cys_METLIN_23548_IND/
M308T232	without.H2OvsRint.H2O	0.694	1.15	FALSE	309.0817-Met_Cys_Gly_METLIN_16638_IND//309.0817-Gly_Cys_Met_METLIN_17410_IND//309.0817-Gly_Met_Cys_METLIN_17462_IND//309.0817-Cys_Gly_Met_METLIN_18905_IND//309.0817-Cys_Met_Gly_METLIN_21966_IND//309.0817-Met_Gly_Cys_METLIN_23548_IND/
M308T232	without.H2OvsBint.H2O	0.0312	10.52	TRUE	309.0817-Met_Cys_Gly_METLIN_16638_IND//309.0817-Gly_Cys_Met_METLIN_17410_IND//309.0817-Gly_Met_Cys_METLIN_17462_IND//309.0817-Cys_Gly_Met_METLIN_18905_IND//309.0817-Cys_Met_Gly_METLIN_21966_IND//309.0817-Met_Gly_Cys_METLIN_23548_IND/
M308T232	without.H2OvsBxyl.H2O	0.0199	24.45	TRUE	309.0817-Met_Cys_Gly_METLIN_16638_IND//309.0817-Gly_Cys_Met_METLIN_17410_IND//309.0817-Gly_Met_Cys_METLIN_17462_IND//309.0817-Cys_Gly_Met_METLIN_18905_IND//309.0817-Cys_Met_Gly_METLIN_21966_IND//309.0817-Met_Gly_Cys_METLIN_23548_IND/
M308T232	without.H2OvsBthe.H2O	0.04	22.51	TRUE	309.0817-Met_Cys_Gly_METLIN_16638_IND//309.0817-Gly_Cys_Met_METLIN_17410_IND//309.0817-Gly_Met_Cys_METLIN_17462_IND//309.0817-Cys_Gly_Met_METLIN_18905_IND//309.0817-Cys_Met_Gly_METLIN_21966_IND//309.0817-Met_Gly_Cys_METLIN_23548_IND/
M325T357	without.H2OvsErec.H2O	1	1.23	FALSE	326.1002-4-O-beta-D-Glucosyl-4-hydroxycinnamate_KEGG_C04415_IND//326.1002-trans-beta-D-Glucosyl-2-hydroxycinnamate_KEGG_C05158_IND//326.1002-cis-beta-D-Glucosyl-2-hydroxycinnamate_KEGG_C05839_IND//326.1002-Bilobalide_KEGG_C07605_33570-04-6/
M325T357	without.H2OvsSvar.H2O	1	0.943396	FALSE	326.1002-4-O-beta-D-Glucosyl-4-hydroxycinnamate_KEGG_C04415_IND//326.1002-trans-beta-D-Glucosyl-2-hydroxycinnamate_KEGG_C05158_IND//326.1002-cis-beta-D-Glucosyl-2-hydroxycinnamate_KEGG_C05839_IND//326.1002-Bilobalide_KEGG_C07605_33570-04-6/
M325T357	without.H2OvsRint.H2O	0.8011	1.36	FALSE	326.1002-4-O-beta-D-Glucosyl-4-hydroxycinnamate_KEGG_C04415_IND//326.1002-trans-beta-D-Glucosyl-2-hydroxycinnamate_KEGG_C05158_IND//326.1002-cis-beta-D-Glucosyl-2-hydroxycinnamate_KEGG_C05839_IND//326.1002-Bilobalide_KEGG_C07605_33570-04-6/
M325T357	without.H2OvsBint.H2O	0.0312	3.49	TRUE	326.1002-4-O-beta-D-Glucosyl-4-hydroxycinnamate_KEGG_C04415_IND//326.1002-trans-beta-D-Glucosyl-2-hydroxycinnamate_KEGG_C05158_IND//326.1002-cis-beta-D-Glucosyl-2-hydroxycinnamate_KEGG_C05839_IND//326.1002-Bilobalide_KEGG_C07605_33570-04-6/
M325T357	without.H2OvsBxyl.H2O	0.0199	7.59	TRUE	326.1002-4-O-beta-D-Glucosyl-4-hydroxycinnamate_KEGG_C04415_IND//326.1002-trans-beta-D-Glucosyl-2-hydroxycinnamate_KEGG_C05158_IND//326.1002-cis-beta-D-Glucosyl-2-hydroxycinnamate_KEGG_C05839_IND//326.1002-Bilobalide_KEGG_C07605_33570-04-6/
M325T357	without.H2OvsBthe.H2O	0.04	6.8	TRUE	326.1002-4-O-beta-D-Glucosyl-4-hydroxycinnamate_KEGG_C04415_IND//326.1002-trans-beta-D-Glucosyl-2-hydroxycinnamate_KEGG_C05158_IND//326.1002-cis-beta-D-Glucosyl-2-hydroxycinnamate_KEGG_C05839_IND//326.1002-Bilobalide_KEGG_C07605_33570-04-6/
M384T308	without.H2OvsErec.H2O	0.0928	8.74	FALSE	385.1597-Minoxidil-O-glucuronide_METLIN_1320_56828-40-1//385.1597-Glu_His_Thr_METLIN_16174_IND//385.1597-Thr_His_Glu_METLIN_16518_IND//385.1597-His_Thr_Glu_METLIN_16867_IND//385.1597-Glu_Thr_His_METLIN_17651_IND//385.1597-His_Glu_Thr_METLIN_19146_IND//385.1597-Thr_Glu_His_METLIN_22376_IND//385.1638-Tyr_Gly_Phe_METLIN_16912_IND//385.1638-Gly_Tyr_Phe_METLIN_22282_IND//385.1638-Tyr_Phe_Gly_METLIN_22…
M384T308	without.H2OvsSvar.H2O	0.1937	1.21951	FALSE	385.1597-Minoxidil-O-glucuronide_METLIN_1320_56828-40-1//385.1597-Glu_His_Thr_METLIN_16174_IND//385.1597-Thr_His_Glu_METLIN_16518_IND//385.1597-His_Thr_Glu_METLIN_16867_IND//385.1597-Glu_Thr_His_METLIN_17651_IND//385.1597-His_Glu_Thr_METLIN_19146_IND//385.1597-Thr_Glu_His_METLIN_22376_IND//385.1638-Tyr_Gly_Phe_METLIN_16912_IND//385.1638-Gly_Tyr_Phe_METLIN_22282_IND//385.1638-Tyr_Phe_Gly_METLIN_22…
M384T308	without.H2OvsRint.H2O	0.0739	22.95	FALSE	385.1597-Minoxidil-O-glucuronide_METLIN_1320_56828-40-1//385.1597-Glu_His_Thr_METLIN_16174_IND//385.1597-Thr_His_Glu_METLIN_16518_IND//385.1597-His_Thr_Glu_METLIN_16867_IND//385.1597-Glu_Thr_His_METLIN_17651_IND//385.1597-His_Glu_Thr_METLIN_19146_IND//385.1597-Thr_Glu_His_METLIN_22376_IND//385.1638-Tyr_Gly_Phe_METLIN_16912_IND//385.1638-Gly_Tyr_Phe_METLIN_22282_IND//385.1638-Tyr_Phe_Gly_METLIN_22…
M384T308	without.H2OvsBint.H2O	0.0914	0.72	FALSE	385.1597-Minoxidil-O-glucuronide_METLIN_1320_56828-40-1//385.1597-Glu_His_Thr_METLIN_16174_IND//385.1597-Thr_His_Glu_METLIN_16518_IND//385.1597-His_Thr_Glu_METLIN_16867_IND//385.1597-Glu_Thr_His_METLIN_17651_IND//385.1597-His_Glu_Thr_METLIN_19146_IND//385.1597-Thr_Glu_His_METLIN_22376_IND//385.1638-Tyr_Gly_Phe_METLIN_16912_IND//385.1638-Gly_Tyr_Phe_METLIN_22282_IND//385.1638-Tyr_Phe_Gly_METLIN_22…
M384T308	without.H2OvsBxyl.H2O	0.0199	0.51	TRUE	385.1597-Minoxidil-O-glucuronide_METLIN_1320_56828-40-1//385.1597-Glu_His_Thr_METLIN_16174_IND//385.1597-Thr_His_Glu_METLIN_16518_IND//385.1597-His_Thr_Glu_METLIN_16867_IND//385.1597-Glu_Thr_His_METLIN_17651_IND//385.1597-His_Glu_Thr_METLIN_19146_IND//385.1597-Thr_Glu_His_METLIN_22376_IND//385.1638-Tyr_Gly_Phe_METLIN_16912_IND//385.1638-Gly_Tyr_Phe_METLIN_22282_IND//385.1638-Tyr_Phe_Gly_METLIN_22…
M384T308	without.H2OvsBthe.H2O	0.04	0.35	TRUE	385.1597-Minoxidil-O-glucuronide_METLIN_1320_56828-40-1//385.1597-Glu_His_Thr_METLIN_16174_IND//385.1597-Thr_His_Glu_METLIN_16518_IND//385.1597-His_Thr_Glu_METLIN_16867_IND//385.1597-Glu_Thr_His_METLIN_17651_IND//385.1597-His_Glu_Thr_METLIN_19146_IND//385.1597-Thr_Glu_His_METLIN_22376_IND//385.1638-Tyr_Gly_Phe_METLIN_16912_IND//385.1638-Gly_Tyr_Phe_METLIN_22282_IND//385.1638-Tyr_Phe_Gly_METLIN_22…
M419T396	without.H2OvsErec.H2O	0.0928	0.53	FALSE	420.0967-Methicillinsodium_KEGG_C13973_7246-14-2/
M419T396	without.H2OvsSvar.H2O	0.1278	0.0481	FALSE	420.0967-Methicillinsodium_KEGG_C13973_7246-14-2/
M419T396	without.H2OvsRint.H2O	0.0739	0	FALSE	420.0967-Methicillinsodium_KEGG_C13973_7246-14-2/
M419T396	without.H2OvsBint.H2O	0.4435	1.13	FALSE	420.0967-Methicillinsodium_KEGG_C13973_7246-14-2/
M419T396	without.H2OvsBxyl.H2O	0.0199	5.73	TRUE	420.0967-Methicillinsodium_KEGG_C13973_7246-14-2/
M419T396	without.H2OvsBthe.H2O	0.04	3.42	TRUE	420.0967-Methicillinsodium_KEGG_C13973_7246-14-2/
M459T505	without.H2OvsErec.H2O	0.1356	0.03	FALSE	460.1482-Oxytetracycline_METLIN_1690_79-57-2//460.1482-Oxytetracycline_KEGG_C06624_79-57-2/
M459T505	without.H2OvsSvar.H2O	1	1.16279	FALSE	460.1482-Oxytetracycline_METLIN_1690_79-57-2//460.1482-Oxytetracycline_KEGG_C06624_79-57-2/
M459T505	without.H2OvsRint.H2O	0.1058	0.04	FALSE	460.1482-Oxytetracycline_METLIN_1690_79-57-2//460.1482-Oxytetracycline_KEGG_C06624_79-57-2/
M459T505	without.H2OvsBint.H2O	0.0528	2.74	FALSE	460.1482-Oxytetracycline_METLIN_1690_79-57-2//460.1482-Oxytetracycline_KEGG_C06624_79-57-2/
M459T505	without.H2OvsBxyl.H2O	0.0199	6.75	TRUE	460.1482-Oxytetracycline_METLIN_1690_79-57-2//460.1482-Oxytetracycline_KEGG_C06624_79-57-2/
M459T505	without.H2OvsBthe.H2O	0.04	9.47	TRUE	460.1482-Oxytetracycline_METLIN_1690_79-57-2//460.1482-Oxytetracycline_KEGG_C06624_79-57-2/
M495T407	without.H2OvsErec.H2O	1	1118.63	FALSE	496.1958-Trp_Tyr_Glu_METLIN_17134_IND//496.1958-Glu_Tyr_Trp_METLIN_19106_IND//496.1958-Trp_Glu_Tyr_METLIN_19188_IND//496.1958-Tyr_Glu_Trp_METLIN_20918_IND//496.1958-Tyr_Trp_Glu_METLIN_21597_IND//496.1958-Glu_Trp_Tyr_METLIN_23454_IND/
M495T407	without.H2OvsSvar.H2O	0.8998	0	FALSE	496.1958-Trp_Tyr_Glu_METLIN_17134_IND//496.1958-Glu_Tyr_Trp_METLIN_19106_IND//496.1958-Trp_Glu_Tyr_METLIN_19188_IND//496.1958-Tyr_Glu_Trp_METLIN_20918_IND//496.1958-Tyr_Trp_Glu_METLIN_21597_IND//496.1958-Glu_Trp_Tyr_METLIN_23454_IND/
M495T407	without.H2OvsRint.H2O	0.694	2459.9	FALSE	496.1958-Trp_Tyr_Glu_METLIN_17134_IND//496.1958-Glu_Tyr_Trp_METLIN_19106_IND//496.1958-Trp_Glu_Tyr_METLIN_19188_IND//496.1958-Tyr_Glu_Trp_METLIN_20918_IND//496.1958-Tyr_Trp_Glu_METLIN_21597_IND//496.1958-Glu_Trp_Tyr_METLIN_23454_IND/
M495T407	without.H2OvsBint.H2O	0.5342	1016.47	FALSE	496.1958-Trp_Tyr_Glu_METLIN_17134_IND//496.1958-Glu_Tyr_Trp_METLIN_19106_IND//496.1958-Trp_Glu_Tyr_METLIN_19188_IND//496.1958-Tyr_Glu_Trp_METLIN_20918_IND//496.1958-Tyr_Trp_Glu_METLIN_21597_IND//496.1958-Glu_Trp_Tyr_METLIN_23454_IND/
M495T407	without.H2OvsBxyl.H2O	0.0248	1.2865e+06	TRUE	496.1958-Trp_Tyr_Glu_METLIN_17134_IND//496.1958-Glu_Tyr_Trp_METLIN_19106_IND//496.1958-Trp_Glu_Tyr_METLIN_19188_IND//496.1958-Tyr_Glu_Trp_METLIN_20918_IND//496.1958-Tyr_Trp_Glu_METLIN_21597_IND//496.1958-Glu_Trp_Tyr_METLIN_23454_IND/
M495T407	without.H2OvsBthe.H2O	0.0491	49524.9	TRUE	496.1958-Trp_Tyr_Glu_METLIN_17134_IND//496.1958-Glu_Tyr_Trp_METLIN_19106_IND//496.1958-Trp_Glu_Tyr_METLIN_19188_IND//496.1958-Tyr_Glu_Trp_METLIN_20918_IND//496.1958-Tyr_Trp_Glu_METLIN_21597_IND//496.1958-Glu_Trp_Tyr_METLIN_23454_IND/
M73T208	without.H2OvsErec.H2O	1	1.05	FALSE	74.03678-3-Hydroxypropanal_HMDB_HMDB03453_2134-29-4//74.03678-D-Lactaldehyde_HMDB_HMDB06458_747536//74.03678-Lactaldehyde_HMDB_HMDB03052_598-35-6//74.03678-Propionic_acid_HMDB_HMDB00237_79-09-4//74.03678-Lactaldehyde_METLIN_3214_598-35-6//74.03678-Propionic_acid_METLIN_3215_79-09-4//74.03680-Propanoate_KEGG_C00163_79-09-4//74.03680-(S)-Lactaldehyde_KEGG_C00424_598-35-6//74.03680-(R)-Lactaldehyde_…
M73T208	without.H2OvsSvar.H2O	0.8016	0.892857	FALSE	74.03678-3-Hydroxypropanal_HMDB_HMDB03453_2134-29-4//74.03678-D-Lactaldehyde_HMDB_HMDB06458_747536//74.03678-Lactaldehyde_HMDB_HMDB03052_598-35-6//74.03678-Propionic_acid_HMDB_HMDB00237_79-09-4//74.03678-Lactaldehyde_METLIN_3214_598-35-6//74.03678-Propionic_acid_METLIN_3215_79-09-4//74.03680-Propanoate_KEGG_C00163_79-09-4//74.03680-(S)-Lactaldehyde_KEGG_C00424_598-35-6//74.03680-(R)-Lactaldehyde_…
M73T208	without.H2OvsRint.H2O	0.9865	0.96	FALSE	74.03678-3-Hydroxypropanal_HMDB_HMDB03453_2134-29-4//74.03678-D-Lactaldehyde_HMDB_HMDB06458_747536//74.03678-Lactaldehyde_HMDB_HMDB03052_598-35-6//74.03678-Propionic_acid_HMDB_HMDB00237_79-09-4//74.03678-Lactaldehyde_METLIN_3214_598-35-6//74.03678-Propionic_acid_METLIN_3215_79-09-4//74.03680-Propanoate_KEGG_C00163_79-09-4//74.03680-(S)-Lactaldehyde_KEGG_C00424_598-35-6//74.03680-(R)-Lactaldehyde_…
M73T208	without.H2OvsBint.H2O	0.0312	24.57	TRUE	74.03678-3-Hydroxypropanal_HMDB_HMDB03453_2134-29-4//74.03678-D-Lactaldehyde_HMDB_HMDB06458_747536//74.03678-Lactaldehyde_HMDB_HMDB03052_598-35-6//74.03678-Propionic_acid_HMDB_HMDB00237_79-09-4//74.03678-Lactaldehyde_METLIN_3214_598-35-6//74.03678-Propionic_acid_METLIN_3215_79-09-4//74.03680-Propanoate_KEGG_C00163_79-09-4//74.03680-(S)-Lactaldehyde_KEGG_C00424_598-35-6//74.03680-(R)-Lactaldehyde_…
M73T208	without.H2OvsBxyl.H2O	0.0199	35.86	TRUE	74.03678-3-Hydroxypropanal_HMDB_HMDB03453_2134-29-4//74.03678-D-Lactaldehyde_HMDB_HMDB06458_747536//74.03678-Lactaldehyde_HMDB_HMDB03052_598-35-6//74.03678-Propionic_acid_HMDB_HMDB00237_79-09-4//74.03678-Lactaldehyde_METLIN_3214_598-35-6//74.03678-Propionic_acid_METLIN_3215_79-09-4//74.03680-Propanoate_KEGG_C00163_79-09-4//74.03680-(S)-Lactaldehyde_KEGG_C00424_598-35-6//74.03680-(R)-Lactaldehyde_…
M73T208	without.H2OvsBthe.H2O	0.04	28.64	TRUE	74.03678-3-Hydroxypropanal_HMDB_HMDB03453_2134-29-4//74.03678-D-Lactaldehyde_HMDB_HMDB06458_747536//74.03678-Lactaldehyde_HMDB_HMDB03052_598-35-6//74.03678-Propionic_acid_HMDB_HMDB00237_79-09-4//74.03678-Lactaldehyde_METLIN_3214_598-35-6//74.03678-Propionic_acid_METLIN_3215_79-09-4//74.03680-Propanoate_KEGG_C00163_79-09-4//74.03680-(S)-Lactaldehyde_KEGG_C00424_598-35-6//74.03680-(R)-Lactaldehyde_…
M827T601	without.H2OvsErec.H2O	0.1534	0.35	FALSE	828.2747-Amylopectin_HMDB_HMDB03255_9037-22-3//828.2747-Amylopectin_METLIN_3696_9037-22-3//828.2747-Amylopectin_KEGG_C00317_9037-22-3//828.2747-Cellopentaose_KEGG_C06218_IND//828.2747-beta-D-Fructofuranosyl_KEGG_C08252_546-62-3/
M827T601	without.H2OvsSvar.H2O	1	1.07527	FALSE	828.2747-Amylopectin_HMDB_HMDB03255_9037-22-3//828.2747-Amylopectin_METLIN_3696_9037-22-3//828.2747-Amylopectin_KEGG_C00317_9037-22-3//828.2747-Cellopentaose_KEGG_C06218_IND//828.2747-beta-D-Fructofuranosyl_KEGG_C08252_546-62-3/
M827T601	without.H2OvsRint.H2O	0.2547	0.38	FALSE	828.2747-Amylopectin_HMDB_HMDB03255_9037-22-3//828.2747-Amylopectin_METLIN_3696_9037-22-3//828.2747-Amylopectin_KEGG_C00317_9037-22-3//828.2747-Cellopentaose_KEGG_C06218_IND//828.2747-beta-D-Fructofuranosyl_KEGG_C08252_546-62-3/
M827T601	without.H2OvsBint.H2O	0.2702	0.37	FALSE	828.2747-Amylopectin_HMDB_HMDB03255_9037-22-3//828.2747-Amylopectin_METLIN_3696_9037-22-3//828.2747-Amylopectin_KEGG_C00317_9037-22-3//828.2747-Cellopentaose_KEGG_C06218_IND//828.2747-beta-D-Fructofuranosyl_KEGG_C08252_546-62-3/
M827T601	without.H2OvsBxyl.H2O	0.3153	1.84	FALSE	828.2747-Amylopectin_HMDB_HMDB03255_9037-22-3//828.2747-Amylopectin_METLIN_3696_9037-22-3//828.2747-Amylopectin_KEGG_C00317_9037-22-3//828.2747-Cellopentaose_KEGG_C06218_IND//828.2747-beta-D-Fructofuranosyl_KEGG_C08252_546-62-3/
M827T601	without.H2OvsBthe.H2O	0.04	7.56	TRUE	828.2747-Amylopectin_HMDB_HMDB03255_9037-22-3//828.2747-Amylopectin_METLIN_3696_9037-22-3//828.2747-Amylopectin_KEGG_C00317_9037-22-3//828.2747-Cellopentaose_KEGG_C06218_IND//828.2747-beta-D-Fructofuranosyl_KEGG_C08252_546-62-3/
M91T145	without.H2OvsErec.H2O	1	1.01	FALSE	92.0626-Toluene_KEGG_C01455_108-88-3/
M91T145	without.H2OvsSvar.H2O	1	1.02041	FALSE	92.0626-Toluene_KEGG_C01455_108-88-3/
M91T145	without.H2OvsRint.H2O	1	0.98	FALSE	92.0626-Toluene_KEGG_C01455_108-88-3/
M91T145	without.H2OvsBint.H2O	0.0312	10.37	TRUE	92.0626-Toluene_KEGG_C01455_108-88-3/
M91T145	without.H2OvsBxyl.H2O	0.0199	12.16	TRUE	92.0626-Toluene_KEGG_C01455_108-88-3/
M91T145	without.H2OvsBthe.H2O	0.04	11.07	TRUE	92.0626-Toluene_KEGG_C01455_108-88-3/
M99T503	without.H2OvsErec.H2O	1	1.05	FALSE	100.016-Succinic_anhydride_METLIN_24050_108-30-5/
M99T503	without.H2OvsSvar.H2O	1	1.03093	FALSE	100.016-Succinic_anhydride_METLIN_24050_108-30-5/
M99T503	without.H2OvsRint.H2O	1	1.01	FALSE	100.016-Succinic_anhydride_METLIN_24050_108-30-5/
M99T503	without.H2OvsBint.H2O	0.0312	1.44	TRUE	100.016-Succinic_anhydride_METLIN_24050_108-30-5/
M99T503	without.H2OvsBxyl.H2O	0.0199	5.15	TRUE	100.016-Succinic_anhydride_METLIN_24050_108-30-5/
M99T503	without.H2OvsBthe.H2O	0.04	5.28	TRUE	100.016-Succinic_anhydride_METLIN_24050_108-30-5/
M127T73	without.H2OvsErec.H2O	0.1486	2.24	FALSE	126.0429-Thymine_KEGG_C00178_65-71-4//126.0429-Imidazole-4-acetate_KEGG_C02835_645-65-8//126.0429-Thymine_METLIN_290_65-71-4//126.0429-Imidazoleacetic_acid_METLIN_6445_IND//126.0429-Imidazoleacetic_acid_HMDB_HMDB02024_30581-89-6//126.0429-Thymine_HMDB_HMDB00262_65-71-4/
M127T73	without.H2OvsSvar.H2O	0.0762	1.69492	FALSE	126.0429-Thymine_KEGG_C00178_65-71-4//126.0429-Imidazole-4-acetate_KEGG_C02835_645-65-8//126.0429-Thymine_METLIN_290_65-71-4//126.0429-Imidazoleacetic_acid_METLIN_6445_IND//126.0429-Imidazoleacetic_acid_HMDB_HMDB02024_30581-89-6//126.0429-Thymine_HMDB_HMDB00262_65-71-4/
M127T73	without.H2OvsRint.H2O	0.0611	1.72	FALSE	126.0429-Thymine_KEGG_C00178_65-71-4//126.0429-Imidazole-4-acetate_KEGG_C02835_645-65-8//126.0429-Thymine_METLIN_290_65-71-4//126.0429-Imidazoleacetic_acid_METLIN_6445_IND//126.0429-Imidazoleacetic_acid_HMDB_HMDB02024_30581-89-6//126.0429-Thymine_HMDB_HMDB00262_65-71-4/
M127T73	without.H2OvsBint.H2O	0.0282	3.34	TRUE	126.0429-Thymine_KEGG_C00178_65-71-4//126.0429-Imidazole-4-acetate_KEGG_C02835_645-65-8//126.0429-Thymine_METLIN_290_65-71-4//126.0429-Imidazoleacetic_acid_METLIN_6445_IND//126.0429-Imidazoleacetic_acid_HMDB_HMDB02024_30581-89-6//126.0429-Thymine_HMDB_HMDB00262_65-71-4/
M127T73	without.H2OvsBxyl.H2O	0.0101	9.52	TRUE	126.0429-Thymine_KEGG_C00178_65-71-4//126.0429-Imidazole-4-acetate_KEGG_C02835_645-65-8//126.0429-Thymine_METLIN_290_65-71-4//126.0429-Imidazoleacetic_acid_METLIN_6445_IND//126.0429-Imidazoleacetic_acid_HMDB_HMDB02024_30581-89-6//126.0429-Thymine_HMDB_HMDB00262_65-71-4/
M127T73	without.H2OvsBthe.H2O	0.021	8.57	TRUE	126.0429-Thymine_KEGG_C00178_65-71-4//126.0429-Imidazole-4-acetate_KEGG_C02835_645-65-8//126.0429-Thymine_METLIN_290_65-71-4//126.0429-Imidazoleacetic_acid_METLIN_6445_IND//126.0429-Imidazoleacetic_acid_HMDB_HMDB02024_30581-89-6//126.0429-Thymine_HMDB_HMDB00262_65-71-4/
M151T58	without.H2OvsErec.H2O	0.9107	1.63	FALSE	149.9809-Asparagusate_KEGG_C01892_2224-02-4/
M151T58	without.H2OvsSvar.H2O	0.9288	2.08333	FALSE	149.9809-Asparagusate_KEGG_C01892_2224-02-4/
M151T58	without.H2OvsRint.H2O	0.9483	1.06	FALSE	149.9809-Asparagusate_KEGG_C01892_2224-02-4/
M151T58	without.H2OvsBint.H2O	0.0428	10.56	TRUE	149.9809-Asparagusate_KEGG_C01892_2224-02-4/
M151T58	without.H2OvsBxyl.H2O	0.0168	26.99	TRUE	149.9809-Asparagusate_KEGG_C01892_2224-02-4/
M151T58	without.H2OvsBthe.H2O	0.0331	16.32	TRUE	149.9809-Asparagusate_KEGG_C01892_2224-02-4/
M160T75	without.H2OvsErec.H2O	0.1486	6.44	FALSE	159.0684-Indole-3-acetaldehyde_KEGG_C00637_2591-98-2//159.0684-3-Methyl-quinolin-2-ol_KEGG_C06345_IND//159.0684-Echinopsine_KEGG_C10663_83-54-5//159.0684-N-Hydroxy-1-aminonaphthalene_KEGG_C14789_607-30-7//159.0684-1-Acetylindole_METLIN_34502_576-15-8//159.0684-Indoleacetaldehyde_HMDB_HMDB01190_2591-98-2//159.0684-6-Methoxyquinoline_METLIN_34519_5263-87-6//159.0684-Indoleacetaldehyde_METLIN_6068_I…
M160T75	without.H2OvsSvar.H2O	0.0762	5.88235	FALSE	159.0684-Indole-3-acetaldehyde_KEGG_C00637_2591-98-2//159.0684-3-Methyl-quinolin-2-ol_KEGG_C06345_IND//159.0684-Echinopsine_KEGG_C10663_83-54-5//159.0684-N-Hydroxy-1-aminonaphthalene_KEGG_C14789_607-30-7//159.0684-1-Acetylindole_METLIN_34502_576-15-8//159.0684-Indoleacetaldehyde_HMDB_HMDB01190_2591-98-2//159.0684-6-Methoxyquinoline_METLIN_34519_5263-87-6//159.0684-Indoleacetaldehyde_METLIN_6068_I…
M160T75	without.H2OvsRint.H2O	0.0611	5.64	FALSE	159.0684-Indole-3-acetaldehyde_KEGG_C00637_2591-98-2//159.0684-3-Methyl-quinolin-2-ol_KEGG_C06345_IND//159.0684-Echinopsine_KEGG_C10663_83-54-5//159.0684-N-Hydroxy-1-aminonaphthalene_KEGG_C14789_607-30-7//159.0684-1-Acetylindole_METLIN_34502_576-15-8//159.0684-Indoleacetaldehyde_HMDB_HMDB01190_2591-98-2//159.0684-6-Methoxyquinoline_METLIN_34519_5263-87-6//159.0684-Indoleacetaldehyde_METLIN_6068_I…
M160T75	without.H2OvsBint.H2O	0.0282	8.08	TRUE	159.0684-Indole-3-acetaldehyde_KEGG_C00637_2591-98-2//159.0684-3-Methyl-quinolin-2-ol_KEGG_C06345_IND//159.0684-Echinopsine_KEGG_C10663_83-54-5//159.0684-N-Hydroxy-1-aminonaphthalene_KEGG_C14789_607-30-7//159.0684-1-Acetylindole_METLIN_34502_576-15-8//159.0684-Indoleacetaldehyde_HMDB_HMDB01190_2591-98-2//159.0684-6-Methoxyquinoline_METLIN_34519_5263-87-6//159.0684-Indoleacetaldehyde_METLIN_6068_I…
M160T75	without.H2OvsBxyl.H2O	0.0101	2.6	TRUE	159.0684-Indole-3-acetaldehyde_KEGG_C00637_2591-98-2//159.0684-3-Methyl-quinolin-2-ol_KEGG_C06345_IND//159.0684-Echinopsine_KEGG_C10663_83-54-5//159.0684-N-Hydroxy-1-aminonaphthalene_KEGG_C14789_607-30-7//159.0684-1-Acetylindole_METLIN_34502_576-15-8//159.0684-Indoleacetaldehyde_HMDB_HMDB01190_2591-98-2//159.0684-6-Methoxyquinoline_METLIN_34519_5263-87-6//159.0684-Indoleacetaldehyde_METLIN_6068_I…
M160T75	without.H2OvsBthe.H2O	0.021	5.93	TRUE	159.0684-Indole-3-acetaldehyde_KEGG_C00637_2591-98-2//159.0684-3-Methyl-quinolin-2-ol_KEGG_C06345_IND//159.0684-Echinopsine_KEGG_C10663_83-54-5//159.0684-N-Hydroxy-1-aminonaphthalene_KEGG_C14789_607-30-7//159.0684-1-Acetylindole_METLIN_34502_576-15-8//159.0684-Indoleacetaldehyde_HMDB_HMDB01190_2591-98-2//159.0684-6-Methoxyquinoline_METLIN_34519_5263-87-6//159.0684-Indoleacetaldehyde_METLIN_6068_I…
M167T50	without.H2OvsErec.H2O	0.9907	1.03	FALSE	166.0313-ThiopurineS-methylether_KEGG_C03542_IND//166.0313-6-Methylmercaptopurine_METLIN_504_50-66-8/
M167T50	without.H2OvsSvar.H2O	0.9916	0.917431	FALSE	166.0313-ThiopurineS-methylether_KEGG_C03542_IND//166.0313-6-Methylmercaptopurine_METLIN_504_50-66-8/
M167T50	without.H2OvsRint.H2O	0.8748	1.37	FALSE	166.0313-ThiopurineS-methylether_KEGG_C03542_IND//166.0313-6-Methylmercaptopurine_METLIN_504_50-66-8/
M167T50	without.H2OvsBint.H2O	0.0282	2.67	TRUE	166.0313-ThiopurineS-methylether_KEGG_C03542_IND//166.0313-6-Methylmercaptopurine_METLIN_504_50-66-8/
M167T50	without.H2OvsBxyl.H2O	0.0101	9.33	TRUE	166.0313-ThiopurineS-methylether_KEGG_C03542_IND//166.0313-6-Methylmercaptopurine_METLIN_504_50-66-8/
M167T50	without.H2OvsBthe.H2O	0.021	8.14	TRUE	166.0313-ThiopurineS-methylether_KEGG_C03542_IND//166.0313-6-Methylmercaptopurine_METLIN_504_50-66-8/
M173T48	without.H2OvsErec.H2O	0.1486	1.72	FALSE	172.0137-beta-Glycerophosphoric_acid_HMDB_HMDB02520_17181-54-3//172.0137-Glyceryl_phosphate_HMDB_HMDB00126_57-03-4//172.0137-Glyceryl_phosphate_METLIN_5161_IND//172.0137-sn-Glycerol3-phosphate_KEGG_C00093_57-03-4//172.0137-Glycerol1-phosphate_KEGG_C00623_IND//172.0137-Glycerol2-phosphate_KEGG_C02979_IND//172.0137-sn-Glycerylphosphate_KEGG_C03189_IND/
M173T48	without.H2OvsSvar.H2O	0.0762	1.35135	FALSE	172.0137-beta-Glycerophosphoric_acid_HMDB_HMDB02520_17181-54-3//172.0137-Glyceryl_phosphate_HMDB_HMDB00126_57-03-4//172.0137-Glyceryl_phosphate_METLIN_5161_IND//172.0137-sn-Glycerol3-phosphate_KEGG_C00093_57-03-4//172.0137-Glycerol1-phosphate_KEGG_C00623_IND//172.0137-Glycerol2-phosphate_KEGG_C02979_IND//172.0137-sn-Glycerylphosphate_KEGG_C03189_IND/
M173T48	without.H2OvsRint.H2O	0.0611	2.09	FALSE	172.0137-beta-Glycerophosphoric_acid_HMDB_HMDB02520_17181-54-3//172.0137-Glyceryl_phosphate_HMDB_HMDB00126_57-03-4//172.0137-Glyceryl_phosphate_METLIN_5161_IND//172.0137-sn-Glycerol3-phosphate_KEGG_C00093_57-03-4//172.0137-Glycerol1-phosphate_KEGG_C00623_IND//172.0137-Glycerol2-phosphate_KEGG_C02979_IND//172.0137-sn-Glycerylphosphate_KEGG_C03189_IND/
M173T48	without.H2OvsBint.H2O	0.0282	1.93	TRUE	172.0137-beta-Glycerophosphoric_acid_HMDB_HMDB02520_17181-54-3//172.0137-Glyceryl_phosphate_HMDB_HMDB00126_57-03-4//172.0137-Glyceryl_phosphate_METLIN_5161_IND//172.0137-sn-Glycerol3-phosphate_KEGG_C00093_57-03-4//172.0137-Glycerol1-phosphate_KEGG_C00623_IND//172.0137-Glycerol2-phosphate_KEGG_C02979_IND//172.0137-sn-Glycerylphosphate_KEGG_C03189_IND/
M173T48	without.H2OvsBxyl.H2O	0.0101	13.37	TRUE	172.0137-beta-Glycerophosphoric_acid_HMDB_HMDB02520_17181-54-3//172.0137-Glyceryl_phosphate_HMDB_HMDB00126_57-03-4//172.0137-Glyceryl_phosphate_METLIN_5161_IND//172.0137-sn-Glycerol3-phosphate_KEGG_C00093_57-03-4//172.0137-Glycerol1-phosphate_KEGG_C00623_IND//172.0137-Glycerol2-phosphate_KEGG_C02979_IND//172.0137-sn-Glycerylphosphate_KEGG_C03189_IND/
M173T48	without.H2OvsBthe.H2O	0.021	5.07	TRUE	172.0137-beta-Glycerophosphoric_acid_HMDB_HMDB02520_17181-54-3//172.0137-Glyceryl_phosphate_HMDB_HMDB00126_57-03-4//172.0137-Glyceryl_phosphate_METLIN_5161_IND//172.0137-sn-Glycerol3-phosphate_KEGG_C00093_57-03-4//172.0137-Glycerol1-phosphate_KEGG_C00623_IND//172.0137-Glycerol2-phosphate_KEGG_C02979_IND//172.0137-sn-Glycerylphosphate_KEGG_C03189_IND/
M188T348	without.H2OvsErec.H2O	0.2337	1.97	FALSE	187.1572-n-Decanohydroxamicacid_KEGG_C12889_2259-85-0//187.1572-10-amino-decanoic_acid_METLIN_35921_IND//187.1572-2-amino-decanoic_acid_METLIN_35922_IND//187.1572-3S-aminodecanoic_acid_METLIN_35930_IND//187.1572-9-amino-decanoic_acid_METLIN_35931_IND//187.1572-L-Leucine_n-butyl_ester_METLIN_3542_359985//187.1572-L-Isoleucine_n-butyl_ester_METLIN_3543_2865-28-3/
M188T348	without.H2OvsSvar.H2O	0.6042	1.66667	FALSE	187.1572-n-Decanohydroxamicacid_KEGG_C12889_2259-85-0//187.1572-10-amino-decanoic_acid_METLIN_35921_IND//187.1572-2-amino-decanoic_acid_METLIN_35922_IND//187.1572-3S-aminodecanoic_acid_METLIN_35930_IND//187.1572-9-amino-decanoic_acid_METLIN_35931_IND//187.1572-L-Leucine_n-butyl_ester_METLIN_3542_359985//187.1572-L-Isoleucine_n-butyl_ester_METLIN_3543_2865-28-3/
M188T348	without.H2OvsRint.H2O	0.0611	2.35	FALSE	187.1572-n-Decanohydroxamicacid_KEGG_C12889_2259-85-0//187.1572-10-amino-decanoic_acid_METLIN_35921_IND//187.1572-2-amino-decanoic_acid_METLIN_35922_IND//187.1572-3S-aminodecanoic_acid_METLIN_35930_IND//187.1572-9-amino-decanoic_acid_METLIN_35931_IND//187.1572-L-Leucine_n-butyl_ester_METLIN_3542_359985//187.1572-L-Isoleucine_n-butyl_ester_METLIN_3543_2865-28-3/
M188T348	without.H2OvsBint.H2O	0.0282	3	TRUE	187.1572-n-Decanohydroxamicacid_KEGG_C12889_2259-85-0//187.1572-10-amino-decanoic_acid_METLIN_35921_IND//187.1572-2-amino-decanoic_acid_METLIN_35922_IND//187.1572-3S-aminodecanoic_acid_METLIN_35930_IND//187.1572-9-amino-decanoic_acid_METLIN_35931_IND//187.1572-L-Leucine_n-butyl_ester_METLIN_3542_359985//187.1572-L-Isoleucine_n-butyl_ester_METLIN_3543_2865-28-3/
M188T348	without.H2OvsBxyl.H2O	0.0101	10.18	TRUE	187.1572-n-Decanohydroxamicacid_KEGG_C12889_2259-85-0//187.1572-10-amino-decanoic_acid_METLIN_35921_IND//187.1572-2-amino-decanoic_acid_METLIN_35922_IND//187.1572-3S-aminodecanoic_acid_METLIN_35930_IND//187.1572-9-amino-decanoic_acid_METLIN_35931_IND//187.1572-L-Leucine_n-butyl_ester_METLIN_3542_359985//187.1572-L-Isoleucine_n-butyl_ester_METLIN_3543_2865-28-3/
M188T348	without.H2OvsBthe.H2O	0.021	5.25	TRUE	187.1572-n-Decanohydroxamicacid_KEGG_C12889_2259-85-0//187.1572-10-amino-decanoic_acid_METLIN_35921_IND//187.1572-2-amino-decanoic_acid_METLIN_35922_IND//187.1572-3S-aminodecanoic_acid_METLIN_35930_IND//187.1572-9-amino-decanoic_acid_METLIN_35931_IND//187.1572-L-Leucine_n-butyl_ester_METLIN_3542_359985//187.1572-L-Isoleucine_n-butyl_ester_METLIN_3543_2865-28-3/
M191T32_2	without.H2OvsErec.H2O	0.2337	1.62	FALSE	190.1106-5-Methoxytryptamine_KEGG_C05659_608-07-1//190.1106-N-Methylserotonin_KEGG_C06212_IND//190.1106-Cytisine_KEGG_C10763_485-35-8//190.1106-2-Methyl-5-hydroxytryptamine_KEGG_C13665_IND//190.1106-2,6-Dihydroxy-N-methylmyosmine_KEGG_C16151_IND//190.1106-3-(2-(methylamino)ethyl)-1H-indol-5-ol_METLIN_24110_IND//190.1106-5-Methoxytryptamine_HMDB_HMDB04095_608-07-1//190.1106-N-Methylserotonin_HMDB_…
M191T32_2	without.H2OvsSvar.H2O	0.8954	1.14943	FALSE	190.1106-5-Methoxytryptamine_KEGG_C05659_608-07-1//190.1106-N-Methylserotonin_KEGG_C06212_IND//190.1106-Cytisine_KEGG_C10763_485-35-8//190.1106-2-Methyl-5-hydroxytryptamine_KEGG_C13665_IND//190.1106-2,6-Dihydroxy-N-methylmyosmine_KEGG_C16151_IND//190.1106-3-(2-(methylamino)ethyl)-1H-indol-5-ol_METLIN_24110_IND//190.1106-5-Methoxytryptamine_HMDB_HMDB04095_608-07-1//190.1106-N-Methylserotonin_HMDB_…
M191T32_2	without.H2OvsRint.H2O	0.0611	1.92	FALSE	190.1106-5-Methoxytryptamine_KEGG_C05659_608-07-1//190.1106-N-Methylserotonin_KEGG_C06212_IND//190.1106-Cytisine_KEGG_C10763_485-35-8//190.1106-2-Methyl-5-hydroxytryptamine_KEGG_C13665_IND//190.1106-2,6-Dihydroxy-N-methylmyosmine_KEGG_C16151_IND//190.1106-3-(2-(methylamino)ethyl)-1H-indol-5-ol_METLIN_24110_IND//190.1106-5-Methoxytryptamine_HMDB_HMDB04095_608-07-1//190.1106-N-Methylserotonin_HMDB_…
M191T32_2	without.H2OvsBint.H2O	0.0282	4.94	TRUE	190.1106-5-Methoxytryptamine_KEGG_C05659_608-07-1//190.1106-N-Methylserotonin_KEGG_C06212_IND//190.1106-Cytisine_KEGG_C10763_485-35-8//190.1106-2-Methyl-5-hydroxytryptamine_KEGG_C13665_IND//190.1106-2,6-Dihydroxy-N-methylmyosmine_KEGG_C16151_IND//190.1106-3-(2-(methylamino)ethyl)-1H-indol-5-ol_METLIN_24110_IND//190.1106-5-Methoxytryptamine_HMDB_HMDB04095_608-07-1//190.1106-N-Methylserotonin_HMDB_…
M191T32_2	without.H2OvsBxyl.H2O	0.0101	5.52	TRUE	190.1106-5-Methoxytryptamine_KEGG_C05659_608-07-1//190.1106-N-Methylserotonin_KEGG_C06212_IND//190.1106-Cytisine_KEGG_C10763_485-35-8//190.1106-2-Methyl-5-hydroxytryptamine_KEGG_C13665_IND//190.1106-2,6-Dihydroxy-N-methylmyosmine_KEGG_C16151_IND//190.1106-3-(2-(methylamino)ethyl)-1H-indol-5-ol_METLIN_24110_IND//190.1106-5-Methoxytryptamine_HMDB_HMDB04095_608-07-1//190.1106-N-Methylserotonin_HMDB_…
M191T32_2	without.H2OvsBthe.H2O	0.021	3.78	TRUE	190.1106-5-Methoxytryptamine_KEGG_C05659_608-07-1//190.1106-N-Methylserotonin_KEGG_C06212_IND//190.1106-Cytisine_KEGG_C10763_485-35-8//190.1106-2-Methyl-5-hydroxytryptamine_KEGG_C13665_IND//190.1106-2,6-Dihydroxy-N-methylmyosmine_KEGG_C16151_IND//190.1106-3-(2-(methylamino)ethyl)-1H-indol-5-ol_METLIN_24110_IND//190.1106-5-Methoxytryptamine_HMDB_HMDB04095_608-07-1//190.1106-N-Methylserotonin_HMDB_…
M213T48	without.H2OvsErec.H2O	0.9628	0.95	FALSE	212.1161-butabarbital_METLIN_3940_125-40-6//212.1161-Pro_Pro_METLIN_23801_IND//212.1161-Butabarbital_KEGG_C07827_125-40-6/
M213T48	without.H2OvsSvar.H2O	0.6042	1.33333	FALSE	212.1161-butabarbital_METLIN_3940_125-40-6//212.1161-Pro_Pro_METLIN_23801_IND//212.1161-Butabarbital_KEGG_C07827_125-40-6/
M213T48	without.H2OvsRint.H2O	0.9176	1.16	FALSE	212.1161-butabarbital_METLIN_3940_125-40-6//212.1161-Pro_Pro_METLIN_23801_IND//212.1161-Butabarbital_KEGG_C07827_125-40-6/
M213T48	without.H2OvsBint.H2O	0.0282	19.06	TRUE	212.1161-butabarbital_METLIN_3940_125-40-6//212.1161-Pro_Pro_METLIN_23801_IND//212.1161-Butabarbital_KEGG_C07827_125-40-6/
M213T48	without.H2OvsBxyl.H2O	0.0101	49.92	TRUE	212.1161-butabarbital_METLIN_3940_125-40-6//212.1161-Pro_Pro_METLIN_23801_IND//212.1161-Butabarbital_KEGG_C07827_125-40-6/
M213T48	without.H2OvsBthe.H2O	0.021	12.1	TRUE	212.1161-butabarbital_METLIN_3940_125-40-6//212.1161-Pro_Pro_METLIN_23801_IND//212.1161-Butabarbital_KEGG_C07827_125-40-6/
M228T76	without.H2OvsErec.H2O	0.2337	5.06	FALSE	227.0906-Deoxycytidine_KEGG_C00881_951-77-9//227.0906-Deoxycytidine_METLIN_3367_951-77-9//227.0906-Deoxycytidine_HMDB_HMDB00014_951-77-9/
M228T76	without.H2OvsSvar.H2O	0.1177	5	FALSE	227.0906-Deoxycytidine_KEGG_C00881_951-77-9//227.0906-Deoxycytidine_METLIN_3367_951-77-9//227.0906-Deoxycytidine_HMDB_HMDB00014_951-77-9/
M228T76	without.H2OvsRint.H2O	0.0611	5.27	FALSE	227.0906-Deoxycytidine_KEGG_C00881_951-77-9//227.0906-Deoxycytidine_METLIN_3367_951-77-9//227.0906-Deoxycytidine_HMDB_HMDB00014_951-77-9/
M228T76	without.H2OvsBint.H2O	0.0282	4.82	TRUE	227.0906-Deoxycytidine_KEGG_C00881_951-77-9//227.0906-Deoxycytidine_METLIN_3367_951-77-9//227.0906-Deoxycytidine_HMDB_HMDB00014_951-77-9/
M228T76	without.H2OvsBxyl.H2O	0.0101	8.9	TRUE	227.0906-Deoxycytidine_KEGG_C00881_951-77-9//227.0906-Deoxycytidine_METLIN_3367_951-77-9//227.0906-Deoxycytidine_HMDB_HMDB00014_951-77-9/
M228T76	without.H2OvsBthe.H2O	0.021	9.16	TRUE	227.0906-Deoxycytidine_KEGG_C00881_951-77-9//227.0906-Deoxycytidine_METLIN_3367_951-77-9//227.0906-Deoxycytidine_HMDB_HMDB00014_951-77-9/
M230T239_3	without.H2OvsErec.H2O	0.2337	37.43	FALSE	228.9996-Dimethoate_KEGG_C14326_60-51-5/
M230T239_3	without.H2OvsSvar.H2O	0.1177	16.6667	FALSE	228.9996-Dimethoate_KEGG_C14326_60-51-5/
M230T239_3	without.H2OvsRint.H2O	0.099	61.91	FALSE	228.9996-Dimethoate_KEGG_C14326_60-51-5/
M230T239_3	without.H2OvsBint.H2O	0.0428	4.56	TRUE	228.9996-Dimethoate_KEGG_C14326_60-51-5/
M230T239_3	without.H2OvsBxyl.H2O	0.0175	5.49	TRUE	228.9996-Dimethoate_KEGG_C14326_60-51-5/
M230T239_3	without.H2OvsBthe.H2O	0.2487	2.44	FALSE	228.9996-Dimethoate_KEGG_C14326_60-51-5/
M231T139	without.H2OvsErec.H2O	0.1486	2.77	FALSE	230.0191-D-Ribose_5-phosphate_HMDB_HMDB01548_3615-55-2//230.0191-D-Ribulose_5-phosphate_HMDB_HMDB00618_4151-19-3//230.0191-D-Xylulose_1-phosphate_HMDB_HMDB06534_63323-91-1//230.0191-Ribose_1-phosphate_HMDB_HMDB01489_14075-00-4//230.0191-Xylulose_5-phosphate_HMDB_HMDB00868_4212-65-1//230.0192-Ribose_5-phosphate_METLIN_159_4300-28-1//230.0192-Ribulose_5-phosphate_METLIN_371_4151-19-3//230.0192-D-Ri…
M231T139	without.H2OvsSvar.H2O	0.0762	3.84615	FALSE	230.0191-D-Ribose_5-phosphate_HMDB_HMDB01548_3615-55-2//230.0191-D-Ribulose_5-phosphate_HMDB_HMDB00618_4151-19-3//230.0191-D-Xylulose_1-phosphate_HMDB_HMDB06534_63323-91-1//230.0191-Ribose_1-phosphate_HMDB_HMDB01489_14075-00-4//230.0191-Xylulose_5-phosphate_HMDB_HMDB00868_4212-65-1//230.0192-Ribose_5-phosphate_METLIN_159_4300-28-1//230.0192-Ribulose_5-phosphate_METLIN_371_4151-19-3//230.0192-D-Ri…
M231T139	without.H2OvsRint.H2O	0.0611	7.24	FALSE	230.0191-D-Ribose_5-phosphate_HMDB_HMDB01548_3615-55-2//230.0191-D-Ribulose_5-phosphate_HMDB_HMDB00618_4151-19-3//230.0191-D-Xylulose_1-phosphate_HMDB_HMDB06534_63323-91-1//230.0191-Ribose_1-phosphate_HMDB_HMDB01489_14075-00-4//230.0191-Xylulose_5-phosphate_HMDB_HMDB00868_4212-65-1//230.0192-Ribose_5-phosphate_METLIN_159_4300-28-1//230.0192-Ribulose_5-phosphate_METLIN_371_4151-19-3//230.0192-D-Ri…
M231T139	without.H2OvsBint.H2O	0.1141	2.52	FALSE	230.0191-D-Ribose_5-phosphate_HMDB_HMDB01548_3615-55-2//230.0191-D-Ribulose_5-phosphate_HMDB_HMDB00618_4151-19-3//230.0191-D-Xylulose_1-phosphate_HMDB_HMDB06534_63323-91-1//230.0191-Ribose_1-phosphate_HMDB_HMDB01489_14075-00-4//230.0191-Xylulose_5-phosphate_HMDB_HMDB00868_4212-65-1//230.0192-Ribose_5-phosphate_METLIN_159_4300-28-1//230.0192-Ribulose_5-phosphate_METLIN_371_4151-19-3//230.0192-D-Ri…
M231T139	without.H2OvsBxyl.H2O	0.0101	3.52	TRUE	230.0191-D-Ribose_5-phosphate_HMDB_HMDB01548_3615-55-2//230.0191-D-Ribulose_5-phosphate_HMDB_HMDB00618_4151-19-3//230.0191-D-Xylulose_1-phosphate_HMDB_HMDB06534_63323-91-1//230.0191-Ribose_1-phosphate_HMDB_HMDB01489_14075-00-4//230.0191-Xylulose_5-phosphate_HMDB_HMDB00868_4212-65-1//230.0192-Ribose_5-phosphate_METLIN_159_4300-28-1//230.0192-Ribulose_5-phosphate_METLIN_371_4151-19-3//230.0192-D-Ri…
M231T139	without.H2OvsBthe.H2O	0.021	3.97	TRUE	230.0191-D-Ribose_5-phosphate_HMDB_HMDB01548_3615-55-2//230.0191-D-Ribulose_5-phosphate_HMDB_HMDB00618_4151-19-3//230.0191-D-Xylulose_1-phosphate_HMDB_HMDB06534_63323-91-1//230.0191-Ribose_1-phosphate_HMDB_HMDB01489_14075-00-4//230.0191-Xylulose_5-phosphate_HMDB_HMDB00868_4212-65-1//230.0192-Ribose_5-phosphate_METLIN_159_4300-28-1//230.0192-Ribulose_5-phosphate_METLIN_371_4151-19-3//230.0192-D-Ri…
M236T180	without.H2OvsErec.H2O	0.1486	8.39	FALSE	235.0667-Carboxin_KEGG_C11255_5234-68-4//235.0692-N-Acetylgalactosaminate_KEGG_C03408_IND//235.0692-N-Glycolyl-D-mannosaminolactone_KEGG_C03948_IND/
M236T180	without.H2OvsSvar.H2O	0.0762	2.04082	FALSE	235.0667-Carboxin_KEGG_C11255_5234-68-4//235.0692-N-Acetylgalactosaminate_KEGG_C03408_IND//235.0692-N-Glycolyl-D-mannosaminolactone_KEGG_C03948_IND/
M236T180	without.H2OvsRint.H2O	0.0611	12.83	FALSE	235.0667-Carboxin_KEGG_C11255_5234-68-4//235.0692-N-Acetylgalactosaminate_KEGG_C03408_IND//235.0692-N-Glycolyl-D-mannosaminolactone_KEGG_C03948_IND/
M236T180	without.H2OvsBint.H2O	0.1141	1.93	FALSE	235.0667-Carboxin_KEGG_C11255_5234-68-4//235.0692-N-Acetylgalactosaminate_KEGG_C03408_IND//235.0692-N-Glycolyl-D-mannosaminolactone_KEGG_C03948_IND/
M236T180	without.H2OvsBxyl.H2O	0.1302	2.44	FALSE	235.0667-Carboxin_KEGG_C11255_5234-68-4//235.0692-N-Acetylgalactosaminate_KEGG_C03408_IND//235.0692-N-Glycolyl-D-mannosaminolactone_KEGG_C03948_IND/
M236T180	without.H2OvsBthe.H2O	0.021	3.7	TRUE	235.0667-Carboxin_KEGG_C11255_5234-68-4//235.0692-N-Acetylgalactosaminate_KEGG_C03408_IND//235.0692-N-Glycolyl-D-mannosaminolactone_KEGG_C03948_IND/
M236T215	without.H2OvsErec.H2O	0.1486	3.82	FALSE	235.1208-Lophophorine_KEGG_C09573_17627-78-0/
M236T215	without.H2OvsSvar.H2O	0.1177	1.26582	FALSE	235.1208-Lophophorine_KEGG_C09573_17627-78-0/
M236T215	without.H2OvsRint.H2O	0.0611	1.71	FALSE	235.1208-Lophophorine_KEGG_C09573_17627-78-0/
M236T215	without.H2OvsBint.H2O	0.0282	6.36	TRUE	235.1208-Lophophorine_KEGG_C09573_17627-78-0/
M236T215	without.H2OvsBxyl.H2O	0.0101	1.86	TRUE	235.1208-Lophophorine_KEGG_C09573_17627-78-0/
M236T215	without.H2OvsBthe.H2O	0.021	1.43	TRUE	235.1208-Lophophorine_KEGG_C09573_17627-78-0/
M237T293	without.H2OvsErec.H2O	0.8841	0.93	FALSE	236.0619-ZILEUTON_METLIN_43372_IND/
M237T293	without.H2OvsSvar.H2O	0.9288	1.04167	FALSE	236.0619-ZILEUTON_METLIN_43372_IND/
M237T293	without.H2OvsRint.H2O	0.7316	0.93	FALSE	236.0619-ZILEUTON_METLIN_43372_IND/
M237T293	without.H2OvsBint.H2O	0.0282	5.9	TRUE	236.0619-ZILEUTON_METLIN_43372_IND/
M237T293	without.H2OvsBxyl.H2O	0.0331	0.79	TRUE	236.0619-ZILEUTON_METLIN_43372_IND/
M237T293	without.H2OvsBthe.H2O	0.959	1.04	FALSE	236.0619-ZILEUTON_METLIN_43372_IND/
M239T45	without.H2OvsErec.H2O	0.3734	1.76	FALSE	238.0338-Nitrofurantoin_METLIN_1576_67-20-9//238.0355-D-erythro-1-(Imidazol-4-yl)glycerol_3-phosphate_METLIN_3374_36244-87-8//238.0355-D-erythro-1-(Imidazol-4-yl)glycerol3-phosphate_KEGG_C04666_IND/
M239T45	without.H2OvsSvar.H2O	0.8954	1.14943	FALSE	238.0338-Nitrofurantoin_METLIN_1576_67-20-9//238.0355-D-erythro-1-(Imidazol-4-yl)glycerol_3-phosphate_METLIN_3374_36244-87-8//238.0355-D-erythro-1-(Imidazol-4-yl)glycerol3-phosphate_KEGG_C04666_IND/
M239T45	without.H2OvsRint.H2O	0.0611	2.94	FALSE	238.0338-Nitrofurantoin_METLIN_1576_67-20-9//238.0355-D-erythro-1-(Imidazol-4-yl)glycerol_3-phosphate_METLIN_3374_36244-87-8//238.0355-D-erythro-1-(Imidazol-4-yl)glycerol3-phosphate_KEGG_C04666_IND/
M239T45	without.H2OvsBint.H2O	0.0282	4.98	TRUE	238.0338-Nitrofurantoin_METLIN_1576_67-20-9//238.0355-D-erythro-1-(Imidazol-4-yl)glycerol_3-phosphate_METLIN_3374_36244-87-8//238.0355-D-erythro-1-(Imidazol-4-yl)glycerol3-phosphate_KEGG_C04666_IND/
M239T45	without.H2OvsBxyl.H2O	0.0101	12.37	TRUE	238.0338-Nitrofurantoin_METLIN_1576_67-20-9//238.0355-D-erythro-1-(Imidazol-4-yl)glycerol_3-phosphate_METLIN_3374_36244-87-8//238.0355-D-erythro-1-(Imidazol-4-yl)glycerol3-phosphate_KEGG_C04666_IND/
M239T45	without.H2OvsBthe.H2O	0.021	9.7	TRUE	238.0338-Nitrofurantoin_METLIN_1576_67-20-9//238.0355-D-erythro-1-(Imidazol-4-yl)glycerol_3-phosphate_METLIN_3374_36244-87-8//238.0355-D-erythro-1-(Imidazol-4-yl)glycerol3-phosphate_KEGG_C04666_IND/
M248T371	without.H2OvsErec.H2O	1	1.06	FALSE	247.0427-Emtricitabine_KEGG_C12599_143491-57-0/
M248T371	without.H2OvsSvar.H2O	0.9288	1.11111	FALSE	247.0427-Emtricitabine_KEGG_C12599_143491-57-0/
M248T371	without.H2OvsRint.H2O	0.9747	1.08	FALSE	247.0427-Emtricitabine_KEGG_C12599_143491-57-0/
M248T371	without.H2OvsBint.H2O	0.0282	9.22	TRUE	247.0427-Emtricitabine_KEGG_C12599_143491-57-0/
M248T371	without.H2OvsBxyl.H2O	0.0101	12.22	TRUE	247.0427-Emtricitabine_KEGG_C12599_143491-57-0/
M248T371	without.H2OvsBthe.H2O	0.021	9.88	TRUE	247.0427-Emtricitabine_KEGG_C12599_143491-57-0/
M249T371	without.H2OvsErec.H2O	0.9107	1.07	FALSE	248.0007-4-(2,4-Dichlorophenoxy)butyricacid_KEGG_C14404_94-82-6/
M249T371	without.H2OvsSvar.H2O	0.9733	1.04167	FALSE	248.0007-4-(2,4-Dichlorophenoxy)butyricacid_KEGG_C14404_94-82-6/
M249T371	without.H2OvsRint.H2O	0.9176	1.1	FALSE	248.0007-4-(2,4-Dichlorophenoxy)butyricacid_KEGG_C14404_94-82-6/
M249T371	without.H2OvsBint.H2O	0.0282	9.02	TRUE	248.0007-4-(2,4-Dichlorophenoxy)butyricacid_KEGG_C14404_94-82-6/
M249T371	without.H2OvsBxyl.H2O	0.0101	9.98	TRUE	248.0007-4-(2,4-Dichlorophenoxy)butyricacid_KEGG_C14404_94-82-6/
M249T371	without.H2OvsBthe.H2O	0.021	8.77	TRUE	248.0007-4-(2,4-Dichlorophenoxy)butyricacid_KEGG_C14404_94-82-6/
M250T283	without.H2OvsErec.H2O	0.9107	2.21	FALSE	249.1365-p-Hydroxymethylphenidate_METLIN_1228_54593-35-0//249.1365-Ruspolinone_KEGG_C10169_60890-27-9//249.1365-1-(4-Methoxyphenyl)-3-(4-morpholinyl)-1-propanone_KEGG_C15032_IND/
M250T283	without.H2OvsSvar.H2O	0.845	2.22222	FALSE	249.1365-p-Hydroxymethylphenidate_METLIN_1228_54593-35-0//249.1365-Ruspolinone_KEGG_C10169_60890-27-9//249.1365-1-(4-Methoxyphenyl)-3-(4-morpholinyl)-1-propanone_KEGG_C15032_IND/
M250T283	without.H2OvsRint.H2O	0.3149	8.41	FALSE	249.1365-p-Hydroxymethylphenidate_METLIN_1228_54593-35-0//249.1365-Ruspolinone_KEGG_C10169_60890-27-9//249.1365-1-(4-Methoxyphenyl)-3-(4-morpholinyl)-1-propanone_KEGG_C15032_IND/
M250T283	without.H2OvsBint.H2O	0.0428	30.46	TRUE	249.1365-p-Hydroxymethylphenidate_METLIN_1228_54593-35-0//249.1365-Ruspolinone_KEGG_C10169_60890-27-9//249.1365-1-(4-Methoxyphenyl)-3-(4-morpholinyl)-1-propanone_KEGG_C15032_IND/
M250T283	without.H2OvsBxyl.H2O	0.0168	51.35	TRUE	249.1365-p-Hydroxymethylphenidate_METLIN_1228_54593-35-0//249.1365-Ruspolinone_KEGG_C10169_60890-27-9//249.1365-1-(4-Methoxyphenyl)-3-(4-morpholinyl)-1-propanone_KEGG_C15032_IND/
M250T283	without.H2OvsBthe.H2O	0.0331	18.49	TRUE	249.1365-p-Hydroxymethylphenidate_METLIN_1228_54593-35-0//249.1365-Ruspolinone_KEGG_C10169_60890-27-9//249.1365-1-(4-Methoxyphenyl)-3-(4-morpholinyl)-1-propanone_KEGG_C15032_IND/
M250T87	without.H2OvsErec.H2O	0.9907	0.75	FALSE	249.0857-S-Acetyldihydrolipoamide_KEGG_C01136_IND//249.0857-S-Acetyldihydrolipoamide_HMDB_HMDB01526_Not_Available//249.0857-S-Acetyldihydrolipoamide_METLIN_6299_IND/
M250T87	without.H2OvsSvar.H2O	0.845	0.526316	FALSE	249.0857-S-Acetyldihydrolipoamide_KEGG_C01136_IND//249.0857-S-Acetyldihydrolipoamide_HMDB_HMDB01526_Not_Available//249.0857-S-Acetyldihydrolipoamide_METLIN_6299_IND/
M250T87	without.H2OvsRint.H2O	0.3318	0.25	FALSE	249.0857-S-Acetyldihydrolipoamide_KEGG_C01136_IND//249.0857-S-Acetyldihydrolipoamide_HMDB_HMDB01526_Not_Available//249.0857-S-Acetyldihydrolipoamide_METLIN_6299_IND/
M250T87	without.H2OvsBint.H2O	0.3577	1.58	FALSE	249.0857-S-Acetyldihydrolipoamide_KEGG_C01136_IND//249.0857-S-Acetyldihydrolipoamide_HMDB_HMDB01526_Not_Available//249.0857-S-Acetyldihydrolipoamide_METLIN_6299_IND/
M250T87	without.H2OvsBxyl.H2O	0.0101	45.3	TRUE	249.0857-S-Acetyldihydrolipoamide_KEGG_C01136_IND//249.0857-S-Acetyldihydrolipoamide_HMDB_HMDB01526_Not_Available//249.0857-S-Acetyldihydrolipoamide_METLIN_6299_IND/
M250T87	without.H2OvsBthe.H2O	0.021	46.69	TRUE	249.0857-S-Acetyldihydrolipoamide_KEGG_C01136_IND//249.0857-S-Acetyldihydrolipoamide_HMDB_HMDB01526_Not_Available//249.0857-S-Acetyldihydrolipoamide_METLIN_6299_IND/
M254T48	without.H2OvsErec.H2O	0.9907	1.01	FALSE	253.1175-Penciclovir_METLIN_2651_39809-25-1//253.1175-Penciclovir_KEGG_C07417_39809-25-1/
M254T48	without.H2OvsSvar.H2O	0.7792	1.25	FALSE	253.1175-Penciclovir_METLIN_2651_39809-25-1//253.1175-Penciclovir_KEGG_C07417_39809-25-1/
M254T48	without.H2OvsRint.H2O	0.0611	5.63	FALSE	253.1175-Penciclovir_METLIN_2651_39809-25-1//253.1175-Penciclovir_KEGG_C07417_39809-25-1/
M254T48	without.H2OvsBint.H2O	0.4438	0.83	FALSE	253.1175-Penciclovir_METLIN_2651_39809-25-1//253.1175-Penciclovir_KEGG_C07417_39809-25-1/
M254T48	without.H2OvsBxyl.H2O	0.0101	1.47	TRUE	253.1175-Penciclovir_METLIN_2651_39809-25-1//253.1175-Penciclovir_KEGG_C07417_39809-25-1/
M254T48	without.H2OvsBthe.H2O	0.021	1.35	TRUE	253.1175-Penciclovir_METLIN_2651_39809-25-1//253.1175-Penciclovir_KEGG_C07417_39809-25-1/
M256T105	without.H2OvsErec.H2O	0.9907	0.72	FALSE	255.0078-Lamotrigine_HMDB_HMDB05043_84057-84-1//255.0079-Lamotrigine_METLIN_917_84057-84-1/
M256T105	without.H2OvsSvar.H2O	0.9579	0.505051	FALSE	255.0078-Lamotrigine_HMDB_HMDB05043_84057-84-1//255.0079-Lamotrigine_METLIN_917_84057-84-1/
M256T105	without.H2OvsRint.H2O	0.8748	3.77	FALSE	255.0078-Lamotrigine_HMDB_HMDB05043_84057-84-1//255.0079-Lamotrigine_METLIN_917_84057-84-1/
M256T105	without.H2OvsBint.H2O	0.0428	199.12	TRUE	255.0078-Lamotrigine_HMDB_HMDB05043_84057-84-1//255.0079-Lamotrigine_METLIN_917_84057-84-1/
M256T105	without.H2OvsBxyl.H2O	0.0168	305.8	TRUE	255.0078-Lamotrigine_HMDB_HMDB05043_84057-84-1//255.0079-Lamotrigine_METLIN_917_84057-84-1/
M256T105	without.H2OvsBthe.H2O	0.0331	225.03	TRUE	255.0078-Lamotrigine_HMDB_HMDB05043_84057-84-1//255.0079-Lamotrigine_METLIN_917_84057-84-1/
M256T53_1	without.H2OvsErec.H2O	0.9907	0.71	FALSE	255.0218-Pronamide_KEGG_C14333_23950-58-5/
M256T53_1	without.H2OvsSvar.H2O	0.4985	6.25	FALSE	255.0218-Pronamide_KEGG_C14333_23950-58-5/
M256T53_1	without.H2OvsRint.H2O	0.9935	0.66	FALSE	255.0218-Pronamide_KEGG_C14333_23950-58-5/
M256T53_1	without.H2OvsBint.H2O	0.2678	5.34	FALSE	255.0218-Pronamide_KEGG_C14333_23950-58-5/
M256T53_1	without.H2OvsBxyl.H2O	0.0238	10.58	TRUE	255.0218-Pronamide_KEGG_C14333_23950-58-5/
M256T53_1	without.H2OvsBthe.H2O	0.2487	3.03	FALSE	255.0218-Pronamide_KEGG_C14333_23950-58-5/
M260T262	without.H2OvsErec.H2O	0.9907	0.99	FALSE	259.0362-Glucosamine_6-sulfate_HMDB_HMDB00592_91674-26-9//259.0362-Glucosamine_6-sulfate_METLIN_5571_IND//259.0362-N-Sulfo-D-glucosamine_METLIN_6267_IND//259.0362-N-Sulfo-D-glucosamine_KEGG_C01075_IND/
M260T262	without.H2OvsSvar.H2O	0.0762	1.49254	FALSE	259.0362-Glucosamine_6-sulfate_HMDB_HMDB00592_91674-26-9//259.0362-Glucosamine_6-sulfate_METLIN_5571_IND//259.0362-N-Sulfo-D-glucosamine_METLIN_6267_IND//259.0362-N-Sulfo-D-glucosamine_KEGG_C01075_IND/
M260T262	without.H2OvsRint.H2O	0.9935	1.02	FALSE	259.0362-Glucosamine_6-sulfate_HMDB_HMDB00592_91674-26-9//259.0362-Glucosamine_6-sulfate_METLIN_5571_IND//259.0362-N-Sulfo-D-glucosamine_METLIN_6267_IND//259.0362-N-Sulfo-D-glucosamine_KEGG_C01075_IND/
M260T262	without.H2OvsBint.H2O	0.0282	2.35	TRUE	259.0362-Glucosamine_6-sulfate_HMDB_HMDB00592_91674-26-9//259.0362-Glucosamine_6-sulfate_METLIN_5571_IND//259.0362-N-Sulfo-D-glucosamine_METLIN_6267_IND//259.0362-N-Sulfo-D-glucosamine_KEGG_C01075_IND/
M260T262	without.H2OvsBxyl.H2O	0.0101	5.2	TRUE	259.0362-Glucosamine_6-sulfate_HMDB_HMDB00592_91674-26-9//259.0362-Glucosamine_6-sulfate_METLIN_5571_IND//259.0362-N-Sulfo-D-glucosamine_METLIN_6267_IND//259.0362-N-Sulfo-D-glucosamine_KEGG_C01075_IND/
M260T262	without.H2OvsBthe.H2O	0.021	3.18	TRUE	259.0362-Glucosamine_6-sulfate_HMDB_HMDB00592_91674-26-9//259.0362-Glucosamine_6-sulfate_METLIN_5571_IND//259.0362-N-Sulfo-D-glucosamine_METLIN_6267_IND//259.0362-N-Sulfo-D-glucosamine_KEGG_C01075_IND/
M268T316	without.H2OvsErec.H2O	0.1486	7.47	FALSE	267.0582-beta-Chloro-alpha-phenylbenzeneethanaminehydrochloride_KEGG_C15411_IND//267.0582-Chlornaphazine_KEGG_C16446_494-03-1//267.0604-2-Amino-4-oxo-6-(1,2-dioxoprolyl)-7,8-dihydroxypteridine_HMDB_HMDB01410_Not_Available//267.0604-2-Amino-4-oxo-6-(1,2-dioxoprolyl)-7,8-dihydroxypteridine_METLIN_6226_IND//267.0604-2-Amino-4-oxo-6-(1,2-dioxoprolyl)-7,8-dihydroxypteridine_KEGG_C05255_IND/
M268T316	without.H2OvsSvar.H2O	0.0762	11.1111	FALSE	267.0582-beta-Chloro-alpha-phenylbenzeneethanaminehydrochloride_KEGG_C15411_IND//267.0582-Chlornaphazine_KEGG_C16446_494-03-1//267.0604-2-Amino-4-oxo-6-(1,2-dioxoprolyl)-7,8-dihydroxypteridine_HMDB_HMDB01410_Not_Available//267.0604-2-Amino-4-oxo-6-(1,2-dioxoprolyl)-7,8-dihydroxypteridine_METLIN_6226_IND//267.0604-2-Amino-4-oxo-6-(1,2-dioxoprolyl)-7,8-dihydroxypteridine_KEGG_C05255_IND/
M268T316	without.H2OvsRint.H2O	0.0611	10.72	FALSE	267.0582-beta-Chloro-alpha-phenylbenzeneethanaminehydrochloride_KEGG_C15411_IND//267.0582-Chlornaphazine_KEGG_C16446_494-03-1//267.0604-2-Amino-4-oxo-6-(1,2-dioxoprolyl)-7,8-dihydroxypteridine_HMDB_HMDB01410_Not_Available//267.0604-2-Amino-4-oxo-6-(1,2-dioxoprolyl)-7,8-dihydroxypteridine_METLIN_6226_IND//267.0604-2-Amino-4-oxo-6-(1,2-dioxoprolyl)-7,8-dihydroxypteridine_KEGG_C05255_IND/
M268T316	without.H2OvsBint.H2O	0.0282	77.85	TRUE	267.0582-beta-Chloro-alpha-phenylbenzeneethanaminehydrochloride_KEGG_C15411_IND//267.0582-Chlornaphazine_KEGG_C16446_494-03-1//267.0604-2-Amino-4-oxo-6-(1,2-dioxoprolyl)-7,8-dihydroxypteridine_HMDB_HMDB01410_Not_Available//267.0604-2-Amino-4-oxo-6-(1,2-dioxoprolyl)-7,8-dihydroxypteridine_METLIN_6226_IND//267.0604-2-Amino-4-oxo-6-(1,2-dioxoprolyl)-7,8-dihydroxypteridine_KEGG_C05255_IND/
M268T316	without.H2OvsBxyl.H2O	0.0101	66.83	TRUE	267.0582-beta-Chloro-alpha-phenylbenzeneethanaminehydrochloride_KEGG_C15411_IND//267.0582-Chlornaphazine_KEGG_C16446_494-03-1//267.0604-2-Amino-4-oxo-6-(1,2-dioxoprolyl)-7,8-dihydroxypteridine_HMDB_HMDB01410_Not_Available//267.0604-2-Amino-4-oxo-6-(1,2-dioxoprolyl)-7,8-dihydroxypteridine_METLIN_6226_IND//267.0604-2-Amino-4-oxo-6-(1,2-dioxoprolyl)-7,8-dihydroxypteridine_KEGG_C05255_IND/
M268T316	without.H2OvsBthe.H2O	0.021	68.35	TRUE	267.0582-beta-Chloro-alpha-phenylbenzeneethanaminehydrochloride_KEGG_C15411_IND//267.0582-Chlornaphazine_KEGG_C16446_494-03-1//267.0604-2-Amino-4-oxo-6-(1,2-dioxoprolyl)-7,8-dihydroxypteridine_HMDB_HMDB01410_Not_Available//267.0604-2-Amino-4-oxo-6-(1,2-dioxoprolyl)-7,8-dihydroxypteridine_METLIN_6226_IND//267.0604-2-Amino-4-oxo-6-(1,2-dioxoprolyl)-7,8-dihydroxypteridine_KEGG_C05255_IND/
M284T56_2	without.H2OvsErec.H2O	0.8713	1.31	FALSE	283.1532-Pro_Ala_Pro_METLIN_17715_IND//283.1532-Ala_Pro_Pro_METLIN_18257_IND//283.1532-Pro_Pro_Ala_METLIN_21858_IND/
M284T56_2	without.H2OvsSvar.H2O	0.9288	1.53846	FALSE	283.1532-Pro_Ala_Pro_METLIN_17715_IND//283.1532-Ala_Pro_Pro_METLIN_18257_IND//283.1532-Pro_Pro_Ala_METLIN_21858_IND/
M284T56_2	without.H2OvsRint.H2O	0.3318	1.47	FALSE	283.1532-Pro_Ala_Pro_METLIN_17715_IND//283.1532-Ala_Pro_Pro_METLIN_18257_IND//283.1532-Pro_Pro_Ala_METLIN_21858_IND/
M284T56_2	without.H2OvsBint.H2O	0.0282	2.78	TRUE	283.1532-Pro_Ala_Pro_METLIN_17715_IND//283.1532-Ala_Pro_Pro_METLIN_18257_IND//283.1532-Pro_Pro_Ala_METLIN_21858_IND/
M284T56_2	without.H2OvsBxyl.H2O	0.0101	9.56	TRUE	283.1532-Pro_Ala_Pro_METLIN_17715_IND//283.1532-Ala_Pro_Pro_METLIN_18257_IND//283.1532-Pro_Pro_Ala_METLIN_21858_IND/
M284T56_2	without.H2OvsBthe.H2O	0.021	2.13	TRUE	283.1532-Pro_Ala_Pro_METLIN_17715_IND//283.1532-Ala_Pro_Pro_METLIN_18257_IND//283.1532-Pro_Pro_Ala_METLIN_21858_IND/
M285T63	without.H2OvsErec.H2O	0.9628	0.94	FALSE	284.0926-Psilocybin_KEGG_C07576_520-52-5/
M285T63	without.H2OvsSvar.H2O	0.6042	0.869565	FALSE	284.0926-Psilocybin_KEGG_C07576_520-52-5/
M285T63	without.H2OvsRint.H2O	0.9935	0.97	FALSE	284.0926-Psilocybin_KEGG_C07576_520-52-5/
M285T63	without.H2OvsBint.H2O	0.0282	5.03	TRUE	284.0926-Psilocybin_KEGG_C07576_520-52-5/
M285T63	without.H2OvsBxyl.H2O	0.7331	1.18	FALSE	284.0926-Psilocybin_KEGG_C07576_520-52-5/
M285T63	without.H2OvsBthe.H2O	0.021	0.52	TRUE	284.0926-Psilocybin_KEGG_C07576_520-52-5/
M290T371	without.H2OvsErec.H2O	0.9107	1.12	FALSE	289.0288-Quinethazone_KEGG_C07342_73-49-4/
M290T371	without.H2OvsSvar.H2O	0.9579	1.03093	FALSE	289.0288-Quinethazone_KEGG_C07342_73-49-4/
M290T371	without.H2OvsRint.H2O	0.9483	1.06	FALSE	289.0288-Quinethazone_KEGG_C07342_73-49-4/
M290T371	without.H2OvsBint.H2O	0.0282	8.16	TRUE	289.0288-Quinethazone_KEGG_C07342_73-49-4/
M290T371	without.H2OvsBxyl.H2O	0.0101	9.32	TRUE	289.0288-Quinethazone_KEGG_C07342_73-49-4/
M290T371	without.H2OvsBthe.H2O	0.021	7.94	TRUE	289.0288-Quinethazone_KEGG_C07342_73-49-4/
M290T46	without.H2OvsErec.H2O	0.1486	2.31	FALSE	289.095-Acronycidine_KEGG_C10631_521-43-7/
M290T46	without.H2OvsSvar.H2O	0.3849	1.6129	FALSE	289.095-Acronycidine_KEGG_C10631_521-43-7/
M290T46	without.H2OvsRint.H2O	0.0611	3.25	FALSE	289.095-Acronycidine_KEGG_C10631_521-43-7/
M290T46	without.H2OvsBint.H2O	0.1689	3.15	FALSE	289.095-Acronycidine_KEGG_C10631_521-43-7/
M290T46	without.H2OvsBxyl.H2O	0.0101	24.51	TRUE	289.095-Acronycidine_KEGG_C10631_521-43-7/
M290T46	without.H2OvsBthe.H2O	0.021	7.43	TRUE	289.095-Acronycidine_KEGG_C10631_521-43-7/
M290T68	without.H2OvsErec.H2O	0.8841	2	FALSE	288.9673-2,6-Dichlorophenolindophenolsodiumsalt_KEGG_C03822_620-45-1/
M290T68	without.H2OvsSvar.H2O	0.7792	1.72414	FALSE	288.9673-2,6-Dichlorophenolindophenolsodiumsalt_KEGG_C03822_620-45-1/
M290T68	without.H2OvsRint.H2O	0.2401	2.55	FALSE	288.9673-2,6-Dichlorophenolindophenolsodiumsalt_KEGG_C03822_620-45-1/
M290T68	without.H2OvsBint.H2O	0.0282	5.69	TRUE	288.9673-2,6-Dichlorophenolindophenolsodiumsalt_KEGG_C03822_620-45-1/
M290T68	without.H2OvsBxyl.H2O	0.0101	19.97	TRUE	288.9673-2,6-Dichlorophenolindophenolsodiumsalt_KEGG_C03822_620-45-1/
M290T68	without.H2OvsBthe.H2O	0.021	19.66	TRUE	288.9673-2,6-Dichlorophenolindophenolsodiumsalt_KEGG_C03822_620-45-1/
M296T196	without.H2OvsErec.H2O	0.9107	1.15	FALSE	295.1281-N6,N6-Dimethyladenosine_KEGG_C03416_2620-62-4/
M296T196	without.H2OvsSvar.H2O	0.8954	1.16279	FALSE	295.1281-N6,N6-Dimethyladenosine_KEGG_C03416_2620-62-4/
M296T196	without.H2OvsRint.H2O	0.8748	1.18	FALSE	295.1281-N6,N6-Dimethyladenosine_KEGG_C03416_2620-62-4/
M296T196	without.H2OvsBint.H2O	0.0282	3.73	TRUE	295.1281-N6,N6-Dimethyladenosine_KEGG_C03416_2620-62-4/
M296T196	without.H2OvsBxyl.H2O	0.0101	6.92	TRUE	295.1281-N6,N6-Dimethyladenosine_KEGG_C03416_2620-62-4/
M296T196	without.H2OvsBthe.H2O	0.021	9.49	TRUE	295.1281-N6,N6-Dimethyladenosine_KEGG_C03416_2620-62-4/
M297T286	without.H2OvsErec.H2O	0.8841	1.05	FALSE	296.1195-Phe_Met_METLIN_23671_IND//296.1195-Met_Phe_METLIN_23682_IND/
M297T286	without.H2OvsSvar.H2O	0.6042	0.917431	FALSE	296.1195-Phe_Met_METLIN_23671_IND//296.1195-Met_Phe_METLIN_23682_IND/
M297T286	without.H2OvsRint.H2O	1	1.03	FALSE	296.1195-Phe_Met_METLIN_23671_IND//296.1195-Met_Phe_METLIN_23682_IND/
M297T286	without.H2OvsBint.H2O	0.0282	2.09	TRUE	296.1195-Phe_Met_METLIN_23671_IND//296.1195-Met_Phe_METLIN_23682_IND/
M297T286	without.H2OvsBxyl.H2O	0.0101	5.33	TRUE	296.1195-Phe_Met_METLIN_23671_IND//296.1195-Met_Phe_METLIN_23682_IND/
M297T286	without.H2OvsBthe.H2O	0.021	2.26	TRUE	296.1195-Phe_Met_METLIN_23671_IND//296.1195-Met_Phe_METLIN_23682_IND/
M297T59	without.H2OvsErec.H2O	0.9628	1.32	FALSE	296.0509-Disulfiram_KEGG_C01692_97-77-8//296.0509-Disulfiram_METLIN_2345_97-77-8//296.0532-Phaseolicacid_KEGG_C10483_53755-04-7/
M297T59	without.H2OvsSvar.H2O	0.9579	1.33333	FALSE	296.0509-Disulfiram_KEGG_C01692_97-77-8//296.0509-Disulfiram_METLIN_2345_97-77-8//296.0532-Phaseolicacid_KEGG_C10483_53755-04-7/
M297T59	without.H2OvsRint.H2O	0.0611	3.18	FALSE	296.0509-Disulfiram_KEGG_C01692_97-77-8//296.0509-Disulfiram_METLIN_2345_97-77-8//296.0532-Phaseolicacid_KEGG_C10483_53755-04-7/
M297T59	without.H2OvsBint.H2O	0.0282	5.64	TRUE	296.0509-Disulfiram_KEGG_C01692_97-77-8//296.0509-Disulfiram_METLIN_2345_97-77-8//296.0532-Phaseolicacid_KEGG_C10483_53755-04-7/
M297T59	without.H2OvsBxyl.H2O	0.0101	14.25	TRUE	296.0509-Disulfiram_KEGG_C01692_97-77-8//296.0509-Disulfiram_METLIN_2345_97-77-8//296.0532-Phaseolicacid_KEGG_C10483_53755-04-7/
M297T59	without.H2OvsBthe.H2O	0.021	6.18	TRUE	296.0509-Disulfiram_KEGG_C01692_97-77-8//296.0509-Disulfiram_METLIN_2345_97-77-8//296.0532-Phaseolicacid_KEGG_C10483_53755-04-7/
M302T137	without.H2OvsErec.H2O	0.9011	1.13	FALSE	301.1638-Val_Ser_Pro_METLIN_18878_IND//301.1638-Ser_Val_Pro_METLIN_19504_IND//301.1638-Ser_Pro_Val_METLIN_20433_IND//301.1638-Pro_Val_Ser_METLIN_20743_IND//301.1638-Val_Pro_Ser_METLIN_20939_IND//301.1638-Pro_Ser_Val_METLIN_23420_IND//301.1638-(Ac)2-L-Lys-D-Ala_KEGG_C02487_IND/
M302T137	without.H2OvsSvar.H2O	0.8954	0.877193	FALSE	301.1638-Val_Ser_Pro_METLIN_18878_IND//301.1638-Ser_Val_Pro_METLIN_19504_IND//301.1638-Ser_Pro_Val_METLIN_20433_IND//301.1638-Pro_Val_Ser_METLIN_20743_IND//301.1638-Val_Pro_Ser_METLIN_20939_IND//301.1638-Pro_Ser_Val_METLIN_23420_IND//301.1638-(Ac)2-L-Lys-D-Ala_KEGG_C02487_IND/
M302T137	without.H2OvsRint.H2O	0.9935	1.02	FALSE	301.1638-Val_Ser_Pro_METLIN_18878_IND//301.1638-Ser_Val_Pro_METLIN_19504_IND//301.1638-Ser_Pro_Val_METLIN_20433_IND//301.1638-Pro_Val_Ser_METLIN_20743_IND//301.1638-Val_Pro_Ser_METLIN_20939_IND//301.1638-Pro_Ser_Val_METLIN_23420_IND//301.1638-(Ac)2-L-Lys-D-Ala_KEGG_C02487_IND/
M302T137	without.H2OvsBint.H2O	0.0282	5.59	TRUE	301.1638-Val_Ser_Pro_METLIN_18878_IND//301.1638-Ser_Val_Pro_METLIN_19504_IND//301.1638-Ser_Pro_Val_METLIN_20433_IND//301.1638-Pro_Val_Ser_METLIN_20743_IND//301.1638-Val_Pro_Ser_METLIN_20939_IND//301.1638-Pro_Ser_Val_METLIN_23420_IND//301.1638-(Ac)2-L-Lys-D-Ala_KEGG_C02487_IND/
M302T137	without.H2OvsBxyl.H2O	0.0874	1.41	FALSE	301.1638-Val_Ser_Pro_METLIN_18878_IND//301.1638-Ser_Val_Pro_METLIN_19504_IND//301.1638-Ser_Pro_Val_METLIN_20433_IND//301.1638-Pro_Val_Ser_METLIN_20743_IND//301.1638-Val_Pro_Ser_METLIN_20939_IND//301.1638-Pro_Ser_Val_METLIN_23420_IND//301.1638-(Ac)2-L-Lys-D-Ala_KEGG_C02487_IND/
M302T137	without.H2OvsBthe.H2O	0.021	3.28	TRUE	301.1638-Val_Ser_Pro_METLIN_18878_IND//301.1638-Ser_Val_Pro_METLIN_19504_IND//301.1638-Ser_Pro_Val_METLIN_20433_IND//301.1638-Pro_Val_Ser_METLIN_20743_IND//301.1638-Val_Pro_Ser_METLIN_20939_IND//301.1638-Pro_Ser_Val_METLIN_23420_IND//301.1638-(Ac)2-L-Lys-D-Ala_KEGG_C02487_IND/
M310T219	without.H2OvsErec.H2O	1	0.99	FALSE	309.106-N-Acetylneuraminic_Acid_METLIN_24101_131-48-6//309.106-9-O-Acetylneuraminic_acid_METLIN_3320_82057-50-9//309.106-N-Acetyl-a-neuraminic_acid_METLIN_5739_IND//309.106-N-Acetyl-b-neuraminic_acid_METLIN_5764_IND//309.106-N-Acetyl-a-neuraminic_acid_HMDB_HMDB00773_21646-00-4//309.106-N-Acetylneuraminic_acid_HMDB_HMDB00230_131-48-6//309.106-N-Acetylneuraminate_KEGG_C00270_131-48-6//309.106-O-Ace…
M310T219	without.H2OvsSvar.H2O	0.9288	1.06383	FALSE	309.106-N-Acetylneuraminic_Acid_METLIN_24101_131-48-6//309.106-9-O-Acetylneuraminic_acid_METLIN_3320_82057-50-9//309.106-N-Acetyl-a-neuraminic_acid_METLIN_5739_IND//309.106-N-Acetyl-b-neuraminic_acid_METLIN_5764_IND//309.106-N-Acetyl-a-neuraminic_acid_HMDB_HMDB00773_21646-00-4//309.106-N-Acetylneuraminic_acid_HMDB_HMDB00230_131-48-6//309.106-N-Acetylneuraminate_KEGG_C00270_131-48-6//309.106-O-Ace…
M310T219	without.H2OvsRint.H2O	0.9483	1.09	FALSE	309.106-N-Acetylneuraminic_Acid_METLIN_24101_131-48-6//309.106-9-O-Acetylneuraminic_acid_METLIN_3320_82057-50-9//309.106-N-Acetyl-a-neuraminic_acid_METLIN_5739_IND//309.106-N-Acetyl-b-neuraminic_acid_METLIN_5764_IND//309.106-N-Acetyl-a-neuraminic_acid_HMDB_HMDB00773_21646-00-4//309.106-N-Acetylneuraminic_acid_HMDB_HMDB00230_131-48-6//309.106-N-Acetylneuraminate_KEGG_C00270_131-48-6//309.106-O-Ace…
M310T219	without.H2OvsBint.H2O	0.0282	7.79	TRUE	309.106-N-Acetylneuraminic_Acid_METLIN_24101_131-48-6//309.106-9-O-Acetylneuraminic_acid_METLIN_3320_82057-50-9//309.106-N-Acetyl-a-neuraminic_acid_METLIN_5739_IND//309.106-N-Acetyl-b-neuraminic_acid_METLIN_5764_IND//309.106-N-Acetyl-a-neuraminic_acid_HMDB_HMDB00773_21646-00-4//309.106-N-Acetylneuraminic_acid_HMDB_HMDB00230_131-48-6//309.106-N-Acetylneuraminate_KEGG_C00270_131-48-6//309.106-O-Ace…
M310T219	without.H2OvsBxyl.H2O	0.419	0.94	FALSE	309.106-N-Acetylneuraminic_Acid_METLIN_24101_131-48-6//309.106-9-O-Acetylneuraminic_acid_METLIN_3320_82057-50-9//309.106-N-Acetyl-a-neuraminic_acid_METLIN_5739_IND//309.106-N-Acetyl-b-neuraminic_acid_METLIN_5764_IND//309.106-N-Acetyl-a-neuraminic_acid_HMDB_HMDB00773_21646-00-4//309.106-N-Acetylneuraminic_acid_HMDB_HMDB00230_131-48-6//309.106-N-Acetylneuraminate_KEGG_C00270_131-48-6//309.106-O-Ace…
M310T219	without.H2OvsBthe.H2O	0.057	0.73	FALSE	309.106-N-Acetylneuraminic_Acid_METLIN_24101_131-48-6//309.106-9-O-Acetylneuraminic_acid_METLIN_3320_82057-50-9//309.106-N-Acetyl-a-neuraminic_acid_METLIN_5739_IND//309.106-N-Acetyl-b-neuraminic_acid_METLIN_5764_IND//309.106-N-Acetyl-a-neuraminic_acid_HMDB_HMDB00773_21646-00-4//309.106-N-Acetylneuraminic_acid_HMDB_HMDB00230_131-48-6//309.106-N-Acetylneuraminate_KEGG_C00270_131-48-6//309.106-O-Ace…
M312T140	without.H2OvsErec.H2O	0.5213	1.13	FALSE	311.123-1,7-Dimethylguanosine_HMDB_HMDB01961_69453-64-1//311.123-N2,N2-Dimethylguanosine_HMDB_HMDB04824_2140-67-2//311.123-N2,N2-Dimethylguanosine_METLIN_7086_IND/
M312T140	without.H2OvsSvar.H2O	0.845	1.07527	FALSE	311.123-1,7-Dimethylguanosine_HMDB_HMDB01961_69453-64-1//311.123-N2,N2-Dimethylguanosine_HMDB_HMDB04824_2140-67-2//311.123-N2,N2-Dimethylguanosine_METLIN_7086_IND/
M312T140	without.H2OvsRint.H2O	0.0611	1.4	FALSE	311.123-1,7-Dimethylguanosine_HMDB_HMDB01961_69453-64-1//311.123-N2,N2-Dimethylguanosine_HMDB_HMDB04824_2140-67-2//311.123-N2,N2-Dimethylguanosine_METLIN_7086_IND/
M312T140	without.H2OvsBint.H2O	0.0282	9.61	TRUE	311.123-1,7-Dimethylguanosine_HMDB_HMDB01961_69453-64-1//311.123-N2,N2-Dimethylguanosine_HMDB_HMDB04824_2140-67-2//311.123-N2,N2-Dimethylguanosine_METLIN_7086_IND/
M312T140	without.H2OvsBxyl.H2O	0.0101	7.74	TRUE	311.123-1,7-Dimethylguanosine_HMDB_HMDB01961_69453-64-1//311.123-N2,N2-Dimethylguanosine_HMDB_HMDB04824_2140-67-2//311.123-N2,N2-Dimethylguanosine_METLIN_7086_IND/
M312T140	without.H2OvsBthe.H2O	0.021	9.52	TRUE	311.123-1,7-Dimethylguanosine_HMDB_HMDB01961_69453-64-1//311.123-N2,N2-Dimethylguanosine_HMDB_HMDB04824_2140-67-2//311.123-N2,N2-Dimethylguanosine_METLIN_7086_IND/
M312T70	without.H2OvsErec.H2O	0.9011	2.41	FALSE	311.1845-Val_Pro_Pro_METLIN_21255_IND//311.1845-Pro_Val_Pro_METLIN_21539_IND//311.1845-Pro_Pro_Val_METLIN_22893_IND/
M312T70	without.H2OvsSvar.H2O	0.9288	0.769231	FALSE	311.1845-Val_Pro_Pro_METLIN_21255_IND//311.1845-Pro_Val_Pro_METLIN_21539_IND//311.1845-Pro_Pro_Val_METLIN_22893_IND/
M312T70	without.H2OvsRint.H2O	1	1.19	FALSE	311.1845-Val_Pro_Pro_METLIN_21255_IND//311.1845-Pro_Val_Pro_METLIN_21539_IND//311.1845-Pro_Pro_Val_METLIN_22893_IND/
M312T70	without.H2OvsBint.H2O	0.0282	440.12	TRUE	311.1845-Val_Pro_Pro_METLIN_21255_IND//311.1845-Pro_Val_Pro_METLIN_21539_IND//311.1845-Pro_Pro_Val_METLIN_22893_IND/
M312T70	without.H2OvsBxyl.H2O	0.0101	728.7	TRUE	311.1845-Val_Pro_Pro_METLIN_21255_IND//311.1845-Pro_Val_Pro_METLIN_21539_IND//311.1845-Pro_Pro_Val_METLIN_22893_IND/
M312T70	without.H2OvsBthe.H2O	0.021	286.84	TRUE	311.1845-Val_Pro_Pro_METLIN_21255_IND//311.1845-Pro_Val_Pro_METLIN_21539_IND//311.1845-Pro_Pro_Val_METLIN_22893_IND/
M324T269	without.H2OvsErec.H2O	0.9628	1.81	FALSE	323.1216-N-Acetyl-8-O-methyl-Neuraminic_acid_METLIN_5736_IND//323.1246-Bialaphos_KEGG_C06457_35597-43-4/
M324T269	without.H2OvsSvar.H2O	0.8954	0.000381916	FALSE	323.1216-N-Acetyl-8-O-methyl-Neuraminic_acid_METLIN_5736_IND//323.1246-Bialaphos_KEGG_C06457_35597-43-4/
M324T269	without.H2OvsRint.H2O	0.9747	2.03	FALSE	323.1216-N-Acetyl-8-O-methyl-Neuraminic_acid_METLIN_5736_IND//323.1246-Bialaphos_KEGG_C06457_35597-43-4/
M324T269	without.H2OvsBint.H2O	0.0409	4158.35	TRUE	323.1216-N-Acetyl-8-O-methyl-Neuraminic_acid_METLIN_5736_IND//323.1246-Bialaphos_KEGG_C06457_35597-43-4/
M324T269	without.H2OvsBxyl.H2O	0.8053	12.52	FALSE	323.1216-N-Acetyl-8-O-methyl-Neuraminic_acid_METLIN_5736_IND//323.1246-Bialaphos_KEGG_C06457_35597-43-4/
M324T269	without.H2OvsBthe.H2O	0.0312	36.77	TRUE	323.1216-N-Acetyl-8-O-methyl-Neuraminic_acid_METLIN_5736_IND//323.1246-Bialaphos_KEGG_C06457_35597-43-4/
M326T162	without.H2OvsErec.H2O	0.8172	3.46	FALSE	325.1009-N-Glycolylneuraminic_acid_HMDB_HMDB00833_1113-83-3//325.1009-N-Glycolylneuraminic_acid_METLIN_3580_1113-83-3//325.1009-N-Glycoloyl-neuraminate_KEGG_C03410_IND/
M326T162	without.H2OvsSvar.H2O	0.3137	4.34783	FALSE	325.1009-N-Glycolylneuraminic_acid_HMDB_HMDB00833_1113-83-3//325.1009-N-Glycolylneuraminic_acid_METLIN_3580_1113-83-3//325.1009-N-Glycoloyl-neuraminate_KEGG_C03410_IND/
M326T162	without.H2OvsRint.H2O	0.4786	4.45	FALSE	325.1009-N-Glycolylneuraminic_acid_HMDB_HMDB00833_1113-83-3//325.1009-N-Glycolylneuraminic_acid_METLIN_3580_1113-83-3//325.1009-N-Glycoloyl-neuraminate_KEGG_C03410_IND/
M326T162	without.H2OvsBint.H2O	0.0428	251.78	TRUE	325.1009-N-Glycolylneuraminic_acid_HMDB_HMDB00833_1113-83-3//325.1009-N-Glycolylneuraminic_acid_METLIN_3580_1113-83-3//325.1009-N-Glycoloyl-neuraminate_KEGG_C03410_IND/
M326T162	without.H2OvsBxyl.H2O	0.8972	1.14	FALSE	325.1009-N-Glycolylneuraminic_acid_HMDB_HMDB00833_1113-83-3//325.1009-N-Glycolylneuraminic_acid_METLIN_3580_1113-83-3//325.1009-N-Glycoloyl-neuraminate_KEGG_C03410_IND/
M326T162	without.H2OvsBthe.H2O	0.4265	2.25	FALSE	325.1009-N-Glycolylneuraminic_acid_HMDB_HMDB00833_1113-83-3//325.1009-N-Glycolylneuraminic_acid_METLIN_3580_1113-83-3//325.1009-N-Glycoloyl-neuraminate_KEGG_C03410_IND/
M331T157	without.H2OvsErec.H2O	0.8713	1.28	FALSE	330.2016-Arg_Gly_Val_METLIN_17767_IND//330.2016-Arg_Val_Gly_METLIN_18607_IND//330.2016-Val_Arg_Gly_METLIN_18646_IND//330.2016-Gly_Arg_Val_METLIN_19768_IND//330.2016-Val_Gly_Arg_METLIN_20036_IND//330.2016-Gly_Val_Arg_METLIN_21366_IND/
M331T157	without.H2OvsSvar.H2O	0.2792	1.75439	FALSE	330.2016-Arg_Gly_Val_METLIN_17767_IND//330.2016-Arg_Val_Gly_METLIN_18607_IND//330.2016-Val_Arg_Gly_METLIN_18646_IND//330.2016-Gly_Arg_Val_METLIN_19768_IND//330.2016-Val_Gly_Arg_METLIN_20036_IND//330.2016-Gly_Val_Arg_METLIN_21366_IND/
M331T157	without.H2OvsRint.H2O	0.2401	1.95	FALSE	330.2016-Arg_Gly_Val_METLIN_17767_IND//330.2016-Arg_Val_Gly_METLIN_18607_IND//330.2016-Val_Arg_Gly_METLIN_18646_IND//330.2016-Gly_Arg_Val_METLIN_19768_IND//330.2016-Val_Gly_Arg_METLIN_20036_IND//330.2016-Gly_Val_Arg_METLIN_21366_IND/
M331T157	without.H2OvsBint.H2O	0.0282	3.43	TRUE	330.2016-Arg_Gly_Val_METLIN_17767_IND//330.2016-Arg_Val_Gly_METLIN_18607_IND//330.2016-Val_Arg_Gly_METLIN_18646_IND//330.2016-Gly_Arg_Val_METLIN_19768_IND//330.2016-Val_Gly_Arg_METLIN_20036_IND//330.2016-Gly_Val_Arg_METLIN_21366_IND/
M331T157	without.H2OvsBxyl.H2O	0.0101	7.42	TRUE	330.2016-Arg_Gly_Val_METLIN_17767_IND//330.2016-Arg_Val_Gly_METLIN_18607_IND//330.2016-Val_Arg_Gly_METLIN_18646_IND//330.2016-Gly_Arg_Val_METLIN_19768_IND//330.2016-Val_Gly_Arg_METLIN_20036_IND//330.2016-Gly_Val_Arg_METLIN_21366_IND/
M331T157	without.H2OvsBthe.H2O	0.021	3.45	TRUE	330.2016-Arg_Gly_Val_METLIN_17767_IND//330.2016-Arg_Val_Gly_METLIN_18607_IND//330.2016-Val_Arg_Gly_METLIN_18646_IND//330.2016-Gly_Arg_Val_METLIN_19768_IND//330.2016-Val_Gly_Arg_METLIN_20036_IND//330.2016-Gly_Val_Arg_METLIN_21366_IND/
M338T306	without.H2OvsErec.H2O	1	0.85	FALSE	337.1373-Streptobiosamine_KEGG_C07655_126-05-6/
M338T306	without.H2OvsSvar.H2O	0.9733	1.5873	FALSE	337.1373-Streptobiosamine_KEGG_C07655_126-05-6/
M338T306	without.H2OvsRint.H2O	0.9747	1.59	FALSE	337.1373-Streptobiosamine_KEGG_C07655_126-05-6/
M338T306	without.H2OvsBint.H2O	0.0409	3398.92	TRUE	337.1373-Streptobiosamine_KEGG_C07655_126-05-6/
M338T306	without.H2OvsBxyl.H2O	0.3297	8.69	FALSE	337.1373-Streptobiosamine_KEGG_C07655_126-05-6/
M338T306	without.H2OvsBthe.H2O	0.0312	131.6	TRUE	337.1373-Streptobiosamine_KEGG_C07655_126-05-6/
M343T187	without.H2OvsErec.H2O	0.9011	1.09	FALSE	342.1903-Val_Pro_Gln_METLIN_16260_IND//342.1903-Asn_Pro_Ile_METLIN_16823_IND//342.1903-Pro_Leu_Asn_METLIN_17350_IND//342.1903-Ile_Pro_Asn_METLIN_18020_IND//342.1903-Gln_Pro_Val_METLIN_18328_IND//342.1903-Gln_Val_Pro_METLIN_18711_IND//342.1903-Pro_Ile_Asn_METLIN_19302_IND//342.1903-Pro_Val_Gln_METLIN_19542_IND//342.1903-Asn_Leu_Pro_METLIN_19921_IND//342.1903-Pro_Gln_Val_METLIN_20024_IND//342.1903-…
M343T187	without.H2OvsSvar.H2O	0.2792	1.23457	FALSE	342.1903-Val_Pro_Gln_METLIN_16260_IND//342.1903-Asn_Pro_Ile_METLIN_16823_IND//342.1903-Pro_Leu_Asn_METLIN_17350_IND//342.1903-Ile_Pro_Asn_METLIN_18020_IND//342.1903-Gln_Pro_Val_METLIN_18328_IND//342.1903-Gln_Val_Pro_METLIN_18711_IND//342.1903-Pro_Ile_Asn_METLIN_19302_IND//342.1903-Pro_Val_Gln_METLIN_19542_IND//342.1903-Asn_Leu_Pro_METLIN_19921_IND//342.1903-Pro_Gln_Val_METLIN_20024_IND//342.1903-…
M343T187	without.H2OvsRint.H2O	0.099	1.31	FALSE	342.1903-Val_Pro_Gln_METLIN_16260_IND//342.1903-Asn_Pro_Ile_METLIN_16823_IND//342.1903-Pro_Leu_Asn_METLIN_17350_IND//342.1903-Ile_Pro_Asn_METLIN_18020_IND//342.1903-Gln_Pro_Val_METLIN_18328_IND//342.1903-Gln_Val_Pro_METLIN_18711_IND//342.1903-Pro_Ile_Asn_METLIN_19302_IND//342.1903-Pro_Val_Gln_METLIN_19542_IND//342.1903-Asn_Leu_Pro_METLIN_19921_IND//342.1903-Pro_Gln_Val_METLIN_20024_IND//342.1903-…
M343T187	without.H2OvsBint.H2O	0.0282	6.78	TRUE	342.1903-Val_Pro_Gln_METLIN_16260_IND//342.1903-Asn_Pro_Ile_METLIN_16823_IND//342.1903-Pro_Leu_Asn_METLIN_17350_IND//342.1903-Ile_Pro_Asn_METLIN_18020_IND//342.1903-Gln_Pro_Val_METLIN_18328_IND//342.1903-Gln_Val_Pro_METLIN_18711_IND//342.1903-Pro_Ile_Asn_METLIN_19302_IND//342.1903-Pro_Val_Gln_METLIN_19542_IND//342.1903-Asn_Leu_Pro_METLIN_19921_IND//342.1903-Pro_Gln_Val_METLIN_20024_IND//342.1903-…
M343T187	without.H2OvsBxyl.H2O	0.0101	8.78	TRUE	342.1903-Val_Pro_Gln_METLIN_16260_IND//342.1903-Asn_Pro_Ile_METLIN_16823_IND//342.1903-Pro_Leu_Asn_METLIN_17350_IND//342.1903-Ile_Pro_Asn_METLIN_18020_IND//342.1903-Gln_Pro_Val_METLIN_18328_IND//342.1903-Gln_Val_Pro_METLIN_18711_IND//342.1903-Pro_Ile_Asn_METLIN_19302_IND//342.1903-Pro_Val_Gln_METLIN_19542_IND//342.1903-Asn_Leu_Pro_METLIN_19921_IND//342.1903-Pro_Gln_Val_METLIN_20024_IND//342.1903-…
M343T187	without.H2OvsBthe.H2O	0.021	5.73	TRUE	342.1903-Val_Pro_Gln_METLIN_16260_IND//342.1903-Asn_Pro_Ile_METLIN_16823_IND//342.1903-Pro_Leu_Asn_METLIN_17350_IND//342.1903-Ile_Pro_Asn_METLIN_18020_IND//342.1903-Gln_Pro_Val_METLIN_18328_IND//342.1903-Gln_Val_Pro_METLIN_18711_IND//342.1903-Pro_Ile_Asn_METLIN_19302_IND//342.1903-Pro_Val_Gln_METLIN_19542_IND//342.1903-Asn_Leu_Pro_METLIN_19921_IND//342.1903-Pro_Gln_Val_METLIN_20024_IND//342.1903-…
M352T338	without.H2OvsErec.H2O	0.9628	1.03	FALSE	351.1583-Trp_Phe_METLIN_23695_IND//351.1583-Phe_Trp_METLIN_23919_IND//351.1583-Aniflorine_KEGG_C10635_29048-81-5/
M352T338	without.H2OvsSvar.H2O	0.4985	1.07527	FALSE	351.1583-Trp_Phe_METLIN_23695_IND//351.1583-Phe_Trp_METLIN_23919_IND//351.1583-Aniflorine_KEGG_C10635_29048-81-5/
M352T338	without.H2OvsRint.H2O	0.8748	1.09	FALSE	351.1583-Trp_Phe_METLIN_23695_IND//351.1583-Phe_Trp_METLIN_23919_IND//351.1583-Aniflorine_KEGG_C10635_29048-81-5/
M352T338	without.H2OvsBint.H2O	0.0282	14.67	TRUE	351.1583-Trp_Phe_METLIN_23695_IND//351.1583-Phe_Trp_METLIN_23919_IND//351.1583-Aniflorine_KEGG_C10635_29048-81-5/
M352T338	without.H2OvsBxyl.H2O	0.0101	0.21	TRUE	351.1583-Trp_Phe_METLIN_23695_IND//351.1583-Phe_Trp_METLIN_23919_IND//351.1583-Aniflorine_KEGG_C10635_29048-81-5/
M352T338	without.H2OvsBthe.H2O	0.021	1.21	TRUE	351.1583-Trp_Phe_METLIN_23695_IND//351.1583-Phe_Trp_METLIN_23919_IND//351.1583-Aniflorine_KEGG_C10635_29048-81-5/
M356T187	without.H2OvsErec.H2O	0.9394	0.91	FALSE	355.1354-10H-Phenothiazin-2-amine,_10-[3-(4-morpholinyl)-1-oxopropyl]-_METLIN_1350_188798-64-3//355.1380-Ser_Ser_Tyr_METLIN_16061_IND//355.1380-Tyr_Ser_Ser_METLIN_16773_IND//355.1380-Ser_Tyr_Ser_METLIN_23128_IND/
M356T187	without.H2OvsSvar.H2O	0.9579	0.869565	FALSE	355.1354-10H-Phenothiazin-2-amine,_10-[3-(4-morpholinyl)-1-oxopropyl]-_METLIN_1350_188798-64-3//355.1380-Ser_Ser_Tyr_METLIN_16061_IND//355.1380-Tyr_Ser_Ser_METLIN_16773_IND//355.1380-Ser_Tyr_Ser_METLIN_23128_IND/
M356T187	without.H2OvsRint.H2O	0.7316	0.79	FALSE	355.1354-10H-Phenothiazin-2-amine,_10-[3-(4-morpholinyl)-1-oxopropyl]-_METLIN_1350_188798-64-3//355.1380-Ser_Ser_Tyr_METLIN_16061_IND//355.1380-Tyr_Ser_Ser_METLIN_16773_IND//355.1380-Ser_Tyr_Ser_METLIN_23128_IND/
M356T187	without.H2OvsBint.H2O	0.0282	16.69	TRUE	355.1354-10H-Phenothiazin-2-amine,_10-[3-(4-morpholinyl)-1-oxopropyl]-_METLIN_1350_188798-64-3//355.1380-Ser_Ser_Tyr_METLIN_16061_IND//355.1380-Tyr_Ser_Ser_METLIN_16773_IND//355.1380-Ser_Tyr_Ser_METLIN_23128_IND/
M356T187	without.H2OvsBxyl.H2O	0.0101	47.65	TRUE	355.1354-10H-Phenothiazin-2-amine,_10-[3-(4-morpholinyl)-1-oxopropyl]-_METLIN_1350_188798-64-3//355.1380-Ser_Ser_Tyr_METLIN_16061_IND//355.1380-Tyr_Ser_Ser_METLIN_16773_IND//355.1380-Ser_Tyr_Ser_METLIN_23128_IND/
M356T187	without.H2OvsBthe.H2O	0.021	3.21	TRUE	355.1354-10H-Phenothiazin-2-amine,_10-[3-(4-morpholinyl)-1-oxopropyl]-_METLIN_1350_188798-64-3//355.1380-Ser_Ser_Tyr_METLIN_16061_IND//355.1380-Tyr_Ser_Ser_METLIN_16773_IND//355.1380-Ser_Tyr_Ser_METLIN_23128_IND/
M356T312	without.H2OvsErec.H2O	0.1486	3.39	FALSE	355.1354-10H-Phenothiazin-2-amine,_10-[3-(4-morpholinyl)-1-oxopropyl]-_METLIN_1350_188798-64-3//355.1380-Ser_Ser_Tyr_METLIN_16061_IND//355.1380-Tyr_Ser_Ser_METLIN_16773_IND//355.1380-Ser_Tyr_Ser_METLIN_23128_IND/
M356T312	without.H2OvsSvar.H2O	0.845	2.63158	FALSE	355.1354-10H-Phenothiazin-2-amine,_10-[3-(4-morpholinyl)-1-oxopropyl]-_METLIN_1350_188798-64-3//355.1380-Ser_Ser_Tyr_METLIN_16061_IND//355.1380-Tyr_Ser_Ser_METLIN_16773_IND//355.1380-Ser_Tyr_Ser_METLIN_23128_IND/
M356T312	without.H2OvsRint.H2O	0.6102	2.28	FALSE	355.1354-10H-Phenothiazin-2-amine,_10-[3-(4-morpholinyl)-1-oxopropyl]-_METLIN_1350_188798-64-3//355.1380-Ser_Ser_Tyr_METLIN_16061_IND//355.1380-Tyr_Ser_Ser_METLIN_16773_IND//355.1380-Ser_Tyr_Ser_METLIN_23128_IND/
M356T312	without.H2OvsBint.H2O	0.0282	138.21	TRUE	355.1354-10H-Phenothiazin-2-amine,_10-[3-(4-morpholinyl)-1-oxopropyl]-_METLIN_1350_188798-64-3//355.1380-Ser_Ser_Tyr_METLIN_16061_IND//355.1380-Tyr_Ser_Ser_METLIN_16773_IND//355.1380-Ser_Tyr_Ser_METLIN_23128_IND/
M356T312	without.H2OvsBxyl.H2O	0.0874	3.12	FALSE	355.1354-10H-Phenothiazin-2-amine,_10-[3-(4-morpholinyl)-1-oxopropyl]-_METLIN_1350_188798-64-3//355.1380-Ser_Ser_Tyr_METLIN_16061_IND//355.1380-Tyr_Ser_Ser_METLIN_16773_IND//355.1380-Ser_Tyr_Ser_METLIN_23128_IND/
M356T312	without.H2OvsBthe.H2O	0.021	4.56	TRUE	355.1354-10H-Phenothiazin-2-amine,_10-[3-(4-morpholinyl)-1-oxopropyl]-_METLIN_1350_188798-64-3//355.1380-Ser_Ser_Tyr_METLIN_16061_IND//355.1380-Tyr_Ser_Ser_METLIN_16773_IND//355.1380-Ser_Tyr_Ser_METLIN_23128_IND/
M357T187	without.H2OvsErec.H2O	0.8713	2.63	FALSE	356.1381-Desmethylthioridazine_METLIN_2840_10538-32-6//356.1444-His_Ser_Asn_METLIN_16900_IND//356.1444-Asn_Ser_His_METLIN_17223_IND//356.1444-Asn_His_Ser_METLIN_18037_IND//356.1444-Ser_Asn_His_METLIN_21894_IND//356.1444-His_Asn_Ser_METLIN_22155_IND//356.1444-Ser_His_Asn_METLIN_22299_IND/
M357T187	without.H2OvsSvar.H2O	0.845	3.57143	FALSE	356.1381-Desmethylthioridazine_METLIN_2840_10538-32-6//356.1444-His_Ser_Asn_METLIN_16900_IND//356.1444-Asn_Ser_His_METLIN_17223_IND//356.1444-Asn_His_Ser_METLIN_18037_IND//356.1444-Ser_Asn_His_METLIN_21894_IND//356.1444-His_Asn_Ser_METLIN_22155_IND//356.1444-Ser_His_Asn_METLIN_22299_IND/
M357T187	without.H2OvsRint.H2O	0.8483	2.57	FALSE	356.1381-Desmethylthioridazine_METLIN_2840_10538-32-6//356.1444-His_Ser_Asn_METLIN_16900_IND//356.1444-Asn_Ser_His_METLIN_17223_IND//356.1444-Asn_His_Ser_METLIN_18037_IND//356.1444-Ser_Asn_His_METLIN_21894_IND//356.1444-His_Asn_Ser_METLIN_22155_IND//356.1444-Ser_His_Asn_METLIN_22299_IND/
M357T187	without.H2OvsBint.H2O	0.0409	155.5	TRUE	356.1381-Desmethylthioridazine_METLIN_2840_10538-32-6//356.1444-His_Ser_Asn_METLIN_16900_IND//356.1444-Asn_Ser_His_METLIN_17223_IND//356.1444-Asn_His_Ser_METLIN_18037_IND//356.1444-Ser_Asn_His_METLIN_21894_IND//356.1444-His_Asn_Ser_METLIN_22155_IND//356.1444-Ser_His_Asn_METLIN_22299_IND/
M357T187	without.H2OvsBxyl.H2O	0.0152	519.75	TRUE	356.1381-Desmethylthioridazine_METLIN_2840_10538-32-6//356.1444-His_Ser_Asn_METLIN_16900_IND//356.1444-Asn_Ser_His_METLIN_17223_IND//356.1444-Asn_His_Ser_METLIN_18037_IND//356.1444-Ser_Asn_His_METLIN_21894_IND//356.1444-His_Asn_Ser_METLIN_22155_IND//356.1444-Ser_His_Asn_METLIN_22299_IND/
M357T187	without.H2OvsBthe.H2O	0.0641	9.43	FALSE	356.1381-Desmethylthioridazine_METLIN_2840_10538-32-6//356.1444-His_Ser_Asn_METLIN_16900_IND//356.1444-Asn_Ser_His_METLIN_17223_IND//356.1444-Asn_His_Ser_METLIN_18037_IND//356.1444-Ser_Asn_His_METLIN_21894_IND//356.1444-His_Asn_Ser_METLIN_22155_IND//356.1444-Ser_His_Asn_METLIN_22299_IND/
M357T353	without.H2OvsErec.H2O	0.9907	0.71	FALSE	356.1194-Pioglitazone_HMDB_HMDB05025_111025-46-8//356.1195-Pioglitazone_KEGG_C07675_111025-46-8/
M357T353	without.H2OvsSvar.H2O	0.9916	0.735294	FALSE	356.1194-Pioglitazone_HMDB_HMDB05025_111025-46-8//356.1195-Pioglitazone_KEGG_C07675_111025-46-8/
M357T353	without.H2OvsRint.H2O	0.9747	1.97	FALSE	356.1194-Pioglitazone_HMDB_HMDB05025_111025-46-8//356.1195-Pioglitazone_KEGG_C07675_111025-46-8/
M357T353	without.H2OvsBint.H2O	0.0409	2116.17	TRUE	356.1194-Pioglitazone_HMDB_HMDB05025_111025-46-8//356.1195-Pioglitazone_KEGG_C07675_111025-46-8/
M357T353	without.H2OvsBxyl.H2O	0.6505	6.17	FALSE	356.1194-Pioglitazone_HMDB_HMDB05025_111025-46-8//356.1195-Pioglitazone_KEGG_C07675_111025-46-8/
M357T353	without.H2OvsBthe.H2O	0.0312	3325.15	TRUE	356.1194-Pioglitazone_HMDB_HMDB05025_111025-46-8//356.1195-Pioglitazone_KEGG_C07675_111025-46-8/
M358T298	without.H2OvsErec.H2O	0.854	1.06	FALSE	357.1399-9-Thiocyanato-androst-4-ene-3,11,17-trione_KEGG_C14917_IND/
M358T298	without.H2OvsSvar.H2O	0.6042	0.961538	FALSE	357.1399-9-Thiocyanato-androst-4-ene-3,11,17-trione_KEGG_C14917_IND/
M358T298	without.H2OvsRint.H2O	0.3318	0.93	FALSE	357.1399-9-Thiocyanato-androst-4-ene-3,11,17-trione_KEGG_C14917_IND/
M358T298	without.H2OvsBint.H2O	0.0282	2.35	TRUE	357.1399-9-Thiocyanato-androst-4-ene-3,11,17-trione_KEGG_C14917_IND/
M358T298	without.H2OvsBxyl.H2O	0.0101	23.13	TRUE	357.1399-9-Thiocyanato-androst-4-ene-3,11,17-trione_KEGG_C14917_IND/
M358T298	without.H2OvsBthe.H2O	0.021	2.1	TRUE	357.1399-9-Thiocyanato-androst-4-ene-3,11,17-trione_KEGG_C14917_IND/
M359T298	without.H2OvsErec.H2O	0.2337	2.44	FALSE	358.1390-2-Phenylaminoadenosine_HMDB_HMDB01069_53296-10-9//358.1390-2-Phenylaminoadenosine_METLIN_5981_IND//358.1416-Miroestrol_KEGG_C08831_2618-41-9//358.1416-Columbin_KEGG_C09077_546-97-4//358.1416-Multiradiatin_KEGG_C09515_58262-52-5//358.1416-Multistatin_KEGG_C09516_64937-26-4//358.1416-ColeoneA_KEGG_C10317_1984-44-7//358.1416-Dihydrocubebin_KEGG_C10558_24563-03-9//358.1416-Matairesinol_KEGG_…
M359T298	without.H2OvsSvar.H2O	0.2792	1.75439	FALSE	358.1390-2-Phenylaminoadenosine_HMDB_HMDB01069_53296-10-9//358.1390-2-Phenylaminoadenosine_METLIN_5981_IND//358.1416-Miroestrol_KEGG_C08831_2618-41-9//358.1416-Columbin_KEGG_C09077_546-97-4//358.1416-Multiradiatin_KEGG_C09515_58262-52-5//358.1416-Multistatin_KEGG_C09516_64937-26-4//358.1416-ColeoneA_KEGG_C10317_1984-44-7//358.1416-Dihydrocubebin_KEGG_C10558_24563-03-9//358.1416-Matairesinol_KEGG_…
M359T298	without.H2OvsRint.H2O	0.9747	1.16	FALSE	358.1390-2-Phenylaminoadenosine_HMDB_HMDB01069_53296-10-9//358.1390-2-Phenylaminoadenosine_METLIN_5981_IND//358.1416-Miroestrol_KEGG_C08831_2618-41-9//358.1416-Columbin_KEGG_C09077_546-97-4//358.1416-Multiradiatin_KEGG_C09515_58262-52-5//358.1416-Multistatin_KEGG_C09516_64937-26-4//358.1416-ColeoneA_KEGG_C10317_1984-44-7//358.1416-Dihydrocubebin_KEGG_C10558_24563-03-9//358.1416-Matairesinol_KEGG_…
M359T298	without.H2OvsBint.H2O	0.0282	4.84	TRUE	358.1390-2-Phenylaminoadenosine_HMDB_HMDB01069_53296-10-9//358.1390-2-Phenylaminoadenosine_METLIN_5981_IND//358.1416-Miroestrol_KEGG_C08831_2618-41-9//358.1416-Columbin_KEGG_C09077_546-97-4//358.1416-Multiradiatin_KEGG_C09515_58262-52-5//358.1416-Multistatin_KEGG_C09516_64937-26-4//358.1416-ColeoneA_KEGG_C10317_1984-44-7//358.1416-Dihydrocubebin_KEGG_C10558_24563-03-9//358.1416-Matairesinol_KEGG_…
M359T298	without.H2OvsBxyl.H2O	0.0101	58.73	TRUE	358.1390-2-Phenylaminoadenosine_HMDB_HMDB01069_53296-10-9//358.1390-2-Phenylaminoadenosine_METLIN_5981_IND//358.1416-Miroestrol_KEGG_C08831_2618-41-9//358.1416-Columbin_KEGG_C09077_546-97-4//358.1416-Multiradiatin_KEGG_C09515_58262-52-5//358.1416-Multistatin_KEGG_C09516_64937-26-4//358.1416-ColeoneA_KEGG_C10317_1984-44-7//358.1416-Dihydrocubebin_KEGG_C10558_24563-03-9//358.1416-Matairesinol_KEGG_…
M359T298	without.H2OvsBthe.H2O	0.021	4.39	TRUE	358.1390-2-Phenylaminoadenosine_HMDB_HMDB01069_53296-10-9//358.1390-2-Phenylaminoadenosine_METLIN_5981_IND//358.1416-Miroestrol_KEGG_C08831_2618-41-9//358.1416-Columbin_KEGG_C09077_546-97-4//358.1416-Multiradiatin_KEGG_C09515_58262-52-5//358.1416-Multistatin_KEGG_C09516_64937-26-4//358.1416-ColeoneA_KEGG_C10317_1984-44-7//358.1416-Dihydrocubebin_KEGG_C10558_24563-03-9//358.1416-Matairesinol_KEGG_…
M360T282	without.H2OvsErec.H2O	0.7267	1.65	FALSE	359.1845-Pro_Pro_Phe_METLIN_19234_IND//359.1845-Phe_Pro_Pro_METLIN_22075_IND//359.1845-Pro_Phe_Pro_METLIN_22393_IND//359.1879-Pro_Ile_Met_METLIN_16435_IND//359.1879-Ile_Met_Pro_METLIN_16621_IND//359.1879-Leu_Pro_Met_METLIN_17068_IND//359.1879-Ile_Pro_Met_METLIN_17320_IND//359.1879-Met_Pro_Leu_METLIN_17543_IND//359.1879-Met_Leu_Pro_METLIN_18677_IND//359.1879-Leu_Met_Pro_METLIN_20631_IND//359.1879-…
M360T282	without.H2OvsSvar.H2O	0.6042	1.38889	FALSE	359.1845-Pro_Pro_Phe_METLIN_19234_IND//359.1845-Phe_Pro_Pro_METLIN_22075_IND//359.1845-Pro_Phe_Pro_METLIN_22393_IND//359.1879-Pro_Ile_Met_METLIN_16435_IND//359.1879-Ile_Met_Pro_METLIN_16621_IND//359.1879-Leu_Pro_Met_METLIN_17068_IND//359.1879-Ile_Pro_Met_METLIN_17320_IND//359.1879-Met_Pro_Leu_METLIN_17543_IND//359.1879-Met_Leu_Pro_METLIN_18677_IND//359.1879-Leu_Met_Pro_METLIN_20631_IND//359.1879-…
M360T282	without.H2OvsRint.H2O	0.3318	1.93	FALSE	359.1845-Pro_Pro_Phe_METLIN_19234_IND//359.1845-Phe_Pro_Pro_METLIN_22075_IND//359.1845-Pro_Phe_Pro_METLIN_22393_IND//359.1879-Pro_Ile_Met_METLIN_16435_IND//359.1879-Ile_Met_Pro_METLIN_16621_IND//359.1879-Leu_Pro_Met_METLIN_17068_IND//359.1879-Ile_Pro_Met_METLIN_17320_IND//359.1879-Met_Pro_Leu_METLIN_17543_IND//359.1879-Met_Leu_Pro_METLIN_18677_IND//359.1879-Leu_Met_Pro_METLIN_20631_IND//359.1879-…
M360T282	without.H2OvsBint.H2O	0.0282	5.81	TRUE	359.1845-Pro_Pro_Phe_METLIN_19234_IND//359.1845-Phe_Pro_Pro_METLIN_22075_IND//359.1845-Pro_Phe_Pro_METLIN_22393_IND//359.1879-Pro_Ile_Met_METLIN_16435_IND//359.1879-Ile_Met_Pro_METLIN_16621_IND//359.1879-Leu_Pro_Met_METLIN_17068_IND//359.1879-Ile_Pro_Met_METLIN_17320_IND//359.1879-Met_Pro_Leu_METLIN_17543_IND//359.1879-Met_Leu_Pro_METLIN_18677_IND//359.1879-Leu_Met_Pro_METLIN_20631_IND//359.1879-…
M360T282	without.H2OvsBxyl.H2O	0.0101	24.96	TRUE	359.1845-Pro_Pro_Phe_METLIN_19234_IND//359.1845-Phe_Pro_Pro_METLIN_22075_IND//359.1845-Pro_Phe_Pro_METLIN_22393_IND//359.1879-Pro_Ile_Met_METLIN_16435_IND//359.1879-Ile_Met_Pro_METLIN_16621_IND//359.1879-Leu_Pro_Met_METLIN_17068_IND//359.1879-Ile_Pro_Met_METLIN_17320_IND//359.1879-Met_Pro_Leu_METLIN_17543_IND//359.1879-Met_Leu_Pro_METLIN_18677_IND//359.1879-Leu_Met_Pro_METLIN_20631_IND//359.1879-…
M360T282	without.H2OvsBthe.H2O	0.021	4.23	TRUE	359.1845-Pro_Pro_Phe_METLIN_19234_IND//359.1845-Phe_Pro_Pro_METLIN_22075_IND//359.1845-Pro_Phe_Pro_METLIN_22393_IND//359.1879-Pro_Ile_Met_METLIN_16435_IND//359.1879-Ile_Met_Pro_METLIN_16621_IND//359.1879-Leu_Pro_Met_METLIN_17068_IND//359.1879-Ile_Pro_Met_METLIN_17320_IND//359.1879-Met_Pro_Leu_METLIN_17543_IND//359.1879-Met_Leu_Pro_METLIN_18677_IND//359.1879-Leu_Met_Pro_METLIN_20631_IND//359.1879-…
M360T301_3	without.H2OvsErec.H2O	0.9628	1.04	FALSE	359.1845-Pro_Pro_Phe_METLIN_19234_IND//359.1845-Phe_Pro_Pro_METLIN_22075_IND//359.1845-Pro_Phe_Pro_METLIN_22393_IND//359.1879-Pro_Ile_Met_METLIN_16435_IND//359.1879-Ile_Met_Pro_METLIN_16621_IND//359.1879-Leu_Pro_Met_METLIN_17068_IND//359.1879-Ile_Pro_Met_METLIN_17320_IND//359.1879-Met_Pro_Leu_METLIN_17543_IND//359.1879-Met_Leu_Pro_METLIN_18677_IND//359.1879-Leu_Met_Pro_METLIN_20631_IND//359.1879-…
M360T301_3	without.H2OvsSvar.H2O	0.845	0.892857	FALSE	359.1845-Pro_Pro_Phe_METLIN_19234_IND//359.1845-Phe_Pro_Pro_METLIN_22075_IND//359.1845-Pro_Phe_Pro_METLIN_22393_IND//359.1879-Pro_Ile_Met_METLIN_16435_IND//359.1879-Ile_Met_Pro_METLIN_16621_IND//359.1879-Leu_Pro_Met_METLIN_17068_IND//359.1879-Ile_Pro_Met_METLIN_17320_IND//359.1879-Met_Pro_Leu_METLIN_17543_IND//359.1879-Met_Leu_Pro_METLIN_18677_IND//359.1879-Leu_Met_Pro_METLIN_20631_IND//359.1879-…
M360T301_3	without.H2OvsRint.H2O	0.0611	2.14	FALSE	359.1845-Pro_Pro_Phe_METLIN_19234_IND//359.1845-Phe_Pro_Pro_METLIN_22075_IND//359.1845-Pro_Phe_Pro_METLIN_22393_IND//359.1879-Pro_Ile_Met_METLIN_16435_IND//359.1879-Ile_Met_Pro_METLIN_16621_IND//359.1879-Leu_Pro_Met_METLIN_17068_IND//359.1879-Ile_Pro_Met_METLIN_17320_IND//359.1879-Met_Pro_Leu_METLIN_17543_IND//359.1879-Met_Leu_Pro_METLIN_18677_IND//359.1879-Leu_Met_Pro_METLIN_20631_IND//359.1879-…
M360T301_3	without.H2OvsBint.H2O	0.0282	12.88	TRUE	359.1845-Pro_Pro_Phe_METLIN_19234_IND//359.1845-Phe_Pro_Pro_METLIN_22075_IND//359.1845-Pro_Phe_Pro_METLIN_22393_IND//359.1879-Pro_Ile_Met_METLIN_16435_IND//359.1879-Ile_Met_Pro_METLIN_16621_IND//359.1879-Leu_Pro_Met_METLIN_17068_IND//359.1879-Ile_Pro_Met_METLIN_17320_IND//359.1879-Met_Pro_Leu_METLIN_17543_IND//359.1879-Met_Leu_Pro_METLIN_18677_IND//359.1879-Leu_Met_Pro_METLIN_20631_IND//359.1879-…
M360T301_3	without.H2OvsBxyl.H2O	0.0101	58.67	TRUE	359.1845-Pro_Pro_Phe_METLIN_19234_IND//359.1845-Phe_Pro_Pro_METLIN_22075_IND//359.1845-Pro_Phe_Pro_METLIN_22393_IND//359.1879-Pro_Ile_Met_METLIN_16435_IND//359.1879-Ile_Met_Pro_METLIN_16621_IND//359.1879-Leu_Pro_Met_METLIN_17068_IND//359.1879-Ile_Pro_Met_METLIN_17320_IND//359.1879-Met_Pro_Leu_METLIN_17543_IND//359.1879-Met_Leu_Pro_METLIN_18677_IND//359.1879-Leu_Met_Pro_METLIN_20631_IND//359.1879-…
M360T301_3	without.H2OvsBthe.H2O	0.021	10.2	TRUE	359.1845-Pro_Pro_Phe_METLIN_19234_IND//359.1845-Phe_Pro_Pro_METLIN_22075_IND//359.1845-Pro_Phe_Pro_METLIN_22393_IND//359.1879-Pro_Ile_Met_METLIN_16435_IND//359.1879-Ile_Met_Pro_METLIN_16621_IND//359.1879-Leu_Pro_Met_METLIN_17068_IND//359.1879-Ile_Pro_Met_METLIN_17320_IND//359.1879-Met_Pro_Leu_METLIN_17543_IND//359.1879-Met_Leu_Pro_METLIN_18677_IND//359.1879-Leu_Met_Pro_METLIN_20631_IND//359.1879-…
M361T281	without.H2OvsErec.H2O	0.854	1.4	FALSE	360.191-Arg_Trp_METLIN_23686_IND//360.191-Trp_Arg_METLIN_23737_IND/
M361T281	without.H2OvsSvar.H2O	0.3849	1.5873	FALSE	360.191-Arg_Trp_METLIN_23686_IND//360.191-Trp_Arg_METLIN_23737_IND/
M361T281	without.H2OvsRint.H2O	0.0611	1.89	FALSE	360.191-Arg_Trp_METLIN_23686_IND//360.191-Trp_Arg_METLIN_23737_IND/
M361T281	without.H2OvsBint.H2O	0.0282	5.57	TRUE	360.191-Arg_Trp_METLIN_23686_IND//360.191-Trp_Arg_METLIN_23737_IND/
M361T281	without.H2OvsBxyl.H2O	0.0101	23.44	TRUE	360.191-Arg_Trp_METLIN_23686_IND//360.191-Trp_Arg_METLIN_23737_IND/
M361T281	without.H2OvsBthe.H2O	0.021	3.45	TRUE	360.191-Arg_Trp_METLIN_23686_IND//360.191-Trp_Arg_METLIN_23737_IND/
M361T300_1	without.H2OvsErec.H2O	0.9628	1.04	FALSE	360.191-Arg_Trp_METLIN_23686_IND//360.191-Trp_Arg_METLIN_23737_IND/
M361T300_1	without.H2OvsSvar.H2O	0.9733	1.20482	FALSE	360.191-Arg_Trp_METLIN_23686_IND//360.191-Trp_Arg_METLIN_23737_IND/
M361T300_1	without.H2OvsRint.H2O	0.9935	1.19	FALSE	360.191-Arg_Trp_METLIN_23686_IND//360.191-Trp_Arg_METLIN_23737_IND/
M361T300_1	without.H2OvsBint.H2O	0.0282	3.64	TRUE	360.191-Arg_Trp_METLIN_23686_IND//360.191-Trp_Arg_METLIN_23737_IND/
M361T300_1	without.H2OvsBxyl.H2O	0.0101	16.22	TRUE	360.191-Arg_Trp_METLIN_23686_IND//360.191-Trp_Arg_METLIN_23737_IND/
M361T300_1	without.H2OvsBthe.H2O	0.021	4.24	TRUE	360.191-Arg_Trp_METLIN_23686_IND//360.191-Trp_Arg_METLIN_23737_IND/
M366T104	without.H2OvsErec.H2O	0.9107	1.04	FALSE	365.2063-Pro_Leu_His_METLIN_16550_IND//365.2063-Pro_His_Leu_METLIN_16626_IND//365.2063-His_Pro_Ile_METLIN_18294_IND//365.2063-Pro_Ile_His_METLIN_18864_IND//365.2063-Leu_His_Pro_METLIN_19806_IND//365.2063-Pro_His_Ile_METLIN_20480_IND//365.2063-Ile_Pro_His_METLIN_20623_IND//365.2063-Leu_Pro_His_METLIN_21074_IND//365.2063-His_Pro_Leu_METLIN_21198_IND//365.2063-His_Leu_Pro_METLIN_22455_IND//365.2063-…
M366T104	without.H2OvsSvar.H2O	0.2792	0.900901	FALSE	365.2063-Pro_Leu_His_METLIN_16550_IND//365.2063-Pro_His_Leu_METLIN_16626_IND//365.2063-His_Pro_Ile_METLIN_18294_IND//365.2063-Pro_Ile_His_METLIN_18864_IND//365.2063-Leu_His_Pro_METLIN_19806_IND//365.2063-Pro_His_Ile_METLIN_20480_IND//365.2063-Ile_Pro_His_METLIN_20623_IND//365.2063-Leu_Pro_His_METLIN_21074_IND//365.2063-His_Pro_Leu_METLIN_21198_IND//365.2063-His_Leu_Pro_METLIN_22455_IND//365.2063-…
M366T104	without.H2OvsRint.H2O	0.8748	1.31	FALSE	365.2063-Pro_Leu_His_METLIN_16550_IND//365.2063-Pro_His_Leu_METLIN_16626_IND//365.2063-His_Pro_Ile_METLIN_18294_IND//365.2063-Pro_Ile_His_METLIN_18864_IND//365.2063-Leu_His_Pro_METLIN_19806_IND//365.2063-Pro_His_Ile_METLIN_20480_IND//365.2063-Ile_Pro_His_METLIN_20623_IND//365.2063-Leu_Pro_His_METLIN_21074_IND//365.2063-His_Pro_Leu_METLIN_21198_IND//365.2063-His_Leu_Pro_METLIN_22455_IND//365.2063-…
M366T104	without.H2OvsBint.H2O	0.0282	2.98	TRUE	365.2063-Pro_Leu_His_METLIN_16550_IND//365.2063-Pro_His_Leu_METLIN_16626_IND//365.2063-His_Pro_Ile_METLIN_18294_IND//365.2063-Pro_Ile_His_METLIN_18864_IND//365.2063-Leu_His_Pro_METLIN_19806_IND//365.2063-Pro_His_Ile_METLIN_20480_IND//365.2063-Ile_Pro_His_METLIN_20623_IND//365.2063-Leu_Pro_His_METLIN_21074_IND//365.2063-His_Pro_Leu_METLIN_21198_IND//365.2063-His_Leu_Pro_METLIN_22455_IND//365.2063-…
M366T104	without.H2OvsBxyl.H2O	0.0101	10.78	TRUE	365.2063-Pro_Leu_His_METLIN_16550_IND//365.2063-Pro_His_Leu_METLIN_16626_IND//365.2063-His_Pro_Ile_METLIN_18294_IND//365.2063-Pro_Ile_His_METLIN_18864_IND//365.2063-Leu_His_Pro_METLIN_19806_IND//365.2063-Pro_His_Ile_METLIN_20480_IND//365.2063-Ile_Pro_His_METLIN_20623_IND//365.2063-Leu_Pro_His_METLIN_21074_IND//365.2063-His_Pro_Leu_METLIN_21198_IND//365.2063-His_Leu_Pro_METLIN_22455_IND//365.2063-…
M366T104	without.H2OvsBthe.H2O	0.021	2.61	TRUE	365.2063-Pro_Leu_His_METLIN_16550_IND//365.2063-Pro_His_Leu_METLIN_16626_IND//365.2063-His_Pro_Ile_METLIN_18294_IND//365.2063-Pro_Ile_His_METLIN_18864_IND//365.2063-Leu_His_Pro_METLIN_19806_IND//365.2063-Pro_His_Ile_METLIN_20480_IND//365.2063-Ile_Pro_His_METLIN_20623_IND//365.2063-Leu_Pro_His_METLIN_21074_IND//365.2063-His_Pro_Leu_METLIN_21198_IND//365.2063-His_Leu_Pro_METLIN_22455_IND//365.2063-…
M366T197	without.H2OvsErec.H2O	0.8841	1.12	FALSE	365.2063-Pro_Leu_His_METLIN_16550_IND//365.2063-Pro_His_Leu_METLIN_16626_IND//365.2063-His_Pro_Ile_METLIN_18294_IND//365.2063-Pro_Ile_His_METLIN_18864_IND//365.2063-Leu_His_Pro_METLIN_19806_IND//365.2063-Pro_His_Ile_METLIN_20480_IND//365.2063-Ile_Pro_His_METLIN_20623_IND//365.2063-Leu_Pro_His_METLIN_21074_IND//365.2063-His_Pro_Leu_METLIN_21198_IND//365.2063-His_Leu_Pro_METLIN_22455_IND//365.2063-…
M366T197	without.H2OvsSvar.H2O	0.845	0.917431	FALSE	365.2063-Pro_Leu_His_METLIN_16550_IND//365.2063-Pro_His_Leu_METLIN_16626_IND//365.2063-His_Pro_Ile_METLIN_18294_IND//365.2063-Pro_Ile_His_METLIN_18864_IND//365.2063-Leu_His_Pro_METLIN_19806_IND//365.2063-Pro_His_Ile_METLIN_20480_IND//365.2063-Ile_Pro_His_METLIN_20623_IND//365.2063-Leu_Pro_His_METLIN_21074_IND//365.2063-His_Pro_Leu_METLIN_21198_IND//365.2063-His_Leu_Pro_METLIN_22455_IND//365.2063-…
M366T197	without.H2OvsRint.H2O	0.0611	2.1	FALSE	365.2063-Pro_Leu_His_METLIN_16550_IND//365.2063-Pro_His_Leu_METLIN_16626_IND//365.2063-His_Pro_Ile_METLIN_18294_IND//365.2063-Pro_Ile_His_METLIN_18864_IND//365.2063-Leu_His_Pro_METLIN_19806_IND//365.2063-Pro_His_Ile_METLIN_20480_IND//365.2063-Ile_Pro_His_METLIN_20623_IND//365.2063-Leu_Pro_His_METLIN_21074_IND//365.2063-His_Pro_Leu_METLIN_21198_IND//365.2063-His_Leu_Pro_METLIN_22455_IND//365.2063-…
M366T197	without.H2OvsBint.H2O	0.0282	4.07	TRUE	365.2063-Pro_Leu_His_METLIN_16550_IND//365.2063-Pro_His_Leu_METLIN_16626_IND//365.2063-His_Pro_Ile_METLIN_18294_IND//365.2063-Pro_Ile_His_METLIN_18864_IND//365.2063-Leu_His_Pro_METLIN_19806_IND//365.2063-Pro_His_Ile_METLIN_20480_IND//365.2063-Ile_Pro_His_METLIN_20623_IND//365.2063-Leu_Pro_His_METLIN_21074_IND//365.2063-His_Pro_Leu_METLIN_21198_IND//365.2063-His_Leu_Pro_METLIN_22455_IND//365.2063-…
M366T197	without.H2OvsBxyl.H2O	0.0101	14.28	TRUE	365.2063-Pro_Leu_His_METLIN_16550_IND//365.2063-Pro_His_Leu_METLIN_16626_IND//365.2063-His_Pro_Ile_METLIN_18294_IND//365.2063-Pro_Ile_His_METLIN_18864_IND//365.2063-Leu_His_Pro_METLIN_19806_IND//365.2063-Pro_His_Ile_METLIN_20480_IND//365.2063-Ile_Pro_His_METLIN_20623_IND//365.2063-Leu_Pro_His_METLIN_21074_IND//365.2063-His_Pro_Leu_METLIN_21198_IND//365.2063-His_Leu_Pro_METLIN_22455_IND//365.2063-…
M366T197	without.H2OvsBthe.H2O	0.021	3.2	TRUE	365.2063-Pro_Leu_His_METLIN_16550_IND//365.2063-Pro_His_Leu_METLIN_16626_IND//365.2063-His_Pro_Ile_METLIN_18294_IND//365.2063-Pro_Ile_His_METLIN_18864_IND//365.2063-Leu_His_Pro_METLIN_19806_IND//365.2063-Pro_His_Ile_METLIN_20480_IND//365.2063-Ile_Pro_His_METLIN_20623_IND//365.2063-Leu_Pro_His_METLIN_21074_IND//365.2063-His_Pro_Leu_METLIN_21198_IND//365.2063-His_Leu_Pro_METLIN_22455_IND//365.2063-…
M366T98	without.H2OvsErec.H2O	0.2337	4.18	FALSE	365.1587-Ala_Phe_Glu_METLIN_15657_IND//365.1587-Tyr_Ser_Pro_METLIN_15925_IND//365.1587-Ala_Glu_Phe_METLIN_16556_IND//365.1587-Glu_Phe_Ala_METLIN_16766_IND//365.1587-Pro_Ser_Tyr_METLIN_17643_IND//365.1587-Pro_Tyr_Ser_METLIN_17740_IND//365.1587-Phe_Glu_Ala_METLIN_19316_IND//365.1587-Phe_Ala_Glu_METLIN_19701_IND//365.1587-Tyr_Pro_Ser_METLIN_19815_IND//365.1587-Ser_Tyr_Pro_METLIN_19998_IND//365.1587-…
M366T98	without.H2OvsSvar.H2O	0.0762	9.09091	FALSE	365.1587-Ala_Phe_Glu_METLIN_15657_IND//365.1587-Tyr_Ser_Pro_METLIN_15925_IND//365.1587-Ala_Glu_Phe_METLIN_16556_IND//365.1587-Glu_Phe_Ala_METLIN_16766_IND//365.1587-Pro_Ser_Tyr_METLIN_17643_IND//365.1587-Pro_Tyr_Ser_METLIN_17740_IND//365.1587-Phe_Glu_Ala_METLIN_19316_IND//365.1587-Phe_Ala_Glu_METLIN_19701_IND//365.1587-Tyr_Pro_Ser_METLIN_19815_IND//365.1587-Ser_Tyr_Pro_METLIN_19998_IND//365.1587-…
M366T98	without.H2OvsRint.H2O	0.0611	8.36	FALSE	365.1587-Ala_Phe_Glu_METLIN_15657_IND//365.1587-Tyr_Ser_Pro_METLIN_15925_IND//365.1587-Ala_Glu_Phe_METLIN_16556_IND//365.1587-Glu_Phe_Ala_METLIN_16766_IND//365.1587-Pro_Ser_Tyr_METLIN_17643_IND//365.1587-Pro_Tyr_Ser_METLIN_17740_IND//365.1587-Phe_Glu_Ala_METLIN_19316_IND//365.1587-Phe_Ala_Glu_METLIN_19701_IND//365.1587-Tyr_Pro_Ser_METLIN_19815_IND//365.1587-Ser_Tyr_Pro_METLIN_19998_IND//365.1587-…
M366T98	without.H2OvsBint.H2O	0.0282	79.94	TRUE	365.1587-Ala_Phe_Glu_METLIN_15657_IND//365.1587-Tyr_Ser_Pro_METLIN_15925_IND//365.1587-Ala_Glu_Phe_METLIN_16556_IND//365.1587-Glu_Phe_Ala_METLIN_16766_IND//365.1587-Pro_Ser_Tyr_METLIN_17643_IND//365.1587-Pro_Tyr_Ser_METLIN_17740_IND//365.1587-Phe_Glu_Ala_METLIN_19316_IND//365.1587-Phe_Ala_Glu_METLIN_19701_IND//365.1587-Tyr_Pro_Ser_METLIN_19815_IND//365.1587-Ser_Tyr_Pro_METLIN_19998_IND//365.1587-…
M366T98	without.H2OvsBxyl.H2O	0.0101	47.04	TRUE	365.1587-Ala_Phe_Glu_METLIN_15657_IND//365.1587-Tyr_Ser_Pro_METLIN_15925_IND//365.1587-Ala_Glu_Phe_METLIN_16556_IND//365.1587-Glu_Phe_Ala_METLIN_16766_IND//365.1587-Pro_Ser_Tyr_METLIN_17643_IND//365.1587-Pro_Tyr_Ser_METLIN_17740_IND//365.1587-Phe_Glu_Ala_METLIN_19316_IND//365.1587-Phe_Ala_Glu_METLIN_19701_IND//365.1587-Tyr_Pro_Ser_METLIN_19815_IND//365.1587-Ser_Tyr_Pro_METLIN_19998_IND//365.1587-…
M366T98	without.H2OvsBthe.H2O	0.021	54.66	TRUE	365.1587-Ala_Phe_Glu_METLIN_15657_IND//365.1587-Tyr_Ser_Pro_METLIN_15925_IND//365.1587-Ala_Glu_Phe_METLIN_16556_IND//365.1587-Glu_Phe_Ala_METLIN_16766_IND//365.1587-Pro_Ser_Tyr_METLIN_17643_IND//365.1587-Pro_Tyr_Ser_METLIN_17740_IND//365.1587-Phe_Glu_Ala_METLIN_19316_IND//365.1587-Phe_Ala_Glu_METLIN_19701_IND//365.1587-Tyr_Pro_Ser_METLIN_19815_IND//365.1587-Ser_Tyr_Pro_METLIN_19998_IND//365.1587-…
M367T259_2	without.H2OvsErec.H2O	0.1486	3.52	FALSE	366.1943-Aspidofractine_KEGG_C09040_2348-67-6//366.1943-16-Methoxytabersonine_KEGG_C11675_IND//366.1960-Retinol_phosphate_METLIN_2270_53859-19-1/
M367T259_2	without.H2OvsSvar.H2O	0.9916	1.04167	FALSE	366.1943-Aspidofractine_KEGG_C09040_2348-67-6//366.1943-16-Methoxytabersonine_KEGG_C11675_IND//366.1960-Retinol_phosphate_METLIN_2270_53859-19-1/
M367T259_2	without.H2OvsRint.H2O	0.0611	2.36	FALSE	366.1943-Aspidofractine_KEGG_C09040_2348-67-6//366.1943-16-Methoxytabersonine_KEGG_C11675_IND//366.1960-Retinol_phosphate_METLIN_2270_53859-19-1/
M367T259_2	without.H2OvsBint.H2O	0.0282	11.34	TRUE	366.1943-Aspidofractine_KEGG_C09040_2348-67-6//366.1943-16-Methoxytabersonine_KEGG_C11675_IND//366.1960-Retinol_phosphate_METLIN_2270_53859-19-1/
M367T259_2	without.H2OvsBxyl.H2O	0.0101	13.37	TRUE	366.1943-Aspidofractine_KEGG_C09040_2348-67-6//366.1943-16-Methoxytabersonine_KEGG_C11675_IND//366.1960-Retinol_phosphate_METLIN_2270_53859-19-1/
M367T259_2	without.H2OvsBthe.H2O	0.021	12.39	TRUE	366.1943-Aspidofractine_KEGG_C09040_2348-67-6//366.1943-16-Methoxytabersonine_KEGG_C11675_IND//366.1960-Retinol_phosphate_METLIN_2270_53859-19-1/
M369T77	without.H2OvsErec.H2O	0.8841	1.63	FALSE	368.1921-Arg_Gly_His_METLIN_16476_IND//368.1921-His_Arg_Gly_METLIN_18786_IND//368.1921-Gly_His_Arg_METLIN_19871_IND//368.1921-His_Gly_Arg_METLIN_21026_IND//368.1921-Gly_Arg_His_METLIN_22057_IND//368.1921-Arg_His_Gly_METLIN_22667_IND/
M369T77	without.H2OvsSvar.H2O	0.9733	1.16279	FALSE	368.1921-Arg_Gly_His_METLIN_16476_IND//368.1921-His_Arg_Gly_METLIN_18786_IND//368.1921-Gly_His_Arg_METLIN_19871_IND//368.1921-His_Gly_Arg_METLIN_21026_IND//368.1921-Gly_Arg_His_METLIN_22057_IND//368.1921-Arg_His_Gly_METLIN_22667_IND/
M369T77	without.H2OvsRint.H2O	0.8748	1.21	FALSE	368.1921-Arg_Gly_His_METLIN_16476_IND//368.1921-His_Arg_Gly_METLIN_18786_IND//368.1921-Gly_His_Arg_METLIN_19871_IND//368.1921-His_Gly_Arg_METLIN_21026_IND//368.1921-Gly_Arg_His_METLIN_22057_IND//368.1921-Arg_His_Gly_METLIN_22667_IND/
M369T77	without.H2OvsBint.H2O	0.0428	109.92	TRUE	368.1921-Arg_Gly_His_METLIN_16476_IND//368.1921-His_Arg_Gly_METLIN_18786_IND//368.1921-Gly_His_Arg_METLIN_19871_IND//368.1921-His_Gly_Arg_METLIN_21026_IND//368.1921-Gly_Arg_His_METLIN_22057_IND//368.1921-Arg_His_Gly_METLIN_22667_IND/
M369T77	without.H2OvsBxyl.H2O	0.0175	6.79	TRUE	368.1921-Arg_Gly_His_METLIN_16476_IND//368.1921-His_Arg_Gly_METLIN_18786_IND//368.1921-Gly_His_Arg_METLIN_19871_IND//368.1921-His_Gly_Arg_METLIN_21026_IND//368.1921-Gly_Arg_His_METLIN_22057_IND//368.1921-Arg_His_Gly_METLIN_22667_IND/
M369T77	without.H2OvsBthe.H2O	0.4014	1.92	FALSE	368.1921-Arg_Gly_His_METLIN_16476_IND//368.1921-His_Arg_Gly_METLIN_18786_IND//368.1921-Gly_His_Arg_METLIN_19871_IND//368.1921-His_Gly_Arg_METLIN_21026_IND//368.1921-Gly_Arg_His_METLIN_22057_IND//368.1921-Arg_His_Gly_METLIN_22667_IND/
M373T188	without.H2OvsErec.H2O	0.9394	0.99	FALSE	372.1645-Pro_Gln_Glu_METLIN_16466_IND//372.1645-Pro_Glu_Gln_METLIN_17296_IND//372.1645-Gln_Pro_Glu_METLIN_21778_IND//372.1645-Gln_Glu_Pro_METLIN_21820_IND//372.1645-Glu_Gln_Pro_METLIN_22510_IND//372.1645-Glu_Pro_Gln_METLIN_23147_IND/
M373T188	without.H2OvsSvar.H2O	0.9733	1.11111	FALSE	372.1645-Pro_Gln_Glu_METLIN_16466_IND//372.1645-Pro_Glu_Gln_METLIN_17296_IND//372.1645-Gln_Pro_Glu_METLIN_21778_IND//372.1645-Gln_Glu_Pro_METLIN_21820_IND//372.1645-Glu_Gln_Pro_METLIN_22510_IND//372.1645-Glu_Pro_Gln_METLIN_23147_IND/
M373T188	without.H2OvsRint.H2O	0.9935	1.12	FALSE	372.1645-Pro_Gln_Glu_METLIN_16466_IND//372.1645-Pro_Glu_Gln_METLIN_17296_IND//372.1645-Gln_Pro_Glu_METLIN_21778_IND//372.1645-Gln_Glu_Pro_METLIN_21820_IND//372.1645-Glu_Gln_Pro_METLIN_22510_IND//372.1645-Glu_Pro_Gln_METLIN_23147_IND/
M373T188	without.H2OvsBint.H2O	0.0282	2.3	TRUE	372.1645-Pro_Gln_Glu_METLIN_16466_IND//372.1645-Pro_Glu_Gln_METLIN_17296_IND//372.1645-Gln_Pro_Glu_METLIN_21778_IND//372.1645-Gln_Glu_Pro_METLIN_21820_IND//372.1645-Glu_Gln_Pro_METLIN_22510_IND//372.1645-Glu_Pro_Gln_METLIN_23147_IND/
M373T188	without.H2OvsBxyl.H2O	0.0101	5.48	TRUE	372.1645-Pro_Gln_Glu_METLIN_16466_IND//372.1645-Pro_Glu_Gln_METLIN_17296_IND//372.1645-Gln_Pro_Glu_METLIN_21778_IND//372.1645-Gln_Glu_Pro_METLIN_21820_IND//372.1645-Glu_Gln_Pro_METLIN_22510_IND//372.1645-Glu_Pro_Gln_METLIN_23147_IND/
M373T188	without.H2OvsBthe.H2O	0.5844	1.21	FALSE	372.1645-Pro_Gln_Glu_METLIN_16466_IND//372.1645-Pro_Glu_Gln_METLIN_17296_IND//372.1645-Gln_Pro_Glu_METLIN_21778_IND//372.1645-Gln_Glu_Pro_METLIN_21820_IND//372.1645-Glu_Gln_Pro_METLIN_22510_IND//372.1645-Glu_Pro_Gln_METLIN_23147_IND/
M376T191	without.H2OvsErec.H2O	0.9628	1	FALSE	375.1464-Met_Glu_Pro_METLIN_16509_IND//375.1464-Pro_Met_Glu_METLIN_16803_IND//375.1464-Glu_Pro_Met_METLIN_17940_IND//375.1464-Pro_Glu_Met_METLIN_18183_IND//375.1464-Met_Pro_Glu_METLIN_21613_IND//375.1464-Glu_Met_Pro_METLIN_23202_IND/
M376T191	without.H2OvsSvar.H2O	0.9916	0.990099	FALSE	375.1464-Met_Glu_Pro_METLIN_16509_IND//375.1464-Pro_Met_Glu_METLIN_16803_IND//375.1464-Glu_Pro_Met_METLIN_17940_IND//375.1464-Pro_Glu_Met_METLIN_18183_IND//375.1464-Met_Pro_Glu_METLIN_21613_IND//375.1464-Glu_Met_Pro_METLIN_23202_IND/
M376T191	without.H2OvsRint.H2O	0.2401	1.25	FALSE	375.1464-Met_Glu_Pro_METLIN_16509_IND//375.1464-Pro_Met_Glu_METLIN_16803_IND//375.1464-Glu_Pro_Met_METLIN_17940_IND//375.1464-Pro_Glu_Met_METLIN_18183_IND//375.1464-Met_Pro_Glu_METLIN_21613_IND//375.1464-Glu_Met_Pro_METLIN_23202_IND/
M376T191	without.H2OvsBint.H2O	0.0282	3.78	TRUE	375.1464-Met_Glu_Pro_METLIN_16509_IND//375.1464-Pro_Met_Glu_METLIN_16803_IND//375.1464-Glu_Pro_Met_METLIN_17940_IND//375.1464-Pro_Glu_Met_METLIN_18183_IND//375.1464-Met_Pro_Glu_METLIN_21613_IND//375.1464-Glu_Met_Pro_METLIN_23202_IND/
M376T191	without.H2OvsBxyl.H2O	0.0101	23.67	TRUE	375.1464-Met_Glu_Pro_METLIN_16509_IND//375.1464-Pro_Met_Glu_METLIN_16803_IND//375.1464-Glu_Pro_Met_METLIN_17940_IND//375.1464-Pro_Glu_Met_METLIN_18183_IND//375.1464-Met_Pro_Glu_METLIN_21613_IND//375.1464-Glu_Met_Pro_METLIN_23202_IND/
M376T191	without.H2OvsBthe.H2O	0.021	2.99	TRUE	375.1464-Met_Glu_Pro_METLIN_16509_IND//375.1464-Pro_Met_Glu_METLIN_16803_IND//375.1464-Glu_Pro_Met_METLIN_17940_IND//375.1464-Pro_Glu_Met_METLIN_18183_IND//375.1464-Met_Pro_Glu_METLIN_21613_IND//375.1464-Glu_Met_Pro_METLIN_23202_IND/
M377T190	without.H2OvsErec.H2O	1	1.43	FALSE	376.1522-Ailanthone_KEGG_C08747_981-15-7//376.1522-Tripdiolide_KEGG_C09202_38647-10-8//376.1522-Euparotin_KEGG_C09434_10191-01-2//376.1522-Eupatundin_KEGG_C09448_20071-53-8/
M377T190	without.H2OvsSvar.H2O	0.9916	0.909091	FALSE	376.1522-Ailanthone_KEGG_C08747_981-15-7//376.1522-Tripdiolide_KEGG_C09202_38647-10-8//376.1522-Euparotin_KEGG_C09434_10191-01-2//376.1522-Eupatundin_KEGG_C09448_20071-53-8/
M377T190	without.H2OvsRint.H2O	0.8748	1.43	FALSE	376.1522-Ailanthone_KEGG_C08747_981-15-7//376.1522-Tripdiolide_KEGG_C09202_38647-10-8//376.1522-Euparotin_KEGG_C09434_10191-01-2//376.1522-Eupatundin_KEGG_C09448_20071-53-8/
M377T190	without.H2OvsBint.H2O	0.0282	8.42	TRUE	376.1522-Ailanthone_KEGG_C08747_981-15-7//376.1522-Tripdiolide_KEGG_C09202_38647-10-8//376.1522-Euparotin_KEGG_C09434_10191-01-2//376.1522-Eupatundin_KEGG_C09448_20071-53-8/
M377T190	without.H2OvsBxyl.H2O	0.0101	83.99	TRUE	376.1522-Ailanthone_KEGG_C08747_981-15-7//376.1522-Tripdiolide_KEGG_C09202_38647-10-8//376.1522-Euparotin_KEGG_C09434_10191-01-2//376.1522-Eupatundin_KEGG_C09448_20071-53-8/
M377T190	without.H2OvsBthe.H2O	0.021	5.3	TRUE	376.1522-Ailanthone_KEGG_C08747_981-15-7//376.1522-Tripdiolide_KEGG_C09202_38647-10-8//376.1522-Euparotin_KEGG_C09434_10191-01-2//376.1522-Eupatundin_KEGG_C09448_20071-53-8/
M396T239_2	without.H2OvsErec.H2O	0.9628	1.15	FALSE	395.2097-Cetraxatebenzylester_KEGG_C03256_IND/
M396T239_2	without.H2OvsSvar.H2O	0.8954	0.806452	FALSE	395.2097-Cetraxatebenzylester_KEGG_C03256_IND/
M396T239_2	without.H2OvsRint.H2O	0.9935	0.97	FALSE	395.2097-Cetraxatebenzylester_KEGG_C03256_IND/
M396T239_2	without.H2OvsBint.H2O	0.0282	4.35	TRUE	395.2097-Cetraxatebenzylester_KEGG_C03256_IND/
M396T239_2	without.H2OvsBxyl.H2O	0.0101	9.54	TRUE	395.2097-Cetraxatebenzylester_KEGG_C03256_IND/
M396T239_2	without.H2OvsBthe.H2O	0.021	3.32	TRUE	395.2097-Cetraxatebenzylester_KEGG_C03256_IND/
M400T64	without.H2OvsErec.H2O	0.1486	9.89	FALSE	399.1794-Phe_Phe_Ser_METLIN_16408_IND//399.1794-Phe_Ala_Tyr_METLIN_16409_IND//399.1794-Tyr_Ala_Phe_METLIN_17624_IND//399.1794-Tyr_Phe_Ala_METLIN_18217_IND//399.1794-Phe_Tyr_Ala_METLIN_21378_IND//399.1794-Ala_Phe_Tyr_METLIN_21386_IND//399.1794-Phe_Ser_Phe_METLIN_22330_IND//399.1794-Ser_Phe_Phe_METLIN_22440_IND//399.1794-Ala_Tyr_Phe_METLIN_22528_IND/
M400T64	without.H2OvsSvar.H2O	0.1913	1.44928	FALSE	399.1794-Phe_Phe_Ser_METLIN_16408_IND//399.1794-Phe_Ala_Tyr_METLIN_16409_IND//399.1794-Tyr_Ala_Phe_METLIN_17624_IND//399.1794-Tyr_Phe_Ala_METLIN_18217_IND//399.1794-Phe_Tyr_Ala_METLIN_21378_IND//399.1794-Ala_Phe_Tyr_METLIN_21386_IND//399.1794-Phe_Ser_Phe_METLIN_22330_IND//399.1794-Ser_Phe_Phe_METLIN_22440_IND//399.1794-Ala_Tyr_Phe_METLIN_22528_IND/
M400T64	without.H2OvsRint.H2O	0.0611	24.86	FALSE	399.1794-Phe_Phe_Ser_METLIN_16408_IND//399.1794-Phe_Ala_Tyr_METLIN_16409_IND//399.1794-Tyr_Ala_Phe_METLIN_17624_IND//399.1794-Tyr_Phe_Ala_METLIN_18217_IND//399.1794-Phe_Tyr_Ala_METLIN_21378_IND//399.1794-Ala_Phe_Tyr_METLIN_21386_IND//399.1794-Phe_Ser_Phe_METLIN_22330_IND//399.1794-Ser_Phe_Phe_METLIN_22440_IND//399.1794-Ala_Tyr_Phe_METLIN_22528_IND/
M400T64	without.H2OvsBint.H2O	1	1	FALSE	399.1794-Phe_Phe_Ser_METLIN_16408_IND//399.1794-Phe_Ala_Tyr_METLIN_16409_IND//399.1794-Tyr_Ala_Phe_METLIN_17624_IND//399.1794-Tyr_Phe_Ala_METLIN_18217_IND//399.1794-Phe_Tyr_Ala_METLIN_21378_IND//399.1794-Ala_Phe_Tyr_METLIN_21386_IND//399.1794-Phe_Ser_Phe_METLIN_22330_IND//399.1794-Ser_Phe_Phe_METLIN_22440_IND//399.1794-Ala_Tyr_Phe_METLIN_22528_IND/
M400T64	without.H2OvsBxyl.H2O	0.419	1.1	FALSE	399.1794-Phe_Phe_Ser_METLIN_16408_IND//399.1794-Phe_Ala_Tyr_METLIN_16409_IND//399.1794-Tyr_Ala_Phe_METLIN_17624_IND//399.1794-Tyr_Phe_Ala_METLIN_18217_IND//399.1794-Phe_Tyr_Ala_METLIN_21378_IND//399.1794-Ala_Phe_Tyr_METLIN_21386_IND//399.1794-Phe_Ser_Phe_METLIN_22330_IND//399.1794-Ser_Phe_Phe_METLIN_22440_IND//399.1794-Ala_Tyr_Phe_METLIN_22528_IND/
M400T64	without.H2OvsBthe.H2O	0.021	0.36	TRUE	399.1794-Phe_Phe_Ser_METLIN_16408_IND//399.1794-Phe_Ala_Tyr_METLIN_16409_IND//399.1794-Tyr_Ala_Phe_METLIN_17624_IND//399.1794-Tyr_Phe_Ala_METLIN_18217_IND//399.1794-Phe_Tyr_Ala_METLIN_21378_IND//399.1794-Ala_Phe_Tyr_METLIN_21386_IND//399.1794-Phe_Ser_Phe_METLIN_22330_IND//399.1794-Ser_Phe_Phe_METLIN_22440_IND//399.1794-Ala_Tyr_Phe_METLIN_22528_IND/
M407T95	without.H2OvsErec.H2O	0.1486	4.6	FALSE	406.1852-Tyr_Gln_Pro_METLIN_17234_IND//406.1852-Trp_Thr_Thr_METLIN_18074_IND//406.1852-Pro_Tyr_Gln_METLIN_19532_IND//406.1852-Gln_Tyr_Pro_METLIN_19807_IND//406.1852-Pro_Gln_Tyr_METLIN_19893_IND//406.1852-Thr_Thr_Trp_METLIN_21379_IND//406.1852-Thr_Trp_Thr_METLIN_21730_IND//406.1852-Tyr_Pro_Gln_METLIN_21996_IND//406.1852-Gln_Pro_Tyr_METLIN_22098_IND//406.1886-Met_Glu_Lys_METLIN_16723_IND//406.1886-…
M407T95	without.H2OvsSvar.H2O	0.1913	1.81818	FALSE	406.1852-Tyr_Gln_Pro_METLIN_17234_IND//406.1852-Trp_Thr_Thr_METLIN_18074_IND//406.1852-Pro_Tyr_Gln_METLIN_19532_IND//406.1852-Gln_Tyr_Pro_METLIN_19807_IND//406.1852-Pro_Gln_Tyr_METLIN_19893_IND//406.1852-Thr_Thr_Trp_METLIN_21379_IND//406.1852-Thr_Trp_Thr_METLIN_21730_IND//406.1852-Tyr_Pro_Gln_METLIN_21996_IND//406.1852-Gln_Pro_Tyr_METLIN_22098_IND//406.1886-Met_Glu_Lys_METLIN_16723_IND//406.1886-…
M407T95	without.H2OvsRint.H2O	0.0611	27.25	FALSE	406.1852-Tyr_Gln_Pro_METLIN_17234_IND//406.1852-Trp_Thr_Thr_METLIN_18074_IND//406.1852-Pro_Tyr_Gln_METLIN_19532_IND//406.1852-Gln_Tyr_Pro_METLIN_19807_IND//406.1852-Pro_Gln_Tyr_METLIN_19893_IND//406.1852-Thr_Thr_Trp_METLIN_21379_IND//406.1852-Thr_Trp_Thr_METLIN_21730_IND//406.1852-Tyr_Pro_Gln_METLIN_21996_IND//406.1852-Gln_Pro_Tyr_METLIN_22098_IND//406.1886-Met_Glu_Lys_METLIN_16723_IND//406.1886-…
M407T95	without.H2OvsBint.H2O	0.0282	41.79	TRUE	406.1852-Tyr_Gln_Pro_METLIN_17234_IND//406.1852-Trp_Thr_Thr_METLIN_18074_IND//406.1852-Pro_Tyr_Gln_METLIN_19532_IND//406.1852-Gln_Tyr_Pro_METLIN_19807_IND//406.1852-Pro_Gln_Tyr_METLIN_19893_IND//406.1852-Thr_Thr_Trp_METLIN_21379_IND//406.1852-Thr_Trp_Thr_METLIN_21730_IND//406.1852-Tyr_Pro_Gln_METLIN_21996_IND//406.1852-Gln_Pro_Tyr_METLIN_22098_IND//406.1886-Met_Glu_Lys_METLIN_16723_IND//406.1886-…
M407T95	without.H2OvsBxyl.H2O	0.0101	28.18	TRUE	406.1852-Tyr_Gln_Pro_METLIN_17234_IND//406.1852-Trp_Thr_Thr_METLIN_18074_IND//406.1852-Pro_Tyr_Gln_METLIN_19532_IND//406.1852-Gln_Tyr_Pro_METLIN_19807_IND//406.1852-Pro_Gln_Tyr_METLIN_19893_IND//406.1852-Thr_Thr_Trp_METLIN_21379_IND//406.1852-Thr_Trp_Thr_METLIN_21730_IND//406.1852-Tyr_Pro_Gln_METLIN_21996_IND//406.1852-Gln_Pro_Tyr_METLIN_22098_IND//406.1886-Met_Glu_Lys_METLIN_16723_IND//406.1886-…
M407T95	without.H2OvsBthe.H2O	0.021	38.33	TRUE	406.1852-Tyr_Gln_Pro_METLIN_17234_IND//406.1852-Trp_Thr_Thr_METLIN_18074_IND//406.1852-Pro_Tyr_Gln_METLIN_19532_IND//406.1852-Gln_Tyr_Pro_METLIN_19807_IND//406.1852-Pro_Gln_Tyr_METLIN_19893_IND//406.1852-Thr_Thr_Trp_METLIN_21379_IND//406.1852-Thr_Trp_Thr_METLIN_21730_IND//406.1852-Tyr_Pro_Gln_METLIN_21996_IND//406.1852-Gln_Pro_Tyr_METLIN_22098_IND//406.1886-Met_Glu_Lys_METLIN_16723_IND//406.1886-…
M427T225	without.H2OvsErec.H2O	0.9628	1.02	FALSE	426.2519-N,O-Didesmethylverapamil_METLIN_3013_71539-09-8/
M427T225	without.H2OvsSvar.H2O	0.9733	1	FALSE	426.2519-N,O-Didesmethylverapamil_METLIN_3013_71539-09-8/
M427T225	without.H2OvsRint.H2O	0.8748	1.05	FALSE	426.2519-N,O-Didesmethylverapamil_METLIN_3013_71539-09-8/
M427T225	without.H2OvsBint.H2O	0.0282	4.17	TRUE	426.2519-N,O-Didesmethylverapamil_METLIN_3013_71539-09-8/
M427T225	without.H2OvsBxyl.H2O	0.0101	6.9	TRUE	426.2519-N,O-Didesmethylverapamil_METLIN_3013_71539-09-8/
M427T225	without.H2OvsBthe.H2O	0.021	2.66	TRUE	426.2519-N,O-Didesmethylverapamil_METLIN_3013_71539-09-8/
M428T225	without.H2OvsErec.H2O	0.3734	1.11	FALSE	427.2487-Anandamide_0-phosphate_METLIN_36675_IND/
M428T225	without.H2OvsSvar.H2O	0.1913	1.07527	FALSE	427.2487-Anandamide_0-phosphate_METLIN_36675_IND/
M428T225	without.H2OvsRint.H2O	0.8748	1.11	FALSE	427.2487-Anandamide_0-phosphate_METLIN_36675_IND/
M428T225	without.H2OvsBint.H2O	0.0282	4.64	TRUE	427.2487-Anandamide_0-phosphate_METLIN_36675_IND/
M428T225	without.H2OvsBxyl.H2O	0.0101	7.71	TRUE	427.2487-Anandamide_0-phosphate_METLIN_36675_IND/
M428T225	without.H2OvsBthe.H2O	0.021	2.94	TRUE	427.2487-Anandamide_0-phosphate_METLIN_36675_IND/
M438T267	without.H2OvsErec.H2O	0.9107	1.26	FALSE	437.2139-monodeallyalmitrine_METLIN_925_118448-53-6//437.2202-Decaline_KEGG_C10589_14727-56-1/
M438T267	without.H2OvsSvar.H2O	0.6967	0.649351	FALSE	437.2139-monodeallyalmitrine_METLIN_925_118448-53-6//437.2202-Decaline_KEGG_C10589_14727-56-1/
M438T267	without.H2OvsRint.H2O	0.9747	1.07	FALSE	437.2139-monodeallyalmitrine_METLIN_925_118448-53-6//437.2202-Decaline_KEGG_C10589_14727-56-1/
M438T267	without.H2OvsBint.H2O	0.0282	20.61	TRUE	437.2139-monodeallyalmitrine_METLIN_925_118448-53-6//437.2202-Decaline_KEGG_C10589_14727-56-1/
M438T267	without.H2OvsBxyl.H2O	0.0101	0.18	TRUE	437.2139-monodeallyalmitrine_METLIN_925_118448-53-6//437.2202-Decaline_KEGG_C10589_14727-56-1/
M438T267	without.H2OvsBthe.H2O	0.057	0.33	FALSE	437.2139-monodeallyalmitrine_METLIN_925_118448-53-6//437.2202-Decaline_KEGG_C10589_14727-56-1/
M440T308	without.H2OvsErec.H2O	0.1486	3.93	FALSE	439.2292-Arg_Gln_His_METLIN_16068_IND//439.2292-His_Arg_Gln_METLIN_17898_IND//439.2292-His_Gln_Arg_METLIN_19726_IND//439.2292-Gln_Arg_His_METLIN_20393_IND//439.2292-Gln_His_Arg_METLIN_21630_IND//439.2292-Arg_His_Gln_METLIN_23547_IND/
M440T308	without.H2OvsSvar.H2O	1	1.04167	FALSE	439.2292-Arg_Gln_His_METLIN_16068_IND//439.2292-His_Arg_Gln_METLIN_17898_IND//439.2292-His_Gln_Arg_METLIN_19726_IND//439.2292-Gln_Arg_His_METLIN_20393_IND//439.2292-Gln_His_Arg_METLIN_21630_IND//439.2292-Arg_His_Gln_METLIN_23547_IND/
M440T308	without.H2OvsRint.H2O	0.0611	2.29	FALSE	439.2292-Arg_Gln_His_METLIN_16068_IND//439.2292-His_Arg_Gln_METLIN_17898_IND//439.2292-His_Gln_Arg_METLIN_19726_IND//439.2292-Gln_Arg_His_METLIN_20393_IND//439.2292-Gln_His_Arg_METLIN_21630_IND//439.2292-Arg_His_Gln_METLIN_23547_IND/
M440T308	without.H2OvsBint.H2O	0.0282	5.17	TRUE	439.2292-Arg_Gln_His_METLIN_16068_IND//439.2292-His_Arg_Gln_METLIN_17898_IND//439.2292-His_Gln_Arg_METLIN_19726_IND//439.2292-Gln_Arg_His_METLIN_20393_IND//439.2292-Gln_His_Arg_METLIN_21630_IND//439.2292-Arg_His_Gln_METLIN_23547_IND/
M440T308	without.H2OvsBxyl.H2O	0.0101	3.58	TRUE	439.2292-Arg_Gln_His_METLIN_16068_IND//439.2292-His_Arg_Gln_METLIN_17898_IND//439.2292-His_Gln_Arg_METLIN_19726_IND//439.2292-Gln_Arg_His_METLIN_20393_IND//439.2292-Gln_His_Arg_METLIN_21630_IND//439.2292-Arg_His_Gln_METLIN_23547_IND/
M440T308	without.H2OvsBthe.H2O	0.021	4.01	TRUE	439.2292-Arg_Gln_His_METLIN_16068_IND//439.2292-His_Arg_Gln_METLIN_17898_IND//439.2292-His_Gln_Arg_METLIN_19726_IND//439.2292-Gln_Arg_His_METLIN_20393_IND//439.2292-Gln_His_Arg_METLIN_21630_IND//439.2292-Arg_His_Gln_METLIN_23547_IND/
M449T360_2	without.H2OvsErec.H2O	0.9907	1.03	FALSE	448.2614-16alpha,17alpha-Dihydroxyprogesteroneacetophenide_KEGG_C14674_1179-87-9/
M449T360_2	without.H2OvsSvar.H2O	0.9916	1	FALSE	448.2614-16alpha,17alpha-Dihydroxyprogesteroneacetophenide_KEGG_C14674_1179-87-9/
M449T360_2	without.H2OvsRint.H2O	0.4254	1.34	FALSE	448.2614-16alpha,17alpha-Dihydroxyprogesteroneacetophenide_KEGG_C14674_1179-87-9/
M449T360_2	without.H2OvsBint.H2O	0.2126	1.2	FALSE	448.2614-16alpha,17alpha-Dihydroxyprogesteroneacetophenide_KEGG_C14674_1179-87-9/
M449T360_2	without.H2OvsBxyl.H2O	0.0101	1.57	TRUE	448.2614-16alpha,17alpha-Dihydroxyprogesteroneacetophenide_KEGG_C14674_1179-87-9/
M449T360_2	without.H2OvsBthe.H2O	0.021	5.31	TRUE	448.2614-16alpha,17alpha-Dihydroxyprogesteroneacetophenide_KEGG_C14674_1179-87-9/
M491T330	without.H2OvsErec.H2O	0.6496	1.18	FALSE	490.225-glimepiride_METLIN_4056_93479-97-1//490.225-Glimepiride_KEGG_C07669_93479-97-1/
M491T330	without.H2OvsSvar.H2O	0.9733	1	FALSE	490.225-glimepiride_METLIN_4056_93479-97-1//490.225-Glimepiride_KEGG_C07669_93479-97-1/
M491T330	without.H2OvsRint.H2O	0.0611	5.68	FALSE	490.225-glimepiride_METLIN_4056_93479-97-1//490.225-Glimepiride_KEGG_C07669_93479-97-1/
M491T330	without.H2OvsBint.H2O	0.0282	3.66	TRUE	490.225-glimepiride_METLIN_4056_93479-97-1//490.225-Glimepiride_KEGG_C07669_93479-97-1/
M491T330	without.H2OvsBxyl.H2O	0.0101	8.22	TRUE	490.225-glimepiride_METLIN_4056_93479-97-1//490.225-Glimepiride_KEGG_C07669_93479-97-1/
M491T330	without.H2OvsBthe.H2O	0.021	2.54	TRUE	490.225-glimepiride_METLIN_4056_93479-97-1//490.225-Glimepiride_KEGG_C07669_93479-97-1/
M514T296	without.H2OvsErec.H2O	1	1.02	FALSE	513.2587-(D-Ala(2)-mephe(4)-gly-ol(5))enkephalin_KEGG_C11318_78123-71-4/
M514T296	without.H2OvsSvar.H2O	0.8954	1.05263	FALSE	513.2587-(D-Ala(2)-mephe(4)-gly-ol(5))enkephalin_KEGG_C11318_78123-71-4/
M514T296	without.H2OvsRint.H2O	0.9935	0.9	FALSE	513.2587-(D-Ala(2)-mephe(4)-gly-ol(5))enkephalin_KEGG_C11318_78123-71-4/
M514T296	without.H2OvsBint.H2O	0.2126	1.59	FALSE	513.2587-(D-Ala(2)-mephe(4)-gly-ol(5))enkephalin_KEGG_C11318_78123-71-4/
M514T296	without.H2OvsBxyl.H2O	0.0101	6.01	TRUE	513.2587-(D-Ala(2)-mephe(4)-gly-ol(5))enkephalin_KEGG_C11318_78123-71-4/
M514T296	without.H2OvsBthe.H2O	0.3185	1.34	FALSE	513.2587-(D-Ala(2)-mephe(4)-gly-ol(5))enkephalin_KEGG_C11318_78123-71-4/
M542T239	without.H2OvsErec.H2O	0.662	5.62	FALSE	541.2921-Psychosinesulfate_KEGG_C02744_IND/
M542T239	without.H2OvsSvar.H2O	0.1177	50	FALSE	541.2921-Psychosinesulfate_KEGG_C02744_IND/
M542T239	without.H2OvsRint.H2O	0.099	149.86	FALSE	541.2921-Psychosinesulfate_KEGG_C02744_IND/
M542T239	without.H2OvsBint.H2O	0.0428	29.64	TRUE	541.2921-Psychosinesulfate_KEGG_C02744_IND/
M542T239	without.H2OvsBxyl.H2O	0.0262	6.5	TRUE	541.2921-Psychosinesulfate_KEGG_C02744_IND/
M542T239	without.H2OvsBthe.H2O	0.0331	18.84	TRUE	541.2921-Psychosinesulfate_KEGG_C02744_IND/
M671T371	without.H2OvsErec.H2O	0.1486	3.26	FALSE	670.4057-D-Phosphatidylglycerol_METLIN_4194_IND/
M671T371	without.H2OvsSvar.H2O	0.3849	1.21951	FALSE	670.4057-D-Phosphatidylglycerol_METLIN_4194_IND/
M671T371	without.H2OvsRint.H2O	0.0611	5.38	FALSE	670.4057-D-Phosphatidylglycerol_METLIN_4194_IND/
M671T371	without.H2OvsBint.H2O	0.3577	0.84	FALSE	670.4057-D-Phosphatidylglycerol_METLIN_4194_IND/
M671T371	without.H2OvsBxyl.H2O	0.0101	0.38	TRUE	670.4057-D-Phosphatidylglycerol_METLIN_4194_IND/
M671T371	without.H2OvsBthe.H2O	0.021	2.14	TRUE	670.4057-D-Phosphatidylglycerol_METLIN_4194_IND/
M75T106	without.H2OvsErec.H2O	0.9394	1.04	FALSE	74.03678-3-Hydroxypropanal_HMDB_HMDB03453_2134-29-4//74.03678-D-Lactaldehyde_HMDB_HMDB06458_747536//74.03678-Lactaldehyde_HMDB_HMDB03052_598-35-6//74.03678-Propionic_acid_HMDB_HMDB00237_79-09-4//74.03678-Lactaldehyde_METLIN_3214_598-35-6//74.03678-Propionic_acid_METLIN_3215_79-09-4//74.03680-Propanoate_KEGG_C00163_79-09-4//74.03680-(S)-Lactaldehyde_KEGG_C00424_598-35-6//74.03680-(R)-Lactaldehyde_…
M75T106	without.H2OvsSvar.H2O	1	1.0101	FALSE	74.03678-3-Hydroxypropanal_HMDB_HMDB03453_2134-29-4//74.03678-D-Lactaldehyde_HMDB_HMDB06458_747536//74.03678-Lactaldehyde_HMDB_HMDB03052_598-35-6//74.03678-Propionic_acid_HMDB_HMDB00237_79-09-4//74.03678-Lactaldehyde_METLIN_3214_598-35-6//74.03678-Propionic_acid_METLIN_3215_79-09-4//74.03680-Propanoate_KEGG_C00163_79-09-4//74.03680-(S)-Lactaldehyde_KEGG_C00424_598-35-6//74.03680-(R)-Lactaldehyde_…
M75T106	without.H2OvsRint.H2O	0.8179	1.13	FALSE	74.03678-3-Hydroxypropanal_HMDB_HMDB03453_2134-29-4//74.03678-D-Lactaldehyde_HMDB_HMDB06458_747536//74.03678-Lactaldehyde_HMDB_HMDB03052_598-35-6//74.03678-Propionic_acid_HMDB_HMDB00237_79-09-4//74.03678-Lactaldehyde_METLIN_3214_598-35-6//74.03678-Propionic_acid_METLIN_3215_79-09-4//74.03680-Propanoate_KEGG_C00163_79-09-4//74.03680-(S)-Lactaldehyde_KEGG_C00424_598-35-6//74.03680-(R)-Lactaldehyde_…
M75T106	without.H2OvsBint.H2O	0.0282	4.29	TRUE	74.03678-3-Hydroxypropanal_HMDB_HMDB03453_2134-29-4//74.03678-D-Lactaldehyde_HMDB_HMDB06458_747536//74.03678-Lactaldehyde_HMDB_HMDB03052_598-35-6//74.03678-Propionic_acid_HMDB_HMDB00237_79-09-4//74.03678-Lactaldehyde_METLIN_3214_598-35-6//74.03678-Propionic_acid_METLIN_3215_79-09-4//74.03680-Propanoate_KEGG_C00163_79-09-4//74.03680-(S)-Lactaldehyde_KEGG_C00424_598-35-6//74.03680-(R)-Lactaldehyde_…
M75T106	without.H2OvsBxyl.H2O	0.0101	6	TRUE	74.03678-3-Hydroxypropanal_HMDB_HMDB03453_2134-29-4//74.03678-D-Lactaldehyde_HMDB_HMDB06458_747536//74.03678-Lactaldehyde_HMDB_HMDB03052_598-35-6//74.03678-Propionic_acid_HMDB_HMDB00237_79-09-4//74.03678-Lactaldehyde_METLIN_3214_598-35-6//74.03678-Propionic_acid_METLIN_3215_79-09-4//74.03680-Propanoate_KEGG_C00163_79-09-4//74.03680-(S)-Lactaldehyde_KEGG_C00424_598-35-6//74.03680-(R)-Lactaldehyde_…
M75T106	without.H2OvsBthe.H2O	0.021	4.83	TRUE	74.03678-3-Hydroxypropanal_HMDB_HMDB03453_2134-29-4//74.03678-D-Lactaldehyde_HMDB_HMDB06458_747536//74.03678-Lactaldehyde_HMDB_HMDB03052_598-35-6//74.03678-Propionic_acid_HMDB_HMDB00237_79-09-4//74.03678-Lactaldehyde_METLIN_3214_598-35-6//74.03678-Propionic_acid_METLIN_3215_79-09-4//74.03680-Propanoate_KEGG_C00163_79-09-4//74.03680-(S)-Lactaldehyde_KEGG_C00424_598-35-6//74.03680-(R)-Lactaldehyde_…

## Sheet: Glucose
name	Group	pvalueGlc	FoldGlc	StatGlc	annotation_khm_complete (Public database / matching only mz , lower level of confiddence than in-house database)
M112T496	without.GlcvsErec.Glc	0.0284	7.98	TRUE	113.0477-1-Pyrroline-5-carboxylic_acid_METLIN_3240_2906-39-0//113.0477-L-d-1-Pyrroline-5-carboxylic_acid_HMDB_HMDB01301_2906-39-0//113.0477-1-Pyrroline-2-carboxylate_KEGG_C03564_IND//113.0477-(S)-1-Pyrroline-5-carboxylate_KEGG_C03912_IND//113.0477-delta1-Pyrroline2-carboxylate_KEGG_C04027_IND//113.0477-3,4-Dihydro-2H-Pyrrole-2-carboxylate_KEGG_C04322_IND//113.0477-Glutarimide_KEGG_C07275_1121-89-…
M112T496	without.GlcvsSvar.Glc	0.021	2.77778	TRUE	113.0477-1-Pyrroline-5-carboxylic_acid_METLIN_3240_2906-39-0//113.0477-L-d-1-Pyrroline-5-carboxylic_acid_HMDB_HMDB01301_2906-39-0//113.0477-1-Pyrroline-2-carboxylate_KEGG_C03564_IND//113.0477-(S)-1-Pyrroline-5-carboxylate_KEGG_C03912_IND//113.0477-delta1-Pyrroline2-carboxylate_KEGG_C04027_IND//113.0477-3,4-Dihydro-2H-Pyrrole-2-carboxylate_KEGG_C04322_IND//113.0477-Glutarimide_KEGG_C07275_1121-89-…
M112T496	without.GlcvsRint.Glc	0.0389	5.48	TRUE	113.0477-1-Pyrroline-5-carboxylic_acid_METLIN_3240_2906-39-0//113.0477-L-d-1-Pyrroline-5-carboxylic_acid_HMDB_HMDB01301_2906-39-0//113.0477-1-Pyrroline-2-carboxylate_KEGG_C03564_IND//113.0477-(S)-1-Pyrroline-5-carboxylate_KEGG_C03912_IND//113.0477-delta1-Pyrroline2-carboxylate_KEGG_C04027_IND//113.0477-3,4-Dihydro-2H-Pyrrole-2-carboxylate_KEGG_C04322_IND//113.0477-Glutarimide_KEGG_C07275_1121-89-…
M112T496	without.GlcvsBint.Glc	0.0601	1.72	FALSE	113.0477-1-Pyrroline-5-carboxylic_acid_METLIN_3240_2906-39-0//113.0477-L-d-1-Pyrroline-5-carboxylic_acid_HMDB_HMDB01301_2906-39-0//113.0477-1-Pyrroline-2-carboxylate_KEGG_C03564_IND//113.0477-(S)-1-Pyrroline-5-carboxylate_KEGG_C03912_IND//113.0477-delta1-Pyrroline2-carboxylate_KEGG_C04027_IND//113.0477-3,4-Dihydro-2H-Pyrrole-2-carboxylate_KEGG_C04322_IND//113.0477-Glutarimide_KEGG_C07275_1121-89-…
M112T496	without.GlcvsBxyl.Glc	0.7907	0.87	FALSE	113.0477-1-Pyrroline-5-carboxylic_acid_METLIN_3240_2906-39-0//113.0477-L-d-1-Pyrroline-5-carboxylic_acid_HMDB_HMDB01301_2906-39-0//113.0477-1-Pyrroline-2-carboxylate_KEGG_C03564_IND//113.0477-(S)-1-Pyrroline-5-carboxylate_KEGG_C03912_IND//113.0477-delta1-Pyrroline2-carboxylate_KEGG_C04027_IND//113.0477-3,4-Dihydro-2H-Pyrrole-2-carboxylate_KEGG_C04322_IND//113.0477-Glutarimide_KEGG_C07275_1121-89-…
M112T496	without.GlcvsBthe.Glc	0.4845	1.1	FALSE	113.0477-1-Pyrroline-5-carboxylic_acid_METLIN_3240_2906-39-0//113.0477-L-d-1-Pyrroline-5-carboxylic_acid_HMDB_HMDB01301_2906-39-0//113.0477-1-Pyrroline-2-carboxylate_KEGG_C03564_IND//113.0477-(S)-1-Pyrroline-5-carboxylate_KEGG_C03912_IND//113.0477-delta1-Pyrroline2-carboxylate_KEGG_C04027_IND//113.0477-3,4-Dihydro-2H-Pyrrole-2-carboxylate_KEGG_C04322_IND//113.0477-Glutarimide_KEGG_C07275_1121-89-…
M113T495	without.GlcvsErec.Glc	0.0284	9.79	TRUE	114.0503-Diallylsulfide_KEGG_C08370_592-88-1/
M113T495	without.GlcvsSvar.Glc	0.021	3.44828	TRUE	114.0503-Diallylsulfide_KEGG_C08370_592-88-1/
M113T495	without.GlcvsRint.Glc	0.3203	5.19	FALSE	114.0503-Diallylsulfide_KEGG_C08370_592-88-1/
M113T495	without.GlcvsBint.Glc	0.0601	1.83	FALSE	114.0503-Diallylsulfide_KEGG_C08370_592-88-1/
M113T495	without.GlcvsBxyl.Glc	0.1414	0.68	FALSE	114.0503-Diallylsulfide_KEGG_C08370_592-88-1/
M113T495	without.GlcvsBthe.Glc	0.6546	1.11	FALSE	114.0503-Diallylsulfide_KEGG_C08370_592-88-1/
M119T155	without.GlcvsErec.Glc	0.6663	1.46	FALSE	120.0245-3-Methylthiopropionic_acid_HMDB_HMDB01527_646-01-5//120.0245-3-(Methylthio)propionicacid_KEGG_C08276_646-01-5//120.0245-Sulfolane_METLIN_652_126-33-0//120.0245-3-Methylthiopropionic_acid_METLIN_6300_IND/
M119T155	without.GlcvsSvar.Glc	0.1987	0.719424	FALSE	120.0245-3-Methylthiopropionic_acid_HMDB_HMDB01527_646-01-5//120.0245-3-(Methylthio)propionicacid_KEGG_C08276_646-01-5//120.0245-Sulfolane_METLIN_652_126-33-0//120.0245-3-Methylthiopropionic_acid_METLIN_6300_IND/
M119T155	without.GlcvsRint.Glc	0.1068	0.52	FALSE	120.0245-3-Methylthiopropionic_acid_HMDB_HMDB01527_646-01-5//120.0245-3-(Methylthio)propionicacid_KEGG_C08276_646-01-5//120.0245-Sulfolane_METLIN_652_126-33-0//120.0245-3-Methylthiopropionic_acid_METLIN_6300_IND/
M119T155	without.GlcvsBint.Glc	0.0381	9.29	TRUE	120.0245-3-Methylthiopropionic_acid_HMDB_HMDB01527_646-01-5//120.0245-3-(Methylthio)propionicacid_KEGG_C08276_646-01-5//120.0245-Sulfolane_METLIN_652_126-33-0//120.0245-3-Methylthiopropionic_acid_METLIN_6300_IND/
M119T155	without.GlcvsBxyl.Glc	0.0201	11.69	TRUE	120.0245-3-Methylthiopropionic_acid_HMDB_HMDB01527_646-01-5//120.0245-3-(Methylthio)propionicacid_KEGG_C08276_646-01-5//120.0245-Sulfolane_METLIN_652_126-33-0//120.0245-3-Methylthiopropionic_acid_METLIN_6300_IND/
M119T155	without.GlcvsBthe.Glc	0.0246	7.2	TRUE	120.0245-3-Methylthiopropionic_acid_HMDB_HMDB01527_646-01-5//120.0245-3-(Methylthio)propionicacid_KEGG_C08276_646-01-5//120.0245-Sulfolane_METLIN_652_126-33-0//120.0245-3-Methylthiopropionic_acid_METLIN_6300_IND/
M125T394	without.GlcvsErec.Glc	0.0284	11.82	TRUE	126.0082-Dimethyl_phosphate_METLIN_2928_813-78-5//126.0082-2-Hydroxyethylphosphonate_KEGG_C06451_IND/
M125T394	without.GlcvsSvar.Glc	0.021	6.25	TRUE	126.0082-Dimethyl_phosphate_METLIN_2928_813-78-5//126.0082-2-Hydroxyethylphosphonate_KEGG_C06451_IND/
M125T394	without.GlcvsRint.Glc	0.0389	6.56	TRUE	126.0082-Dimethyl_phosphate_METLIN_2928_813-78-5//126.0082-2-Hydroxyethylphosphonate_KEGG_C06451_IND/
M125T394	without.GlcvsBint.Glc	0.0381	6.88	TRUE	126.0082-Dimethyl_phosphate_METLIN_2928_813-78-5//126.0082-2-Hydroxyethylphosphonate_KEGG_C06451_IND/
M125T394	without.GlcvsBxyl.Glc	0.6168	1.11	FALSE	126.0082-Dimethyl_phosphate_METLIN_2928_813-78-5//126.0082-2-Hydroxyethylphosphonate_KEGG_C06451_IND/
M125T394	without.GlcvsBthe.Glc	0.8573	1.01	FALSE	126.0082-Dimethyl_phosphate_METLIN_2928_813-78-5//126.0082-2-Hydroxyethylphosphonate_KEGG_C06451_IND/
M154T355	without.GlcvsErec.Glc	0.0284	17.45	TRUE	155.0946-Retronecine_KEGG_C06177_480-85-3//155.0946-Arecoline_KEGG_C10129_63-75-2//155.0946-Heliotridine_KEGG_C10321_520-63-8//155.0946-Scopoline_KEGG_C10866_487-27-4/
M154T355	without.GlcvsSvar.Glc	0.5219	0.662252	FALSE	155.0946-Retronecine_KEGG_C06177_480-85-3//155.0946-Arecoline_KEGG_C10129_63-75-2//155.0946-Heliotridine_KEGG_C10321_520-63-8//155.0946-Scopoline_KEGG_C10866_487-27-4/
M154T355	without.GlcvsRint.Glc	0.0389	8.17	TRUE	155.0946-Retronecine_KEGG_C06177_480-85-3//155.0946-Arecoline_KEGG_C10129_63-75-2//155.0946-Heliotridine_KEGG_C10321_520-63-8//155.0946-Scopoline_KEGG_C10866_487-27-4/
M154T355	without.GlcvsBint.Glc	0.2839	2.3	FALSE	155.0946-Retronecine_KEGG_C06177_480-85-3//155.0946-Arecoline_KEGG_C10129_63-75-2//155.0946-Heliotridine_KEGG_C10321_520-63-8//155.0946-Scopoline_KEGG_C10866_487-27-4/
M154T355	without.GlcvsBxyl.Glc	0.0201	2.46	TRUE	155.0946-Retronecine_KEGG_C06177_480-85-3//155.0946-Arecoline_KEGG_C10129_63-75-2//155.0946-Heliotridine_KEGG_C10321_520-63-8//155.0946-Scopoline_KEGG_C10866_487-27-4/
M154T355	without.GlcvsBthe.Glc	0.0246	4.66	TRUE	155.0946-Retronecine_KEGG_C06177_480-85-3//155.0946-Arecoline_KEGG_C10129_63-75-2//155.0946-Heliotridine_KEGG_C10321_520-63-8//155.0946-Scopoline_KEGG_C10866_487-27-4/
M154T383	without.GlcvsErec.Glc	0.0284	15.06	TRUE	155.0946-Retronecine_KEGG_C06177_480-85-3//155.0946-Arecoline_KEGG_C10129_63-75-2//155.0946-Heliotridine_KEGG_C10321_520-63-8//155.0946-Scopoline_KEGG_C10866_487-27-4/
M154T383	without.GlcvsSvar.Glc	0.8733	0.869565	FALSE	155.0946-Retronecine_KEGG_C06177_480-85-3//155.0946-Arecoline_KEGG_C10129_63-75-2//155.0946-Heliotridine_KEGG_C10321_520-63-8//155.0946-Scopoline_KEGG_C10866_487-27-4/
M154T383	without.GlcvsRint.Glc	0.0389	7.61	TRUE	155.0946-Retronecine_KEGG_C06177_480-85-3//155.0946-Arecoline_KEGG_C10129_63-75-2//155.0946-Heliotridine_KEGG_C10321_520-63-8//155.0946-Scopoline_KEGG_C10866_487-27-4/
M154T383	without.GlcvsBint.Glc	0.2839	2.43	FALSE	155.0946-Retronecine_KEGG_C06177_480-85-3//155.0946-Arecoline_KEGG_C10129_63-75-2//155.0946-Heliotridine_KEGG_C10321_520-63-8//155.0946-Scopoline_KEGG_C10866_487-27-4/
M154T383	without.GlcvsBxyl.Glc	0.2002	1.62	FALSE	155.0946-Retronecine_KEGG_C06177_480-85-3//155.0946-Arecoline_KEGG_C10129_63-75-2//155.0946-Heliotridine_KEGG_C10321_520-63-8//155.0946-Scopoline_KEGG_C10866_487-27-4/
M154T383	without.GlcvsBthe.Glc	0.2146	3.72	FALSE	155.0946-Retronecine_KEGG_C06177_480-85-3//155.0946-Arecoline_KEGG_C10129_63-75-2//155.0946-Heliotridine_KEGG_C10321_520-63-8//155.0946-Scopoline_KEGG_C10866_487-27-4/
M161T482	without.GlcvsErec.Glc	0.0753	1.5	FALSE	162.0641-Gly_Ser_METLIN_23745_IND//162.0641-Ser_Gly_METLIN_24039_IND/
M161T482	without.GlcvsSvar.Glc	0.021	1.88679	TRUE	162.0641-Gly_Ser_METLIN_23745_IND//162.0641-Ser_Gly_METLIN_24039_IND/
M161T482	without.GlcvsRint.Glc	0.3203	1.31	FALSE	162.0641-Gly_Ser_METLIN_23745_IND//162.0641-Ser_Gly_METLIN_24039_IND/
M161T482	without.GlcvsBint.Glc	0.5572	1.6	FALSE	162.0641-Gly_Ser_METLIN_23745_IND//162.0641-Ser_Gly_METLIN_24039_IND/
M161T482	without.GlcvsBxyl.Glc	0.0201	7.62	TRUE	162.0641-Gly_Ser_METLIN_23745_IND//162.0641-Ser_Gly_METLIN_24039_IND/
M161T482	without.GlcvsBthe.Glc	0.0246	6.27	TRUE	162.0641-Gly_Ser_METLIN_23745_IND//162.0641-Ser_Gly_METLIN_24039_IND/
M165T266	without.GlcvsErec.Glc	0.4834	1.48	FALSE	166.0313-ThiopurineS-methylether_KEGG_C03542_IND//166.0313-6-Methylmercaptopurine_METLIN_504_50-66-8/
M165T266	without.GlcvsSvar.Glc	0.5219	1.21951	FALSE	166.0313-ThiopurineS-methylether_KEGG_C03542_IND//166.0313-6-Methylmercaptopurine_METLIN_504_50-66-8/
M165T266	without.GlcvsRint.Glc	0.4276	0.88	FALSE	166.0313-ThiopurineS-methylether_KEGG_C03542_IND//166.0313-6-Methylmercaptopurine_METLIN_504_50-66-8/
M165T266	without.GlcvsBint.Glc	0.2255	1.65	FALSE	166.0313-ThiopurineS-methylether_KEGG_C03542_IND//166.0313-6-Methylmercaptopurine_METLIN_504_50-66-8/
M165T266	without.GlcvsBxyl.Glc	0.0201	6.41	TRUE	166.0313-ThiopurineS-methylether_KEGG_C03542_IND//166.0313-6-Methylmercaptopurine_METLIN_504_50-66-8/
M165T266	without.GlcvsBthe.Glc	0.0246	6.09	TRUE	166.0313-ThiopurineS-methylether_KEGG_C03542_IND//166.0313-6-Methylmercaptopurine_METLIN_504_50-66-8/
M167T94	without.GlcvsErec.Glc	1	0.94	FALSE	168.0786-4-Hydroxy-3-methoxyphenethyl_alcohol_METLIN_3803_2380-78-1//168.0790-N-Trimethyl-2-aminoethylphosphonate_KEGG_C06459_IND/
M167T94	without.GlcvsSvar.Glc	0.8733	0.917431	FALSE	168.0786-4-Hydroxy-3-methoxyphenethyl_alcohol_METLIN_3803_2380-78-1//168.0790-N-Trimethyl-2-aminoethylphosphonate_KEGG_C06459_IND/
M167T94	without.GlcvsRint.Glc	0.8617	0.82	FALSE	168.0786-4-Hydroxy-3-methoxyphenethyl_alcohol_METLIN_3803_2380-78-1//168.0790-N-Trimethyl-2-aminoethylphosphonate_KEGG_C06459_IND/
M167T94	without.GlcvsBint.Glc	0.0381	6.48	TRUE	168.0786-4-Hydroxy-3-methoxyphenethyl_alcohol_METLIN_3803_2380-78-1//168.0790-N-Trimethyl-2-aminoethylphosphonate_KEGG_C06459_IND/
M167T94	without.GlcvsBxyl.Glc	0.0201	135.59	TRUE	168.0786-4-Hydroxy-3-methoxyphenethyl_alcohol_METLIN_3803_2380-78-1//168.0790-N-Trimethyl-2-aminoethylphosphonate_KEGG_C06459_IND/
M167T94	without.GlcvsBthe.Glc	0.0246	273.94	TRUE	168.0786-4-Hydroxy-3-methoxyphenethyl_alcohol_METLIN_3803_2380-78-1//168.0790-N-Trimethyl-2-aminoethylphosphonate_KEGG_C06459_IND/
M170T607	without.GlcvsErec.Glc	0.0284	5.63	TRUE	171.0532-3-methyl-2,5-dioxo-3-Pyrrolidineacetic_acid_METLIN_2599_70359-55-6//171.0532-2,3,4,5-Tetrahydrodipicolinate_KEGG_C03972_IND//171.0532-AminoDHS_KEGG_C12108_IND/
M170T607	without.GlcvsSvar.Glc	0.021	2.38095	TRUE	171.0532-3-methyl-2,5-dioxo-3-Pyrrolidineacetic_acid_METLIN_2599_70359-55-6//171.0532-2,3,4,5-Tetrahydrodipicolinate_KEGG_C03972_IND//171.0532-AminoDHS_KEGG_C12108_IND/
M170T607	without.GlcvsRint.Glc	0.0389	11.98	TRUE	171.0532-3-methyl-2,5-dioxo-3-Pyrrolidineacetic_acid_METLIN_2599_70359-55-6//171.0532-2,3,4,5-Tetrahydrodipicolinate_KEGG_C03972_IND//171.0532-AminoDHS_KEGG_C12108_IND/
M170T607	without.GlcvsBint.Glc	0.0381	2.02	TRUE	171.0532-3-methyl-2,5-dioxo-3-Pyrrolidineacetic_acid_METLIN_2599_70359-55-6//171.0532-2,3,4,5-Tetrahydrodipicolinate_KEGG_C03972_IND//171.0532-AminoDHS_KEGG_C12108_IND/
M170T607	without.GlcvsBxyl.Glc	0.0201	1.59	TRUE	171.0532-3-methyl-2,5-dioxo-3-Pyrrolidineacetic_acid_METLIN_2599_70359-55-6//171.0532-2,3,4,5-Tetrahydrodipicolinate_KEGG_C03972_IND//171.0532-AminoDHS_KEGG_C12108_IND/
M170T607	without.GlcvsBthe.Glc	0.0246	3.2	TRUE	171.0532-3-methyl-2,5-dioxo-3-Pyrrolidineacetic_acid_METLIN_2599_70359-55-6//171.0532-2,3,4,5-Tetrahydrodipicolinate_KEGG_C03972_IND//171.0532-AminoDHS_KEGG_C12108_IND/
M175T546	without.GlcvsErec.Glc	0.6663	1.06	FALSE	176.0433-N-Carbamoyl-L-aspartate_KEGG_C00438_IND//176.0433-N3-Oxalyl-L-2,3-diaminopropanoate_KEGG_C04209_5302-45-4//176.0433-Ureidosuccinic_acid_HMDB_HMDB00828_13184-27-5//176.0433-N-Carbamoyl-DL-aspartic_acid_METLIN_337_923-37-5//176.0433-N-Carbamoyl-L-aspartic_acid_METLIN_3304_13184-27-5/
M175T546	without.GlcvsSvar.Glc	0.021	14.2857	TRUE	176.0433-N-Carbamoyl-L-aspartate_KEGG_C00438_IND//176.0433-N3-Oxalyl-L-2,3-diaminopropanoate_KEGG_C04209_5302-45-4//176.0433-Ureidosuccinic_acid_HMDB_HMDB00828_13184-27-5//176.0433-N-Carbamoyl-DL-aspartic_acid_METLIN_337_923-37-5//176.0433-N-Carbamoyl-L-aspartic_acid_METLIN_3304_13184-27-5/
M175T546	without.GlcvsRint.Glc	0.0389	2.06	TRUE	176.0433-N-Carbamoyl-L-aspartate_KEGG_C00438_IND//176.0433-N3-Oxalyl-L-2,3-diaminopropanoate_KEGG_C04209_5302-45-4//176.0433-Ureidosuccinic_acid_HMDB_HMDB00828_13184-27-5//176.0433-N-Carbamoyl-DL-aspartic_acid_METLIN_337_923-37-5//176.0433-N-Carbamoyl-L-aspartic_acid_METLIN_3304_13184-27-5/
M175T546	without.GlcvsBint.Glc	0.0381	2.22	TRUE	176.0433-N-Carbamoyl-L-aspartate_KEGG_C00438_IND//176.0433-N3-Oxalyl-L-2,3-diaminopropanoate_KEGG_C04209_5302-45-4//176.0433-Ureidosuccinic_acid_HMDB_HMDB00828_13184-27-5//176.0433-N-Carbamoyl-DL-aspartic_acid_METLIN_337_923-37-5//176.0433-N-Carbamoyl-L-aspartic_acid_METLIN_3304_13184-27-5/
M175T546	without.GlcvsBxyl.Glc	0.0201	1.23	TRUE	176.0433-N-Carbamoyl-L-aspartate_KEGG_C00438_IND//176.0433-N3-Oxalyl-L-2,3-diaminopropanoate_KEGG_C04209_5302-45-4//176.0433-Ureidosuccinic_acid_HMDB_HMDB00828_13184-27-5//176.0433-N-Carbamoyl-DL-aspartic_acid_METLIN_337_923-37-5//176.0433-N-Carbamoyl-L-aspartic_acid_METLIN_3304_13184-27-5/
M175T546	without.GlcvsBthe.Glc	0.0246	1.48	TRUE	176.0433-N-Carbamoyl-L-aspartate_KEGG_C00438_IND//176.0433-N3-Oxalyl-L-2,3-diaminopropanoate_KEGG_C04209_5302-45-4//176.0433-Ureidosuccinic_acid_HMDB_HMDB00828_13184-27-5//176.0433-N-Carbamoyl-DL-aspartic_acid_METLIN_337_923-37-5//176.0433-N-Carbamoyl-L-aspartic_acid_METLIN_3304_13184-27-5/
M185T548	without.GlcvsErec.Glc	0.0284	20.66	TRUE	185.9929-3-Phospho-D-glycerate_KEGG_C00197_IND//185.9929-3-Phosphoglycerate_KEGG_C00597_IND//185.9929-2-Phospho-D-glycerate_KEGG_C00631_IND//185.9929-2-Phospho-D-glycerate_HMDB_HMDB03391_Not_Available//185.9929-2-Phosphoglyceric_acid_HMDB_HMDB00362_2553-59-5//185.9929-3-Phosphoglyceric_acid_HMDB_HMDB00807_820-11-1//185.9929-D-Glycerate_3-phosphate_METLIN_150_3443-57-0//185.9929-D-Glycerate_2-phos…
M185T548	without.GlcvsSvar.Glc	0.021	16.6667	TRUE	185.9929-3-Phospho-D-glycerate_KEGG_C00197_IND//185.9929-3-Phosphoglycerate_KEGG_C00597_IND//185.9929-2-Phospho-D-glycerate_KEGG_C00631_IND//185.9929-2-Phospho-D-glycerate_HMDB_HMDB03391_Not_Available//185.9929-2-Phosphoglyceric_acid_HMDB_HMDB00362_2553-59-5//185.9929-3-Phosphoglyceric_acid_HMDB_HMDB00807_820-11-1//185.9929-D-Glycerate_3-phosphate_METLIN_150_3443-57-0//185.9929-D-Glycerate_2-phos…
M185T548	without.GlcvsRint.Glc	0.0389	27.57	TRUE	185.9929-3-Phospho-D-glycerate_KEGG_C00197_IND//185.9929-3-Phosphoglycerate_KEGG_C00597_IND//185.9929-2-Phospho-D-glycerate_KEGG_C00631_IND//185.9929-2-Phospho-D-glycerate_HMDB_HMDB03391_Not_Available//185.9929-2-Phosphoglyceric_acid_HMDB_HMDB00362_2553-59-5//185.9929-3-Phosphoglyceric_acid_HMDB_HMDB00807_820-11-1//185.9929-D-Glycerate_3-phosphate_METLIN_150_3443-57-0//185.9929-D-Glycerate_2-phos…
M185T548	without.GlcvsBint.Glc	0.0381	3.55	TRUE	185.9929-3-Phospho-D-glycerate_KEGG_C00197_IND//185.9929-3-Phosphoglycerate_KEGG_C00597_IND//185.9929-2-Phospho-D-glycerate_KEGG_C00631_IND//185.9929-2-Phospho-D-glycerate_HMDB_HMDB03391_Not_Available//185.9929-2-Phosphoglyceric_acid_HMDB_HMDB00362_2553-59-5//185.9929-3-Phosphoglyceric_acid_HMDB_HMDB00807_820-11-1//185.9929-D-Glycerate_3-phosphate_METLIN_150_3443-57-0//185.9929-D-Glycerate_2-phos…
M185T548	without.GlcvsBxyl.Glc	0.0201	8.1	TRUE	185.9929-3-Phospho-D-glycerate_KEGG_C00197_IND//185.9929-3-Phosphoglycerate_KEGG_C00597_IND//185.9929-2-Phospho-D-glycerate_KEGG_C00631_IND//185.9929-2-Phospho-D-glycerate_HMDB_HMDB03391_Not_Available//185.9929-2-Phosphoglyceric_acid_HMDB_HMDB00362_2553-59-5//185.9929-3-Phosphoglyceric_acid_HMDB_HMDB00807_820-11-1//185.9929-D-Glycerate_3-phosphate_METLIN_150_3443-57-0//185.9929-D-Glycerate_2-phos…
M185T548	without.GlcvsBthe.Glc	0.0246	10.74	TRUE	185.9929-3-Phospho-D-glycerate_KEGG_C00197_IND//185.9929-3-Phosphoglycerate_KEGG_C00597_IND//185.9929-2-Phospho-D-glycerate_KEGG_C00631_IND//185.9929-2-Phospho-D-glycerate_HMDB_HMDB03391_Not_Available//185.9929-2-Phosphoglyceric_acid_HMDB_HMDB00362_2553-59-5//185.9929-3-Phosphoglyceric_acid_HMDB_HMDB00807_820-11-1//185.9929-D-Glycerate_3-phosphate_METLIN_150_3443-57-0//185.9929-D-Glycerate_2-phos…
M188T382	without.GlcvsErec.Glc	0.0284	5.24	TRUE	189.079-Phensuximide_METLIN_43307_IND//189.079-3-Indolepropionic_acid_METLIN_6602_180-96-6//189.079-3-Indolepropionic_acid_HMDB_HMDB02302_830-96-6//189.079-Phensuximide_KEGG_C07437_86-34-0//189.079-Backebergine_KEGG_C09348_15248-39-2//189.079-1,3-Dimethyl-6,8-isoquinolinediol_KEGG_C12345_IND/
M188T382	without.GlcvsSvar.Glc	0.5993	1.0989	FALSE	189.079-Phensuximide_METLIN_43307_IND//189.079-3-Indolepropionic_acid_METLIN_6602_180-96-6//189.079-3-Indolepropionic_acid_HMDB_HMDB02302_830-96-6//189.079-Phensuximide_KEGG_C07437_86-34-0//189.079-Backebergine_KEGG_C09348_15248-39-2//189.079-1,3-Dimethyl-6,8-isoquinolinediol_KEGG_C12345_IND/
M188T382	without.GlcvsRint.Glc	0.3203	2.36	FALSE	189.079-Phensuximide_METLIN_43307_IND//189.079-3-Indolepropionic_acid_METLIN_6602_180-96-6//189.079-3-Indolepropionic_acid_HMDB_HMDB02302_830-96-6//189.079-Phensuximide_KEGG_C07437_86-34-0//189.079-Backebergine_KEGG_C09348_15248-39-2//189.079-1,3-Dimethyl-6,8-isoquinolinediol_KEGG_C12345_IND/
M188T382	without.GlcvsBint.Glc	0.0381	2.63	TRUE	189.079-Phensuximide_METLIN_43307_IND//189.079-3-Indolepropionic_acid_METLIN_6602_180-96-6//189.079-3-Indolepropionic_acid_HMDB_HMDB02302_830-96-6//189.079-Phensuximide_KEGG_C07437_86-34-0//189.079-Backebergine_KEGG_C09348_15248-39-2//189.079-1,3-Dimethyl-6,8-isoquinolinediol_KEGG_C12345_IND/
M188T382	without.GlcvsBxyl.Glc	0.0201	2.38	TRUE	189.079-Phensuximide_METLIN_43307_IND//189.079-3-Indolepropionic_acid_METLIN_6602_180-96-6//189.079-3-Indolepropionic_acid_HMDB_HMDB02302_830-96-6//189.079-Phensuximide_KEGG_C07437_86-34-0//189.079-Backebergine_KEGG_C09348_15248-39-2//189.079-1,3-Dimethyl-6,8-isoquinolinediol_KEGG_C12345_IND/
M188T382	without.GlcvsBthe.Glc	0.0246	4.59	TRUE	189.079-Phensuximide_METLIN_43307_IND//189.079-3-Indolepropionic_acid_METLIN_6602_180-96-6//189.079-3-Indolepropionic_acid_HMDB_HMDB02302_830-96-6//189.079-Phensuximide_KEGG_C07437_86-34-0//189.079-Backebergine_KEGG_C09348_15248-39-2//189.079-1,3-Dimethyl-6,8-isoquinolinediol_KEGG_C12345_IND/
M193T304	without.GlcvsErec.Glc	0.0284	4.61	TRUE	194.0427-D-Glucuronic_acid_HMDB_HMDB00127_1700908//194.0427-Galacturonic_acid_HMDB_HMDB02545_14982-50-4//194.0427-Iduronic_acid_HMDB_HMDB02704_3402-98-0//194.0427-Pectic_acid_HMDB_HMDB03363_9046-38-2//194.0427-Pectin_HMDB_HMDB03402_9000-69-5//194.0427-Glucuronic_acid_METLIN_161_1700908//194.0427-D-Fructuronic_acid_METLIN_3330_13425-76-8//194.0427-Iduronic_acid_METLIN_3331_3402-98-0//194.0427-2-ke…
M193T304	without.GlcvsSvar.Glc	0.021	25	TRUE	194.0427-D-Glucuronic_acid_HMDB_HMDB00127_1700908//194.0427-Galacturonic_acid_HMDB_HMDB02545_14982-50-4//194.0427-Iduronic_acid_HMDB_HMDB02704_3402-98-0//194.0427-Pectic_acid_HMDB_HMDB03363_9046-38-2//194.0427-Pectin_HMDB_HMDB03402_9000-69-5//194.0427-Glucuronic_acid_METLIN_161_1700908//194.0427-D-Fructuronic_acid_METLIN_3330_13425-76-8//194.0427-Iduronic_acid_METLIN_3331_3402-98-0//194.0427-2-ke…
M193T304	without.GlcvsRint.Glc	0.0389	16.06	TRUE	194.0427-D-Glucuronic_acid_HMDB_HMDB00127_1700908//194.0427-Galacturonic_acid_HMDB_HMDB02545_14982-50-4//194.0427-Iduronic_acid_HMDB_HMDB02704_3402-98-0//194.0427-Pectic_acid_HMDB_HMDB03363_9046-38-2//194.0427-Pectin_HMDB_HMDB03402_9000-69-5//194.0427-Glucuronic_acid_METLIN_161_1700908//194.0427-D-Fructuronic_acid_METLIN_3330_13425-76-8//194.0427-Iduronic_acid_METLIN_3331_3402-98-0//194.0427-2-ke…
M193T304	without.GlcvsBint.Glc	0.0381	5.15	TRUE	194.0427-D-Glucuronic_acid_HMDB_HMDB00127_1700908//194.0427-Galacturonic_acid_HMDB_HMDB02545_14982-50-4//194.0427-Iduronic_acid_HMDB_HMDB02704_3402-98-0//194.0427-Pectic_acid_HMDB_HMDB03363_9046-38-2//194.0427-Pectin_HMDB_HMDB03402_9000-69-5//194.0427-Glucuronic_acid_METLIN_161_1700908//194.0427-D-Fructuronic_acid_METLIN_3330_13425-76-8//194.0427-Iduronic_acid_METLIN_3331_3402-98-0//194.0427-2-ke…
M193T304	without.GlcvsBxyl.Glc	0.0201	4.13	TRUE	194.0427-D-Glucuronic_acid_HMDB_HMDB00127_1700908//194.0427-Galacturonic_acid_HMDB_HMDB02545_14982-50-4//194.0427-Iduronic_acid_HMDB_HMDB02704_3402-98-0//194.0427-Pectic_acid_HMDB_HMDB03363_9046-38-2//194.0427-Pectin_HMDB_HMDB03402_9000-69-5//194.0427-Glucuronic_acid_METLIN_161_1700908//194.0427-D-Fructuronic_acid_METLIN_3330_13425-76-8//194.0427-Iduronic_acid_METLIN_3331_3402-98-0//194.0427-2-ke…
M193T304	without.GlcvsBthe.Glc	0.0246	5.54	TRUE	194.0427-D-Glucuronic_acid_HMDB_HMDB00127_1700908//194.0427-Galacturonic_acid_HMDB_HMDB02545_14982-50-4//194.0427-Iduronic_acid_HMDB_HMDB02704_3402-98-0//194.0427-Pectic_acid_HMDB_HMDB03363_9046-38-2//194.0427-Pectin_HMDB_HMDB03402_9000-69-5//194.0427-Glucuronic_acid_METLIN_161_1700908//194.0427-D-Fructuronic_acid_METLIN_3330_13425-76-8//194.0427-Iduronic_acid_METLIN_3331_3402-98-0//194.0427-2-ke…
M195T87	without.GlcvsErec.Glc	0.4834	1049.74	FALSE	196.1099-Benzenemethanol,_2-(2-aminopropoxy)-3-methyl-_METLIN_1265_64111-04-2//196.1099-4-(2-hydroxypropoxy)-3,5-dimethyl-Phenol_METLIN_1266_64111-03-1/
M195T87	without.GlcvsSvar.Glc	0.4409	0	FALSE	196.1099-Benzenemethanol,_2-(2-aminopropoxy)-3-methyl-_METLIN_1265_64111-04-2//196.1099-4-(2-hydroxypropoxy)-3,5-dimethyl-Phenol_METLIN_1266_64111-03-1/
M195T87	without.GlcvsRint.Glc	0.8542	589.28	FALSE	196.1099-Benzenemethanol,_2-(2-aminopropoxy)-3-methyl-_METLIN_1265_64111-04-2//196.1099-4-(2-hydroxypropoxy)-3,5-dimethyl-Phenol_METLIN_1266_64111-03-1/
M195T87	without.GlcvsBint.Glc	0.1019	20342.2	FALSE	196.1099-Benzenemethanol,_2-(2-aminopropoxy)-3-methyl-_METLIN_1265_64111-04-2//196.1099-4-(2-hydroxypropoxy)-3,5-dimethyl-Phenol_METLIN_1266_64111-03-1/
M195T87	without.GlcvsBxyl.Glc	0.0249	833437	TRUE	196.1099-Benzenemethanol,_2-(2-aminopropoxy)-3-methyl-_METLIN_1265_64111-04-2//196.1099-4-(2-hydroxypropoxy)-3,5-dimethyl-Phenol_METLIN_1266_64111-03-1/
M195T87	without.GlcvsBthe.Glc	0.0303	1.36953e+06	TRUE	196.1099-Benzenemethanol,_2-(2-aminopropoxy)-3-methyl-_METLIN_1265_64111-04-2//196.1099-4-(2-hydroxypropoxy)-3,5-dimethyl-Phenol_METLIN_1266_64111-03-1/
M196T282	without.GlcvsErec.Glc	0.0353	3.12142e+06	TRUE	197.0202-Phosphoguanidinoacetate_HMDB_HMDB03705_5115-19-5//197.0202-Phosphoguanidinoacetate_METLIN_6976_IND//197.0202-Phosphoguanidinoacetate_KEGG_C03166_IND/
M196T282	without.GlcvsSvar.Glc	0.0259	0	TRUE	197.0202-Phosphoguanidinoacetate_HMDB_HMDB03705_5115-19-5//197.0202-Phosphoguanidinoacetate_METLIN_6976_IND//197.0202-Phosphoguanidinoacetate_KEGG_C03166_IND/
M196T282	without.GlcvsRint.Glc	0.0484	2.50366e+06	TRUE	197.0202-Phosphoguanidinoacetate_HMDB_HMDB03705_5115-19-5//197.0202-Phosphoguanidinoacetate_METLIN_6976_IND//197.0202-Phosphoguanidinoacetate_KEGG_C03166_IND/
M196T282	without.GlcvsBint.Glc	0.0474	401327	TRUE	197.0202-Phosphoguanidinoacetate_HMDB_HMDB03705_5115-19-5//197.0202-Phosphoguanidinoacetate_METLIN_6976_IND//197.0202-Phosphoguanidinoacetate_KEGG_C03166_IND/
M196T282	without.GlcvsBxyl.Glc	0.0249	1.18785e+06	TRUE	197.0202-Phosphoguanidinoacetate_HMDB_HMDB03705_5115-19-5//197.0202-Phosphoguanidinoacetate_METLIN_6976_IND//197.0202-Phosphoguanidinoacetate_KEGG_C03166_IND/
M196T282	without.GlcvsBthe.Glc	0.0303	1.33664e+06	TRUE	197.0202-Phosphoguanidinoacetate_HMDB_HMDB03705_5115-19-5//197.0202-Phosphoguanidinoacetate_METLIN_6976_IND//197.0202-Phosphoguanidinoacetate_KEGG_C03166_IND/
M201T429	without.GlcvsErec.Glc	0.1146	1.25	FALSE	202.0954-Ser_Pro_METLIN_23688_IND//202.0954-Pro_Ser_METLIN_23780_IND//202.0954-Proclavaminicacid_KEGG_C06658_IND//202.0954-Coprine_KEGG_C08271_58919-61-2/
M201T429	without.GlcvsSvar.Glc	0.775	1.03093	FALSE	202.0954-Ser_Pro_METLIN_23688_IND//202.0954-Pro_Ser_METLIN_23780_IND//202.0954-Proclavaminicacid_KEGG_C06658_IND//202.0954-Coprine_KEGG_C08271_58919-61-2/
M201T429	without.GlcvsRint.Glc	0.6351	1.15	FALSE	202.0954-Ser_Pro_METLIN_23688_IND//202.0954-Pro_Ser_METLIN_23780_IND//202.0954-Proclavaminicacid_KEGG_C06658_IND//202.0954-Coprine_KEGG_C08271_58919-61-2/
M201T429	without.GlcvsBint.Glc	0.0381	1.64	TRUE	202.0954-Ser_Pro_METLIN_23688_IND//202.0954-Pro_Ser_METLIN_23780_IND//202.0954-Proclavaminicacid_KEGG_C06658_IND//202.0954-Coprine_KEGG_C08271_58919-61-2/
M201T429	without.GlcvsBxyl.Glc	0.0201	5.34	TRUE	202.0954-Ser_Pro_METLIN_23688_IND//202.0954-Pro_Ser_METLIN_23780_IND//202.0954-Proclavaminicacid_KEGG_C06658_IND//202.0954-Coprine_KEGG_C08271_58919-61-2/
M201T429	without.GlcvsBthe.Glc	0.0246	2.68	TRUE	202.0954-Ser_Pro_METLIN_23688_IND//202.0954-Pro_Ser_METLIN_23780_IND//202.0954-Proclavaminicacid_KEGG_C06658_IND//202.0954-Coprine_KEGG_C08271_58919-61-2/
M206T252	without.GlcvsErec.Glc	0.6663	0.94	FALSE	207.0565-S-(2-Hydroxyethyl)-N-acetyl-L-cysteine_KEGG_C14876_15060-26-1/
M206T252	without.GlcvsSvar.Glc	0.021	12.5	TRUE	207.0565-S-(2-Hydroxyethyl)-N-acetyl-L-cysteine_KEGG_C14876_15060-26-1/
M206T252	without.GlcvsRint.Glc	0.0389	3.11	TRUE	207.0565-S-(2-Hydroxyethyl)-N-acetyl-L-cysteine_KEGG_C14876_15060-26-1/
M206T252	without.GlcvsBint.Glc	0.5572	0.76	FALSE	207.0565-S-(2-Hydroxyethyl)-N-acetyl-L-cysteine_KEGG_C14876_15060-26-1/
M206T252	without.GlcvsBxyl.Glc	0.532	1.09	FALSE	207.0565-S-(2-Hydroxyethyl)-N-acetyl-L-cysteine_KEGG_C14876_15060-26-1/
M206T252	without.GlcvsBthe.Glc	0.2742	1.18	FALSE	207.0565-S-(2-Hydroxyethyl)-N-acetyl-L-cysteine_KEGG_C14876_15060-26-1/
M211T227	without.GlcvsErec.Glc	0.0753	0.61	FALSE	212.1161-butabarbital_METLIN_3940_125-40-6//212.1161-Pro_Pro_METLIN_23801_IND//212.1161-Butabarbital_KEGG_C07827_125-40-6/
M211T227	without.GlcvsSvar.Glc	0.3555	0.8	FALSE	212.1161-butabarbital_METLIN_3940_125-40-6//212.1161-Pro_Pro_METLIN_23801_IND//212.1161-Butabarbital_KEGG_C07827_125-40-6/
M211T227	without.GlcvsRint.Glc	0.2305	0.66	FALSE	212.1161-butabarbital_METLIN_3940_125-40-6//212.1161-Pro_Pro_METLIN_23801_IND//212.1161-Butabarbital_KEGG_C07827_125-40-6/
M211T227	without.GlcvsBint.Glc	0.2839	4.93	FALSE	212.1161-butabarbital_METLIN_3940_125-40-6//212.1161-Pro_Pro_METLIN_23801_IND//212.1161-Butabarbital_KEGG_C07827_125-40-6/
M211T227	without.GlcvsBxyl.Glc	0.0201	48.64	TRUE	212.1161-butabarbital_METLIN_3940_125-40-6//212.1161-Pro_Pro_METLIN_23801_IND//212.1161-Butabarbital_KEGG_C07827_125-40-6/
M211T227	without.GlcvsBthe.Glc	0.0246	9.44	TRUE	212.1161-butabarbital_METLIN_3940_125-40-6//212.1161-Pro_Pro_METLIN_23801_IND//212.1161-Butabarbital_KEGG_C07827_125-40-6/
M230T528	without.GlcvsErec.Glc	0.0457	1.23	TRUE	231.1331-Gly_Arg_METLIN_23881_IND//231.1331-Arg_Gly_METLIN_24021_IND/
M230T528	without.GlcvsSvar.Glc	0.021	0.684932	TRUE	231.1331-Gly_Arg_METLIN_23881_IND//231.1331-Arg_Gly_METLIN_24021_IND/
M230T528	without.GlcvsRint.Glc	0.5285	1.09	FALSE	231.1331-Gly_Arg_METLIN_23881_IND//231.1331-Arg_Gly_METLIN_24021_IND/
M230T528	without.GlcvsBint.Glc	0.0381	1.76	TRUE	231.1331-Gly_Arg_METLIN_23881_IND//231.1331-Arg_Gly_METLIN_24021_IND/
M230T528	without.GlcvsBxyl.Glc	0.0201	5.23	TRUE	231.1331-Gly_Arg_METLIN_23881_IND//231.1331-Arg_Gly_METLIN_24021_IND/
M230T528	without.GlcvsBthe.Glc	0.0246	3.85	TRUE	231.1331-Gly_Arg_METLIN_23881_IND//231.1331-Arg_Gly_METLIN_24021_IND/
M231T400	without.GlcvsErec.Glc	0.0457	2.19	TRUE	232.0348-D-Ribitol5-phosphate_KEGG_C01068_IND//232.0348-Ribitol5-phosphate_KEGG_C02883_IND//232.0348-Xylitol5-phosphate_KEGG_C02895_IND//232.0348-L-Arabinitol5-phosphate_KEGG_C03509_IND/
M231T400	without.GlcvsSvar.Glc	0.021	2.38095	TRUE	232.0348-D-Ribitol5-phosphate_KEGG_C01068_IND//232.0348-Ribitol5-phosphate_KEGG_C02883_IND//232.0348-Xylitol5-phosphate_KEGG_C02895_IND//232.0348-L-Arabinitol5-phosphate_KEGG_C03509_IND/
M231T400	without.GlcvsRint.Glc	0.0389	7.79	TRUE	232.0348-D-Ribitol5-phosphate_KEGG_C01068_IND//232.0348-Ribitol5-phosphate_KEGG_C02883_IND//232.0348-Xylitol5-phosphate_KEGG_C02895_IND//232.0348-L-Arabinitol5-phosphate_KEGG_C03509_IND/
M231T400	without.GlcvsBint.Glc	0.0381	3.68	TRUE	232.0348-D-Ribitol5-phosphate_KEGG_C01068_IND//232.0348-Ribitol5-phosphate_KEGG_C02883_IND//232.0348-Xylitol5-phosphate_KEGG_C02895_IND//232.0348-L-Arabinitol5-phosphate_KEGG_C03509_IND/
M231T400	without.GlcvsBxyl.Glc	0.6861	1.18	FALSE	232.0348-D-Ribitol5-phosphate_KEGG_C01068_IND//232.0348-Ribitol5-phosphate_KEGG_C02883_IND//232.0348-Xylitol5-phosphate_KEGG_C02895_IND//232.0348-L-Arabinitol5-phosphate_KEGG_C03509_IND/
M231T400	without.GlcvsBthe.Glc	0.0246	10.8	TRUE	232.0348-D-Ribitol5-phosphate_KEGG_C01068_IND//232.0348-Ribitol5-phosphate_KEGG_C02883_IND//232.0348-Xylitol5-phosphate_KEGG_C02895_IND//232.0348-L-Arabinitol5-phosphate_KEGG_C03509_IND/
M237T455	without.GlcvsErec.Glc	0.0753	1.96	FALSE	238.0689-2-Keto-3-deoxyoctonate_(KDO)_METLIN_4143_IND//238.0689-3-Deoxy-D-manno-octulosonate_KEGG_C01187_IND//238.0702-Xanthopterin-B2_KEGG_C02333_14331-49-8/
M237T455	without.GlcvsSvar.Glc	0.0602	2.22222	FALSE	238.0689-2-Keto-3-deoxyoctonate_(KDO)_METLIN_4143_IND//238.0689-3-Deoxy-D-manno-octulosonate_KEGG_C01187_IND//238.0702-Xanthopterin-B2_KEGG_C02333_14331-49-8/
M237T455	without.GlcvsRint.Glc	0.4276	1.65	FALSE	238.0689-2-Keto-3-deoxyoctonate_(KDO)_METLIN_4143_IND//238.0689-3-Deoxy-D-manno-octulosonate_KEGG_C01187_IND//238.0702-Xanthopterin-B2_KEGG_C02333_14331-49-8/
M237T455	without.GlcvsBint.Glc	0.0381	10.82	TRUE	238.0689-2-Keto-3-deoxyoctonate_(KDO)_METLIN_4143_IND//238.0689-3-Deoxy-D-manno-octulosonate_KEGG_C01187_IND//238.0702-Xanthopterin-B2_KEGG_C02333_14331-49-8/
M237T455	without.GlcvsBxyl.Glc	0.0201	8.94	TRUE	238.0689-2-Keto-3-deoxyoctonate_(KDO)_METLIN_4143_IND//238.0689-3-Deoxy-D-manno-octulosonate_KEGG_C01187_IND//238.0702-Xanthopterin-B2_KEGG_C02333_14331-49-8/
M237T455	without.GlcvsBthe.Glc	0.0246	8.51	TRUE	238.0689-2-Keto-3-deoxyoctonate_(KDO)_METLIN_4143_IND//238.0689-3-Deoxy-D-manno-octulosonate_KEGG_C01187_IND//238.0702-Xanthopterin-B2_KEGG_C02333_14331-49-8/
M237T568	without.GlcvsErec.Glc	0.0284	2.73	TRUE	238.0338-Nitrofurantoin_METLIN_1576_67-20-9//238.0355-D-erythro-1-(Imidazol-4-yl)glycerol_3-phosphate_METLIN_3374_36244-87-8//238.0355-D-erythro-1-(Imidazol-4-yl)glycerol3-phosphate_KEGG_C04666_IND/
M237T568	without.GlcvsSvar.Glc	0.0938	1.16279	FALSE	238.0338-Nitrofurantoin_METLIN_1576_67-20-9//238.0355-D-erythro-1-(Imidazol-4-yl)glycerol_3-phosphate_METLIN_3374_36244-87-8//238.0355-D-erythro-1-(Imidazol-4-yl)glycerol3-phosphate_KEGG_C04666_IND/
M237T568	without.GlcvsRint.Glc	0.0389	2.15	TRUE	238.0338-Nitrofurantoin_METLIN_1576_67-20-9//238.0355-D-erythro-1-(Imidazol-4-yl)glycerol_3-phosphate_METLIN_3374_36244-87-8//238.0355-D-erythro-1-(Imidazol-4-yl)glycerol3-phosphate_KEGG_C04666_IND/
M237T568	without.GlcvsBint.Glc	0.0381	29.97	TRUE	238.0338-Nitrofurantoin_METLIN_1576_67-20-9//238.0355-D-erythro-1-(Imidazol-4-yl)glycerol_3-phosphate_METLIN_3374_36244-87-8//238.0355-D-erythro-1-(Imidazol-4-yl)glycerol3-phosphate_KEGG_C04666_IND/
M237T568	without.GlcvsBxyl.Glc	0.0201	7.4	TRUE	238.0338-Nitrofurantoin_METLIN_1576_67-20-9//238.0355-D-erythro-1-(Imidazol-4-yl)glycerol_3-phosphate_METLIN_3374_36244-87-8//238.0355-D-erythro-1-(Imidazol-4-yl)glycerol3-phosphate_KEGG_C04666_IND/
M237T568	without.GlcvsBthe.Glc	0.0246	5.76	TRUE	238.0338-Nitrofurantoin_METLIN_1576_67-20-9//238.0355-D-erythro-1-(Imidazol-4-yl)glycerol_3-phosphate_METLIN_3374_36244-87-8//238.0355-D-erythro-1-(Imidazol-4-yl)glycerol3-phosphate_KEGG_C04666_IND/
M240T502	without.GlcvsErec.Glc	0.0284	7.65	TRUE	241.0079-3-mercaptolactate-cysteine_disulfide_HMDB_HMDB06512_18841-42-4/
M240T502	without.GlcvsSvar.Glc	0.021	33.3333	TRUE	241.0079-3-mercaptolactate-cysteine_disulfide_HMDB_HMDB06512_18841-42-4/
M240T502	without.GlcvsRint.Glc	0.0389	29.16	TRUE	241.0079-3-mercaptolactate-cysteine_disulfide_HMDB_HMDB06512_18841-42-4/
M240T502	without.GlcvsBint.Glc	0.0381	18.74	TRUE	241.0079-3-mercaptolactate-cysteine_disulfide_HMDB_HMDB06512_18841-42-4/
M240T502	without.GlcvsBxyl.Glc	0.0201	15.24	TRUE	241.0079-3-mercaptolactate-cysteine_disulfide_HMDB_HMDB06512_18841-42-4/
M240T502	without.GlcvsBthe.Glc	0.0246	21.49	TRUE	241.0079-3-mercaptolactate-cysteine_disulfide_HMDB_HMDB06512_18841-42-4/
M241T82_2	without.GlcvsErec.Glc	0.8259	1.03	FALSE	242.2246-3-methyl-tetradecanoic_acid_METLIN_34592_IND//242.2246-11-methyl-tetradecanoic_acid_METLIN_34593_IND//242.2246-3,7,11-trimethyl-dodecanoic_acid_METLIN_34668_IND//242.2246-Pentadecanoic_acid_HMDB_HMDB00826_1002-84-2//242.2246-Pentadecylic_acid_METLIN_4205_1002-84-2//242.2246-(+)-12-methyl_myristic_acid_METLIN_4287_IND//242.2246-Isopentadecylic_acid_METLIN_4288_IND//242.2246-4,12-dimethyl-…
M241T82_2	without.GlcvsSvar.Glc	0.1987	1.6129	FALSE	242.2246-3-methyl-tetradecanoic_acid_METLIN_34592_IND//242.2246-11-methyl-tetradecanoic_acid_METLIN_34593_IND//242.2246-3,7,11-trimethyl-dodecanoic_acid_METLIN_34668_IND//242.2246-Pentadecanoic_acid_HMDB_HMDB00826_1002-84-2//242.2246-Pentadecylic_acid_METLIN_4205_1002-84-2//242.2246-(+)-12-methyl_myristic_acid_METLIN_4287_IND//242.2246-Isopentadecylic_acid_METLIN_4288_IND//242.2246-4,12-dimethyl-…
M241T82_2	without.GlcvsRint.Glc	0.8617	1.38	FALSE	242.2246-3-methyl-tetradecanoic_acid_METLIN_34592_IND//242.2246-11-methyl-tetradecanoic_acid_METLIN_34593_IND//242.2246-3,7,11-trimethyl-dodecanoic_acid_METLIN_34668_IND//242.2246-Pentadecanoic_acid_HMDB_HMDB00826_1002-84-2//242.2246-Pentadecylic_acid_METLIN_4205_1002-84-2//242.2246-(+)-12-methyl_myristic_acid_METLIN_4287_IND//242.2246-Isopentadecylic_acid_METLIN_4288_IND//242.2246-4,12-dimethyl-…
M241T82_2	without.GlcvsBint.Glc	0.8744	1.05	FALSE	242.2246-3-methyl-tetradecanoic_acid_METLIN_34592_IND//242.2246-11-methyl-tetradecanoic_acid_METLIN_34593_IND//242.2246-3,7,11-trimethyl-dodecanoic_acid_METLIN_34668_IND//242.2246-Pentadecanoic_acid_HMDB_HMDB00826_1002-84-2//242.2246-Pentadecylic_acid_METLIN_4205_1002-84-2//242.2246-(+)-12-methyl_myristic_acid_METLIN_4287_IND//242.2246-Isopentadecylic_acid_METLIN_4288_IND//242.2246-4,12-dimethyl-…
M241T82_2	without.GlcvsBxyl.Glc	0.0201	41.27	TRUE	242.2246-3-methyl-tetradecanoic_acid_METLIN_34592_IND//242.2246-11-methyl-tetradecanoic_acid_METLIN_34593_IND//242.2246-3,7,11-trimethyl-dodecanoic_acid_METLIN_34668_IND//242.2246-Pentadecanoic_acid_HMDB_HMDB00826_1002-84-2//242.2246-Pentadecylic_acid_METLIN_4205_1002-84-2//242.2246-(+)-12-methyl_myristic_acid_METLIN_4287_IND//242.2246-Isopentadecylic_acid_METLIN_4288_IND//242.2246-4,12-dimethyl-…
M241T82_2	without.GlcvsBthe.Glc	0.0246	69.81	TRUE	242.2246-3-methyl-tetradecanoic_acid_METLIN_34592_IND//242.2246-11-methyl-tetradecanoic_acid_METLIN_34593_IND//242.2246-3,7,11-trimethyl-dodecanoic_acid_METLIN_34668_IND//242.2246-Pentadecanoic_acid_HMDB_HMDB00826_1002-84-2//242.2246-Pentadecylic_acid_METLIN_4205_1002-84-2//242.2246-(+)-12-methyl_myristic_acid_METLIN_4287_IND//242.2246-Isopentadecylic_acid_METLIN_4288_IND//242.2246-4,12-dimethyl-…
M248T607	without.GlcvsErec.Glc	0.0284	4.56	TRUE	249.0307-Norepinephrine_sulfate_HMDB_HMDB02062_77469-51-3//249.0322-Phaclofen_METLIN_374_114012-12-3/
M248T607	without.GlcvsSvar.Glc	0.021	1.75439	TRUE	249.0307-Norepinephrine_sulfate_HMDB_HMDB02062_77469-51-3//249.0322-Phaclofen_METLIN_374_114012-12-3/
M248T607	without.GlcvsRint.Glc	0.0389	9.6	TRUE	249.0307-Norepinephrine_sulfate_HMDB_HMDB02062_77469-51-3//249.0322-Phaclofen_METLIN_374_114012-12-3/
M248T607	without.GlcvsBint.Glc	0.0381	1.53	TRUE	249.0307-Norepinephrine_sulfate_HMDB_HMDB02062_77469-51-3//249.0322-Phaclofen_METLIN_374_114012-12-3/
M248T607	without.GlcvsBxyl.Glc	0.2753	1.22	FALSE	249.0307-Norepinephrine_sulfate_HMDB_HMDB02062_77469-51-3//249.0322-Phaclofen_METLIN_374_114012-12-3/
M248T607	without.GlcvsBthe.Glc	0.0246	2.6	TRUE	249.0307-Norepinephrine_sulfate_HMDB_HMDB02062_77469-51-3//249.0322-Phaclofen_METLIN_374_114012-12-3/
M251T254	without.GlcvsErec.Glc	0.3103	0.55	FALSE	252.1222-Pro_His_METLIN_23643_IND//252.1222-His_Pro_METLIN_23935_IND/
M251T254	without.GlcvsSvar.Glc	0.021	0.487805	TRUE	252.1222-Pro_His_METLIN_23643_IND//252.1222-His_Pro_METLIN_23935_IND/
M251T254	without.GlcvsRint.Glc	0.0638	0.47	FALSE	252.1222-Pro_His_METLIN_23643_IND//252.1222-His_Pro_METLIN_23935_IND/
M251T254	without.GlcvsBint.Glc	0.0381	15.25	TRUE	252.1222-Pro_His_METLIN_23643_IND//252.1222-His_Pro_METLIN_23935_IND/
M251T254	without.GlcvsBxyl.Glc	0.0201	60.77	TRUE	252.1222-Pro_His_METLIN_23643_IND//252.1222-His_Pro_METLIN_23935_IND/
M251T254	without.GlcvsBthe.Glc	0.0246	23.68	TRUE	252.1222-Pro_His_METLIN_23643_IND//252.1222-His_Pro_METLIN_23935_IND/
M252T587	without.GlcvsErec.Glc	0.1146	3.01	FALSE	253.0254-5-Amino-4-chloro-2-(2,3-dihydroxyphenyl)-3(2H)-pyridazinone_KEGG_C04798_IND/
M252T587	without.GlcvsSvar.Glc	0.1987	1.81818	FALSE	253.0254-5-Amino-4-chloro-2-(2,3-dihydroxyphenyl)-3(2H)-pyridazinone_KEGG_C04798_IND/
M252T587	without.GlcvsRint.Glc	0.5285	2.12	FALSE	253.0254-5-Amino-4-chloro-2-(2,3-dihydroxyphenyl)-3(2H)-pyridazinone_KEGG_C04798_IND/
M252T587	without.GlcvsBint.Glc	0.0381	43.43	TRUE	253.0254-5-Amino-4-chloro-2-(2,3-dihydroxyphenyl)-3(2H)-pyridazinone_KEGG_C04798_IND/
M252T587	without.GlcvsBxyl.Glc	0.0201	8	TRUE	253.0254-5-Amino-4-chloro-2-(2,3-dihydroxyphenyl)-3(2H)-pyridazinone_KEGG_C04798_IND/
M252T587	without.GlcvsBthe.Glc	0.0246	8.45	TRUE	253.0254-5-Amino-4-chloro-2-(2,3-dihydroxyphenyl)-3(2H)-pyridazinone_KEGG_C04798_IND/
M253T504	without.GlcvsErec.Glc	0.0284	4.08	TRUE	254.0395-L-Djenkolicacid_KEGG_C08275_498-59-9//254.0395-Cysteine-Homocysteine_disulfide_METLIN_40_13147-16-5/
M253T504	without.GlcvsSvar.Glc	0.021	50	TRUE	254.0395-L-Djenkolicacid_KEGG_C08275_498-59-9//254.0395-Cysteine-Homocysteine_disulfide_METLIN_40_13147-16-5/
M253T504	without.GlcvsRint.Glc	0.0389	9.32	TRUE	254.0395-L-Djenkolicacid_KEGG_C08275_498-59-9//254.0395-Cysteine-Homocysteine_disulfide_METLIN_40_13147-16-5/
M253T504	without.GlcvsBint.Glc	0.0381	1.85	TRUE	254.0395-L-Djenkolicacid_KEGG_C08275_498-59-9//254.0395-Cysteine-Homocysteine_disulfide_METLIN_40_13147-16-5/
M253T504	without.GlcvsBxyl.Glc	0.0932	1.83	FALSE	254.0395-L-Djenkolicacid_KEGG_C08275_498-59-9//254.0395-Cysteine-Homocysteine_disulfide_METLIN_40_13147-16-5/
M253T504	without.GlcvsBthe.Glc	0.2146	1.36	FALSE	254.0395-L-Djenkolicacid_KEGG_C08275_498-59-9//254.0395-Cysteine-Homocysteine_disulfide_METLIN_40_13147-16-5/
M254T471	without.GlcvsErec.Glc	0.3103	2.72	FALSE	255.0218-Pronamide_KEGG_C14333_23950-58-5/
M254T471	without.GlcvsSvar.Glc	0.021	0	TRUE	255.0218-Pronamide_KEGG_C14333_23950-58-5/
M254T471	without.GlcvsRint.Glc	0.0389	3.4	TRUE	255.0218-Pronamide_KEGG_C14333_23950-58-5/
M254T471	without.GlcvsBint.Glc	0.1525	3.1	FALSE	255.0218-Pronamide_KEGG_C14333_23950-58-5/
M254T471	without.GlcvsBxyl.Glc	0.0201	9.89	TRUE	255.0218-Pronamide_KEGG_C14333_23950-58-5/
M254T471	without.GlcvsBthe.Glc	0.0246	12.3	TRUE	255.0218-Pronamide_KEGG_C14333_23950-58-5/
M259T149	without.GlcvsErec.Glc	0.0284	382.32	TRUE	260.0289-Protionamide_sulfate_METLIN_2181_IND//260.0297-D-Fructose6-phosphate_KEGG_C00085_643-13-0//260.0297-D-Glucose6-phosphate_KEGG_C00092_56-73-5//260.0297-D-Glucose1-phosphate_KEGG_C00103_59-56-3//260.0297-D-Mannose6-phosphate_KEGG_C00275_IND//260.0297-alpha-D-Galactose1-phosphate_KEGG_C00446_2255-14-3//260.0297-D-Mannose1-phosphate_KEGG_C00636_IND//260.0297-beta-D-Glucose1-phosphate_KEGG_C0…
M259T149	without.GlcvsSvar.Glc	0.021	0	TRUE	260.0289-Protionamide_sulfate_METLIN_2181_IND//260.0297-D-Fructose6-phosphate_KEGG_C00085_643-13-0//260.0297-D-Glucose6-phosphate_KEGG_C00092_56-73-5//260.0297-D-Glucose1-phosphate_KEGG_C00103_59-56-3//260.0297-D-Mannose6-phosphate_KEGG_C00275_IND//260.0297-alpha-D-Galactose1-phosphate_KEGG_C00446_2255-14-3//260.0297-D-Mannose1-phosphate_KEGG_C00636_IND//260.0297-beta-D-Glucose1-phosphate_KEGG_C0…
M259T149	without.GlcvsRint.Glc	0.0389	559.23	TRUE	260.0289-Protionamide_sulfate_METLIN_2181_IND//260.0297-D-Fructose6-phosphate_KEGG_C00085_643-13-0//260.0297-D-Glucose6-phosphate_KEGG_C00092_56-73-5//260.0297-D-Glucose1-phosphate_KEGG_C00103_59-56-3//260.0297-D-Mannose6-phosphate_KEGG_C00275_IND//260.0297-alpha-D-Galactose1-phosphate_KEGG_C00446_2255-14-3//260.0297-D-Mannose1-phosphate_KEGG_C00636_IND//260.0297-beta-D-Glucose1-phosphate_KEGG_C0…
M259T149	without.GlcvsBint.Glc	0.0381	134	TRUE	260.0289-Protionamide_sulfate_METLIN_2181_IND//260.0297-D-Fructose6-phosphate_KEGG_C00085_643-13-0//260.0297-D-Glucose6-phosphate_KEGG_C00092_56-73-5//260.0297-D-Glucose1-phosphate_KEGG_C00103_59-56-3//260.0297-D-Mannose6-phosphate_KEGG_C00275_IND//260.0297-alpha-D-Galactose1-phosphate_KEGG_C00446_2255-14-3//260.0297-D-Mannose1-phosphate_KEGG_C00636_IND//260.0297-beta-D-Glucose1-phosphate_KEGG_C0…
M259T149	without.GlcvsBxyl.Glc	0.0201	20.19	TRUE	260.0289-Protionamide_sulfate_METLIN_2181_IND//260.0297-D-Fructose6-phosphate_KEGG_C00085_643-13-0//260.0297-D-Glucose6-phosphate_KEGG_C00092_56-73-5//260.0297-D-Glucose1-phosphate_KEGG_C00103_59-56-3//260.0297-D-Mannose6-phosphate_KEGG_C00275_IND//260.0297-alpha-D-Galactose1-phosphate_KEGG_C00446_2255-14-3//260.0297-D-Mannose1-phosphate_KEGG_C00636_IND//260.0297-beta-D-Glucose1-phosphate_KEGG_C0…
M259T149	without.GlcvsBthe.Glc	0.0246	368.51	TRUE	260.0289-Protionamide_sulfate_METLIN_2181_IND//260.0297-D-Fructose6-phosphate_KEGG_C00085_643-13-0//260.0297-D-Glucose6-phosphate_KEGG_C00092_56-73-5//260.0297-D-Glucose1-phosphate_KEGG_C00103_59-56-3//260.0297-D-Mannose6-phosphate_KEGG_C00275_IND//260.0297-alpha-D-Galactose1-phosphate_KEGG_C00446_2255-14-3//260.0297-D-Mannose1-phosphate_KEGG_C00636_IND//260.0297-beta-D-Glucose1-phosphate_KEGG_C0…
M259T550	without.GlcvsErec.Glc	0.0284	10.99	TRUE	260.0289-Protionamide_sulfate_METLIN_2181_IND//260.0297-D-Fructose6-phosphate_KEGG_C00085_643-13-0//260.0297-D-Glucose6-phosphate_KEGG_C00092_56-73-5//260.0297-D-Glucose1-phosphate_KEGG_C00103_59-56-3//260.0297-D-Mannose6-phosphate_KEGG_C00275_IND//260.0297-alpha-D-Galactose1-phosphate_KEGG_C00446_2255-14-3//260.0297-D-Mannose1-phosphate_KEGG_C00636_IND//260.0297-beta-D-Glucose1-phosphate_KEGG_C0…
M259T550	without.GlcvsSvar.Glc	0.021	5.88235	TRUE	260.0289-Protionamide_sulfate_METLIN_2181_IND//260.0297-D-Fructose6-phosphate_KEGG_C00085_643-13-0//260.0297-D-Glucose6-phosphate_KEGG_C00092_56-73-5//260.0297-D-Glucose1-phosphate_KEGG_C00103_59-56-3//260.0297-D-Mannose6-phosphate_KEGG_C00275_IND//260.0297-alpha-D-Galactose1-phosphate_KEGG_C00446_2255-14-3//260.0297-D-Mannose1-phosphate_KEGG_C00636_IND//260.0297-beta-D-Glucose1-phosphate_KEGG_C0…
M259T550	without.GlcvsRint.Glc	0.0389	1.85	TRUE	260.0289-Protionamide_sulfate_METLIN_2181_IND//260.0297-D-Fructose6-phosphate_KEGG_C00085_643-13-0//260.0297-D-Glucose6-phosphate_KEGG_C00092_56-73-5//260.0297-D-Glucose1-phosphate_KEGG_C00103_59-56-3//260.0297-D-Mannose6-phosphate_KEGG_C00275_IND//260.0297-alpha-D-Galactose1-phosphate_KEGG_C00446_2255-14-3//260.0297-D-Mannose1-phosphate_KEGG_C00636_IND//260.0297-beta-D-Glucose1-phosphate_KEGG_C0…
M259T550	without.GlcvsBint.Glc	0.0381	4.66	TRUE	260.0289-Protionamide_sulfate_METLIN_2181_IND//260.0297-D-Fructose6-phosphate_KEGG_C00085_643-13-0//260.0297-D-Glucose6-phosphate_KEGG_C00092_56-73-5//260.0297-D-Glucose1-phosphate_KEGG_C00103_59-56-3//260.0297-D-Mannose6-phosphate_KEGG_C00275_IND//260.0297-alpha-D-Galactose1-phosphate_KEGG_C00446_2255-14-3//260.0297-D-Mannose1-phosphate_KEGG_C00636_IND//260.0297-beta-D-Glucose1-phosphate_KEGG_C0…
M259T550	without.GlcvsBxyl.Glc	0.0201	4.41	TRUE	260.0289-Protionamide_sulfate_METLIN_2181_IND//260.0297-D-Fructose6-phosphate_KEGG_C00085_643-13-0//260.0297-D-Glucose6-phosphate_KEGG_C00092_56-73-5//260.0297-D-Glucose1-phosphate_KEGG_C00103_59-56-3//260.0297-D-Mannose6-phosphate_KEGG_C00275_IND//260.0297-alpha-D-Galactose1-phosphate_KEGG_C00446_2255-14-3//260.0297-D-Mannose1-phosphate_KEGG_C00636_IND//260.0297-beta-D-Glucose1-phosphate_KEGG_C0…
M259T550	without.GlcvsBthe.Glc	0.0246	4.17	TRUE	260.0289-Protionamide_sulfate_METLIN_2181_IND//260.0297-D-Fructose6-phosphate_KEGG_C00085_643-13-0//260.0297-D-Glucose6-phosphate_KEGG_C00092_56-73-5//260.0297-D-Glucose1-phosphate_KEGG_C00103_59-56-3//260.0297-D-Mannose6-phosphate_KEGG_C00275_IND//260.0297-alpha-D-Galactose1-phosphate_KEGG_C00446_2255-14-3//260.0297-D-Mannose1-phosphate_KEGG_C00636_IND//260.0297-beta-D-Glucose1-phosphate_KEGG_C0…
M261T98	without.GlcvsErec.Glc	0.3945	1.16	FALSE	262.1317-Methohexital_KEGG_C07844_151-83-7//262.1317-Physovenine_KEGG_C09232_6091-05-0//262.1317-Methohexital_METLIN_43252_IND//262.1317-Pro_Phe_METLIN_23690_IND//262.1317-Phe_Pro_METLIN_23997_IND/
M261T98	without.GlcvsSvar.Glc	0.775	1.05263	FALSE	262.1317-Methohexital_KEGG_C07844_151-83-7//262.1317-Physovenine_KEGG_C09232_6091-05-0//262.1317-Methohexital_METLIN_43252_IND//262.1317-Pro_Phe_METLIN_23690_IND//262.1317-Phe_Pro_METLIN_23997_IND/
M261T98	without.GlcvsRint.Glc	0.5285	1.23	FALSE	262.1317-Methohexital_KEGG_C07844_151-83-7//262.1317-Physovenine_KEGG_C09232_6091-05-0//262.1317-Methohexital_METLIN_43252_IND//262.1317-Pro_Phe_METLIN_23690_IND//262.1317-Phe_Pro_METLIN_23997_IND/
M261T98	without.GlcvsBint.Glc	0.2839	1.48	FALSE	262.1317-Methohexital_KEGG_C07844_151-83-7//262.1317-Physovenine_KEGG_C09232_6091-05-0//262.1317-Methohexital_METLIN_43252_IND//262.1317-Pro_Phe_METLIN_23690_IND//262.1317-Phe_Pro_METLIN_23997_IND/
M261T98	without.GlcvsBxyl.Glc	0.0201	6.18	TRUE	262.1317-Methohexital_KEGG_C07844_151-83-7//262.1317-Physovenine_KEGG_C09232_6091-05-0//262.1317-Methohexital_METLIN_43252_IND//262.1317-Pro_Phe_METLIN_23690_IND//262.1317-Phe_Pro_METLIN_23997_IND/
M261T98	without.GlcvsBthe.Glc	0.0246	2.35	TRUE	262.1317-Methohexital_KEGG_C07844_151-83-7//262.1317-Physovenine_KEGG_C09232_6091-05-0//262.1317-Methohexital_METLIN_43252_IND//262.1317-Pro_Phe_METLIN_23690_IND//262.1317-Phe_Pro_METLIN_23997_IND/
M262T98	without.GlcvsErec.Glc	0.8259	1.08	FALSE	263.1344-Dimepiperate_KEGG_C14571_61432-55-1/
M262T98	without.GlcvsSvar.Glc	0.6732	0.961538	FALSE	263.1344-Dimepiperate_KEGG_C14571_61432-55-1/
M262T98	without.GlcvsRint.Glc	0.8617	1.15	FALSE	263.1344-Dimepiperate_KEGG_C14571_61432-55-1/
M262T98	without.GlcvsBint.Glc	0.2255	1.48	FALSE	263.1344-Dimepiperate_KEGG_C14571_61432-55-1/
M262T98	without.GlcvsBxyl.Glc	0.0201	6.03	TRUE	263.1344-Dimepiperate_KEGG_C14571_61432-55-1/
M262T98	without.GlcvsBthe.Glc	0.0246	2.37	TRUE	263.1344-Dimepiperate_KEGG_C14571_61432-55-1/
M263T429	without.GlcvsErec.Glc	0.4834	1.38	FALSE	264.0778-Pyrimethamine-3-N-Oxide_METLIN_2205_91284-15-0//264.0778-Pyrimethamine-1-N-Oxide_METLIN_2206_150034-10-9//264.0780-N-Acetylcystathionine_METLIN_6656_IND//264.0780-Met_Asp_METLIN_23718_IND//264.0780-Asp_Met_METLIN_23943_IND//264.0780-N-Acetylcystathionine_HMDB_HMDB02381_20619-80-1/
M263T429	without.GlcvsSvar.Glc	1	0.961538	FALSE	264.0778-Pyrimethamine-3-N-Oxide_METLIN_2205_91284-15-0//264.0778-Pyrimethamine-1-N-Oxide_METLIN_2206_150034-10-9//264.0780-N-Acetylcystathionine_METLIN_6656_IND//264.0780-Met_Asp_METLIN_23718_IND//264.0780-Asp_Met_METLIN_23943_IND//264.0780-N-Acetylcystathionine_HMDB_HMDB02381_20619-80-1/
M263T429	without.GlcvsRint.Glc	0.3203	1.5	FALSE	264.0778-Pyrimethamine-3-N-Oxide_METLIN_2205_91284-15-0//264.0778-Pyrimethamine-1-N-Oxide_METLIN_2206_150034-10-9//264.0780-N-Acetylcystathionine_METLIN_6656_IND//264.0780-Met_Asp_METLIN_23718_IND//264.0780-Asp_Met_METLIN_23943_IND//264.0780-N-Acetylcystathionine_HMDB_HMDB02381_20619-80-1/
M263T429	without.GlcvsBint.Glc	0.3685	1.79	FALSE	264.0778-Pyrimethamine-3-N-Oxide_METLIN_2205_91284-15-0//264.0778-Pyrimethamine-1-N-Oxide_METLIN_2206_150034-10-9//264.0780-N-Acetylcystathionine_METLIN_6656_IND//264.0780-Met_Asp_METLIN_23718_IND//264.0780-Asp_Met_METLIN_23943_IND//264.0780-N-Acetylcystathionine_HMDB_HMDB02381_20619-80-1/
M263T429	without.GlcvsBxyl.Glc	0.0201	8.27	TRUE	264.0778-Pyrimethamine-3-N-Oxide_METLIN_2205_91284-15-0//264.0778-Pyrimethamine-1-N-Oxide_METLIN_2206_150034-10-9//264.0780-N-Acetylcystathionine_METLIN_6656_IND//264.0780-Met_Asp_METLIN_23718_IND//264.0780-Asp_Met_METLIN_23943_IND//264.0780-N-Acetylcystathionine_HMDB_HMDB02381_20619-80-1/
M263T429	without.GlcvsBthe.Glc	0.0246	5.62	TRUE	264.0778-Pyrimethamine-3-N-Oxide_METLIN_2205_91284-15-0//264.0778-Pyrimethamine-1-N-Oxide_METLIN_2206_150034-10-9//264.0780-N-Acetylcystathionine_METLIN_6656_IND//264.0780-Met_Asp_METLIN_23718_IND//264.0780-Asp_Met_METLIN_23943_IND//264.0780-N-Acetylcystathionine_HMDB_HMDB02381_20619-80-1/
M267T306	without.GlcvsErec.Glc	0.0284	7.14	TRUE	268.0794-2(alpha-D-Mannosyl)-D-glycerate_KEGG_C11544_IND//268.0794-3-Deoxy-D-glycero-D-galacto-2-nonulosonic_acid_METLIN_5414_IND//268.0794-3-Deoxy-D-glycero-D-galacto-2-nonulosonic_acid_HMDB_HMDB00425_22594-61-2//268.0808-Inosine_METLIN_84_58-63-9//268.0808-Allopurinol-1-ribonucleoside_METLIN_867_16220-07-8//268.0808-Arabinosylhypoxanthine_METLIN_3022_7013-16-3//268.0808-Arabinosylhypoxanthine_H…
M267T306	without.GlcvsSvar.Glc	0.021	1.35135	TRUE	268.0794-2(alpha-D-Mannosyl)-D-glycerate_KEGG_C11544_IND//268.0794-3-Deoxy-D-glycero-D-galacto-2-nonulosonic_acid_METLIN_5414_IND//268.0794-3-Deoxy-D-glycero-D-galacto-2-nonulosonic_acid_HMDB_HMDB00425_22594-61-2//268.0808-Inosine_METLIN_84_58-63-9//268.0808-Allopurinol-1-ribonucleoside_METLIN_867_16220-07-8//268.0808-Arabinosylhypoxanthine_METLIN_3022_7013-16-3//268.0808-Arabinosylhypoxanthine_H…
M267T306	without.GlcvsRint.Glc	0.0389	9.03	TRUE	268.0794-2(alpha-D-Mannosyl)-D-glycerate_KEGG_C11544_IND//268.0794-3-Deoxy-D-glycero-D-galacto-2-nonulosonic_acid_METLIN_5414_IND//268.0794-3-Deoxy-D-glycero-D-galacto-2-nonulosonic_acid_HMDB_HMDB00425_22594-61-2//268.0808-Inosine_METLIN_84_58-63-9//268.0808-Allopurinol-1-ribonucleoside_METLIN_867_16220-07-8//268.0808-Arabinosylhypoxanthine_METLIN_3022_7013-16-3//268.0808-Arabinosylhypoxanthine_H…
M267T306	without.GlcvsBint.Glc	0.5572	1.07	FALSE	268.0794-2(alpha-D-Mannosyl)-D-glycerate_KEGG_C11544_IND//268.0794-3-Deoxy-D-glycero-D-galacto-2-nonulosonic_acid_METLIN_5414_IND//268.0794-3-Deoxy-D-glycero-D-galacto-2-nonulosonic_acid_HMDB_HMDB00425_22594-61-2//268.0808-Inosine_METLIN_84_58-63-9//268.0808-Allopurinol-1-ribonucleoside_METLIN_867_16220-07-8//268.0808-Arabinosylhypoxanthine_METLIN_3022_7013-16-3//268.0808-Arabinosylhypoxanthine_H…
M267T306	without.GlcvsBxyl.Glc	0.0201	0.6	TRUE	268.0794-2(alpha-D-Mannosyl)-D-glycerate_KEGG_C11544_IND//268.0794-3-Deoxy-D-glycero-D-galacto-2-nonulosonic_acid_METLIN_5414_IND//268.0794-3-Deoxy-D-glycero-D-galacto-2-nonulosonic_acid_HMDB_HMDB00425_22594-61-2//268.0808-Inosine_METLIN_84_58-63-9//268.0808-Allopurinol-1-ribonucleoside_METLIN_867_16220-07-8//268.0808-Arabinosylhypoxanthine_METLIN_3022_7013-16-3//268.0808-Arabinosylhypoxanthine_H…
M267T306	without.GlcvsBthe.Glc	0.0246	0.5	TRUE	268.0794-2(alpha-D-Mannosyl)-D-glycerate_KEGG_C11544_IND//268.0794-3-Deoxy-D-glycero-D-galacto-2-nonulosonic_acid_METLIN_5414_IND//268.0794-3-Deoxy-D-glycero-D-galacto-2-nonulosonic_acid_HMDB_HMDB00425_22594-61-2//268.0808-Inosine_METLIN_84_58-63-9//268.0808-Allopurinol-1-ribonucleoside_METLIN_867_16220-07-8//268.0808-Arabinosylhypoxanthine_METLIN_3022_7013-16-3//268.0808-Arabinosylhypoxanthine_H…
M267T450	without.GlcvsErec.Glc	0.3945	2.3	FALSE	268.0372-Coumesterol_HMDB_HMDB02326_479-13-0//268.0372-Coumestrol_KEGG_C10205_479-13-0/
M267T450	without.GlcvsSvar.Glc	0.077	3.22581	FALSE	268.0372-Coumesterol_HMDB_HMDB02326_479-13-0//268.0372-Coumestrol_KEGG_C10205_479-13-0/
M267T450	without.GlcvsRint.Glc	0.135	4.08	FALSE	268.0372-Coumesterol_HMDB_HMDB02326_479-13-0//268.0372-Coumestrol_KEGG_C10205_479-13-0/
M267T450	without.GlcvsBint.Glc	0.1302	2.95	FALSE	268.0372-Coumesterol_HMDB_HMDB02326_479-13-0//268.0372-Coumestrol_KEGG_C10205_479-13-0/
M267T450	without.GlcvsBxyl.Glc	0.9602	0.93	FALSE	268.0372-Coumesterol_HMDB_HMDB02326_479-13-0//268.0372-Coumestrol_KEGG_C10205_479-13-0/
M267T450	without.GlcvsBthe.Glc	0.0414	6.48	TRUE	268.0372-Coumesterol_HMDB_HMDB02326_479-13-0//268.0372-Coumestrol_KEGG_C10205_479-13-0/
M275T398	without.GlcvsErec.Glc	0.1146	1.55	FALSE	276.0246-6-Phospho-D-gluconate_KEGG_C00345_IND//276.0246-2-Carboxy-D-arabinitol1-phosphate_KEGG_C04234_106777-19-9//276.0246-6-Phosphogluconic_acid_HMDB_HMDB01316_921-62-0//276.0246-6-Phosphogluconic_acid_METLIN_367_921-62-0/
M275T398	without.GlcvsSvar.Glc	0.8733	1.0989	FALSE	276.0246-6-Phospho-D-gluconate_KEGG_C00345_IND//276.0246-2-Carboxy-D-arabinitol1-phosphate_KEGG_C04234_106777-19-9//276.0246-6-Phosphogluconic_acid_HMDB_HMDB01316_921-62-0//276.0246-6-Phosphogluconic_acid_METLIN_367_921-62-0/
M275T398	without.GlcvsRint.Glc	0.0389	4.45	TRUE	276.0246-6-Phospho-D-gluconate_KEGG_C00345_IND//276.0246-2-Carboxy-D-arabinitol1-phosphate_KEGG_C04234_106777-19-9//276.0246-6-Phosphogluconic_acid_HMDB_HMDB01316_921-62-0//276.0246-6-Phosphogluconic_acid_METLIN_367_921-62-0/
M275T398	without.GlcvsBint.Glc	0.0381	2.27	TRUE	276.0246-6-Phospho-D-gluconate_KEGG_C00345_IND//276.0246-2-Carboxy-D-arabinitol1-phosphate_KEGG_C04234_106777-19-9//276.0246-6-Phosphogluconic_acid_HMDB_HMDB01316_921-62-0//276.0246-6-Phosphogluconic_acid_METLIN_367_921-62-0/
M275T398	without.GlcvsBxyl.Glc	0.8836	0.99	FALSE	276.0246-6-Phospho-D-gluconate_KEGG_C00345_IND//276.0246-2-Carboxy-D-arabinitol1-phosphate_KEGG_C04234_106777-19-9//276.0246-6-Phosphogluconic_acid_HMDB_HMDB01316_921-62-0//276.0246-6-Phosphogluconic_acid_METLIN_367_921-62-0/
M275T398	without.GlcvsBthe.Glc	0.0246	7.65	TRUE	276.0246-6-Phospho-D-gluconate_KEGG_C00345_IND//276.0246-2-Carboxy-D-arabinitol1-phosphate_KEGG_C04234_106777-19-9//276.0246-6-Phosphogluconic_acid_HMDB_HMDB01316_921-62-0//276.0246-6-Phosphogluconic_acid_METLIN_367_921-62-0/
M277T168	without.GlcvsErec.Glc	0.1703	1.17	FALSE	278.1267-Pro_Tyr_METLIN_23717_IND//278.1267-Tyr_Pro_METLIN_23901_IND//278.1267-alpha-Ribazole_KEGG_C05775_IND//278.1298-amprolium_METLIN_4032_IND/
M277T168	without.GlcvsSvar.Glc	0.1428	1.17647	FALSE	278.1267-Pro_Tyr_METLIN_23717_IND//278.1267-Tyr_Pro_METLIN_23901_IND//278.1267-alpha-Ribazole_KEGG_C05775_IND//278.1298-amprolium_METLIN_4032_IND/
M277T168	without.GlcvsRint.Glc	0.7278	1.07	FALSE	278.1267-Pro_Tyr_METLIN_23717_IND//278.1267-Tyr_Pro_METLIN_23901_IND//278.1267-alpha-Ribazole_KEGG_C05775_IND//278.1298-amprolium_METLIN_4032_IND/
M277T168	without.GlcvsBint.Glc	0.2839	1.96	FALSE	278.1267-Pro_Tyr_METLIN_23717_IND//278.1267-Tyr_Pro_METLIN_23901_IND//278.1267-alpha-Ribazole_KEGG_C05775_IND//278.1298-amprolium_METLIN_4032_IND/
M277T168	without.GlcvsBxyl.Glc	0.0201	5.55	TRUE	278.1267-Pro_Tyr_METLIN_23717_IND//278.1267-Tyr_Pro_METLIN_23901_IND//278.1267-alpha-Ribazole_KEGG_C05775_IND//278.1298-amprolium_METLIN_4032_IND/
M277T168	without.GlcvsBthe.Glc	0.0246	2.15	TRUE	278.1267-Pro_Tyr_METLIN_23717_IND//278.1267-Tyr_Pro_METLIN_23901_IND//278.1267-alpha-Ribazole_KEGG_C05775_IND//278.1298-amprolium_METLIN_4032_IND/
M285T82	without.GlcvsErec.Glc	0.4834	20.47	FALSE	286.2508-2-hydroxy-heptadecanoic_acid_METLIN_35430_IND//286.2508-17-hydroxy-heptadecanoic_acid_METLIN_35431_IND//286.2508-2-methoxy-hexadecanoic_acid_METLIN_35882_IND//286.2508-3-Hydroxy-palmiticacidmethylester_KEGG_C11849_51883-36-4//286.2508-2-Methoxyhexadecanoicacid_KEGG_C13947_IND/
M285T82	without.GlcvsSvar.Glc	0.4409	16.6667	FALSE	286.2508-2-hydroxy-heptadecanoic_acid_METLIN_35430_IND//286.2508-17-hydroxy-heptadecanoic_acid_METLIN_35431_IND//286.2508-2-methoxy-hexadecanoic_acid_METLIN_35882_IND//286.2508-3-Hydroxy-palmiticacidmethylester_KEGG_C11849_51883-36-4//286.2508-2-Methoxyhexadecanoicacid_KEGG_C13947_IND/
M285T82	without.GlcvsRint.Glc	0.9575	9.64	FALSE	286.2508-2-hydroxy-heptadecanoic_acid_METLIN_35430_IND//286.2508-17-hydroxy-heptadecanoic_acid_METLIN_35431_IND//286.2508-2-methoxy-hexadecanoic_acid_METLIN_35882_IND//286.2508-3-Hydroxy-palmiticacidmethylester_KEGG_C11849_51883-36-4//286.2508-2-Methoxyhexadecanoicacid_KEGG_C13947_IND/
M285T82	without.GlcvsBint.Glc	0.83	6.47	FALSE	286.2508-2-hydroxy-heptadecanoic_acid_METLIN_35430_IND//286.2508-17-hydroxy-heptadecanoic_acid_METLIN_35431_IND//286.2508-2-methoxy-hexadecanoic_acid_METLIN_35882_IND//286.2508-3-Hydroxy-palmiticacidmethylester_KEGG_C11849_51883-36-4//286.2508-2-Methoxyhexadecanoicacid_KEGG_C13947_IND/
M285T82	without.GlcvsBxyl.Glc	0.0301	16416.7	TRUE	286.2508-2-hydroxy-heptadecanoic_acid_METLIN_35430_IND//286.2508-17-hydroxy-heptadecanoic_acid_METLIN_35431_IND//286.2508-2-methoxy-hexadecanoic_acid_METLIN_35882_IND//286.2508-3-Hydroxy-palmiticacidmethylester_KEGG_C11849_51883-36-4//286.2508-2-Methoxyhexadecanoicacid_KEGG_C13947_IND/
M285T82	without.GlcvsBthe.Glc	0.0369	30167.2	TRUE	286.2508-2-hydroxy-heptadecanoic_acid_METLIN_35430_IND//286.2508-17-hydroxy-heptadecanoic_acid_METLIN_35431_IND//286.2508-2-methoxy-hexadecanoic_acid_METLIN_35882_IND//286.2508-3-Hydroxy-palmiticacidmethylester_KEGG_C11849_51883-36-4//286.2508-2-Methoxyhexadecanoicacid_KEGG_C13947_IND/
M295T427	without.GlcvsErec.Glc	0.0284	3.83	TRUE	296.0509-Disulfiram_KEGG_C01692_97-77-8//296.0509-Disulfiram_METLIN_2345_97-77-8//296.0532-Phaseolicacid_KEGG_C10483_53755-04-7/
M295T427	without.GlcvsSvar.Glc	0.021	3.7037	TRUE	296.0509-Disulfiram_KEGG_C01692_97-77-8//296.0509-Disulfiram_METLIN_2345_97-77-8//296.0532-Phaseolicacid_KEGG_C10483_53755-04-7/
M295T427	without.GlcvsRint.Glc	0.0389	11.51	TRUE	296.0509-Disulfiram_KEGG_C01692_97-77-8//296.0509-Disulfiram_METLIN_2345_97-77-8//296.0532-Phaseolicacid_KEGG_C10483_53755-04-7/
M295T427	without.GlcvsBint.Glc	0.0381	5.73	TRUE	296.0509-Disulfiram_KEGG_C01692_97-77-8//296.0509-Disulfiram_METLIN_2345_97-77-8//296.0532-Phaseolicacid_KEGG_C10483_53755-04-7/
M295T427	without.GlcvsBxyl.Glc	0.0201	4.99	TRUE	296.0509-Disulfiram_KEGG_C01692_97-77-8//296.0509-Disulfiram_METLIN_2345_97-77-8//296.0532-Phaseolicacid_KEGG_C10483_53755-04-7/
M295T427	without.GlcvsBthe.Glc	0.0246	7.24	TRUE	296.0509-Disulfiram_KEGG_C01692_97-77-8//296.0509-Disulfiram_METLIN_2345_97-77-8//296.0532-Phaseolicacid_KEGG_C10483_53755-04-7/
M305T350	without.GlcvsErec.Glc	0.2352	0.34	FALSE	306.0376-2-Protocatechoylphloroglucinolcarboxylate_KEGG_C04524_IND/
M305T350	without.GlcvsSvar.Glc	0.021	3.89147e-05	TRUE	306.0376-2-Protocatechoylphloroglucinolcarboxylate_KEGG_C04524_IND/
M305T350	without.GlcvsRint.Glc	0.4276	0.39	FALSE	306.0376-2-Protocatechoylphloroglucinolcarboxylate_KEGG_C04524_IND/
M305T350	without.GlcvsBint.Glc	0.2839	6.37	FALSE	306.0376-2-Protocatechoylphloroglucinolcarboxylate_KEGG_C04524_IND/
M305T350	without.GlcvsBxyl.Glc	0.0201	13.59	TRUE	306.0376-2-Protocatechoylphloroglucinolcarboxylate_KEGG_C04524_IND/
M305T350	without.GlcvsBthe.Glc	0.0246	7.09	TRUE	306.0376-2-Protocatechoylphloroglucinolcarboxylate_KEGG_C04524_IND/
M308T232	without.GlcvsErec.Glc	0.6663	1.16	FALSE	309.0817-Met_Cys_Gly_METLIN_16638_IND//309.0817-Gly_Cys_Met_METLIN_17410_IND//309.0817-Gly_Met_Cys_METLIN_17462_IND//309.0817-Cys_Gly_Met_METLIN_18905_IND//309.0817-Cys_Met_Gly_METLIN_21966_IND//309.0817-Met_Gly_Cys_METLIN_23548_IND/
M308T232	without.GlcvsSvar.Glc	0.4409	1.2987	FALSE	309.0817-Met_Cys_Gly_METLIN_16638_IND//309.0817-Gly_Cys_Met_METLIN_17410_IND//309.0817-Gly_Met_Cys_METLIN_17462_IND//309.0817-Cys_Gly_Met_METLIN_18905_IND//309.0817-Cys_Met_Gly_METLIN_21966_IND//309.0817-Met_Gly_Cys_METLIN_23548_IND/
M308T232	without.GlcvsRint.Glc	0.1068	1.89	FALSE	309.0817-Met_Cys_Gly_METLIN_16638_IND//309.0817-Gly_Cys_Met_METLIN_17410_IND//309.0817-Gly_Met_Cys_METLIN_17462_IND//309.0817-Cys_Gly_Met_METLIN_18905_IND//309.0817-Cys_Met_Gly_METLIN_21966_IND//309.0817-Met_Gly_Cys_METLIN_23548_IND/
M308T232	without.GlcvsBint.Glc	0.0381	4.83	TRUE	309.0817-Met_Cys_Gly_METLIN_16638_IND//309.0817-Gly_Cys_Met_METLIN_17410_IND//309.0817-Gly_Met_Cys_METLIN_17462_IND//309.0817-Cys_Gly_Met_METLIN_18905_IND//309.0817-Cys_Met_Gly_METLIN_21966_IND//309.0817-Met_Gly_Cys_METLIN_23548_IND/
M308T232	without.GlcvsBxyl.Glc	0.0201	5.45	TRUE	309.0817-Met_Cys_Gly_METLIN_16638_IND//309.0817-Gly_Cys_Met_METLIN_17410_IND//309.0817-Gly_Met_Cys_METLIN_17462_IND//309.0817-Cys_Gly_Met_METLIN_18905_IND//309.0817-Cys_Met_Gly_METLIN_21966_IND//309.0817-Met_Gly_Cys_METLIN_23548_IND/
M308T232	without.GlcvsBthe.Glc	0.0246	4.64	TRUE	309.0817-Met_Cys_Gly_METLIN_16638_IND//309.0817-Gly_Cys_Met_METLIN_17410_IND//309.0817-Gly_Met_Cys_METLIN_17462_IND//309.0817-Cys_Gly_Met_METLIN_18905_IND//309.0817-Cys_Met_Gly_METLIN_21966_IND//309.0817-Met_Gly_Cys_METLIN_23548_IND/
M309T307	without.GlcvsErec.Glc	0.0284	6.57	TRUE	310.1205-7-Hydroxy-3-(4-methoxyphenyl)-4-propyl-2H-1-benzopyran-2-one_KEGG_C15051_5219-18-1//310.1205-Warfarin_alcohol_METLIN_3035_28392-96-3//310.1218-Porphyrin_KEGG_C05113_101-60-0//310.1219-Pentaporphyrin_I_HMDB_HMDB00839_3019-51-0/
M309T307	without.GlcvsSvar.Glc	0.021	33.3333	TRUE	310.1205-7-Hydroxy-3-(4-methoxyphenyl)-4-propyl-2H-1-benzopyran-2-one_KEGG_C15051_5219-18-1//310.1205-Warfarin_alcohol_METLIN_3035_28392-96-3//310.1218-Porphyrin_KEGG_C05113_101-60-0//310.1219-Pentaporphyrin_I_HMDB_HMDB00839_3019-51-0/
M309T307	without.GlcvsRint.Glc	0.0389	19.22	TRUE	310.1205-7-Hydroxy-3-(4-methoxyphenyl)-4-propyl-2H-1-benzopyran-2-one_KEGG_C15051_5219-18-1//310.1205-Warfarin_alcohol_METLIN_3035_28392-96-3//310.1218-Porphyrin_KEGG_C05113_101-60-0//310.1219-Pentaporphyrin_I_HMDB_HMDB00839_3019-51-0/
M309T307	without.GlcvsBint.Glc	0.0381	6.72	TRUE	310.1205-7-Hydroxy-3-(4-methoxyphenyl)-4-propyl-2H-1-benzopyran-2-one_KEGG_C15051_5219-18-1//310.1205-Warfarin_alcohol_METLIN_3035_28392-96-3//310.1218-Porphyrin_KEGG_C05113_101-60-0//310.1219-Pentaporphyrin_I_HMDB_HMDB00839_3019-51-0/
M309T307	without.GlcvsBxyl.Glc	0.0201	4.84	TRUE	310.1205-7-Hydroxy-3-(4-methoxyphenyl)-4-propyl-2H-1-benzopyran-2-one_KEGG_C15051_5219-18-1//310.1205-Warfarin_alcohol_METLIN_3035_28392-96-3//310.1218-Porphyrin_KEGG_C05113_101-60-0//310.1219-Pentaporphyrin_I_HMDB_HMDB00839_3019-51-0/
M309T307	without.GlcvsBthe.Glc	0.0246	6.29	TRUE	310.1205-7-Hydroxy-3-(4-methoxyphenyl)-4-propyl-2H-1-benzopyran-2-one_KEGG_C15051_5219-18-1//310.1205-Warfarin_alcohol_METLIN_3035_28392-96-3//310.1218-Porphyrin_KEGG_C05113_101-60-0//310.1219-Pentaporphyrin_I_HMDB_HMDB00839_3019-51-0/
M321T297	without.GlcvsErec.Glc	0.0284	4.08	TRUE	322.0841-DecarboxytetracenomycinF1_KEGG_C12374_IND//322.0841-Tetrangomycin_KEGG_C12396_7351-08-8/
M321T297	without.GlcvsSvar.Glc	0.021	14.2857	TRUE	322.0841-DecarboxytetracenomycinF1_KEGG_C12374_IND//322.0841-Tetrangomycin_KEGG_C12396_7351-08-8/
M321T297	without.GlcvsRint.Glc	0.0389	11.48	TRUE	322.0841-DecarboxytetracenomycinF1_KEGG_C12374_IND//322.0841-Tetrangomycin_KEGG_C12396_7351-08-8/
M321T297	without.GlcvsBint.Glc	0.0381	4.66	TRUE	322.0841-DecarboxytetracenomycinF1_KEGG_C12374_IND//322.0841-Tetrangomycin_KEGG_C12396_7351-08-8/
M321T297	without.GlcvsBxyl.Glc	0.0201	3.38	TRUE	322.0841-DecarboxytetracenomycinF1_KEGG_C12374_IND//322.0841-Tetrangomycin_KEGG_C12396_7351-08-8/
M321T297	without.GlcvsBthe.Glc	0.0246	4.21	TRUE	322.0841-DecarboxytetracenomycinF1_KEGG_C12374_IND//322.0841-Tetrangomycin_KEGG_C12396_7351-08-8/
M327T389	without.GlcvsErec.Glc	0.9042	0.95	FALSE	328.1019-7-Hydroxy-6-methyl-8-ribityllumazine_KEGG_C05995_IND/
M327T389	without.GlcvsSvar.Glc	0.021	4	TRUE	328.1019-7-Hydroxy-6-methyl-8-ribityllumazine_KEGG_C05995_IND/
M327T389	without.GlcvsRint.Glc	0.0389	25.34	TRUE	328.1019-7-Hydroxy-6-methyl-8-ribityllumazine_KEGG_C05995_IND/
M327T389	without.GlcvsBint.Glc	0.3685	1.27	FALSE	328.1019-7-Hydroxy-6-methyl-8-ribityllumazine_KEGG_C05995_IND/
M327T389	without.GlcvsBxyl.Glc	0.0588	1.82	FALSE	328.1019-7-Hydroxy-6-methyl-8-ribityllumazine_KEGG_C05995_IND/
M327T389	without.GlcvsBthe.Glc	0.0414	1.9	TRUE	328.1019-7-Hydroxy-6-methyl-8-ribityllumazine_KEGG_C05995_IND/
M333T534	without.GlcvsErec.Glc	0.0753	1.47	FALSE	334.0665-sn-glycero-3-Phospho-1-inositol_KEGG_C01225_IND//334.0665-2-(alpha-D-Galactosyl)-sn-glycerol3-phosphate_KEGG_C04641_IND//334.0665-alpha-D-Galactosyl-(1,1)-sn-glycerol3-phosphate_KEGG_C04703_IND//334.0665-2-(beta-D-Glucosyl)-sn-glycerol3-phosphate_KEGG_C10517_IND//334.0689-6-Methoxytaxifolin_KEGG_C09770_31076-39-8/
M333T534	without.GlcvsSvar.Glc	0.4409	1.19048	FALSE	334.0665-sn-glycero-3-Phospho-1-inositol_KEGG_C01225_IND//334.0665-2-(alpha-D-Galactosyl)-sn-glycerol3-phosphate_KEGG_C04641_IND//334.0665-alpha-D-Galactosyl-(1,1)-sn-glycerol3-phosphate_KEGG_C04703_IND//334.0665-2-(beta-D-Glucosyl)-sn-glycerol3-phosphate_KEGG_C10517_IND//334.0689-6-Methoxytaxifolin_KEGG_C09770_31076-39-8/
M333T534	without.GlcvsRint.Glc	0.9157	1.15	FALSE	334.0665-sn-glycero-3-Phospho-1-inositol_KEGG_C01225_IND//334.0665-2-(alpha-D-Galactosyl)-sn-glycerol3-phosphate_KEGG_C04641_IND//334.0665-alpha-D-Galactosyl-(1,1)-sn-glycerol3-phosphate_KEGG_C04703_IND//334.0665-2-(beta-D-Glucosyl)-sn-glycerol3-phosphate_KEGG_C10517_IND//334.0689-6-Methoxytaxifolin_KEGG_C09770_31076-39-8/
M333T534	without.GlcvsBint.Glc	0.0381	6.19	TRUE	334.0665-sn-glycero-3-Phospho-1-inositol_KEGG_C01225_IND//334.0665-2-(alpha-D-Galactosyl)-sn-glycerol3-phosphate_KEGG_C04641_IND//334.0665-alpha-D-Galactosyl-(1,1)-sn-glycerol3-phosphate_KEGG_C04703_IND//334.0665-2-(beta-D-Glucosyl)-sn-glycerol3-phosphate_KEGG_C10517_IND//334.0689-6-Methoxytaxifolin_KEGG_C09770_31076-39-8/
M333T534	without.GlcvsBxyl.Glc	0.0201	2.86	TRUE	334.0665-sn-glycero-3-Phospho-1-inositol_KEGG_C01225_IND//334.0665-2-(alpha-D-Galactosyl)-sn-glycerol3-phosphate_KEGG_C04641_IND//334.0665-alpha-D-Galactosyl-(1,1)-sn-glycerol3-phosphate_KEGG_C04703_IND//334.0665-2-(beta-D-Glucosyl)-sn-glycerol3-phosphate_KEGG_C10517_IND//334.0689-6-Methoxytaxifolin_KEGG_C09770_31076-39-8/
M333T534	without.GlcvsBthe.Glc	0.0246	3.87	TRUE	334.0665-sn-glycero-3-Phospho-1-inositol_KEGG_C01225_IND//334.0665-2-(alpha-D-Galactosyl)-sn-glycerol3-phosphate_KEGG_C04641_IND//334.0665-alpha-D-Galactosyl-(1,1)-sn-glycerol3-phosphate_KEGG_C04703_IND//334.0665-2-(beta-D-Glucosyl)-sn-glycerol3-phosphate_KEGG_C10517_IND//334.0689-6-Methoxytaxifolin_KEGG_C09770_31076-39-8/
M337T495	without.GlcvsErec.Glc	0.0284	7.91	TRUE	338.0790-8-O-Methylsterigmatocystin_KEGG_C03686_17878-69-2//338.0790-Rabelomycin_KEGG_C12402_28399-50-0//338.0790-7-O-Methylsterigmatocystin_METLIN_41024_IND//338.0822-Inabenfide_KEGG_C10942_82211-24-3/
M337T495	without.GlcvsSvar.Glc	0.021	3.33333	TRUE	338.0790-8-O-Methylsterigmatocystin_KEGG_C03686_17878-69-2//338.0790-Rabelomycin_KEGG_C12402_28399-50-0//338.0790-7-O-Methylsterigmatocystin_METLIN_41024_IND//338.0822-Inabenfide_KEGG_C10942_82211-24-3/
M337T495	without.GlcvsRint.Glc	0.0389	5.85	TRUE	338.0790-8-O-Methylsterigmatocystin_KEGG_C03686_17878-69-2//338.0790-Rabelomycin_KEGG_C12402_28399-50-0//338.0790-7-O-Methylsterigmatocystin_METLIN_41024_IND//338.0822-Inabenfide_KEGG_C10942_82211-24-3/
M337T495	without.GlcvsBint.Glc	0.0381	2.07	TRUE	338.0790-8-O-Methylsterigmatocystin_KEGG_C03686_17878-69-2//338.0790-Rabelomycin_KEGG_C12402_28399-50-0//338.0790-7-O-Methylsterigmatocystin_METLIN_41024_IND//338.0822-Inabenfide_KEGG_C10942_82211-24-3/
M337T495	without.GlcvsBxyl.Glc	0.0201	0.21	TRUE	338.0790-8-O-Methylsterigmatocystin_KEGG_C03686_17878-69-2//338.0790-Rabelomycin_KEGG_C12402_28399-50-0//338.0790-7-O-Methylsterigmatocystin_METLIN_41024_IND//338.0822-Inabenfide_KEGG_C10942_82211-24-3/
M337T495	without.GlcvsBthe.Glc	0.0246	0.15	TRUE	338.0790-8-O-Methylsterigmatocystin_KEGG_C03686_17878-69-2//338.0790-Rabelomycin_KEGG_C12402_28399-50-0//338.0790-7-O-Methylsterigmatocystin_METLIN_41024_IND//338.0822-Inabenfide_KEGG_C10942_82211-24-3/
M374T92	without.GlcvsErec.Glc	0.583	1.17	FALSE	375.2158-Leu_Phe_Pro_METLIN_15721_IND//375.2158-Ile_Pro_Phe_METLIN_16288_IND//375.2158-Ile_Phe_Pro_METLIN_16388_IND//375.2158-Pro_Phe_Leu_METLIN_16477_IND//375.2158-Pro_Leu_Phe_METLIN_16486_IND//375.2158-Pro_Phe_Ile_METLIN_16551_IND//375.2158-Pro_Ile_Phe_METLIN_17226_IND//375.2158-Phe_Pro_Leu_METLIN_17506_IND//375.2158-Leu_Pro_Phe_METLIN_20555_IND//375.2158-Phe_Pro_Ile_METLIN_22192_IND//375.2158-…
M374T92	without.GlcvsSvar.Glc	0.021	0.107991	TRUE	375.2158-Leu_Phe_Pro_METLIN_15721_IND//375.2158-Ile_Pro_Phe_METLIN_16288_IND//375.2158-Ile_Phe_Pro_METLIN_16388_IND//375.2158-Pro_Phe_Leu_METLIN_16477_IND//375.2158-Pro_Leu_Phe_METLIN_16486_IND//375.2158-Pro_Phe_Ile_METLIN_16551_IND//375.2158-Pro_Ile_Phe_METLIN_17226_IND//375.2158-Phe_Pro_Leu_METLIN_17506_IND//375.2158-Leu_Pro_Phe_METLIN_20555_IND//375.2158-Phe_Pro_Ile_METLIN_22192_IND//375.2158-…
M374T92	without.GlcvsRint.Glc	0.9575	0.96	FALSE	375.2158-Leu_Phe_Pro_METLIN_15721_IND//375.2158-Ile_Pro_Phe_METLIN_16288_IND//375.2158-Ile_Phe_Pro_METLIN_16388_IND//375.2158-Pro_Phe_Leu_METLIN_16477_IND//375.2158-Pro_Leu_Phe_METLIN_16486_IND//375.2158-Pro_Phe_Ile_METLIN_16551_IND//375.2158-Pro_Ile_Phe_METLIN_17226_IND//375.2158-Phe_Pro_Leu_METLIN_17506_IND//375.2158-Leu_Pro_Phe_METLIN_20555_IND//375.2158-Phe_Pro_Ile_METLIN_22192_IND//375.2158-…
M374T92	without.GlcvsBint.Glc	0.2839	4.02	FALSE	375.2158-Leu_Phe_Pro_METLIN_15721_IND//375.2158-Ile_Pro_Phe_METLIN_16288_IND//375.2158-Ile_Phe_Pro_METLIN_16388_IND//375.2158-Pro_Phe_Leu_METLIN_16477_IND//375.2158-Pro_Leu_Phe_METLIN_16486_IND//375.2158-Pro_Phe_Ile_METLIN_16551_IND//375.2158-Pro_Ile_Phe_METLIN_17226_IND//375.2158-Phe_Pro_Leu_METLIN_17506_IND//375.2158-Leu_Pro_Phe_METLIN_20555_IND//375.2158-Phe_Pro_Ile_METLIN_22192_IND//375.2158-…
M374T92	without.GlcvsBxyl.Glc	0.0201	7.44	TRUE	375.2158-Leu_Phe_Pro_METLIN_15721_IND//375.2158-Ile_Pro_Phe_METLIN_16288_IND//375.2158-Ile_Phe_Pro_METLIN_16388_IND//375.2158-Pro_Phe_Leu_METLIN_16477_IND//375.2158-Pro_Leu_Phe_METLIN_16486_IND//375.2158-Pro_Phe_Ile_METLIN_16551_IND//375.2158-Pro_Ile_Phe_METLIN_17226_IND//375.2158-Phe_Pro_Leu_METLIN_17506_IND//375.2158-Leu_Pro_Phe_METLIN_20555_IND//375.2158-Phe_Pro_Ile_METLIN_22192_IND//375.2158-…
M374T92	without.GlcvsBthe.Glc	0.0246	5.77	TRUE	375.2158-Leu_Phe_Pro_METLIN_15721_IND//375.2158-Ile_Pro_Phe_METLIN_16288_IND//375.2158-Ile_Phe_Pro_METLIN_16388_IND//375.2158-Pro_Phe_Leu_METLIN_16477_IND//375.2158-Pro_Leu_Phe_METLIN_16486_IND//375.2158-Pro_Phe_Ile_METLIN_16551_IND//375.2158-Pro_Ile_Phe_METLIN_17226_IND//375.2158-Phe_Pro_Leu_METLIN_17506_IND//375.2158-Leu_Pro_Phe_METLIN_20555_IND//375.2158-Phe_Pro_Ile_METLIN_22192_IND//375.2158-…
M383T397	without.GlcvsErec.Glc	0.0284	0.44	TRUE	384.1209-4-Demethyldeoxypodophyllotoxin_KEGG_C10552_3590-93-0//384.1209-4-Demethyldeoxypodophyllotoxin_METLIN_2042_3590-93-0//384.1216-S-Adenosylhomocysteine_HMDB_HMDB00939_979-92-0//384.1216-S-Adenosylhomocysteine_METLIN_296_979-92-0//384.1216-S-Adenosyl-L-homocysteine_KEGG_C00021_979-92-0/
M383T397	without.GlcvsSvar.Glc	0.021	1.93768e-06	TRUE	384.1209-4-Demethyldeoxypodophyllotoxin_KEGG_C10552_3590-93-0//384.1209-4-Demethyldeoxypodophyllotoxin_METLIN_2042_3590-93-0//384.1216-S-Adenosylhomocysteine_HMDB_HMDB00939_979-92-0//384.1216-S-Adenosylhomocysteine_METLIN_296_979-92-0//384.1216-S-Adenosyl-L-homocysteine_KEGG_C00021_979-92-0/
M383T397	without.GlcvsRint.Glc	0.0638	0.02	FALSE	384.1209-4-Demethyldeoxypodophyllotoxin_KEGG_C10552_3590-93-0//384.1209-4-Demethyldeoxypodophyllotoxin_METLIN_2042_3590-93-0//384.1216-S-Adenosylhomocysteine_HMDB_HMDB00939_979-92-0//384.1216-S-Adenosylhomocysteine_METLIN_296_979-92-0//384.1216-S-Adenosyl-L-homocysteine_KEGG_C00021_979-92-0/
M383T397	without.GlcvsBint.Glc	0.0381	2.37	TRUE	384.1209-4-Demethyldeoxypodophyllotoxin_KEGG_C10552_3590-93-0//384.1209-4-Demethyldeoxypodophyllotoxin_METLIN_2042_3590-93-0//384.1216-S-Adenosylhomocysteine_HMDB_HMDB00939_979-92-0//384.1216-S-Adenosylhomocysteine_METLIN_296_979-92-0//384.1216-S-Adenosyl-L-homocysteine_KEGG_C00021_979-92-0/
M383T397	without.GlcvsBxyl.Glc	0.0201	6	TRUE	384.1209-4-Demethyldeoxypodophyllotoxin_KEGG_C10552_3590-93-0//384.1209-4-Demethyldeoxypodophyllotoxin_METLIN_2042_3590-93-0//384.1216-S-Adenosylhomocysteine_HMDB_HMDB00939_979-92-0//384.1216-S-Adenosylhomocysteine_METLIN_296_979-92-0//384.1216-S-Adenosyl-L-homocysteine_KEGG_C00021_979-92-0/
M383T397	without.GlcvsBthe.Glc	0.0246	4.67	TRUE	384.1209-4-Demethyldeoxypodophyllotoxin_KEGG_C10552_3590-93-0//384.1209-4-Demethyldeoxypodophyllotoxin_METLIN_2042_3590-93-0//384.1216-S-Adenosylhomocysteine_HMDB_HMDB00939_979-92-0//384.1216-S-Adenosylhomocysteine_METLIN_296_979-92-0//384.1216-S-Adenosyl-L-homocysteine_KEGG_C00021_979-92-0/
M384T308	without.GlcvsErec.Glc	0.0284	6.79	TRUE	385.1597-Minoxidil-O-glucuronide_METLIN_1320_56828-40-1//385.1597-Glu_His_Thr_METLIN_16174_IND//385.1597-Thr_His_Glu_METLIN_16518_IND//385.1597-His_Thr_Glu_METLIN_16867_IND//385.1597-Glu_Thr_His_METLIN_17651_IND//385.1597-His_Glu_Thr_METLIN_19146_IND//385.1597-Thr_Glu_His_METLIN_22376_IND//385.1638-Tyr_Gly_Phe_METLIN_16912_IND//385.1638-Gly_Tyr_Phe_METLIN_22282_IND//385.1638-Tyr_Phe_Gly_METLIN_22…
M384T308	without.GlcvsSvar.Glc	0.021	1.38889	TRUE	385.1597-Minoxidil-O-glucuronide_METLIN_1320_56828-40-1//385.1597-Glu_His_Thr_METLIN_16174_IND//385.1597-Thr_His_Glu_METLIN_16518_IND//385.1597-His_Thr_Glu_METLIN_16867_IND//385.1597-Glu_Thr_His_METLIN_17651_IND//385.1597-His_Glu_Thr_METLIN_19146_IND//385.1597-Thr_Glu_His_METLIN_22376_IND//385.1638-Tyr_Gly_Phe_METLIN_16912_IND//385.1638-Gly_Tyr_Phe_METLIN_22282_IND//385.1638-Tyr_Phe_Gly_METLIN_22…
M384T308	without.GlcvsRint.Glc	0.0389	8.18	TRUE	385.1597-Minoxidil-O-glucuronide_METLIN_1320_56828-40-1//385.1597-Glu_His_Thr_METLIN_16174_IND//385.1597-Thr_His_Glu_METLIN_16518_IND//385.1597-His_Thr_Glu_METLIN_16867_IND//385.1597-Glu_Thr_His_METLIN_17651_IND//385.1597-His_Glu_Thr_METLIN_19146_IND//385.1597-Thr_Glu_His_METLIN_22376_IND//385.1638-Tyr_Gly_Phe_METLIN_16912_IND//385.1638-Gly_Tyr_Phe_METLIN_22282_IND//385.1638-Tyr_Phe_Gly_METLIN_22…
M384T308	without.GlcvsBint.Glc	0.3685	0.76	FALSE	385.1597-Minoxidil-O-glucuronide_METLIN_1320_56828-40-1//385.1597-Glu_His_Thr_METLIN_16174_IND//385.1597-Thr_His_Glu_METLIN_16518_IND//385.1597-His_Thr_Glu_METLIN_16867_IND//385.1597-Glu_Thr_His_METLIN_17651_IND//385.1597-His_Glu_Thr_METLIN_19146_IND//385.1597-Thr_Glu_His_METLIN_22376_IND//385.1638-Tyr_Gly_Phe_METLIN_16912_IND//385.1638-Gly_Tyr_Phe_METLIN_22282_IND//385.1638-Tyr_Phe_Gly_METLIN_22…
M384T308	without.GlcvsBxyl.Glc	0.0201	0.56	TRUE	385.1597-Minoxidil-O-glucuronide_METLIN_1320_56828-40-1//385.1597-Glu_His_Thr_METLIN_16174_IND//385.1597-Thr_His_Glu_METLIN_16518_IND//385.1597-His_Thr_Glu_METLIN_16867_IND//385.1597-Glu_Thr_His_METLIN_17651_IND//385.1597-His_Glu_Thr_METLIN_19146_IND//385.1597-Thr_Glu_His_METLIN_22376_IND//385.1638-Tyr_Gly_Phe_METLIN_16912_IND//385.1638-Gly_Tyr_Phe_METLIN_22282_IND//385.1638-Tyr_Phe_Gly_METLIN_22…
M384T308	without.GlcvsBthe.Glc	0.0246	0.39	TRUE	385.1597-Minoxidil-O-glucuronide_METLIN_1320_56828-40-1//385.1597-Glu_His_Thr_METLIN_16174_IND//385.1597-Thr_His_Glu_METLIN_16518_IND//385.1597-His_Thr_Glu_METLIN_16867_IND//385.1597-Glu_Thr_His_METLIN_17651_IND//385.1597-His_Glu_Thr_METLIN_19146_IND//385.1597-Thr_Glu_His_METLIN_22376_IND//385.1638-Tyr_Gly_Phe_METLIN_16912_IND//385.1638-Gly_Tyr_Phe_METLIN_22282_IND//385.1638-Tyr_Phe_Gly_METLIN_22…
M419T396	without.GlcvsErec.Glc	0.0284	0.56	TRUE	420.0967-Methicillinsodium_KEGG_C13973_7246-14-2/
M419T396	without.GlcvsSvar.Glc	0.021	6.03473e-06	TRUE	420.0967-Methicillinsodium_KEGG_C13973_7246-14-2/
M419T396	without.GlcvsRint.Glc	0.058	0.02	FALSE	420.0967-Methicillinsodium_KEGG_C13973_7246-14-2/
M419T396	without.GlcvsBint.Glc	0.0381	2.59	TRUE	420.0967-Methicillinsodium_KEGG_C13973_7246-14-2/
M419T396	without.GlcvsBxyl.Glc	0.0201	7.68	TRUE	420.0967-Methicillinsodium_KEGG_C13973_7246-14-2/
M419T396	without.GlcvsBthe.Glc	0.0246	5.61	TRUE	420.0967-Methicillinsodium_KEGG_C13973_7246-14-2/
M459T505	without.GlcvsErec.Glc	0.0428	0.05	TRUE	460.1482-Oxytetracycline_METLIN_1690_79-57-2//460.1482-Oxytetracycline_KEGG_C06624_79-57-2/
M459T505	without.GlcvsSvar.Glc	0.6732	1.13636	FALSE	460.1482-Oxytetracycline_METLIN_1690_79-57-2//460.1482-Oxytetracycline_KEGG_C06624_79-57-2/
M459T505	without.GlcvsRint.Glc	0.0484	0.01	TRUE	460.1482-Oxytetracycline_METLIN_1690_79-57-2//460.1482-Oxytetracycline_KEGG_C06624_79-57-2/
M459T505	without.GlcvsBint.Glc	0.0381	4.34	TRUE	460.1482-Oxytetracycline_METLIN_1690_79-57-2//460.1482-Oxytetracycline_KEGG_C06624_79-57-2/
M459T505	without.GlcvsBxyl.Glc	0.0201	32.11	TRUE	460.1482-Oxytetracycline_METLIN_1690_79-57-2//460.1482-Oxytetracycline_KEGG_C06624_79-57-2/
M459T505	without.GlcvsBthe.Glc	0.0246	24.69	TRUE	460.1482-Oxytetracycline_METLIN_1690_79-57-2//460.1482-Oxytetracycline_KEGG_C06624_79-57-2/
M495T407	without.GlcvsErec.Glc	0.0753	7252.7	FALSE	496.1958-Trp_Tyr_Glu_METLIN_17134_IND//496.1958-Glu_Tyr_Trp_METLIN_19106_IND//496.1958-Trp_Glu_Tyr_METLIN_19188_IND//496.1958-Tyr_Glu_Trp_METLIN_20918_IND//496.1958-Tyr_Trp_Glu_METLIN_21597_IND//496.1958-Glu_Trp_Tyr_METLIN_23454_IND/
M495T407	without.GlcvsSvar.Glc	0.6399	0	FALSE	496.1958-Trp_Tyr_Glu_METLIN_17134_IND//496.1958-Glu_Tyr_Trp_METLIN_19106_IND//496.1958-Trp_Glu_Tyr_METLIN_19188_IND//496.1958-Tyr_Glu_Trp_METLIN_20918_IND//496.1958-Tyr_Trp_Glu_METLIN_21597_IND//496.1958-Glu_Trp_Tyr_METLIN_23454_IND/
M495T407	without.GlcvsRint.Glc	0.0484	25663.7	TRUE	496.1958-Trp_Tyr_Glu_METLIN_17134_IND//496.1958-Glu_Tyr_Trp_METLIN_19106_IND//496.1958-Trp_Glu_Tyr_METLIN_19188_IND//496.1958-Tyr_Glu_Trp_METLIN_20918_IND//496.1958-Tyr_Trp_Glu_METLIN_21597_IND//496.1958-Glu_Trp_Tyr_METLIN_23454_IND/
M495T407	without.GlcvsBint.Glc	0.0474	113899	TRUE	496.1958-Trp_Tyr_Glu_METLIN_17134_IND//496.1958-Glu_Tyr_Trp_METLIN_19106_IND//496.1958-Trp_Glu_Tyr_METLIN_19188_IND//496.1958-Tyr_Glu_Trp_METLIN_20918_IND//496.1958-Tyr_Trp_Glu_METLIN_21597_IND//496.1958-Glu_Trp_Tyr_METLIN_23454_IND/
M495T407	without.GlcvsBxyl.Glc	0.0249	3.48222e+06	TRUE	496.1958-Trp_Tyr_Glu_METLIN_17134_IND//496.1958-Glu_Tyr_Trp_METLIN_19106_IND//496.1958-Trp_Glu_Tyr_METLIN_19188_IND//496.1958-Tyr_Glu_Trp_METLIN_20918_IND//496.1958-Tyr_Trp_Glu_METLIN_21597_IND//496.1958-Glu_Trp_Tyr_METLIN_23454_IND/
M495T407	without.GlcvsBthe.Glc	0.0303	1.72009e+06	TRUE	496.1958-Trp_Tyr_Glu_METLIN_17134_IND//496.1958-Glu_Tyr_Trp_METLIN_19106_IND//496.1958-Trp_Glu_Tyr_METLIN_19188_IND//496.1958-Tyr_Glu_Trp_METLIN_20918_IND//496.1958-Tyr_Trp_Glu_METLIN_21597_IND//496.1958-Glu_Trp_Tyr_METLIN_23454_IND/
M501T309	without.GlcvsErec.Glc	0.0284	11.5	TRUE	502.2367-amcinonide_METLIN_3924_51022-69-6/
M501T309	without.GlcvsSvar.Glc	0.2739	1.63934	FALSE	502.2367-amcinonide_METLIN_3924_51022-69-6/
M501T309	without.GlcvsRint.Glc	0.0389	13.91	TRUE	502.2367-amcinonide_METLIN_3924_51022-69-6/
M501T309	without.GlcvsBint.Glc	0.981	1	FALSE	502.2367-amcinonide_METLIN_3924_51022-69-6/
M501T309	without.GlcvsBxyl.Glc	0.0338	0.22	TRUE	502.2367-amcinonide_METLIN_3924_51022-69-6/
M501T309	without.GlcvsBthe.Glc	0.0246	0.21	TRUE	502.2367-amcinonide_METLIN_3924_51022-69-6/
M662T478	without.GlcvsErec.Glc	0.0353	70956.5	TRUE	663.1091-Nicotinamide_adenine_dinucleotide_(NAD)_METLIN_101_53-84-9/
M662T478	without.GlcvsSvar.Glc	0.0259	0	TRUE	663.1091-Nicotinamide_adenine_dinucleotide_(NAD)_METLIN_101_53-84-9/
M662T478	without.GlcvsRint.Glc	0.0484	589189	TRUE	663.1091-Nicotinamide_adenine_dinucleotide_(NAD)_METLIN_101_53-84-9/
M662T478	without.GlcvsBint.Glc	0.0474	55644.1	TRUE	663.1091-Nicotinamide_adenine_dinucleotide_(NAD)_METLIN_101_53-84-9/
M662T478	without.GlcvsBxyl.Glc	0.0249	798101	TRUE	663.1091-Nicotinamide_adenine_dinucleotide_(NAD)_METLIN_101_53-84-9/
M662T478	without.GlcvsBthe.Glc	0.0303	587462	TRUE	663.1091-Nicotinamide_adenine_dinucleotide_(NAD)_METLIN_101_53-84-9/
M73T208	without.GlcvsErec.Glc	0.0284	0.31	TRUE	74.03678-3-Hydroxypropanal_HMDB_HMDB03453_2134-29-4//74.03678-D-Lactaldehyde_HMDB_HMDB06458_747536//74.03678-Lactaldehyde_HMDB_HMDB03052_598-35-6//74.03678-Propionic_acid_HMDB_HMDB00237_79-09-4//74.03678-Lactaldehyde_METLIN_3214_598-35-6//74.03678-Propionic_acid_METLIN_3215_79-09-4//74.03680-Propanoate_KEGG_C00163_79-09-4//74.03680-(S)-Lactaldehyde_KEGG_C00424_598-35-6//74.03680-(R)-Lactaldehyde_…
M73T208	without.GlcvsSvar.Glc	0.021	0.219298	TRUE	74.03678-3-Hydroxypropanal_HMDB_HMDB03453_2134-29-4//74.03678-D-Lactaldehyde_HMDB_HMDB06458_747536//74.03678-Lactaldehyde_HMDB_HMDB03052_598-35-6//74.03678-Propionic_acid_HMDB_HMDB00237_79-09-4//74.03678-Lactaldehyde_METLIN_3214_598-35-6//74.03678-Propionic_acid_METLIN_3215_79-09-4//74.03680-Propanoate_KEGG_C00163_79-09-4//74.03680-(S)-Lactaldehyde_KEGG_C00424_598-35-6//74.03680-(R)-Lactaldehyde_…
M73T208	without.GlcvsRint.Glc	0.1637	0.56	FALSE	74.03678-3-Hydroxypropanal_HMDB_HMDB03453_2134-29-4//74.03678-D-Lactaldehyde_HMDB_HMDB06458_747536//74.03678-Lactaldehyde_HMDB_HMDB03052_598-35-6//74.03678-Propionic_acid_HMDB_HMDB00237_79-09-4//74.03678-Lactaldehyde_METLIN_3214_598-35-6//74.03678-Propionic_acid_METLIN_3215_79-09-4//74.03680-Propanoate_KEGG_C00163_79-09-4//74.03680-(S)-Lactaldehyde_KEGG_C00424_598-35-6//74.03680-(R)-Lactaldehyde_…
M73T208	without.GlcvsBint.Glc	0.2839	9.27	FALSE	74.03678-3-Hydroxypropanal_HMDB_HMDB03453_2134-29-4//74.03678-D-Lactaldehyde_HMDB_HMDB06458_747536//74.03678-Lactaldehyde_HMDB_HMDB03052_598-35-6//74.03678-Propionic_acid_HMDB_HMDB00237_79-09-4//74.03678-Lactaldehyde_METLIN_3214_598-35-6//74.03678-Propionic_acid_METLIN_3215_79-09-4//74.03680-Propanoate_KEGG_C00163_79-09-4//74.03680-(S)-Lactaldehyde_KEGG_C00424_598-35-6//74.03680-(R)-Lactaldehyde_…
M73T208	without.GlcvsBxyl.Glc	0.0201	13.46	TRUE	74.03678-3-Hydroxypropanal_HMDB_HMDB03453_2134-29-4//74.03678-D-Lactaldehyde_HMDB_HMDB06458_747536//74.03678-Lactaldehyde_HMDB_HMDB03052_598-35-6//74.03678-Propionic_acid_HMDB_HMDB00237_79-09-4//74.03678-Lactaldehyde_METLIN_3214_598-35-6//74.03678-Propionic_acid_METLIN_3215_79-09-4//74.03680-Propanoate_KEGG_C00163_79-09-4//74.03680-(S)-Lactaldehyde_KEGG_C00424_598-35-6//74.03680-(R)-Lactaldehyde_…
M73T208	without.GlcvsBthe.Glc	0.0246	23.65	TRUE	74.03678-3-Hydroxypropanal_HMDB_HMDB03453_2134-29-4//74.03678-D-Lactaldehyde_HMDB_HMDB06458_747536//74.03678-Lactaldehyde_HMDB_HMDB03052_598-35-6//74.03678-Propionic_acid_HMDB_HMDB00237_79-09-4//74.03678-Lactaldehyde_METLIN_3214_598-35-6//74.03678-Propionic_acid_METLIN_3215_79-09-4//74.03680-Propanoate_KEGG_C00163_79-09-4//74.03680-(S)-Lactaldehyde_KEGG_C00424_598-35-6//74.03680-(R)-Lactaldehyde_…
M73T503	without.GlcvsErec.Glc	0.3103	0.78	FALSE	74.03678-3-Hydroxypropanal_HMDB_HMDB03453_2134-29-4//74.03678-D-Lactaldehyde_HMDB_HMDB06458_747536//74.03678-Lactaldehyde_HMDB_HMDB03052_598-35-6//74.03678-Propionic_acid_HMDB_HMDB00237_79-09-4//74.03678-Lactaldehyde_METLIN_3214_598-35-6//74.03678-Propionic_acid_METLIN_3215_79-09-4//74.03680-Propanoate_KEGG_C00163_79-09-4//74.03680-(S)-Lactaldehyde_KEGG_C00424_598-35-6//74.03680-(R)-Lactaldehyde_…
M73T503	without.GlcvsSvar.Glc	0.2739	0.840336	FALSE	74.03678-3-Hydroxypropanal_HMDB_HMDB03453_2134-29-4//74.03678-D-Lactaldehyde_HMDB_HMDB06458_747536//74.03678-Lactaldehyde_HMDB_HMDB03052_598-35-6//74.03678-Propionic_acid_HMDB_HMDB00237_79-09-4//74.03678-Lactaldehyde_METLIN_3214_598-35-6//74.03678-Propionic_acid_METLIN_3215_79-09-4//74.03680-Propanoate_KEGG_C00163_79-09-4//74.03680-(S)-Lactaldehyde_KEGG_C00424_598-35-6//74.03680-(R)-Lactaldehyde_…
M73T503	without.GlcvsRint.Glc	0.8617	0.94	FALSE	74.03678-3-Hydroxypropanal_HMDB_HMDB03453_2134-29-4//74.03678-D-Lactaldehyde_HMDB_HMDB06458_747536//74.03678-Lactaldehyde_HMDB_HMDB03052_598-35-6//74.03678-Propionic_acid_HMDB_HMDB00237_79-09-4//74.03678-Lactaldehyde_METLIN_3214_598-35-6//74.03678-Propionic_acid_METLIN_3215_79-09-4//74.03680-Propanoate_KEGG_C00163_79-09-4//74.03680-(S)-Lactaldehyde_KEGG_C00424_598-35-6//74.03680-(R)-Lactaldehyde_…
M73T503	without.GlcvsBint.Glc	0.0381	1.68	TRUE	74.03678-3-Hydroxypropanal_HMDB_HMDB03453_2134-29-4//74.03678-D-Lactaldehyde_HMDB_HMDB06458_747536//74.03678-Lactaldehyde_HMDB_HMDB03052_598-35-6//74.03678-Propionic_acid_HMDB_HMDB00237_79-09-4//74.03678-Lactaldehyde_METLIN_3214_598-35-6//74.03678-Propionic_acid_METLIN_3215_79-09-4//74.03680-Propanoate_KEGG_C00163_79-09-4//74.03680-(S)-Lactaldehyde_KEGG_C00424_598-35-6//74.03680-(R)-Lactaldehyde_…
M73T503	without.GlcvsBxyl.Glc	0.0201	8.33	TRUE	74.03678-3-Hydroxypropanal_HMDB_HMDB03453_2134-29-4//74.03678-D-Lactaldehyde_HMDB_HMDB06458_747536//74.03678-Lactaldehyde_HMDB_HMDB03052_598-35-6//74.03678-Propionic_acid_HMDB_HMDB00237_79-09-4//74.03678-Lactaldehyde_METLIN_3214_598-35-6//74.03678-Propionic_acid_METLIN_3215_79-09-4//74.03680-Propanoate_KEGG_C00163_79-09-4//74.03680-(S)-Lactaldehyde_KEGG_C00424_598-35-6//74.03680-(R)-Lactaldehyde_…
M73T503	without.GlcvsBthe.Glc	0.0246	6.93	TRUE	74.03678-3-Hydroxypropanal_HMDB_HMDB03453_2134-29-4//74.03678-D-Lactaldehyde_HMDB_HMDB06458_747536//74.03678-Lactaldehyde_HMDB_HMDB03052_598-35-6//74.03678-Propionic_acid_HMDB_HMDB00237_79-09-4//74.03678-Lactaldehyde_METLIN_3214_598-35-6//74.03678-Propionic_acid_METLIN_3215_79-09-4//74.03680-Propanoate_KEGG_C00163_79-09-4//74.03680-(S)-Lactaldehyde_KEGG_C00424_598-35-6//74.03680-(R)-Lactaldehyde_…
M73T526	without.GlcvsErec.Glc	0.1703	0.77	FALSE	74.00039-Glyoxylic_acid_HMDB_HMDB00119_298-12-4//74.00039-Glyoxylic_acid_METLIN_3213_298-12-4//74.00040-Glyoxylate_KEGG_C00048_298-12-4/
M73T526	without.GlcvsSvar.Glc	0.1428	0.746269	FALSE	74.00039-Glyoxylic_acid_HMDB_HMDB00119_298-12-4//74.00039-Glyoxylic_acid_METLIN_3213_298-12-4//74.00040-Glyoxylate_KEGG_C00048_298-12-4/
M73T526	without.GlcvsRint.Glc	1	1.04	FALSE	74.00039-Glyoxylic_acid_HMDB_HMDB00119_298-12-4//74.00039-Glyoxylic_acid_METLIN_3213_298-12-4//74.00040-Glyoxylate_KEGG_C00048_298-12-4/
M73T526	without.GlcvsBint.Glc	0.0601	7.46	FALSE	74.00039-Glyoxylic_acid_HMDB_HMDB00119_298-12-4//74.00039-Glyoxylic_acid_METLIN_3213_298-12-4//74.00040-Glyoxylate_KEGG_C00048_298-12-4/
M73T526	without.GlcvsBxyl.Glc	0.0201	1.56	TRUE	74.00039-Glyoxylic_acid_HMDB_HMDB00119_298-12-4//74.00039-Glyoxylic_acid_METLIN_3213_298-12-4//74.00040-Glyoxylate_KEGG_C00048_298-12-4/
M73T526	without.GlcvsBthe.Glc	0.2742	1.33	FALSE	74.00039-Glyoxylic_acid_HMDB_HMDB00119_298-12-4//74.00039-Glyoxylic_acid_METLIN_3213_298-12-4//74.00040-Glyoxylate_KEGG_C00048_298-12-4/
M99T503	without.GlcvsErec.Glc	0.7445	0.94	FALSE	100.016-Succinic_anhydride_METLIN_24050_108-30-5/
M99T503	without.GlcvsSvar.Glc	0.2739	0.952381	FALSE	100.016-Succinic_anhydride_METLIN_24050_108-30-5/
M99T503	without.GlcvsRint.Glc	0.9964	0.93	FALSE	100.016-Succinic_anhydride_METLIN_24050_108-30-5/
M99T503	without.GlcvsBint.Glc	0.0381	2.18	TRUE	100.016-Succinic_anhydride_METLIN_24050_108-30-5/
M99T503	without.GlcvsBxyl.Glc	0.0201	11.09	TRUE	100.016-Succinic_anhydride_METLIN_24050_108-30-5/
M99T503	without.GlcvsBthe.Glc	0.0246	9.21	TRUE	100.016-Succinic_anhydride_METLIN_24050_108-30-5/

## Sheet: Pectin
name	Group	pvalueS1	FoldS1	StatS1	annotation_khm_complete (Public database / matching only mz , lower level of confiddence than in-house database)
M101T146	without.S1vsErec.S1	0.0489	0.44	TRUE	102.0681-Ethylmethylacetic_acid_HMDB_HMDB02176_116-53-0//102.0681-Isovaleric_acid_HMDB_HMDB00718_503-74-2//102.0681-Valeric_acid_HMDB_HMDB00892_109-52-4//102.0681-2-Methylbutanoic_acid_METLIN_108_116-53-0//102.0681-Isovaleric_acid_METLIN_109_503-74-2//102.0681-Valeric_Acid_METLIN_110_109-52-4//102.0681-Pivalic_acid_METLIN_4472_IND//102.0681-Pentanoate_KEGG_C00803_109-52-4//102.0681-3-Methylbutano…
M101T146	without.S1vsSvar.S1	0.0238	0.230415	TRUE	102.0681-Ethylmethylacetic_acid_HMDB_HMDB02176_116-53-0//102.0681-Isovaleric_acid_HMDB_HMDB00718_503-74-2//102.0681-Valeric_acid_HMDB_HMDB00892_109-52-4//102.0681-2-Methylbutanoic_acid_METLIN_108_116-53-0//102.0681-Isovaleric_acid_METLIN_109_503-74-2//102.0681-Valeric_Acid_METLIN_110_109-52-4//102.0681-Pivalic_acid_METLIN_4472_IND//102.0681-Pentanoate_KEGG_C00803_109-52-4//102.0681-3-Methylbutano…
M101T146	without.S1vsRint.S1	0.7688	0.91	FALSE	102.0681-Ethylmethylacetic_acid_HMDB_HMDB02176_116-53-0//102.0681-Isovaleric_acid_HMDB_HMDB00718_503-74-2//102.0681-Valeric_acid_HMDB_HMDB00892_109-52-4//102.0681-2-Methylbutanoic_acid_METLIN_108_116-53-0//102.0681-Isovaleric_acid_METLIN_109_503-74-2//102.0681-Valeric_Acid_METLIN_110_109-52-4//102.0681-Pivalic_acid_METLIN_4472_IND//102.0681-Pentanoate_KEGG_C00803_109-52-4//102.0681-3-Methylbutano…
M101T146	without.S1vsBint.S1	0.0276	3.36	TRUE	102.0681-Ethylmethylacetic_acid_HMDB_HMDB02176_116-53-0//102.0681-Isovaleric_acid_HMDB_HMDB00718_503-74-2//102.0681-Valeric_acid_HMDB_HMDB00892_109-52-4//102.0681-2-Methylbutanoic_acid_METLIN_108_116-53-0//102.0681-Isovaleric_acid_METLIN_109_503-74-2//102.0681-Valeric_Acid_METLIN_110_109-52-4//102.0681-Pivalic_acid_METLIN_4472_IND//102.0681-Pentanoate_KEGG_C00803_109-52-4//102.0681-3-Methylbutano…
M101T146	without.S1vsBxyl.S1	0.0156	5.17	TRUE	102.0681-Ethylmethylacetic_acid_HMDB_HMDB02176_116-53-0//102.0681-Isovaleric_acid_HMDB_HMDB00718_503-74-2//102.0681-Valeric_acid_HMDB_HMDB00892_109-52-4//102.0681-2-Methylbutanoic_acid_METLIN_108_116-53-0//102.0681-Isovaleric_acid_METLIN_109_503-74-2//102.0681-Valeric_Acid_METLIN_110_109-52-4//102.0681-Pivalic_acid_METLIN_4472_IND//102.0681-Pentanoate_KEGG_C00803_109-52-4//102.0681-3-Methylbutano…
M101T146	without.S1vsBthe.S1	0.0235	5.12	TRUE	102.0681-Ethylmethylacetic_acid_HMDB_HMDB02176_116-53-0//102.0681-Isovaleric_acid_HMDB_HMDB00718_503-74-2//102.0681-Valeric_acid_HMDB_HMDB00892_109-52-4//102.0681-2-Methylbutanoic_acid_METLIN_108_116-53-0//102.0681-Isovaleric_acid_METLIN_109_503-74-2//102.0681-Valeric_Acid_METLIN_110_109-52-4//102.0681-Pivalic_acid_METLIN_4472_IND//102.0681-Pentanoate_KEGG_C00803_109-52-4//102.0681-3-Methylbutano…
M119T155	without.S1vsErec.S1	0.8622	1.34	FALSE	120.0245-3-Methylthiopropionic_acid_HMDB_HMDB01527_646-01-5//120.0245-3-(Methylthio)propionicacid_KEGG_C08276_646-01-5//120.0245-Sulfolane_METLIN_652_126-33-0//120.0245-3-Methylthiopropionic_acid_METLIN_6300_IND/
M119T155	without.S1vsSvar.S1	0.6562	0.925926	FALSE	120.0245-3-Methylthiopropionic_acid_HMDB_HMDB01527_646-01-5//120.0245-3-(Methylthio)propionicacid_KEGG_C08276_646-01-5//120.0245-Sulfolane_METLIN_652_126-33-0//120.0245-3-Methylthiopropionic_acid_METLIN_6300_IND/
M119T155	without.S1vsRint.S1	0.3605	0.78	FALSE	120.0245-3-Methylthiopropionic_acid_HMDB_HMDB01527_646-01-5//120.0245-3-(Methylthio)propionicacid_KEGG_C08276_646-01-5//120.0245-Sulfolane_METLIN_652_126-33-0//120.0245-3-Methylthiopropionic_acid_METLIN_6300_IND/
M119T155	without.S1vsBint.S1	0.0276	9.91	TRUE	120.0245-3-Methylthiopropionic_acid_HMDB_HMDB01527_646-01-5//120.0245-3-(Methylthio)propionicacid_KEGG_C08276_646-01-5//120.0245-Sulfolane_METLIN_652_126-33-0//120.0245-3-Methylthiopropionic_acid_METLIN_6300_IND/
M119T155	without.S1vsBxyl.S1	0.0156	18.62	TRUE	120.0245-3-Methylthiopropionic_acid_HMDB_HMDB01527_646-01-5//120.0245-3-(Methylthio)propionicacid_KEGG_C08276_646-01-5//120.0245-Sulfolane_METLIN_652_126-33-0//120.0245-3-Methylthiopropionic_acid_METLIN_6300_IND/
M119T155	without.S1vsBthe.S1	0.0235	15.7	TRUE	120.0245-3-Methylthiopropionic_acid_HMDB_HMDB01527_646-01-5//120.0245-3-(Methylthio)propionicacid_KEGG_C08276_646-01-5//120.0245-Sulfolane_METLIN_652_126-33-0//120.0245-3-Methylthiopropionic_acid_METLIN_6300_IND/
M125T394	without.S1vsErec.S1	0.0489	5.3	TRUE	126.0082-Dimethyl_phosphate_METLIN_2928_813-78-5//126.0082-2-Hydroxyethylphosphonate_KEGG_C06451_IND/
M125T394	without.S1vsSvar.S1	0.0238	3.84615	TRUE	126.0082-Dimethyl_phosphate_METLIN_2928_813-78-5//126.0082-2-Hydroxyethylphosphonate_KEGG_C06451_IND/
M125T394	without.S1vsRint.S1	0.8449	0.99	FALSE	126.0082-Dimethyl_phosphate_METLIN_2928_813-78-5//126.0082-2-Hydroxyethylphosphonate_KEGG_C06451_IND/
M125T394	without.S1vsBint.S1	0.0276	4.45	TRUE	126.0082-Dimethyl_phosphate_METLIN_2928_813-78-5//126.0082-2-Hydroxyethylphosphonate_KEGG_C06451_IND/
M125T394	without.S1vsBxyl.S1	1	1.07	FALSE	126.0082-Dimethyl_phosphate_METLIN_2928_813-78-5//126.0082-2-Hydroxyethylphosphonate_KEGG_C06451_IND/
M125T394	without.S1vsBthe.S1	0.6097	0.96	FALSE	126.0082-Dimethyl_phosphate_METLIN_2928_813-78-5//126.0082-2-Hydroxyethylphosphonate_KEGG_C06451_IND/
M145T457	without.S1vsErec.S1	0.0489	5.36	TRUE	146.0691-L-Glutamine_KEGG_C00064_56-85-9//146.0691-Glutamine_KEGG_C00303_6899-04-3//146.0691-D-Glutamine_KEGG_C00819_5959-95-5//146.0691-3-Ureidoisobutyrate_KEGG_C05100_IND//146.0691-D-Glutamine_HMDB_HMDB03423_5959-95-5//146.0691-L-Glutamine_HMDB_HMDB00641_56-85-9//146.0691-Ureidoisobutyric_acid_HMDB_HMDB02031_2905-86-4//146.0691-Glutamine_METLIN_18_56-85-9//146.0691-B-ureidoisobutyric_acid_METLI…
M145T457	without.S1vsSvar.S1	0.0238	2.12766	TRUE	146.0691-L-Glutamine_KEGG_C00064_56-85-9//146.0691-Glutamine_KEGG_C00303_6899-04-3//146.0691-D-Glutamine_KEGG_C00819_5959-95-5//146.0691-3-Ureidoisobutyrate_KEGG_C05100_IND//146.0691-D-Glutamine_HMDB_HMDB03423_5959-95-5//146.0691-L-Glutamine_HMDB_HMDB00641_56-85-9//146.0691-Ureidoisobutyric_acid_HMDB_HMDB02031_2905-86-4//146.0691-Glutamine_METLIN_18_56-85-9//146.0691-B-ureidoisobutyric_acid_METLI…
M145T457	without.S1vsRint.S1	0.8449	1.03	FALSE	146.0691-L-Glutamine_KEGG_C00064_56-85-9//146.0691-Glutamine_KEGG_C00303_6899-04-3//146.0691-D-Glutamine_KEGG_C00819_5959-95-5//146.0691-3-Ureidoisobutyrate_KEGG_C05100_IND//146.0691-D-Glutamine_HMDB_HMDB03423_5959-95-5//146.0691-L-Glutamine_HMDB_HMDB00641_56-85-9//146.0691-Ureidoisobutyric_acid_HMDB_HMDB02031_2905-86-4//146.0691-Glutamine_METLIN_18_56-85-9//146.0691-B-ureidoisobutyric_acid_METLI…
M145T457	without.S1vsBint.S1	0.0276	0.37	TRUE	146.0691-L-Glutamine_KEGG_C00064_56-85-9//146.0691-Glutamine_KEGG_C00303_6899-04-3//146.0691-D-Glutamine_KEGG_C00819_5959-95-5//146.0691-3-Ureidoisobutyrate_KEGG_C05100_IND//146.0691-D-Glutamine_HMDB_HMDB03423_5959-95-5//146.0691-L-Glutamine_HMDB_HMDB00641_56-85-9//146.0691-Ureidoisobutyric_acid_HMDB_HMDB02031_2905-86-4//146.0691-Glutamine_METLIN_18_56-85-9//146.0691-B-ureidoisobutyric_acid_METLI…
M145T457	without.S1vsBxyl.S1	0.3095	1.33	FALSE	146.0691-L-Glutamine_KEGG_C00064_56-85-9//146.0691-Glutamine_KEGG_C00303_6899-04-3//146.0691-D-Glutamine_KEGG_C00819_5959-95-5//146.0691-3-Ureidoisobutyrate_KEGG_C05100_IND//146.0691-D-Glutamine_HMDB_HMDB03423_5959-95-5//146.0691-L-Glutamine_HMDB_HMDB00641_56-85-9//146.0691-Ureidoisobutyric_acid_HMDB_HMDB02031_2905-86-4//146.0691-Glutamine_METLIN_18_56-85-9//146.0691-B-ureidoisobutyric_acid_METLI…
M145T457	without.S1vsBthe.S1	0.0235	1.67	TRUE	146.0691-L-Glutamine_KEGG_C00064_56-85-9//146.0691-Glutamine_KEGG_C00303_6899-04-3//146.0691-D-Glutamine_KEGG_C00819_5959-95-5//146.0691-3-Ureidoisobutyrate_KEGG_C05100_IND//146.0691-D-Glutamine_HMDB_HMDB03423_5959-95-5//146.0691-L-Glutamine_HMDB_HMDB00641_56-85-9//146.0691-Ureidoisobutyric_acid_HMDB_HMDB02031_2905-86-4//146.0691-Glutamine_METLIN_18_56-85-9//146.0691-B-ureidoisobutyric_acid_METLI…
M154T355	without.S1vsErec.S1	0.0489	5.22	TRUE	155.0946-Retronecine_KEGG_C06177_480-85-3//155.0946-Arecoline_KEGG_C10129_63-75-2//155.0946-Heliotridine_KEGG_C10321_520-63-8//155.0946-Scopoline_KEGG_C10866_487-27-4/
M154T355	without.S1vsSvar.S1	0.1619	1.33333	FALSE	155.0946-Retronecine_KEGG_C06177_480-85-3//155.0946-Arecoline_KEGG_C10129_63-75-2//155.0946-Heliotridine_KEGG_C10321_520-63-8//155.0946-Scopoline_KEGG_C10866_487-27-4/
M154T355	without.S1vsRint.S1	0.696	1.41	FALSE	155.0946-Retronecine_KEGG_C06177_480-85-3//155.0946-Arecoline_KEGG_C10129_63-75-2//155.0946-Heliotridine_KEGG_C10321_520-63-8//155.0946-Scopoline_KEGG_C10866_487-27-4/
M154T355	without.S1vsBint.S1	0.0276	3.09	TRUE	155.0946-Retronecine_KEGG_C06177_480-85-3//155.0946-Arecoline_KEGG_C10129_63-75-2//155.0946-Heliotridine_KEGG_C10321_520-63-8//155.0946-Scopoline_KEGG_C10866_487-27-4/
M154T355	without.S1vsBxyl.S1	0.9539	0.98	FALSE	155.0946-Retronecine_KEGG_C06177_480-85-3//155.0946-Arecoline_KEGG_C10129_63-75-2//155.0946-Heliotridine_KEGG_C10321_520-63-8//155.0946-Scopoline_KEGG_C10866_487-27-4/
M154T355	without.S1vsBthe.S1	0.0996	1.62	FALSE	155.0946-Retronecine_KEGG_C06177_480-85-3//155.0946-Arecoline_KEGG_C10129_63-75-2//155.0946-Heliotridine_KEGG_C10321_520-63-8//155.0946-Scopoline_KEGG_C10866_487-27-4/
M164T416	without.S1vsErec.S1	0.3683	3.44	FALSE	165.0651-1-Methylguanine_HMDB_HMDB03282_938-85-2//165.0651-3-Methylguanine_HMDB_HMDB01566_2958-98-7//165.0651-7-Methylguanine_HMDB_HMDB00897_578-76-7//165.0651-N2-Methylguanine_HMDB_HMDB06040_10030-78-1//165.0651-1-Methylguanine_METLIN_3778_938-85-2//165.0651-3-Methylguanine_KEGG_C02230_2958-98-7//165.0651-7-Methylguanine_KEGG_C02242_578-76-7/
M164T416	without.S1vsSvar.S1	0.0238	5.26316	TRUE	165.0651-1-Methylguanine_HMDB_HMDB03282_938-85-2//165.0651-3-Methylguanine_HMDB_HMDB01566_2958-98-7//165.0651-7-Methylguanine_HMDB_HMDB00897_578-76-7//165.0651-N2-Methylguanine_HMDB_HMDB06040_10030-78-1//165.0651-1-Methylguanine_METLIN_3778_938-85-2//165.0651-3-Methylguanine_KEGG_C02230_2958-98-7//165.0651-7-Methylguanine_KEGG_C02242_578-76-7/
M164T416	without.S1vsRint.S1	0.8449	1.33	FALSE	165.0651-1-Methylguanine_HMDB_HMDB03282_938-85-2//165.0651-3-Methylguanine_HMDB_HMDB01566_2958-98-7//165.0651-7-Methylguanine_HMDB_HMDB00897_578-76-7//165.0651-N2-Methylguanine_HMDB_HMDB06040_10030-78-1//165.0651-1-Methylguanine_METLIN_3778_938-85-2//165.0651-3-Methylguanine_KEGG_C02230_2958-98-7//165.0651-7-Methylguanine_KEGG_C02242_578-76-7/
M164T416	without.S1vsBint.S1	0.8411	2.85	FALSE	165.0651-1-Methylguanine_HMDB_HMDB03282_938-85-2//165.0651-3-Methylguanine_HMDB_HMDB01566_2958-98-7//165.0651-7-Methylguanine_HMDB_HMDB00897_578-76-7//165.0651-N2-Methylguanine_HMDB_HMDB06040_10030-78-1//165.0651-1-Methylguanine_METLIN_3778_938-85-2//165.0651-3-Methylguanine_KEGG_C02230_2958-98-7//165.0651-7-Methylguanine_KEGG_C02242_578-76-7/
M164T416	without.S1vsBxyl.S1	0.0485	2.14	TRUE	165.0651-1-Methylguanine_HMDB_HMDB03282_938-85-2//165.0651-3-Methylguanine_HMDB_HMDB01566_2958-98-7//165.0651-7-Methylguanine_HMDB_HMDB00897_578-76-7//165.0651-N2-Methylguanine_HMDB_HMDB06040_10030-78-1//165.0651-1-Methylguanine_METLIN_3778_938-85-2//165.0651-3-Methylguanine_KEGG_C02230_2958-98-7//165.0651-7-Methylguanine_KEGG_C02242_578-76-7/
M164T416	without.S1vsBthe.S1	0.2778	1.69	FALSE	165.0651-1-Methylguanine_HMDB_HMDB03282_938-85-2//165.0651-3-Methylguanine_HMDB_HMDB01566_2958-98-7//165.0651-7-Methylguanine_HMDB_HMDB00897_578-76-7//165.0651-N2-Methylguanine_HMDB_HMDB06040_10030-78-1//165.0651-1-Methylguanine_METLIN_3778_938-85-2//165.0651-3-Methylguanine_KEGG_C02230_2958-98-7//165.0651-7-Methylguanine_KEGG_C02242_578-76-7/
M165T266	without.S1vsErec.S1	0.4785	1.27	FALSE	166.0313-ThiopurineS-methylether_KEGG_C03542_IND//166.0313-6-Methylmercaptopurine_METLIN_504_50-66-8/
M165T266	without.S1vsSvar.S1	0.7407	0.813008	FALSE	166.0313-ThiopurineS-methylether_KEGG_C03542_IND//166.0313-6-Methylmercaptopurine_METLIN_504_50-66-8/
M165T266	without.S1vsRint.S1	0.5279	0.7	FALSE	166.0313-ThiopurineS-methylether_KEGG_C03542_IND//166.0313-6-Methylmercaptopurine_METLIN_504_50-66-8/
M165T266	without.S1vsBint.S1	0.0276	2.85	TRUE	166.0313-ThiopurineS-methylether_KEGG_C03542_IND//166.0313-6-Methylmercaptopurine_METLIN_504_50-66-8/
M165T266	without.S1vsBxyl.S1	0.0156	5.65	TRUE	166.0313-ThiopurineS-methylether_KEGG_C03542_IND//166.0313-6-Methylmercaptopurine_METLIN_504_50-66-8/
M165T266	without.S1vsBthe.S1	0.0235	4.7	TRUE	166.0313-ThiopurineS-methylether_KEGG_C03542_IND//166.0313-6-Methylmercaptopurine_METLIN_504_50-66-8/
M167T94	without.S1vsErec.S1	0.8622	1.21	FALSE	168.0786-4-Hydroxy-3-methoxyphenethyl_alcohol_METLIN_3803_2380-78-1//168.0790-N-Trimethyl-2-aminoethylphosphonate_KEGG_C06459_IND/
M167T94	without.S1vsSvar.S1	0.8998	1.14943	FALSE	168.0786-4-Hydroxy-3-methoxyphenethyl_alcohol_METLIN_3803_2380-78-1//168.0790-N-Trimethyl-2-aminoethylphosphonate_KEGG_C06459_IND/
M167T94	without.S1vsRint.S1	0.9847	0.93	FALSE	168.0786-4-Hydroxy-3-methoxyphenethyl_alcohol_METLIN_3803_2380-78-1//168.0790-N-Trimethyl-2-aminoethylphosphonate_KEGG_C06459_IND/
M167T94	without.S1vsBint.S1	0.0276	7.47	TRUE	168.0786-4-Hydroxy-3-methoxyphenethyl_alcohol_METLIN_3803_2380-78-1//168.0790-N-Trimethyl-2-aminoethylphosphonate_KEGG_C06459_IND/
M167T94	without.S1vsBxyl.S1	0.0156	130.13	TRUE	168.0786-4-Hydroxy-3-methoxyphenethyl_alcohol_METLIN_3803_2380-78-1//168.0790-N-Trimethyl-2-aminoethylphosphonate_KEGG_C06459_IND/
M167T94	without.S1vsBthe.S1	0.0235	186.17	TRUE	168.0786-4-Hydroxy-3-methoxyphenethyl_alcohol_METLIN_3803_2380-78-1//168.0790-N-Trimethyl-2-aminoethylphosphonate_KEGG_C06459_IND/
M175T546	without.S1vsErec.S1	0.1946	0.73	FALSE	176.0433-N-Carbamoyl-L-aspartate_KEGG_C00438_IND//176.0433-N3-Oxalyl-L-2,3-diaminopropanoate_KEGG_C04209_5302-45-4//176.0433-Ureidosuccinic_acid_HMDB_HMDB00828_13184-27-5//176.0433-N-Carbamoyl-DL-aspartic_acid_METLIN_337_923-37-5//176.0433-N-Carbamoyl-L-aspartic_acid_METLIN_3304_13184-27-5/
M175T546	without.S1vsSvar.S1	0.0238	8.33333	TRUE	176.0433-N-Carbamoyl-L-aspartate_KEGG_C00438_IND//176.0433-N3-Oxalyl-L-2,3-diaminopropanoate_KEGG_C04209_5302-45-4//176.0433-Ureidosuccinic_acid_HMDB_HMDB00828_13184-27-5//176.0433-N-Carbamoyl-DL-aspartic_acid_METLIN_337_923-37-5//176.0433-N-Carbamoyl-L-aspartic_acid_METLIN_3304_13184-27-5/
M175T546	without.S1vsRint.S1	0.8074	1.05	FALSE	176.0433-N-Carbamoyl-L-aspartate_KEGG_C00438_IND//176.0433-N3-Oxalyl-L-2,3-diaminopropanoate_KEGG_C04209_5302-45-4//176.0433-Ureidosuccinic_acid_HMDB_HMDB00828_13184-27-5//176.0433-N-Carbamoyl-DL-aspartic_acid_METLIN_337_923-37-5//176.0433-N-Carbamoyl-L-aspartic_acid_METLIN_3304_13184-27-5/
M175T546	without.S1vsBint.S1	0.0276	1.29	TRUE	176.0433-N-Carbamoyl-L-aspartate_KEGG_C00438_IND//176.0433-N3-Oxalyl-L-2,3-diaminopropanoate_KEGG_C04209_5302-45-4//176.0433-Ureidosuccinic_acid_HMDB_HMDB00828_13184-27-5//176.0433-N-Carbamoyl-DL-aspartic_acid_METLIN_337_923-37-5//176.0433-N-Carbamoyl-L-aspartic_acid_METLIN_3304_13184-27-5/
M175T546	without.S1vsBxyl.S1	0.0156	1.42	TRUE	176.0433-N-Carbamoyl-L-aspartate_KEGG_C00438_IND//176.0433-N3-Oxalyl-L-2,3-diaminopropanoate_KEGG_C04209_5302-45-4//176.0433-Ureidosuccinic_acid_HMDB_HMDB00828_13184-27-5//176.0433-N-Carbamoyl-DL-aspartic_acid_METLIN_337_923-37-5//176.0433-N-Carbamoyl-L-aspartic_acid_METLIN_3304_13184-27-5/
M175T546	without.S1vsBthe.S1	0.0235	1.47	TRUE	176.0433-N-Carbamoyl-L-aspartate_KEGG_C00438_IND//176.0433-N3-Oxalyl-L-2,3-diaminopropanoate_KEGG_C04209_5302-45-4//176.0433-Ureidosuccinic_acid_HMDB_HMDB00828_13184-27-5//176.0433-N-Carbamoyl-DL-aspartic_acid_METLIN_337_923-37-5//176.0433-N-Carbamoyl-L-aspartic_acid_METLIN_3304_13184-27-5/
M185T548	without.S1vsErec.S1	0.0489	10.17	TRUE	185.9929-3-Phospho-D-glycerate_KEGG_C00197_IND//185.9929-3-Phosphoglycerate_KEGG_C00597_IND//185.9929-2-Phospho-D-glycerate_KEGG_C00631_IND//185.9929-2-Phospho-D-glycerate_HMDB_HMDB03391_Not_Available//185.9929-2-Phosphoglyceric_acid_HMDB_HMDB00362_2553-59-5//185.9929-3-Phosphoglyceric_acid_HMDB_HMDB00807_820-11-1//185.9929-D-Glycerate_3-phosphate_METLIN_150_3443-57-0//185.9929-D-Glycerate_2-phos…
M185T548	without.S1vsSvar.S1	0.0238	11.1111	TRUE	185.9929-3-Phospho-D-glycerate_KEGG_C00197_IND//185.9929-3-Phosphoglycerate_KEGG_C00597_IND//185.9929-2-Phospho-D-glycerate_KEGG_C00631_IND//185.9929-2-Phospho-D-glycerate_HMDB_HMDB03391_Not_Available//185.9929-2-Phosphoglyceric_acid_HMDB_HMDB00362_2553-59-5//185.9929-3-Phosphoglyceric_acid_HMDB_HMDB00807_820-11-1//185.9929-D-Glycerate_3-phosphate_METLIN_150_3443-57-0//185.9929-D-Glycerate_2-phos…
M185T548	without.S1vsRint.S1	0.9847	0.92	FALSE	185.9929-3-Phospho-D-glycerate_KEGG_C00197_IND//185.9929-3-Phosphoglycerate_KEGG_C00597_IND//185.9929-2-Phospho-D-glycerate_KEGG_C00631_IND//185.9929-2-Phospho-D-glycerate_HMDB_HMDB03391_Not_Available//185.9929-2-Phosphoglyceric_acid_HMDB_HMDB00362_2553-59-5//185.9929-3-Phosphoglyceric_acid_HMDB_HMDB00807_820-11-1//185.9929-D-Glycerate_3-phosphate_METLIN_150_3443-57-0//185.9929-D-Glycerate_2-phos…
M185T548	without.S1vsBint.S1	0.0276	3.19	TRUE	185.9929-3-Phospho-D-glycerate_KEGG_C00197_IND//185.9929-3-Phosphoglycerate_KEGG_C00597_IND//185.9929-2-Phospho-D-glycerate_KEGG_C00631_IND//185.9929-2-Phospho-D-glycerate_HMDB_HMDB03391_Not_Available//185.9929-2-Phosphoglyceric_acid_HMDB_HMDB00362_2553-59-5//185.9929-3-Phosphoglyceric_acid_HMDB_HMDB00807_820-11-1//185.9929-D-Glycerate_3-phosphate_METLIN_150_3443-57-0//185.9929-D-Glycerate_2-phos…
M185T548	without.S1vsBxyl.S1	0.0156	6.16	TRUE	185.9929-3-Phospho-D-glycerate_KEGG_C00197_IND//185.9929-3-Phosphoglycerate_KEGG_C00597_IND//185.9929-2-Phospho-D-glycerate_KEGG_C00631_IND//185.9929-2-Phospho-D-glycerate_HMDB_HMDB03391_Not_Available//185.9929-2-Phosphoglyceric_acid_HMDB_HMDB00362_2553-59-5//185.9929-3-Phosphoglyceric_acid_HMDB_HMDB00807_820-11-1//185.9929-D-Glycerate_3-phosphate_METLIN_150_3443-57-0//185.9929-D-Glycerate_2-phos…
M185T548	without.S1vsBthe.S1	0.0235	5.15	TRUE	185.9929-3-Phospho-D-glycerate_KEGG_C00197_IND//185.9929-3-Phosphoglycerate_KEGG_C00597_IND//185.9929-2-Phospho-D-glycerate_KEGG_C00631_IND//185.9929-2-Phospho-D-glycerate_HMDB_HMDB03391_Not_Available//185.9929-2-Phosphoglyceric_acid_HMDB_HMDB00362_2553-59-5//185.9929-3-Phosphoglyceric_acid_HMDB_HMDB00807_820-11-1//185.9929-D-Glycerate_3-phosphate_METLIN_150_3443-57-0//185.9929-D-Glycerate_2-phos…
M193T304	without.S1vsErec.S1	0.0489	4.26	TRUE	194.0427-D-Glucuronic_acid_HMDB_HMDB00127_1700908//194.0427-Galacturonic_acid_HMDB_HMDB02545_14982-50-4//194.0427-Iduronic_acid_HMDB_HMDB02704_3402-98-0//194.0427-Pectic_acid_HMDB_HMDB03363_9046-38-2//194.0427-Pectin_HMDB_HMDB03402_9000-69-5//194.0427-Glucuronic_acid_METLIN_161_1700908//194.0427-D-Fructuronic_acid_METLIN_3330_13425-76-8//194.0427-Iduronic_acid_METLIN_3331_3402-98-0//194.0427-2-ke…
M193T304	without.S1vsSvar.S1	0.0238	16.6667	TRUE	194.0427-D-Glucuronic_acid_HMDB_HMDB00127_1700908//194.0427-Galacturonic_acid_HMDB_HMDB02545_14982-50-4//194.0427-Iduronic_acid_HMDB_HMDB02704_3402-98-0//194.0427-Pectic_acid_HMDB_HMDB03363_9046-38-2//194.0427-Pectin_HMDB_HMDB03402_9000-69-5//194.0427-Glucuronic_acid_METLIN_161_1700908//194.0427-D-Fructuronic_acid_METLIN_3330_13425-76-8//194.0427-Iduronic_acid_METLIN_3331_3402-98-0//194.0427-2-ke…
M193T304	without.S1vsRint.S1	0.9485	0.87	FALSE	194.0427-D-Glucuronic_acid_HMDB_HMDB00127_1700908//194.0427-Galacturonic_acid_HMDB_HMDB02545_14982-50-4//194.0427-Iduronic_acid_HMDB_HMDB02704_3402-98-0//194.0427-Pectic_acid_HMDB_HMDB03363_9046-38-2//194.0427-Pectin_HMDB_HMDB03402_9000-69-5//194.0427-Glucuronic_acid_METLIN_161_1700908//194.0427-D-Fructuronic_acid_METLIN_3330_13425-76-8//194.0427-Iduronic_acid_METLIN_3331_3402-98-0//194.0427-2-ke…
M193T304	without.S1vsBint.S1	0.0276	5.15	TRUE	194.0427-D-Glucuronic_acid_HMDB_HMDB00127_1700908//194.0427-Galacturonic_acid_HMDB_HMDB02545_14982-50-4//194.0427-Iduronic_acid_HMDB_HMDB02704_3402-98-0//194.0427-Pectic_acid_HMDB_HMDB03363_9046-38-2//194.0427-Pectin_HMDB_HMDB03402_9000-69-5//194.0427-Glucuronic_acid_METLIN_161_1700908//194.0427-D-Fructuronic_acid_METLIN_3330_13425-76-8//194.0427-Iduronic_acid_METLIN_3331_3402-98-0//194.0427-2-ke…
M193T304	without.S1vsBxyl.S1	0.0156	3.12	TRUE	194.0427-D-Glucuronic_acid_HMDB_HMDB00127_1700908//194.0427-Galacturonic_acid_HMDB_HMDB02545_14982-50-4//194.0427-Iduronic_acid_HMDB_HMDB02704_3402-98-0//194.0427-Pectic_acid_HMDB_HMDB03363_9046-38-2//194.0427-Pectin_HMDB_HMDB03402_9000-69-5//194.0427-Glucuronic_acid_METLIN_161_1700908//194.0427-D-Fructuronic_acid_METLIN_3330_13425-76-8//194.0427-Iduronic_acid_METLIN_3331_3402-98-0//194.0427-2-ke…
M193T304	without.S1vsBthe.S1	0.0235	4.41	TRUE	194.0427-D-Glucuronic_acid_HMDB_HMDB00127_1700908//194.0427-Galacturonic_acid_HMDB_HMDB02545_14982-50-4//194.0427-Iduronic_acid_HMDB_HMDB02704_3402-98-0//194.0427-Pectic_acid_HMDB_HMDB03363_9046-38-2//194.0427-Pectin_HMDB_HMDB03402_9000-69-5//194.0427-Glucuronic_acid_METLIN_161_1700908//194.0427-D-Fructuronic_acid_METLIN_3330_13425-76-8//194.0427-Iduronic_acid_METLIN_3331_3402-98-0//194.0427-2-ke…
M195T87	without.S1vsErec.S1	0.9929	1.53	FALSE	196.1099-Benzenemethanol,_2-(2-aminopropoxy)-3-methyl-_METLIN_1265_64111-04-2//196.1099-4-(2-hydroxypropoxy)-3,5-dimethyl-Phenol_METLIN_1266_64111-03-1/
M195T87	without.S1vsSvar.S1	0.3294	4.54545	FALSE	196.1099-Benzenemethanol,_2-(2-aminopropoxy)-3-methyl-_METLIN_1265_64111-04-2//196.1099-4-(2-hydroxypropoxy)-3,5-dimethyl-Phenol_METLIN_1266_64111-03-1/
M195T87	without.S1vsRint.S1	0.8449	2.19	FALSE	196.1099-Benzenemethanol,_2-(2-aminopropoxy)-3-methyl-_METLIN_1265_64111-04-2//196.1099-4-(2-hydroxypropoxy)-3,5-dimethyl-Phenol_METLIN_1266_64111-03-1/
M195T87	without.S1vsBint.S1	0.1222	16.01	FALSE	196.1099-Benzenemethanol,_2-(2-aminopropoxy)-3-methyl-_METLIN_1265_64111-04-2//196.1099-4-(2-hydroxypropoxy)-3,5-dimethyl-Phenol_METLIN_1266_64111-03-1/
M195T87	without.S1vsBxyl.S1	0.0234	1090.34	TRUE	196.1099-Benzenemethanol,_2-(2-aminopropoxy)-3-methyl-_METLIN_1265_64111-04-2//196.1099-4-(2-hydroxypropoxy)-3,5-dimethyl-Phenol_METLIN_1266_64111-03-1/
M195T87	without.S1vsBthe.S1	0.0348	1167.15	TRUE	196.1099-Benzenemethanol,_2-(2-aminopropoxy)-3-methyl-_METLIN_1265_64111-04-2//196.1099-4-(2-hydroxypropoxy)-3,5-dimethyl-Phenol_METLIN_1266_64111-03-1/
M196T282	without.S1vsErec.S1	0.0736	881.7	FALSE	197.0202-Phosphoguanidinoacetate_HMDB_HMDB03705_5115-19-5//197.0202-Phosphoguanidinoacetate_METLIN_6976_IND//197.0202-Phosphoguanidinoacetate_KEGG_C03166_IND/
M196T282	without.S1vsSvar.S1	0.0357	0	TRUE	197.0202-Phosphoguanidinoacetate_HMDB_HMDB03705_5115-19-5//197.0202-Phosphoguanidinoacetate_METLIN_6976_IND//197.0202-Phosphoguanidinoacetate_KEGG_C03166_IND/
M196T282	without.S1vsRint.S1	0.8074	0	FALSE	197.0202-Phosphoguanidinoacetate_HMDB_HMDB03705_5115-19-5//197.0202-Phosphoguanidinoacetate_METLIN_6976_IND//197.0202-Phosphoguanidinoacetate_KEGG_C03166_IND/
M196T282	without.S1vsBint.S1	0.0422	102.82	TRUE	197.0202-Phosphoguanidinoacetate_HMDB_HMDB03705_5115-19-5//197.0202-Phosphoguanidinoacetate_METLIN_6976_IND//197.0202-Phosphoguanidinoacetate_KEGG_C03166_IND/
M196T282	without.S1vsBxyl.S1	0.0234	886.2	TRUE	197.0202-Phosphoguanidinoacetate_HMDB_HMDB03705_5115-19-5//197.0202-Phosphoguanidinoacetate_METLIN_6976_IND//197.0202-Phosphoguanidinoacetate_KEGG_C03166_IND/
M196T282	without.S1vsBthe.S1	0.0348	945.76	TRUE	197.0202-Phosphoguanidinoacetate_HMDB_HMDB03705_5115-19-5//197.0202-Phosphoguanidinoacetate_METLIN_6976_IND//197.0202-Phosphoguanidinoacetate_KEGG_C03166_IND/
M206T252	without.S1vsErec.S1	0.6639	0.91	FALSE	207.0565-S-(2-Hydroxyethyl)-N-acetyl-L-cysteine_KEGG_C14876_15060-26-1/
M206T252	without.S1vsSvar.S1	0.0238	7.69231	TRUE	207.0565-S-(2-Hydroxyethyl)-N-acetyl-L-cysteine_KEGG_C14876_15060-26-1/
M206T252	without.S1vsRint.S1	0.9847	1	FALSE	207.0565-S-(2-Hydroxyethyl)-N-acetyl-L-cysteine_KEGG_C14876_15060-26-1/
M206T252	without.S1vsBint.S1	0.9147	0.91	FALSE	207.0565-S-(2-Hydroxyethyl)-N-acetyl-L-cysteine_KEGG_C14876_15060-26-1/
M206T252	without.S1vsBxyl.S1	0.1718	1.17	FALSE	207.0565-S-(2-Hydroxyethyl)-N-acetyl-L-cysteine_KEGG_C14876_15060-26-1/
M206T252	without.S1vsBthe.S1	0.5237	1.08	FALSE	207.0565-S-(2-Hydroxyethyl)-N-acetyl-L-cysteine_KEGG_C14876_15060-26-1/
M211T227	without.S1vsErec.S1	0.1946	0.77	FALSE	212.1161-butabarbital_METLIN_3940_125-40-6//212.1161-Pro_Pro_METLIN_23801_IND//212.1161-Butabarbital_KEGG_C07827_125-40-6/
M211T227	without.S1vsSvar.S1	0.8175	1	FALSE	212.1161-butabarbital_METLIN_3940_125-40-6//212.1161-Pro_Pro_METLIN_23801_IND//212.1161-Butabarbital_KEGG_C07827_125-40-6/
M211T227	without.S1vsRint.S1	0.9847	0.85	FALSE	212.1161-butabarbital_METLIN_3940_125-40-6//212.1161-Pro_Pro_METLIN_23801_IND//212.1161-Butabarbital_KEGG_C07827_125-40-6/
M211T227	without.S1vsBint.S1	0.0276	8.43	TRUE	212.1161-butabarbital_METLIN_3940_125-40-6//212.1161-Pro_Pro_METLIN_23801_IND//212.1161-Butabarbital_KEGG_C07827_125-40-6/
M211T227	without.S1vsBxyl.S1	0.0156	61.15	TRUE	212.1161-butabarbital_METLIN_3940_125-40-6//212.1161-Pro_Pro_METLIN_23801_IND//212.1161-Butabarbital_KEGG_C07827_125-40-6/
M211T227	without.S1vsBthe.S1	0.0235	10.46	TRUE	212.1161-butabarbital_METLIN_3940_125-40-6//212.1161-Pro_Pro_METLIN_23801_IND//212.1161-Butabarbital_KEGG_C07827_125-40-6/
M237T455	without.S1vsErec.S1	0.1303	1.67	FALSE	238.0689-2-Keto-3-deoxyoctonate_(KDO)_METLIN_4143_IND//238.0689-3-Deoxy-D-manno-octulosonate_KEGG_C01187_IND//238.0702-Xanthopterin-B2_KEGG_C02333_14331-49-8/
M237T455	without.S1vsSvar.S1	0.0238	1.85185	TRUE	238.0689-2-Keto-3-deoxyoctonate_(KDO)_METLIN_4143_IND//238.0689-3-Deoxy-D-manno-octulosonate_KEGG_C01187_IND//238.0702-Xanthopterin-B2_KEGG_C02333_14331-49-8/
M237T455	without.S1vsRint.S1	0.8449	1.14	FALSE	238.0689-2-Keto-3-deoxyoctonate_(KDO)_METLIN_4143_IND//238.0689-3-Deoxy-D-manno-octulosonate_KEGG_C01187_IND//238.0702-Xanthopterin-B2_KEGG_C02333_14331-49-8/
M237T455	without.S1vsBint.S1	0.0276	5.36	TRUE	238.0689-2-Keto-3-deoxyoctonate_(KDO)_METLIN_4143_IND//238.0689-3-Deoxy-D-manno-octulosonate_KEGG_C01187_IND//238.0702-Xanthopterin-B2_KEGG_C02333_14331-49-8/
M237T455	without.S1vsBxyl.S1	0.0156	4.04	TRUE	238.0689-2-Keto-3-deoxyoctonate_(KDO)_METLIN_4143_IND//238.0689-3-Deoxy-D-manno-octulosonate_KEGG_C01187_IND//238.0702-Xanthopterin-B2_KEGG_C02333_14331-49-8/
M237T455	without.S1vsBthe.S1	0.0235	3.72	TRUE	238.0689-2-Keto-3-deoxyoctonate_(KDO)_METLIN_4143_IND//238.0689-3-Deoxy-D-manno-octulosonate_KEGG_C01187_IND//238.0702-Xanthopterin-B2_KEGG_C02333_14331-49-8/
M237T568	without.S1vsErec.S1	0.0489	2.29	TRUE	238.0338-Nitrofurantoin_METLIN_1576_67-20-9//238.0355-D-erythro-1-(Imidazol-4-yl)glycerol_3-phosphate_METLIN_3374_36244-87-8//238.0355-D-erythro-1-(Imidazol-4-yl)glycerol3-phosphate_KEGG_C04666_IND/
M237T568	without.S1vsSvar.S1	0.04	1.38889	TRUE	238.0338-Nitrofurantoin_METLIN_1576_67-20-9//238.0355-D-erythro-1-(Imidazol-4-yl)glycerol_3-phosphate_METLIN_3374_36244-87-8//238.0355-D-erythro-1-(Imidazol-4-yl)glycerol3-phosphate_KEGG_C04666_IND/
M237T568	without.S1vsRint.S1	0.9485	1.03	FALSE	238.0338-Nitrofurantoin_METLIN_1576_67-20-9//238.0355-D-erythro-1-(Imidazol-4-yl)glycerol_3-phosphate_METLIN_3374_36244-87-8//238.0355-D-erythro-1-(Imidazol-4-yl)glycerol3-phosphate_KEGG_C04666_IND/
M237T568	without.S1vsBint.S1	0.0276	24.7	TRUE	238.0338-Nitrofurantoin_METLIN_1576_67-20-9//238.0355-D-erythro-1-(Imidazol-4-yl)glycerol_3-phosphate_METLIN_3374_36244-87-8//238.0355-D-erythro-1-(Imidazol-4-yl)glycerol3-phosphate_KEGG_C04666_IND/
M237T568	without.S1vsBxyl.S1	0.0156	9.98	TRUE	238.0338-Nitrofurantoin_METLIN_1576_67-20-9//238.0355-D-erythro-1-(Imidazol-4-yl)glycerol_3-phosphate_METLIN_3374_36244-87-8//238.0355-D-erythro-1-(Imidazol-4-yl)glycerol3-phosphate_KEGG_C04666_IND/
M237T568	without.S1vsBthe.S1	0.0235	8.37	TRUE	238.0338-Nitrofurantoin_METLIN_1576_67-20-9//238.0355-D-erythro-1-(Imidazol-4-yl)glycerol_3-phosphate_METLIN_3374_36244-87-8//238.0355-D-erythro-1-(Imidazol-4-yl)glycerol3-phosphate_KEGG_C04666_IND/
M240T502	without.S1vsErec.S1	0.0489	4.81	TRUE	241.0079-3-mercaptolactate-cysteine_disulfide_HMDB_HMDB06512_18841-42-4/
M240T502	without.S1vsSvar.S1	0.0238	25	TRUE	241.0079-3-mercaptolactate-cysteine_disulfide_HMDB_HMDB06512_18841-42-4/
M240T502	without.S1vsRint.S1	0.9847	0.97	FALSE	241.0079-3-mercaptolactate-cysteine_disulfide_HMDB_HMDB06512_18841-42-4/
M240T502	without.S1vsBint.S1	0.0276	32.26	TRUE	241.0079-3-mercaptolactate-cysteine_disulfide_HMDB_HMDB06512_18841-42-4/
M240T502	without.S1vsBxyl.S1	0.0156	24.97	TRUE	241.0079-3-mercaptolactate-cysteine_disulfide_HMDB_HMDB06512_18841-42-4/
M240T502	without.S1vsBthe.S1	0.0235	33.18	TRUE	241.0079-3-mercaptolactate-cysteine_disulfide_HMDB_HMDB06512_18841-42-4/
M241T82_2	without.S1vsErec.S1	0.9684	0.34	FALSE	242.2246-3-methyl-tetradecanoic_acid_METLIN_34592_IND//242.2246-11-methyl-tetradecanoic_acid_METLIN_34593_IND//242.2246-3,7,11-trimethyl-dodecanoic_acid_METLIN_34668_IND//242.2246-Pentadecanoic_acid_HMDB_HMDB00826_1002-84-2//242.2246-Pentadecylic_acid_METLIN_4205_1002-84-2//242.2246-(+)-12-methyl_myristic_acid_METLIN_4287_IND//242.2246-Isopentadecylic_acid_METLIN_4288_IND//242.2246-4,12-dimethyl-…
M241T82_2	without.S1vsSvar.S1	0.8175	0.543478	FALSE	242.2246-3-methyl-tetradecanoic_acid_METLIN_34592_IND//242.2246-11-methyl-tetradecanoic_acid_METLIN_34593_IND//242.2246-3,7,11-trimethyl-dodecanoic_acid_METLIN_34668_IND//242.2246-Pentadecanoic_acid_HMDB_HMDB00826_1002-84-2//242.2246-Pentadecylic_acid_METLIN_4205_1002-84-2//242.2246-(+)-12-methyl_myristic_acid_METLIN_4287_IND//242.2246-Isopentadecylic_acid_METLIN_4288_IND//242.2246-4,12-dimethyl-…
M241T82_2	without.S1vsRint.S1	1	0.49	FALSE	242.2246-3-methyl-tetradecanoic_acid_METLIN_34592_IND//242.2246-11-methyl-tetradecanoic_acid_METLIN_34593_IND//242.2246-3,7,11-trimethyl-dodecanoic_acid_METLIN_34668_IND//242.2246-Pentadecanoic_acid_HMDB_HMDB00826_1002-84-2//242.2246-Pentadecylic_acid_METLIN_4205_1002-84-2//242.2246-(+)-12-methyl_myristic_acid_METLIN_4287_IND//242.2246-Isopentadecylic_acid_METLIN_4288_IND//242.2246-4,12-dimethyl-…
M241T82_2	without.S1vsBint.S1	0.8411	1.03	FALSE	242.2246-3-methyl-tetradecanoic_acid_METLIN_34592_IND//242.2246-11-methyl-tetradecanoic_acid_METLIN_34593_IND//242.2246-3,7,11-trimethyl-dodecanoic_acid_METLIN_34668_IND//242.2246-Pentadecanoic_acid_HMDB_HMDB00826_1002-84-2//242.2246-Pentadecylic_acid_METLIN_4205_1002-84-2//242.2246-(+)-12-methyl_myristic_acid_METLIN_4287_IND//242.2246-Isopentadecylic_acid_METLIN_4288_IND//242.2246-4,12-dimethyl-…
M241T82_2	without.S1vsBxyl.S1	0.0156	15.27	TRUE	242.2246-3-methyl-tetradecanoic_acid_METLIN_34592_IND//242.2246-11-methyl-tetradecanoic_acid_METLIN_34593_IND//242.2246-3,7,11-trimethyl-dodecanoic_acid_METLIN_34668_IND//242.2246-Pentadecanoic_acid_HMDB_HMDB00826_1002-84-2//242.2246-Pentadecylic_acid_METLIN_4205_1002-84-2//242.2246-(+)-12-methyl_myristic_acid_METLIN_4287_IND//242.2246-Isopentadecylic_acid_METLIN_4288_IND//242.2246-4,12-dimethyl-…
M241T82_2	without.S1vsBthe.S1	0.0235	11.64	TRUE	242.2246-3-methyl-tetradecanoic_acid_METLIN_34592_IND//242.2246-11-methyl-tetradecanoic_acid_METLIN_34593_IND//242.2246-3,7,11-trimethyl-dodecanoic_acid_METLIN_34668_IND//242.2246-Pentadecanoic_acid_HMDB_HMDB00826_1002-84-2//242.2246-Pentadecylic_acid_METLIN_4205_1002-84-2//242.2246-(+)-12-methyl_myristic_acid_METLIN_4287_IND//242.2246-Isopentadecylic_acid_METLIN_4288_IND//242.2246-4,12-dimethyl-…
M245T233	without.S1vsErec.S1	0.5632	1.37	FALSE	246.0852-5,6-Dihydrouridine_METLIN_5483_IND/
M245T233	without.S1vsSvar.S1	0.3811	1.33333	FALSE	246.0852-5,6-Dihydrouridine_METLIN_5483_IND/
M245T233	without.S1vsRint.S1	0.2039	1.4	FALSE	246.0852-5,6-Dihydrouridine_METLIN_5483_IND/
M245T233	without.S1vsBint.S1	0.0276	4.83	TRUE	246.0852-5,6-Dihydrouridine_METLIN_5483_IND/
M245T233	without.S1vsBxyl.S1	0.0156	3.76	TRUE	246.0852-5,6-Dihydrouridine_METLIN_5483_IND/
M245T233	without.S1vsBthe.S1	0.0235	6.4	TRUE	246.0852-5,6-Dihydrouridine_METLIN_5483_IND/
M251T254	without.S1vsErec.S1	0.6639	0.78	FALSE	252.1222-Pro_His_METLIN_23643_IND//252.1222-His_Pro_METLIN_23935_IND/
M251T254	without.S1vsSvar.S1	0.9745	0.925926	FALSE	252.1222-Pro_His_METLIN_23643_IND//252.1222-His_Pro_METLIN_23935_IND/
M251T254	without.S1vsRint.S1	0.9847	0.91	FALSE	252.1222-Pro_His_METLIN_23643_IND//252.1222-His_Pro_METLIN_23935_IND/
M251T254	without.S1vsBint.S1	0.0276	18.75	TRUE	252.1222-Pro_His_METLIN_23643_IND//252.1222-His_Pro_METLIN_23935_IND/
M251T254	without.S1vsBxyl.S1	0.0156	49.34	TRUE	252.1222-Pro_His_METLIN_23643_IND//252.1222-His_Pro_METLIN_23935_IND/
M251T254	without.S1vsBthe.S1	0.0235	11.96	TRUE	252.1222-Pro_His_METLIN_23643_IND//252.1222-His_Pro_METLIN_23935_IND/
M252T587	without.S1vsErec.S1	0.0489	3.29	TRUE	253.0254-5-Amino-4-chloro-2-(2,3-dihydroxyphenyl)-3(2H)-pyridazinone_KEGG_C04798_IND/
M252T587	without.S1vsSvar.S1	0.0238	2.63158	TRUE	253.0254-5-Amino-4-chloro-2-(2,3-dihydroxyphenyl)-3(2H)-pyridazinone_KEGG_C04798_IND/
M252T587	without.S1vsRint.S1	0.696	1.34	FALSE	253.0254-5-Amino-4-chloro-2-(2,3-dihydroxyphenyl)-3(2H)-pyridazinone_KEGG_C04798_IND/
M252T587	without.S1vsBint.S1	0.0276	47.73	TRUE	253.0254-5-Amino-4-chloro-2-(2,3-dihydroxyphenyl)-3(2H)-pyridazinone_KEGG_C04798_IND/
M252T587	without.S1vsBxyl.S1	0.0156	18.14	TRUE	253.0254-5-Amino-4-chloro-2-(2,3-dihydroxyphenyl)-3(2H)-pyridazinone_KEGG_C04798_IND/
M252T587	without.S1vsBthe.S1	0.0235	11.32	TRUE	253.0254-5-Amino-4-chloro-2-(2,3-dihydroxyphenyl)-3(2H)-pyridazinone_KEGG_C04798_IND/
M253T504	without.S1vsErec.S1	0.0489	3.36	TRUE	254.0395-L-Djenkolicacid_KEGG_C08275_498-59-9//254.0395-Cysteine-Homocysteine_disulfide_METLIN_40_13147-16-5/
M253T504	without.S1vsSvar.S1	0.0238	33.3333	TRUE	254.0395-L-Djenkolicacid_KEGG_C08275_498-59-9//254.0395-Cysteine-Homocysteine_disulfide_METLIN_40_13147-16-5/
M253T504	without.S1vsRint.S1	0.5279	0.83	FALSE	254.0395-L-Djenkolicacid_KEGG_C08275_498-59-9//254.0395-Cysteine-Homocysteine_disulfide_METLIN_40_13147-16-5/
M253T504	without.S1vsBint.S1	0.0467	1.46	TRUE	254.0395-L-Djenkolicacid_KEGG_C08275_498-59-9//254.0395-Cysteine-Homocysteine_disulfide_METLIN_40_13147-16-5/
M253T504	without.S1vsBxyl.S1	0.0156	2.51	TRUE	254.0395-L-Djenkolicacid_KEGG_C08275_498-59-9//254.0395-Cysteine-Homocysteine_disulfide_METLIN_40_13147-16-5/
M253T504	without.S1vsBthe.S1	0.2778	1.27	FALSE	254.0395-L-Djenkolicacid_KEGG_C08275_498-59-9//254.0395-Cysteine-Homocysteine_disulfide_METLIN_40_13147-16-5/
M254T471	without.S1vsErec.S1	0.4785	1.76	FALSE	255.0218-Pronamide_KEGG_C14333_23950-58-5/
M254T471	without.S1vsSvar.S1	0.0238	0	TRUE	255.0218-Pronamide_KEGG_C14333_23950-58-5/
M254T471	without.S1vsRint.S1	0.9847	1.11	FALSE	255.0218-Pronamide_KEGG_C14333_23950-58-5/
M254T471	without.S1vsBint.S1	0.1836	4.71	FALSE	255.0218-Pronamide_KEGG_C14333_23950-58-5/
M254T471	without.S1vsBxyl.S1	0.0156	17.1	TRUE	255.0218-Pronamide_KEGG_C14333_23950-58-5/
M254T471	without.S1vsBthe.S1	0.0235	12.24	TRUE	255.0218-Pronamide_KEGG_C14333_23950-58-5/
M259T149	without.S1vsErec.S1	0.0489	90.26	TRUE	260.0289-Protionamide_sulfate_METLIN_2181_IND//260.0297-D-Fructose6-phosphate_KEGG_C00085_643-13-0//260.0297-D-Glucose6-phosphate_KEGG_C00092_56-73-5//260.0297-D-Glucose1-phosphate_KEGG_C00103_59-56-3//260.0297-D-Mannose6-phosphate_KEGG_C00275_IND//260.0297-alpha-D-Galactose1-phosphate_KEGG_C00446_2255-14-3//260.0297-D-Mannose1-phosphate_KEGG_C00636_IND//260.0297-beta-D-Glucose1-phosphate_KEGG_C0…
M259T149	without.S1vsSvar.S1	0.0238	100	TRUE	260.0289-Protionamide_sulfate_METLIN_2181_IND//260.0297-D-Fructose6-phosphate_KEGG_C00085_643-13-0//260.0297-D-Glucose6-phosphate_KEGG_C00092_56-73-5//260.0297-D-Glucose1-phosphate_KEGG_C00103_59-56-3//260.0297-D-Mannose6-phosphate_KEGG_C00275_IND//260.0297-alpha-D-Galactose1-phosphate_KEGG_C00446_2255-14-3//260.0297-D-Mannose1-phosphate_KEGG_C00636_IND//260.0297-beta-D-Glucose1-phosphate_KEGG_C0…
M259T149	without.S1vsRint.S1	0.8449	1.28	FALSE	260.0289-Protionamide_sulfate_METLIN_2181_IND//260.0297-D-Fructose6-phosphate_KEGG_C00085_643-13-0//260.0297-D-Glucose6-phosphate_KEGG_C00092_56-73-5//260.0297-D-Glucose1-phosphate_KEGG_C00103_59-56-3//260.0297-D-Mannose6-phosphate_KEGG_C00275_IND//260.0297-alpha-D-Galactose1-phosphate_KEGG_C00446_2255-14-3//260.0297-D-Mannose1-phosphate_KEGG_C00636_IND//260.0297-beta-D-Glucose1-phosphate_KEGG_C0…
M259T149	without.S1vsBint.S1	0.0276	14.31	TRUE	260.0289-Protionamide_sulfate_METLIN_2181_IND//260.0297-D-Fructose6-phosphate_KEGG_C00085_643-13-0//260.0297-D-Glucose6-phosphate_KEGG_C00092_56-73-5//260.0297-D-Glucose1-phosphate_KEGG_C00103_59-56-3//260.0297-D-Mannose6-phosphate_KEGG_C00275_IND//260.0297-alpha-D-Galactose1-phosphate_KEGG_C00446_2255-14-3//260.0297-D-Mannose1-phosphate_KEGG_C00636_IND//260.0297-beta-D-Glucose1-phosphate_KEGG_C0…
M259T149	without.S1vsBxyl.S1	0.0156	10.93	TRUE	260.0289-Protionamide_sulfate_METLIN_2181_IND//260.0297-D-Fructose6-phosphate_KEGG_C00085_643-13-0//260.0297-D-Glucose6-phosphate_KEGG_C00092_56-73-5//260.0297-D-Glucose1-phosphate_KEGG_C00103_59-56-3//260.0297-D-Mannose6-phosphate_KEGG_C00275_IND//260.0297-alpha-D-Galactose1-phosphate_KEGG_C00446_2255-14-3//260.0297-D-Mannose1-phosphate_KEGG_C00636_IND//260.0297-beta-D-Glucose1-phosphate_KEGG_C0…
M259T149	without.S1vsBthe.S1	0.0235	21.08	TRUE	260.0289-Protionamide_sulfate_METLIN_2181_IND//260.0297-D-Fructose6-phosphate_KEGG_C00085_643-13-0//260.0297-D-Glucose6-phosphate_KEGG_C00092_56-73-5//260.0297-D-Glucose1-phosphate_KEGG_C00103_59-56-3//260.0297-D-Mannose6-phosphate_KEGG_C00275_IND//260.0297-alpha-D-Galactose1-phosphate_KEGG_C00446_2255-14-3//260.0297-D-Mannose1-phosphate_KEGG_C00636_IND//260.0297-beta-D-Glucose1-phosphate_KEGG_C0…
M259T550	without.S1vsErec.S1	0.0489	10.32	TRUE	260.0289-Protionamide_sulfate_METLIN_2181_IND//260.0297-D-Fructose6-phosphate_KEGG_C00085_643-13-0//260.0297-D-Glucose6-phosphate_KEGG_C00092_56-73-5//260.0297-D-Glucose1-phosphate_KEGG_C00103_59-56-3//260.0297-D-Mannose6-phosphate_KEGG_C00275_IND//260.0297-alpha-D-Galactose1-phosphate_KEGG_C00446_2255-14-3//260.0297-D-Mannose1-phosphate_KEGG_C00636_IND//260.0297-beta-D-Glucose1-phosphate_KEGG_C0…
M259T550	without.S1vsSvar.S1	0.0238	5.26316	TRUE	260.0289-Protionamide_sulfate_METLIN_2181_IND//260.0297-D-Fructose6-phosphate_KEGG_C00085_643-13-0//260.0297-D-Glucose6-phosphate_KEGG_C00092_56-73-5//260.0297-D-Glucose1-phosphate_KEGG_C00103_59-56-3//260.0297-D-Mannose6-phosphate_KEGG_C00275_IND//260.0297-alpha-D-Galactose1-phosphate_KEGG_C00446_2255-14-3//260.0297-D-Mannose1-phosphate_KEGG_C00636_IND//260.0297-beta-D-Glucose1-phosphate_KEGG_C0…
M259T550	without.S1vsRint.S1	0.3605	0.9	FALSE	260.0289-Protionamide_sulfate_METLIN_2181_IND//260.0297-D-Fructose6-phosphate_KEGG_C00085_643-13-0//260.0297-D-Glucose6-phosphate_KEGG_C00092_56-73-5//260.0297-D-Glucose1-phosphate_KEGG_C00103_59-56-3//260.0297-D-Mannose6-phosphate_KEGG_C00275_IND//260.0297-alpha-D-Galactose1-phosphate_KEGG_C00446_2255-14-3//260.0297-D-Mannose1-phosphate_KEGG_C00636_IND//260.0297-beta-D-Glucose1-phosphate_KEGG_C0…
M259T550	without.S1vsBint.S1	0.0276	3.94	TRUE	260.0289-Protionamide_sulfate_METLIN_2181_IND//260.0297-D-Fructose6-phosphate_KEGG_C00085_643-13-0//260.0297-D-Glucose6-phosphate_KEGG_C00092_56-73-5//260.0297-D-Glucose1-phosphate_KEGG_C00103_59-56-3//260.0297-D-Mannose6-phosphate_KEGG_C00275_IND//260.0297-alpha-D-Galactose1-phosphate_KEGG_C00446_2255-14-3//260.0297-D-Mannose1-phosphate_KEGG_C00636_IND//260.0297-beta-D-Glucose1-phosphate_KEGG_C0…
M259T550	without.S1vsBxyl.S1	0.0156	2.08	TRUE	260.0289-Protionamide_sulfate_METLIN_2181_IND//260.0297-D-Fructose6-phosphate_KEGG_C00085_643-13-0//260.0297-D-Glucose6-phosphate_KEGG_C00092_56-73-5//260.0297-D-Glucose1-phosphate_KEGG_C00103_59-56-3//260.0297-D-Mannose6-phosphate_KEGG_C00275_IND//260.0297-alpha-D-Galactose1-phosphate_KEGG_C00446_2255-14-3//260.0297-D-Mannose1-phosphate_KEGG_C00636_IND//260.0297-beta-D-Glucose1-phosphate_KEGG_C0…
M259T550	without.S1vsBthe.S1	0.0235	1.75	TRUE	260.0289-Protionamide_sulfate_METLIN_2181_IND//260.0297-D-Fructose6-phosphate_KEGG_C00085_643-13-0//260.0297-D-Glucose6-phosphate_KEGG_C00092_56-73-5//260.0297-D-Glucose1-phosphate_KEGG_C00103_59-56-3//260.0297-D-Mannose6-phosphate_KEGG_C00275_IND//260.0297-alpha-D-Galactose1-phosphate_KEGG_C00446_2255-14-3//260.0297-D-Mannose1-phosphate_KEGG_C00636_IND//260.0297-beta-D-Glucose1-phosphate_KEGG_C0…
M267T306	without.S1vsErec.S1	0.0489	13.26	TRUE	268.0794-2(alpha-D-Mannosyl)-D-glycerate_KEGG_C11544_IND//268.0794-3-Deoxy-D-glycero-D-galacto-2-nonulosonic_acid_METLIN_5414_IND//268.0794-3-Deoxy-D-glycero-D-galacto-2-nonulosonic_acid_HMDB_HMDB00425_22594-61-2//268.0808-Inosine_METLIN_84_58-63-9//268.0808-Allopurinol-1-ribonucleoside_METLIN_867_16220-07-8//268.0808-Arabinosylhypoxanthine_METLIN_3022_7013-16-3//268.0808-Arabinosylhypoxanthine_H…
M267T306	without.S1vsSvar.S1	0.0238	1.5625	TRUE	268.0794-2(alpha-D-Mannosyl)-D-glycerate_KEGG_C11544_IND//268.0794-3-Deoxy-D-glycero-D-galacto-2-nonulosonic_acid_METLIN_5414_IND//268.0794-3-Deoxy-D-glycero-D-galacto-2-nonulosonic_acid_HMDB_HMDB00425_22594-61-2//268.0808-Inosine_METLIN_84_58-63-9//268.0808-Allopurinol-1-ribonucleoside_METLIN_867_16220-07-8//268.0808-Arabinosylhypoxanthine_METLIN_3022_7013-16-3//268.0808-Arabinosylhypoxanthine_H…
M267T306	without.S1vsRint.S1	0.3605	1.06	FALSE	268.0794-2(alpha-D-Mannosyl)-D-glycerate_KEGG_C11544_IND//268.0794-3-Deoxy-D-glycero-D-galacto-2-nonulosonic_acid_METLIN_5414_IND//268.0794-3-Deoxy-D-glycero-D-galacto-2-nonulosonic_acid_HMDB_HMDB00425_22594-61-2//268.0808-Inosine_METLIN_84_58-63-9//268.0808-Allopurinol-1-ribonucleoside_METLIN_867_16220-07-8//268.0808-Arabinosylhypoxanthine_METLIN_3022_7013-16-3//268.0808-Arabinosylhypoxanthine_H…
M267T306	without.S1vsBint.S1	0.8411	1.08	FALSE	268.0794-2(alpha-D-Mannosyl)-D-glycerate_KEGG_C11544_IND//268.0794-3-Deoxy-D-glycero-D-galacto-2-nonulosonic_acid_METLIN_5414_IND//268.0794-3-Deoxy-D-glycero-D-galacto-2-nonulosonic_acid_HMDB_HMDB00425_22594-61-2//268.0808-Inosine_METLIN_84_58-63-9//268.0808-Allopurinol-1-ribonucleoside_METLIN_867_16220-07-8//268.0808-Arabinosylhypoxanthine_METLIN_3022_7013-16-3//268.0808-Arabinosylhypoxanthine_H…
M267T306	without.S1vsBxyl.S1	0.0156	0.21	TRUE	268.0794-2(alpha-D-Mannosyl)-D-glycerate_KEGG_C11544_IND//268.0794-3-Deoxy-D-glycero-D-galacto-2-nonulosonic_acid_METLIN_5414_IND//268.0794-3-Deoxy-D-glycero-D-galacto-2-nonulosonic_acid_HMDB_HMDB00425_22594-61-2//268.0808-Inosine_METLIN_84_58-63-9//268.0808-Allopurinol-1-ribonucleoside_METLIN_867_16220-07-8//268.0808-Arabinosylhypoxanthine_METLIN_3022_7013-16-3//268.0808-Arabinosylhypoxanthine_H…
M267T306	without.S1vsBthe.S1	0.0235	0.17	TRUE	268.0794-2(alpha-D-Mannosyl)-D-glycerate_KEGG_C11544_IND//268.0794-3-Deoxy-D-glycero-D-galacto-2-nonulosonic_acid_METLIN_5414_IND//268.0794-3-Deoxy-D-glycero-D-galacto-2-nonulosonic_acid_HMDB_HMDB00425_22594-61-2//268.0808-Inosine_METLIN_84_58-63-9//268.0808-Allopurinol-1-ribonucleoside_METLIN_867_16220-07-8//268.0808-Arabinosylhypoxanthine_METLIN_3022_7013-16-3//268.0808-Arabinosylhypoxanthine_H…
M267T450	without.S1vsErec.S1	0.2865	3.36	FALSE	268.0372-Coumesterol_HMDB_HMDB02326_479-13-0//268.0372-Coumestrol_KEGG_C10205_479-13-0/
M267T450	without.S1vsSvar.S1	0.0238	4.7619	TRUE	268.0372-Coumesterol_HMDB_HMDB02326_479-13-0//268.0372-Coumestrol_KEGG_C10205_479-13-0/
M267T450	without.S1vsRint.S1	0.5279	1.39	FALSE	268.0372-Coumesterol_HMDB_HMDB02326_479-13-0//268.0372-Coumestrol_KEGG_C10205_479-13-0/
M267T450	without.S1vsBint.S1	0.0276	3.66	TRUE	268.0372-Coumesterol_HMDB_HMDB02326_479-13-0//268.0372-Coumestrol_KEGG_C10205_479-13-0/
M267T450	without.S1vsBxyl.S1	0.0156	2.59	TRUE	268.0372-Coumesterol_HMDB_HMDB02326_479-13-0//268.0372-Coumestrol_KEGG_C10205_479-13-0/
M267T450	without.S1vsBthe.S1	0.0235	6.29	TRUE	268.0372-Coumesterol_HMDB_HMDB02326_479-13-0//268.0372-Coumestrol_KEGG_C10205_479-13-0/
M285T82	without.S1vsErec.S1	0.8175	0	FALSE	286.2508-2-hydroxy-heptadecanoic_acid_METLIN_35430_IND//286.2508-17-hydroxy-heptadecanoic_acid_METLIN_35431_IND//286.2508-2-methoxy-hexadecanoic_acid_METLIN_35882_IND//286.2508-3-Hydroxy-palmiticacidmethylester_KEGG_C11849_51883-36-4//286.2508-2-Methoxyhexadecanoicacid_KEGG_C13947_IND/
M285T82	without.S1vsSvar.S1	0.9745	0.212766	FALSE	286.2508-2-hydroxy-heptadecanoic_acid_METLIN_35430_IND//286.2508-17-hydroxy-heptadecanoic_acid_METLIN_35431_IND//286.2508-2-methoxy-hexadecanoic_acid_METLIN_35882_IND//286.2508-3-Hydroxy-palmiticacidmethylester_KEGG_C11849_51883-36-4//286.2508-2-Methoxyhexadecanoicacid_KEGG_C13947_IND/
M285T82	without.S1vsRint.S1	0.9847	0.35	FALSE	286.2508-2-hydroxy-heptadecanoic_acid_METLIN_35430_IND//286.2508-17-hydroxy-heptadecanoic_acid_METLIN_35431_IND//286.2508-2-methoxy-hexadecanoic_acid_METLIN_35882_IND//286.2508-3-Hydroxy-palmiticacidmethylester_KEGG_C11849_51883-36-4//286.2508-2-Methoxyhexadecanoicacid_KEGG_C13947_IND/
M285T82	without.S1vsBint.S1	0.7314	1.47	FALSE	286.2508-2-hydroxy-heptadecanoic_acid_METLIN_35430_IND//286.2508-17-hydroxy-heptadecanoic_acid_METLIN_35431_IND//286.2508-2-methoxy-hexadecanoic_acid_METLIN_35882_IND//286.2508-3-Hydroxy-palmiticacidmethylester_KEGG_C11849_51883-36-4//286.2508-2-Methoxyhexadecanoicacid_KEGG_C13947_IND/
M285T82	without.S1vsBxyl.S1	0.0234	832.49	TRUE	286.2508-2-hydroxy-heptadecanoic_acid_METLIN_35430_IND//286.2508-17-hydroxy-heptadecanoic_acid_METLIN_35431_IND//286.2508-2-methoxy-hexadecanoic_acid_METLIN_35882_IND//286.2508-3-Hydroxy-palmiticacidmethylester_KEGG_C11849_51883-36-4//286.2508-2-Methoxyhexadecanoicacid_KEGG_C13947_IND/
M285T82	without.S1vsBthe.S1	0.0348	750.36	TRUE	286.2508-2-hydroxy-heptadecanoic_acid_METLIN_35430_IND//286.2508-17-hydroxy-heptadecanoic_acid_METLIN_35431_IND//286.2508-2-methoxy-hexadecanoic_acid_METLIN_35882_IND//286.2508-3-Hydroxy-palmiticacidmethylester_KEGG_C11849_51883-36-4//286.2508-2-Methoxyhexadecanoicacid_KEGG_C13947_IND/
M295T203	without.S1vsErec.S1	0.0809	0.03	FALSE	296.0685-AspulvinoneE_KEGG_C02006_49637-60-7/
M295T203	without.S1vsSvar.S1	0.0238	2.7027	TRUE	296.0685-AspulvinoneE_KEGG_C02006_49637-60-7/
M295T203	without.S1vsRint.S1	0.5279	1.19	FALSE	296.0685-AspulvinoneE_KEGG_C02006_49637-60-7/
M295T203	without.S1vsBint.S1	0.0276	5.08	TRUE	296.0685-AspulvinoneE_KEGG_C02006_49637-60-7/
M295T203	without.S1vsBxyl.S1	0.0156	7.04	TRUE	296.0685-AspulvinoneE_KEGG_C02006_49637-60-7/
M295T203	without.S1vsBthe.S1	0.0235	5.87	TRUE	296.0685-AspulvinoneE_KEGG_C02006_49637-60-7/
M295T427	without.S1vsErec.S1	0.0489	2.14	TRUE	296.0509-Disulfiram_KEGG_C01692_97-77-8//296.0509-Disulfiram_METLIN_2345_97-77-8//296.0532-Phaseolicacid_KEGG_C10483_53755-04-7/
M295T427	without.S1vsSvar.S1	0.0238	2.94118	TRUE	296.0509-Disulfiram_KEGG_C01692_97-77-8//296.0509-Disulfiram_METLIN_2345_97-77-8//296.0532-Phaseolicacid_KEGG_C10483_53755-04-7/
M295T427	without.S1vsRint.S1	0.9485	1.14	FALSE	296.0509-Disulfiram_KEGG_C01692_97-77-8//296.0509-Disulfiram_METLIN_2345_97-77-8//296.0532-Phaseolicacid_KEGG_C10483_53755-04-7/
M295T427	without.S1vsBint.S1	0.0276	6.59	TRUE	296.0509-Disulfiram_KEGG_C01692_97-77-8//296.0509-Disulfiram_METLIN_2345_97-77-8//296.0532-Phaseolicacid_KEGG_C10483_53755-04-7/
M295T427	without.S1vsBxyl.S1	0.0156	6.55	TRUE	296.0509-Disulfiram_KEGG_C01692_97-77-8//296.0509-Disulfiram_METLIN_2345_97-77-8//296.0532-Phaseolicacid_KEGG_C10483_53755-04-7/
M295T427	without.S1vsBthe.S1	0.0235	6.04	TRUE	296.0509-Disulfiram_KEGG_C01692_97-77-8//296.0509-Disulfiram_METLIN_2345_97-77-8//296.0532-Phaseolicacid_KEGG_C10483_53755-04-7/
M299T203	without.S1vsErec.S1	0.0489	0.04	TRUE	298.1151-7-Methylguanosine_HMDB_HMDB01107_20244-86-4//298.1151-7-Methylguanosine_METLIN_6008_IND/
M299T203	without.S1vsSvar.S1	0.0238	2.32558	TRUE	298.1151-7-Methylguanosine_HMDB_HMDB01107_20244-86-4//298.1151-7-Methylguanosine_METLIN_6008_IND/
M299T203	without.S1vsRint.S1	0.8074	1.1	FALSE	298.1151-7-Methylguanosine_HMDB_HMDB01107_20244-86-4//298.1151-7-Methylguanosine_METLIN_6008_IND/
M299T203	without.S1vsBint.S1	0.0276	5.01	TRUE	298.1151-7-Methylguanosine_HMDB_HMDB01107_20244-86-4//298.1151-7-Methylguanosine_METLIN_6008_IND/
M299T203	without.S1vsBxyl.S1	0.0156	7.42	TRUE	298.1151-7-Methylguanosine_HMDB_HMDB01107_20244-86-4//298.1151-7-Methylguanosine_METLIN_6008_IND/
M299T203	without.S1vsBthe.S1	0.0235	4.84	TRUE	298.1151-7-Methylguanosine_HMDB_HMDB01107_20244-86-4//298.1151-7-Methylguanosine_METLIN_6008_IND/
M305T350	without.S1vsErec.S1	0.9176	0.99	FALSE	306.0376-2-Protocatechoylphloroglucinolcarboxylate_KEGG_C04524_IND/
M305T350	without.S1vsSvar.S1	0.0295	0.0154823	TRUE	306.0376-2-Protocatechoylphloroglucinolcarboxylate_KEGG_C04524_IND/
M305T350	without.S1vsRint.S1	0.9106	1.23	FALSE	306.0376-2-Protocatechoylphloroglucinolcarboxylate_KEGG_C04524_IND/
M305T350	without.S1vsBint.S1	0.0817	7.13	FALSE	306.0376-2-Protocatechoylphloroglucinolcarboxylate_KEGG_C04524_IND/
M305T350	without.S1vsBxyl.S1	0.0156	47.77	TRUE	306.0376-2-Protocatechoylphloroglucinolcarboxylate_KEGG_C04524_IND/
M305T350	without.S1vsBthe.S1	0.0235	23.82	TRUE	306.0376-2-Protocatechoylphloroglucinolcarboxylate_KEGG_C04524_IND/
M308T232	without.S1vsErec.S1	0.8622	1.14	FALSE	309.0817-Met_Cys_Gly_METLIN_16638_IND//309.0817-Gly_Cys_Met_METLIN_17410_IND//309.0817-Gly_Met_Cys_METLIN_17462_IND//309.0817-Cys_Gly_Met_METLIN_18905_IND//309.0817-Cys_Met_Gly_METLIN_21966_IND//309.0817-Met_Gly_Cys_METLIN_23548_IND/
M308T232	without.S1vsSvar.S1	0.108	1.49254	FALSE	309.0817-Met_Cys_Gly_METLIN_16638_IND//309.0817-Gly_Cys_Met_METLIN_17410_IND//309.0817-Gly_Met_Cys_METLIN_17462_IND//309.0817-Cys_Gly_Met_METLIN_18905_IND//309.0817-Cys_Met_Gly_METLIN_21966_IND//309.0817-Met_Gly_Cys_METLIN_23548_IND/
M308T232	without.S1vsRint.S1	0.7688	1.11	FALSE	309.0817-Met_Cys_Gly_METLIN_16638_IND//309.0817-Gly_Cys_Met_METLIN_17410_IND//309.0817-Gly_Met_Cys_METLIN_17462_IND//309.0817-Cys_Gly_Met_METLIN_18905_IND//309.0817-Cys_Met_Gly_METLIN_21966_IND//309.0817-Met_Gly_Cys_METLIN_23548_IND/
M308T232	without.S1vsBint.S1	0.0276	5.79	TRUE	309.0817-Met_Cys_Gly_METLIN_16638_IND//309.0817-Gly_Cys_Met_METLIN_17410_IND//309.0817-Gly_Met_Cys_METLIN_17462_IND//309.0817-Cys_Gly_Met_METLIN_18905_IND//309.0817-Cys_Met_Gly_METLIN_21966_IND//309.0817-Met_Gly_Cys_METLIN_23548_IND/
M308T232	without.S1vsBxyl.S1	0.0156	6.42	TRUE	309.0817-Met_Cys_Gly_METLIN_16638_IND//309.0817-Gly_Cys_Met_METLIN_17410_IND//309.0817-Gly_Met_Cys_METLIN_17462_IND//309.0817-Cys_Gly_Met_METLIN_18905_IND//309.0817-Cys_Met_Gly_METLIN_21966_IND//309.0817-Met_Gly_Cys_METLIN_23548_IND/
M308T232	without.S1vsBthe.S1	0.0235	9.71	TRUE	309.0817-Met_Cys_Gly_METLIN_16638_IND//309.0817-Gly_Cys_Met_METLIN_17410_IND//309.0817-Gly_Met_Cys_METLIN_17462_IND//309.0817-Cys_Gly_Met_METLIN_18905_IND//309.0817-Cys_Met_Gly_METLIN_21966_IND//309.0817-Met_Gly_Cys_METLIN_23548_IND/
M309T307	without.S1vsErec.S1	0.0489	7.2	TRUE	310.1205-7-Hydroxy-3-(4-methoxyphenyl)-4-propyl-2H-1-benzopyran-2-one_KEGG_C15051_5219-18-1//310.1205-Warfarin_alcohol_METLIN_3035_28392-96-3//310.1218-Porphyrin_KEGG_C05113_101-60-0//310.1219-Pentaporphyrin_I_HMDB_HMDB00839_3019-51-0/
M309T307	without.S1vsSvar.S1	0.0238	33.3333	TRUE	310.1205-7-Hydroxy-3-(4-methoxyphenyl)-4-propyl-2H-1-benzopyran-2-one_KEGG_C15051_5219-18-1//310.1205-Warfarin_alcohol_METLIN_3035_28392-96-3//310.1218-Porphyrin_KEGG_C05113_101-60-0//310.1219-Pentaporphyrin_I_HMDB_HMDB00839_3019-51-0/
M309T307	without.S1vsRint.S1	0.8074	1.2	FALSE	310.1205-7-Hydroxy-3-(4-methoxyphenyl)-4-propyl-2H-1-benzopyran-2-one_KEGG_C15051_5219-18-1//310.1205-Warfarin_alcohol_METLIN_3035_28392-96-3//310.1218-Porphyrin_KEGG_C05113_101-60-0//310.1219-Pentaporphyrin_I_HMDB_HMDB00839_3019-51-0/
M309T307	without.S1vsBint.S1	0.0276	7.54	TRUE	310.1205-7-Hydroxy-3-(4-methoxyphenyl)-4-propyl-2H-1-benzopyran-2-one_KEGG_C15051_5219-18-1//310.1205-Warfarin_alcohol_METLIN_3035_28392-96-3//310.1218-Porphyrin_KEGG_C05113_101-60-0//310.1219-Pentaporphyrin_I_HMDB_HMDB00839_3019-51-0/
M309T307	without.S1vsBxyl.S1	0.0156	5.17	TRUE	310.1205-7-Hydroxy-3-(4-methoxyphenyl)-4-propyl-2H-1-benzopyran-2-one_KEGG_C15051_5219-18-1//310.1205-Warfarin_alcohol_METLIN_3035_28392-96-3//310.1218-Porphyrin_KEGG_C05113_101-60-0//310.1219-Pentaporphyrin_I_HMDB_HMDB00839_3019-51-0/
M309T307	without.S1vsBthe.S1	0.0235	4.92	TRUE	310.1205-7-Hydroxy-3-(4-methoxyphenyl)-4-propyl-2H-1-benzopyran-2-one_KEGG_C15051_5219-18-1//310.1205-Warfarin_alcohol_METLIN_3035_28392-96-3//310.1218-Porphyrin_KEGG_C05113_101-60-0//310.1219-Pentaporphyrin_I_HMDB_HMDB00839_3019-51-0/
M321T297	without.S1vsErec.S1	0.0489	3.16	TRUE	322.0841-DecarboxytetracenomycinF1_KEGG_C12374_IND//322.0841-Tetrangomycin_KEGG_C12396_7351-08-8/
M321T297	without.S1vsSvar.S1	0.0238	10	TRUE	322.0841-DecarboxytetracenomycinF1_KEGG_C12374_IND//322.0841-Tetrangomycin_KEGG_C12396_7351-08-8/
M321T297	without.S1vsRint.S1	0.8449	1.08	FALSE	322.0841-DecarboxytetracenomycinF1_KEGG_C12374_IND//322.0841-Tetrangomycin_KEGG_C12396_7351-08-8/
M321T297	without.S1vsBint.S1	0.0276	3.83	TRUE	322.0841-DecarboxytetracenomycinF1_KEGG_C12374_IND//322.0841-Tetrangomycin_KEGG_C12396_7351-08-8/
M321T297	without.S1vsBxyl.S1	0.0156	2.93	TRUE	322.0841-DecarboxytetracenomycinF1_KEGG_C12374_IND//322.0841-Tetrangomycin_KEGG_C12396_7351-08-8/
M321T297	without.S1vsBthe.S1	0.0235	2.92	TRUE	322.0841-DecarboxytetracenomycinF1_KEGG_C12374_IND//322.0841-Tetrangomycin_KEGG_C12396_7351-08-8/
M383T397	without.S1vsErec.S1	0.0489	0.38	TRUE	384.1209-4-Demethyldeoxypodophyllotoxin_KEGG_C10552_3590-93-0//384.1209-4-Demethyldeoxypodophyllotoxin_METLIN_2042_3590-93-0//384.1216-S-Adenosylhomocysteine_HMDB_HMDB00939_979-92-0//384.1216-S-Adenosylhomocysteine_METLIN_296_979-92-0//384.1216-S-Adenosyl-L-homocysteine_KEGG_C00021_979-92-0/
M383T397	without.S1vsSvar.S1	0.0238	1.96172e-06	TRUE	384.1209-4-Demethyldeoxypodophyllotoxin_KEGG_C10552_3590-93-0//384.1209-4-Demethyldeoxypodophyllotoxin_METLIN_2042_3590-93-0//384.1216-S-Adenosylhomocysteine_HMDB_HMDB00939_979-92-0//384.1216-S-Adenosylhomocysteine_METLIN_296_979-92-0//384.1216-S-Adenosyl-L-homocysteine_KEGG_C00021_979-92-0/
M383T397	without.S1vsRint.S1	0.9106	0.97	FALSE	384.1209-4-Demethyldeoxypodophyllotoxin_KEGG_C10552_3590-93-0//384.1209-4-Demethyldeoxypodophyllotoxin_METLIN_2042_3590-93-0//384.1216-S-Adenosylhomocysteine_HMDB_HMDB00939_979-92-0//384.1216-S-Adenosylhomocysteine_METLIN_296_979-92-0//384.1216-S-Adenosyl-L-homocysteine_KEGG_C00021_979-92-0/
M383T397	without.S1vsBint.S1	0.0276	1.98	TRUE	384.1209-4-Demethyldeoxypodophyllotoxin_KEGG_C10552_3590-93-0//384.1209-4-Demethyldeoxypodophyllotoxin_METLIN_2042_3590-93-0//384.1216-S-Adenosylhomocysteine_HMDB_HMDB00939_979-92-0//384.1216-S-Adenosylhomocysteine_METLIN_296_979-92-0//384.1216-S-Adenosyl-L-homocysteine_KEGG_C00021_979-92-0/
M383T397	without.S1vsBxyl.S1	0.0156	5.33	TRUE	384.1209-4-Demethyldeoxypodophyllotoxin_KEGG_C10552_3590-93-0//384.1209-4-Demethyldeoxypodophyllotoxin_METLIN_2042_3590-93-0//384.1216-S-Adenosylhomocysteine_HMDB_HMDB00939_979-92-0//384.1216-S-Adenosylhomocysteine_METLIN_296_979-92-0//384.1216-S-Adenosyl-L-homocysteine_KEGG_C00021_979-92-0/
M383T397	without.S1vsBthe.S1	0.0235	3.97	TRUE	384.1209-4-Demethyldeoxypodophyllotoxin_KEGG_C10552_3590-93-0//384.1209-4-Demethyldeoxypodophyllotoxin_METLIN_2042_3590-93-0//384.1216-S-Adenosylhomocysteine_HMDB_HMDB00939_979-92-0//384.1216-S-Adenosylhomocysteine_METLIN_296_979-92-0//384.1216-S-Adenosyl-L-homocysteine_KEGG_C00021_979-92-0/
M384T308	without.S1vsErec.S1	0.0489	12.69	TRUE	385.1597-Minoxidil-O-glucuronide_METLIN_1320_56828-40-1//385.1597-Glu_His_Thr_METLIN_16174_IND//385.1597-Thr_His_Glu_METLIN_16518_IND//385.1597-His_Thr_Glu_METLIN_16867_IND//385.1597-Glu_Thr_His_METLIN_17651_IND//385.1597-His_Glu_Thr_METLIN_19146_IND//385.1597-Thr_Glu_His_METLIN_22376_IND//385.1638-Tyr_Gly_Phe_METLIN_16912_IND//385.1638-Gly_Tyr_Phe_METLIN_22282_IND//385.1638-Tyr_Phe_Gly_METLIN_22…
M384T308	without.S1vsSvar.S1	0.0238	1.5873	TRUE	385.1597-Minoxidil-O-glucuronide_METLIN_1320_56828-40-1//385.1597-Glu_His_Thr_METLIN_16174_IND//385.1597-Thr_His_Glu_METLIN_16518_IND//385.1597-His_Thr_Glu_METLIN_16867_IND//385.1597-Glu_Thr_His_METLIN_17651_IND//385.1597-His_Glu_Thr_METLIN_19146_IND//385.1597-Thr_Glu_His_METLIN_22376_IND//385.1638-Tyr_Gly_Phe_METLIN_16912_IND//385.1638-Gly_Tyr_Phe_METLIN_22282_IND//385.1638-Tyr_Phe_Gly_METLIN_22…
M384T308	without.S1vsRint.S1	0.8074	1.11	FALSE	385.1597-Minoxidil-O-glucuronide_METLIN_1320_56828-40-1//385.1597-Glu_His_Thr_METLIN_16174_IND//385.1597-Thr_His_Glu_METLIN_16518_IND//385.1597-His_Thr_Glu_METLIN_16867_IND//385.1597-Glu_Thr_His_METLIN_17651_IND//385.1597-His_Glu_Thr_METLIN_19146_IND//385.1597-Thr_Glu_His_METLIN_22376_IND//385.1638-Tyr_Gly_Phe_METLIN_16912_IND//385.1638-Gly_Tyr_Phe_METLIN_22282_IND//385.1638-Tyr_Phe_Gly_METLIN_22…
M384T308	without.S1vsBint.S1	0.6847	1.08	FALSE	385.1597-Minoxidil-O-glucuronide_METLIN_1320_56828-40-1//385.1597-Glu_His_Thr_METLIN_16174_IND//385.1597-Thr_His_Glu_METLIN_16518_IND//385.1597-His_Thr_Glu_METLIN_16867_IND//385.1597-Glu_Thr_His_METLIN_17651_IND//385.1597-His_Glu_Thr_METLIN_19146_IND//385.1597-Thr_Glu_His_METLIN_22376_IND//385.1638-Tyr_Gly_Phe_METLIN_16912_IND//385.1638-Gly_Tyr_Phe_METLIN_22282_IND//385.1638-Tyr_Phe_Gly_METLIN_22…
M384T308	without.S1vsBxyl.S1	0.0156	0.19	TRUE	385.1597-Minoxidil-O-glucuronide_METLIN_1320_56828-40-1//385.1597-Glu_His_Thr_METLIN_16174_IND//385.1597-Thr_His_Glu_METLIN_16518_IND//385.1597-His_Thr_Glu_METLIN_16867_IND//385.1597-Glu_Thr_His_METLIN_17651_IND//385.1597-His_Glu_Thr_METLIN_19146_IND//385.1597-Thr_Glu_His_METLIN_22376_IND//385.1638-Tyr_Gly_Phe_METLIN_16912_IND//385.1638-Gly_Tyr_Phe_METLIN_22282_IND//385.1638-Tyr_Phe_Gly_METLIN_22…
M384T308	without.S1vsBthe.S1	0.0235	0.14	TRUE	385.1597-Minoxidil-O-glucuronide_METLIN_1320_56828-40-1//385.1597-Glu_His_Thr_METLIN_16174_IND//385.1597-Thr_His_Glu_METLIN_16518_IND//385.1597-His_Thr_Glu_METLIN_16867_IND//385.1597-Glu_Thr_His_METLIN_17651_IND//385.1597-His_Glu_Thr_METLIN_19146_IND//385.1597-Thr_Glu_His_METLIN_22376_IND//385.1638-Tyr_Gly_Phe_METLIN_16912_IND//385.1638-Gly_Tyr_Phe_METLIN_22282_IND//385.1638-Tyr_Phe_Gly_METLIN_22…
M419T396	without.S1vsErec.S1	0.0489	0.3	TRUE	420.0967-Methicillinsodium_KEGG_C13973_7246-14-2/
M419T396	without.S1vsSvar.S1	0.0238	5.5166e-06	TRUE	420.0967-Methicillinsodium_KEGG_C13973_7246-14-2/
M419T396	without.S1vsRint.S1	0.9847	0.96	FALSE	420.0967-Methicillinsodium_KEGG_C13973_7246-14-2/
M419T396	without.S1vsBint.S1	0.0276	2.35	TRUE	420.0967-Methicillinsodium_KEGG_C13973_7246-14-2/
M419T396	without.S1vsBxyl.S1	0.0156	6.49	TRUE	420.0967-Methicillinsodium_KEGG_C13973_7246-14-2/
M419T396	without.S1vsBthe.S1	0.0235	4.32	TRUE	420.0967-Methicillinsodium_KEGG_C13973_7246-14-2/
M459T505	without.S1vsErec.S1	0.0809	0.03	FALSE	460.1482-Oxytetracycline_METLIN_1690_79-57-2//460.1482-Oxytetracycline_KEGG_C06624_79-57-2/
M459T505	without.S1vsSvar.S1	0.9745	1.08696	FALSE	460.1482-Oxytetracycline_METLIN_1690_79-57-2//460.1482-Oxytetracycline_KEGG_C06624_79-57-2/
M459T505	without.S1vsRint.S1	0.1143	0.09	FALSE	460.1482-Oxytetracycline_METLIN_1690_79-57-2//460.1482-Oxytetracycline_KEGG_C06624_79-57-2/
M459T505	without.S1vsBint.S1	0.0467	2.55	TRUE	460.1482-Oxytetracycline_METLIN_1690_79-57-2//460.1482-Oxytetracycline_KEGG_C06624_79-57-2/
M459T505	without.S1vsBxyl.S1	0.0156	15.71	TRUE	460.1482-Oxytetracycline_METLIN_1690_79-57-2//460.1482-Oxytetracycline_KEGG_C06624_79-57-2/
M459T505	without.S1vsBthe.S1	0.0235	13.49	TRUE	460.1482-Oxytetracycline_METLIN_1690_79-57-2//460.1482-Oxytetracycline_KEGG_C06624_79-57-2/
M495T407	without.S1vsErec.S1	0.5132	2.76	FALSE	496.1958-Trp_Tyr_Glu_METLIN_17134_IND//496.1958-Glu_Tyr_Trp_METLIN_19106_IND//496.1958-Trp_Glu_Tyr_METLIN_19188_IND//496.1958-Tyr_Glu_Trp_METLIN_20918_IND//496.1958-Tyr_Trp_Glu_METLIN_21597_IND//496.1958-Glu_Trp_Tyr_METLIN_23454_IND/
M495T407	without.S1vsSvar.S1	0.8998	0.684932	FALSE	496.1958-Trp_Tyr_Glu_METLIN_17134_IND//496.1958-Glu_Tyr_Trp_METLIN_19106_IND//496.1958-Trp_Glu_Tyr_METLIN_19188_IND//496.1958-Tyr_Glu_Trp_METLIN_20918_IND//496.1958-Tyr_Trp_Glu_METLIN_21597_IND//496.1958-Glu_Trp_Tyr_METLIN_23454_IND/
M495T407	without.S1vsRint.S1	0.5654	0	FALSE	496.1958-Trp_Tyr_Glu_METLIN_17134_IND//496.1958-Glu_Tyr_Trp_METLIN_19106_IND//496.1958-Trp_Glu_Tyr_METLIN_19188_IND//496.1958-Tyr_Glu_Trp_METLIN_20918_IND//496.1958-Tyr_Trp_Glu_METLIN_21597_IND//496.1958-Glu_Trp_Tyr_METLIN_23454_IND/
M495T407	without.S1vsBint.S1	0.0467	115.85	TRUE	496.1958-Trp_Tyr_Glu_METLIN_17134_IND//496.1958-Glu_Tyr_Trp_METLIN_19106_IND//496.1958-Trp_Glu_Tyr_METLIN_19188_IND//496.1958-Tyr_Glu_Trp_METLIN_20918_IND//496.1958-Tyr_Trp_Glu_METLIN_21597_IND//496.1958-Glu_Trp_Tyr_METLIN_23454_IND/
M495T407	without.S1vsBxyl.S1	0.0261	2214.48	TRUE	496.1958-Trp_Tyr_Glu_METLIN_17134_IND//496.1958-Glu_Tyr_Trp_METLIN_19106_IND//496.1958-Trp_Glu_Tyr_METLIN_19188_IND//496.1958-Tyr_Glu_Trp_METLIN_20918_IND//496.1958-Tyr_Trp_Glu_METLIN_21597_IND//496.1958-Glu_Trp_Tyr_METLIN_23454_IND/
M495T407	without.S1vsBthe.S1	0.0383	349.64	TRUE	496.1958-Trp_Tyr_Glu_METLIN_17134_IND//496.1958-Glu_Tyr_Trp_METLIN_19106_IND//496.1958-Trp_Glu_Tyr_METLIN_19188_IND//496.1958-Tyr_Glu_Trp_METLIN_20918_IND//496.1958-Tyr_Trp_Glu_METLIN_21597_IND//496.1958-Glu_Trp_Tyr_METLIN_23454_IND/
M501T309	without.S1vsErec.S1	0.0489	25.09	TRUE	502.2367-amcinonide_METLIN_3924_51022-69-6/
M501T309	without.S1vsSvar.S1	0.04	2.12766	TRUE	502.2367-amcinonide_METLIN_3924_51022-69-6/
M501T309	without.S1vsRint.S1	0.7688	1.29	FALSE	502.2367-amcinonide_METLIN_3924_51022-69-6/
M501T309	without.S1vsBint.S1	0.1222	0.52	FALSE	502.2367-amcinonide_METLIN_3924_51022-69-6/
M501T309	without.S1vsBxyl.S1	0.0266	0.14	TRUE	502.2367-amcinonide_METLIN_3924_51022-69-6/
M501T309	without.S1vsBthe.S1	0.0348	0.03	TRUE	502.2367-amcinonide_METLIN_3924_51022-69-6/
M73T208	without.S1vsErec.S1	0.0489	0.43	TRUE	74.03678-3-Hydroxypropanal_HMDB_HMDB03453_2134-29-4//74.03678-D-Lactaldehyde_HMDB_HMDB06458_747536//74.03678-Lactaldehyde_HMDB_HMDB03052_598-35-6//74.03678-Propionic_acid_HMDB_HMDB00237_79-09-4//74.03678-Lactaldehyde_METLIN_3214_598-35-6//74.03678-Propionic_acid_METLIN_3215_79-09-4//74.03680-Propanoate_KEGG_C00163_79-09-4//74.03680-(S)-Lactaldehyde_KEGG_C00424_598-35-6//74.03680-(R)-Lactaldehyde_…
M73T208	without.S1vsSvar.S1	0.0238	0.326797	TRUE	74.03678-3-Hydroxypropanal_HMDB_HMDB03453_2134-29-4//74.03678-D-Lactaldehyde_HMDB_HMDB06458_747536//74.03678-Lactaldehyde_HMDB_HMDB03052_598-35-6//74.03678-Propionic_acid_HMDB_HMDB00237_79-09-4//74.03678-Lactaldehyde_METLIN_3214_598-35-6//74.03678-Propionic_acid_METLIN_3215_79-09-4//74.03680-Propanoate_KEGG_C00163_79-09-4//74.03680-(S)-Lactaldehyde_KEGG_C00424_598-35-6//74.03680-(R)-Lactaldehyde_…
M73T208	without.S1vsRint.S1	0.2682	0.83	FALSE	74.03678-3-Hydroxypropanal_HMDB_HMDB03453_2134-29-4//74.03678-D-Lactaldehyde_HMDB_HMDB06458_747536//74.03678-Lactaldehyde_HMDB_HMDB03052_598-35-6//74.03678-Propionic_acid_HMDB_HMDB00237_79-09-4//74.03678-Lactaldehyde_METLIN_3214_598-35-6//74.03678-Propionic_acid_METLIN_3215_79-09-4//74.03680-Propanoate_KEGG_C00163_79-09-4//74.03680-(S)-Lactaldehyde_KEGG_C00424_598-35-6//74.03680-(R)-Lactaldehyde_…
M73T208	without.S1vsBint.S1	0.0276	9.44	TRUE	74.03678-3-Hydroxypropanal_HMDB_HMDB03453_2134-29-4//74.03678-D-Lactaldehyde_HMDB_HMDB06458_747536//74.03678-Lactaldehyde_HMDB_HMDB03052_598-35-6//74.03678-Propionic_acid_HMDB_HMDB00237_79-09-4//74.03678-Lactaldehyde_METLIN_3214_598-35-6//74.03678-Propionic_acid_METLIN_3215_79-09-4//74.03680-Propanoate_KEGG_C00163_79-09-4//74.03680-(S)-Lactaldehyde_KEGG_C00424_598-35-6//74.03680-(R)-Lactaldehyde_…
M73T208	without.S1vsBxyl.S1	0.0156	22.99	TRUE	74.03678-3-Hydroxypropanal_HMDB_HMDB03453_2134-29-4//74.03678-D-Lactaldehyde_HMDB_HMDB06458_747536//74.03678-Lactaldehyde_HMDB_HMDB03052_598-35-6//74.03678-Propionic_acid_HMDB_HMDB00237_79-09-4//74.03678-Lactaldehyde_METLIN_3214_598-35-6//74.03678-Propionic_acid_METLIN_3215_79-09-4//74.03680-Propanoate_KEGG_C00163_79-09-4//74.03680-(S)-Lactaldehyde_KEGG_C00424_598-35-6//74.03680-(R)-Lactaldehyde_…
M73T208	without.S1vsBthe.S1	0.0235	42.87	TRUE	74.03678-3-Hydroxypropanal_HMDB_HMDB03453_2134-29-4//74.03678-D-Lactaldehyde_HMDB_HMDB06458_747536//74.03678-Lactaldehyde_HMDB_HMDB03052_598-35-6//74.03678-Propionic_acid_HMDB_HMDB00237_79-09-4//74.03678-Lactaldehyde_METLIN_3214_598-35-6//74.03678-Propionic_acid_METLIN_3215_79-09-4//74.03680-Propanoate_KEGG_C00163_79-09-4//74.03680-(S)-Lactaldehyde_KEGG_C00424_598-35-6//74.03680-(R)-Lactaldehyde_…
M73T503	without.S1vsErec.S1	0.8622	0.96	FALSE	74.03678-3-Hydroxypropanal_HMDB_HMDB03453_2134-29-4//74.03678-D-Lactaldehyde_HMDB_HMDB06458_747536//74.03678-Lactaldehyde_HMDB_HMDB03052_598-35-6//74.03678-Propionic_acid_HMDB_HMDB00237_79-09-4//74.03678-Lactaldehyde_METLIN_3214_598-35-6//74.03678-Propionic_acid_METLIN_3215_79-09-4//74.03680-Propanoate_KEGG_C00163_79-09-4//74.03680-(S)-Lactaldehyde_KEGG_C00424_598-35-6//74.03680-(R)-Lactaldehyde_…
M73T503	without.S1vsSvar.S1	0.1619	0.862069	FALSE	74.03678-3-Hydroxypropanal_HMDB_HMDB03453_2134-29-4//74.03678-D-Lactaldehyde_HMDB_HMDB06458_747536//74.03678-Lactaldehyde_HMDB_HMDB03052_598-35-6//74.03678-Propionic_acid_HMDB_HMDB00237_79-09-4//74.03678-Lactaldehyde_METLIN_3214_598-35-6//74.03678-Propionic_acid_METLIN_3215_79-09-4//74.03680-Propanoate_KEGG_C00163_79-09-4//74.03680-(S)-Lactaldehyde_KEGG_C00424_598-35-6//74.03680-(R)-Lactaldehyde_…
M73T503	without.S1vsRint.S1	0.8449	1.06	FALSE	74.03678-3-Hydroxypropanal_HMDB_HMDB03453_2134-29-4//74.03678-D-Lactaldehyde_HMDB_HMDB06458_747536//74.03678-Lactaldehyde_HMDB_HMDB03052_598-35-6//74.03678-Propionic_acid_HMDB_HMDB00237_79-09-4//74.03678-Lactaldehyde_METLIN_3214_598-35-6//74.03678-Propionic_acid_METLIN_3215_79-09-4//74.03680-Propanoate_KEGG_C00163_79-09-4//74.03680-(S)-Lactaldehyde_KEGG_C00424_598-35-6//74.03680-(R)-Lactaldehyde_…
M73T503	without.S1vsBint.S1	0.0276	1.86	TRUE	74.03678-3-Hydroxypropanal_HMDB_HMDB03453_2134-29-4//74.03678-D-Lactaldehyde_HMDB_HMDB06458_747536//74.03678-Lactaldehyde_HMDB_HMDB03052_598-35-6//74.03678-Propionic_acid_HMDB_HMDB00237_79-09-4//74.03678-Lactaldehyde_METLIN_3214_598-35-6//74.03678-Propionic_acid_METLIN_3215_79-09-4//74.03680-Propanoate_KEGG_C00163_79-09-4//74.03680-(S)-Lactaldehyde_KEGG_C00424_598-35-6//74.03680-(R)-Lactaldehyde_…
M73T503	without.S1vsBxyl.S1	0.0156	7.07	TRUE	74.03678-3-Hydroxypropanal_HMDB_HMDB03453_2134-29-4//74.03678-D-Lactaldehyde_HMDB_HMDB06458_747536//74.03678-Lactaldehyde_HMDB_HMDB03052_598-35-6//74.03678-Propionic_acid_HMDB_HMDB00237_79-09-4//74.03678-Lactaldehyde_METLIN_3214_598-35-6//74.03678-Propionic_acid_METLIN_3215_79-09-4//74.03680-Propanoate_KEGG_C00163_79-09-4//74.03680-(S)-Lactaldehyde_KEGG_C00424_598-35-6//74.03680-(R)-Lactaldehyde_…
M73T503	without.S1vsBthe.S1	0.0235	6.82	TRUE	74.03678-3-Hydroxypropanal_HMDB_HMDB03453_2134-29-4//74.03678-D-Lactaldehyde_HMDB_HMDB06458_747536//74.03678-Lactaldehyde_HMDB_HMDB03052_598-35-6//74.03678-Propionic_acid_HMDB_HMDB00237_79-09-4//74.03678-Lactaldehyde_METLIN_3214_598-35-6//74.03678-Propionic_acid_METLIN_3215_79-09-4//74.03680-Propanoate_KEGG_C00163_79-09-4//74.03680-(S)-Lactaldehyde_KEGG_C00424_598-35-6//74.03680-(R)-Lactaldehyde_…
M73T526	without.S1vsErec.S1	0.8622	0.92	FALSE	74.00039-Glyoxylic_acid_HMDB_HMDB00119_298-12-4//74.00039-Glyoxylic_acid_METLIN_3213_298-12-4//74.00040-Glyoxylate_KEGG_C00048_298-12-4/
M73T526	without.S1vsSvar.S1	0.3057	0.826446	FALSE	74.00039-Glyoxylic_acid_HMDB_HMDB00119_298-12-4//74.00039-Glyoxylic_acid_METLIN_3213_298-12-4//74.00040-Glyoxylate_KEGG_C00048_298-12-4/
M73T526	without.S1vsRint.S1	0.8449	1.13	FALSE	74.00039-Glyoxylic_acid_HMDB_HMDB00119_298-12-4//74.00039-Glyoxylic_acid_METLIN_3213_298-12-4//74.00040-Glyoxylate_KEGG_C00048_298-12-4/
M73T526	without.S1vsBint.S1	0.0276	6.26	TRUE	74.00039-Glyoxylic_acid_HMDB_HMDB00119_298-12-4//74.00039-Glyoxylic_acid_METLIN_3213_298-12-4//74.00040-Glyoxylate_KEGG_C00048_298-12-4/
M73T526	without.S1vsBxyl.S1	0.0156	2.09	TRUE	74.00039-Glyoxylic_acid_HMDB_HMDB00119_298-12-4//74.00039-Glyoxylic_acid_METLIN_3213_298-12-4//74.00040-Glyoxylate_KEGG_C00048_298-12-4/
M73T526	without.S1vsBthe.S1	0.0235	2.01	TRUE	74.00039-Glyoxylic_acid_HMDB_HMDB00119_298-12-4//74.00039-Glyoxylic_acid_METLIN_3213_298-12-4//74.00040-Glyoxylate_KEGG_C00048_298-12-4/
M827T601	without.S1vsErec.S1	0.0809	0.29	FALSE	828.2747-Amylopectin_HMDB_HMDB03255_9037-22-3//828.2747-Amylopectin_METLIN_3696_9037-22-3//828.2747-Amylopectin_KEGG_C00317_9037-22-3//828.2747-Cellopentaose_KEGG_C06218_IND//828.2747-beta-D-Fructofuranosyl_KEGG_C08252_546-62-3/
M827T601	without.S1vsSvar.S1	0.1619	2.27273	FALSE	828.2747-Amylopectin_HMDB_HMDB03255_9037-22-3//828.2747-Amylopectin_METLIN_3696_9037-22-3//828.2747-Amylopectin_KEGG_C00317_9037-22-3//828.2747-Cellopentaose_KEGG_C06218_IND//828.2747-beta-D-Fructofuranosyl_KEGG_C08252_546-62-3/
M827T601	without.S1vsRint.S1	0.5279	0.53	FALSE	828.2747-Amylopectin_HMDB_HMDB03255_9037-22-3//828.2747-Amylopectin_METLIN_3696_9037-22-3//828.2747-Amylopectin_KEGG_C00317_9037-22-3//828.2747-Cellopentaose_KEGG_C06218_IND//828.2747-beta-D-Fructofuranosyl_KEGG_C08252_546-62-3/
M827T601	without.S1vsBint.S1	0.0276	5.56	TRUE	828.2747-Amylopectin_HMDB_HMDB03255_9037-22-3//828.2747-Amylopectin_METLIN_3696_9037-22-3//828.2747-Amylopectin_KEGG_C00317_9037-22-3//828.2747-Cellopentaose_KEGG_C06218_IND//828.2747-beta-D-Fructofuranosyl_KEGG_C08252_546-62-3/
M827T601	without.S1vsBxyl.S1	0.0774	1.85	FALSE	828.2747-Amylopectin_HMDB_HMDB03255_9037-22-3//828.2747-Amylopectin_METLIN_3696_9037-22-3//828.2747-Amylopectin_KEGG_C00317_9037-22-3//828.2747-Cellopentaose_KEGG_C06218_IND//828.2747-beta-D-Fructofuranosyl_KEGG_C08252_546-62-3/
M827T601	without.S1vsBthe.S1	0.0235	3.82	TRUE	828.2747-Amylopectin_HMDB_HMDB03255_9037-22-3//828.2747-Amylopectin_METLIN_3696_9037-22-3//828.2747-Amylopectin_KEGG_C00317_9037-22-3//828.2747-Cellopentaose_KEGG_C06218_IND//828.2747-beta-D-Fructofuranosyl_KEGG_C08252_546-62-3/
M91T145	without.S1vsErec.S1	0.9929	1.01	FALSE	92.0626-Toluene_KEGG_C01455_108-88-3/
M91T145	without.S1vsSvar.S1	0.9745	0.990099	FALSE	92.0626-Toluene_KEGG_C01455_108-88-3/
M91T145	without.S1vsRint.S1	0.8449	1.05	FALSE	92.0626-Toluene_KEGG_C01455_108-88-3/
M91T145	without.S1vsBint.S1	0.0276	4.23	TRUE	92.0626-Toluene_KEGG_C01455_108-88-3/
M91T145	without.S1vsBxyl.S1	0.0156	8.5	TRUE	92.0626-Toluene_KEGG_C01455_108-88-3/
M91T145	without.S1vsBthe.S1	0.0235	17.55	TRUE	92.0626-Toluene_KEGG_C01455_108-88-3/
M99T503	without.S1vsErec.S1	1	1	FALSE	100.016-Succinic_anhydride_METLIN_24050_108-30-5/
M99T503	without.S1vsSvar.S1	0.572	0.952381	FALSE	100.016-Succinic_anhydride_METLIN_24050_108-30-5/
M99T503	without.S1vsRint.S1	0.9847	0.98	FALSE	100.016-Succinic_anhydride_METLIN_24050_108-30-5/
M99T503	without.S1vsBint.S1	0.0276	2.03	TRUE	100.016-Succinic_anhydride_METLIN_24050_108-30-5/
M99T503	without.S1vsBxyl.S1	0.0156	8.18	TRUE	100.016-Succinic_anhydride_METLIN_24050_108-30-5/
M99T503	without.S1vsBthe.S1	0.0235	7.76	TRUE	100.016-Succinic_anhydride_METLIN_24050_108-30-5/
M101T68	without.S1vsErec.S1	0.1282	0.83	FALSE	100.016-Succinic_anhydride_METLIN_24050_108-30-5/
M101T68	without.S1vsSvar.S1	0.3327	0.925926	FALSE	100.016-Succinic_anhydride_METLIN_24050_108-30-5/
M101T68	without.S1vsRint.S1	0.6835	0.92	FALSE	100.016-Succinic_anhydride_METLIN_24050_108-30-5/
M101T68	without.S1vsBint.S1	0.0297	1.41	TRUE	100.016-Succinic_anhydride_METLIN_24050_108-30-5/
M101T68	without.S1vsBxyl.S1	0.0087	5.76	TRUE	100.016-Succinic_anhydride_METLIN_24050_108-30-5/
M101T68	without.S1vsBthe.S1	0.0149	5.62	TRUE	100.016-Succinic_anhydride_METLIN_24050_108-30-5/
M127T73	without.S1vsErec.S1	0.0467	5.78	TRUE	126.0429-Thymine_KEGG_C00178_65-71-4//126.0429-Imidazole-4-acetate_KEGG_C02835_645-65-8//126.0429-Thymine_METLIN_290_65-71-4//126.0429-Imidazoleacetic_acid_METLIN_6445_IND//126.0429-Imidazoleacetic_acid_HMDB_HMDB02024_30581-89-6//126.0429-Thymine_HMDB_HMDB00262_65-71-4/
M127T73	without.S1vsSvar.S1	0.0152	2.94118	TRUE	126.0429-Thymine_KEGG_C00178_65-71-4//126.0429-Imidazole-4-acetate_KEGG_C02835_645-65-8//126.0429-Thymine_METLIN_290_65-71-4//126.0429-Imidazoleacetic_acid_METLIN_6445_IND//126.0429-Imidazoleacetic_acid_HMDB_HMDB02024_30581-89-6//126.0429-Thymine_HMDB_HMDB00262_65-71-4/
M127T73	without.S1vsRint.S1	0.8472	0.91	FALSE	126.0429-Thymine_KEGG_C00178_65-71-4//126.0429-Imidazole-4-acetate_KEGG_C02835_645-65-8//126.0429-Thymine_METLIN_290_65-71-4//126.0429-Imidazoleacetic_acid_METLIN_6445_IND//126.0429-Imidazoleacetic_acid_HMDB_HMDB02024_30581-89-6//126.0429-Thymine_HMDB_HMDB00262_65-71-4/
M127T73	without.S1vsBint.S1	0.0181	3.92	TRUE	126.0429-Thymine_KEGG_C00178_65-71-4//126.0429-Imidazole-4-acetate_KEGG_C02835_645-65-8//126.0429-Thymine_METLIN_290_65-71-4//126.0429-Imidazoleacetic_acid_METLIN_6445_IND//126.0429-Imidazoleacetic_acid_HMDB_HMDB02024_30581-89-6//126.0429-Thymine_HMDB_HMDB00262_65-71-4/
M127T73	without.S1vsBxyl.S1	0.0087	5.56	TRUE	126.0429-Thymine_KEGG_C00178_65-71-4//126.0429-Imidazole-4-acetate_KEGG_C02835_645-65-8//126.0429-Thymine_METLIN_290_65-71-4//126.0429-Imidazoleacetic_acid_METLIN_6445_IND//126.0429-Imidazoleacetic_acid_HMDB_HMDB02024_30581-89-6//126.0429-Thymine_HMDB_HMDB00262_65-71-4/
M127T73	without.S1vsBthe.S1	0.0149	6.42	TRUE	126.0429-Thymine_KEGG_C00178_65-71-4//126.0429-Imidazole-4-acetate_KEGG_C02835_645-65-8//126.0429-Thymine_METLIN_290_65-71-4//126.0429-Imidazoleacetic_acid_METLIN_6445_IND//126.0429-Imidazoleacetic_acid_HMDB_HMDB02024_30581-89-6//126.0429-Thymine_HMDB_HMDB00262_65-71-4/
M142T40	without.S1vsErec.S1	0.4832	1.17	FALSE	141.0191-O-Phosphoethanolamine_HMDB_HMDB00224_1071-23-4//141.0191-Ethanolamine_phosphate_(Phosphoethanolamine)_METLIN_54_1071-23-4//141.0191-Ethanolaminephosphate_KEGG_C00346_1071-23-4//141.0191-1-Hydroxy-2-aminoethylphosphonate_KEGG_C05678_IND/
M142T40	without.S1vsSvar.S1	0.8069	0.917431	FALSE	141.0191-O-Phosphoethanolamine_HMDB_HMDB00224_1071-23-4//141.0191-Ethanolamine_phosphate_(Phosphoethanolamine)_METLIN_54_1071-23-4//141.0191-Ethanolaminephosphate_KEGG_C00346_1071-23-4//141.0191-1-Hydroxy-2-aminoethylphosphonate_KEGG_C05678_IND/
M142T40	without.S1vsRint.S1	0.5916	0.92	FALSE	141.0191-O-Phosphoethanolamine_HMDB_HMDB00224_1071-23-4//141.0191-Ethanolamine_phosphate_(Phosphoethanolamine)_METLIN_54_1071-23-4//141.0191-Ethanolaminephosphate_KEGG_C00346_1071-23-4//141.0191-1-Hydroxy-2-aminoethylphosphonate_KEGG_C05678_IND/
M142T40	without.S1vsBint.S1	0.0181	3.25	TRUE	141.0191-O-Phosphoethanolamine_HMDB_HMDB00224_1071-23-4//141.0191-Ethanolamine_phosphate_(Phosphoethanolamine)_METLIN_54_1071-23-4//141.0191-Ethanolaminephosphate_KEGG_C00346_1071-23-4//141.0191-1-Hydroxy-2-aminoethylphosphonate_KEGG_C05678_IND/
M142T40	without.S1vsBxyl.S1	0.0087	14.35	TRUE	141.0191-O-Phosphoethanolamine_HMDB_HMDB00224_1071-23-4//141.0191-Ethanolamine_phosphate_(Phosphoethanolamine)_METLIN_54_1071-23-4//141.0191-Ethanolaminephosphate_KEGG_C00346_1071-23-4//141.0191-1-Hydroxy-2-aminoethylphosphonate_KEGG_C05678_IND/
M142T40	without.S1vsBthe.S1	0.0149	9.15	TRUE	141.0191-O-Phosphoethanolamine_HMDB_HMDB00224_1071-23-4//141.0191-Ethanolamine_phosphate_(Phosphoethanolamine)_METLIN_54_1071-23-4//141.0191-Ethanolaminephosphate_KEGG_C00346_1071-23-4//141.0191-1-Hydroxy-2-aminoethylphosphonate_KEGG_C05678_IND/
M151T58	without.S1vsErec.S1	0.0754	14.89	FALSE	149.9809-Asparagusate_KEGG_C01892_2224-02-4/
M151T58	without.S1vsSvar.S1	0.6569	0.952381	FALSE	149.9809-Asparagusate_KEGG_C01892_2224-02-4/
M151T58	without.S1vsRint.S1	0.9753	0.32	FALSE	149.9809-Asparagusate_KEGG_C01892_2224-02-4/
M151T58	without.S1vsBint.S1	0.0297	14.35	TRUE	149.9809-Asparagusate_KEGG_C01892_2224-02-4/
M151T58	without.S1vsBxyl.S1	0.0142	29.1	TRUE	149.9809-Asparagusate_KEGG_C01892_2224-02-4/
M151T58	without.S1vsBthe.S1	0.0233	21.56	TRUE	149.9809-Asparagusate_KEGG_C01892_2224-02-4/
M160T75	without.S1vsErec.S1	0.0467	8.89	TRUE	159.0684-Indole-3-acetaldehyde_KEGG_C00637_2591-98-2//159.0684-3-Methyl-quinolin-2-ol_KEGG_C06345_IND//159.0684-Echinopsine_KEGG_C10663_83-54-5//159.0684-N-Hydroxy-1-aminonaphthalene_KEGG_C14789_607-30-7//159.0684-1-Acetylindole_METLIN_34502_576-15-8//159.0684-Indoleacetaldehyde_HMDB_HMDB01190_2591-98-2//159.0684-6-Methoxyquinoline_METLIN_34519_5263-87-6//159.0684-Indoleacetaldehyde_METLIN_6068_I…
M160T75	without.S1vsSvar.S1	0.0152	9.09091	TRUE	159.0684-Indole-3-acetaldehyde_KEGG_C00637_2591-98-2//159.0684-3-Methyl-quinolin-2-ol_KEGG_C06345_IND//159.0684-Echinopsine_KEGG_C10663_83-54-5//159.0684-N-Hydroxy-1-aminonaphthalene_KEGG_C14789_607-30-7//159.0684-1-Acetylindole_METLIN_34502_576-15-8//159.0684-Indoleacetaldehyde_HMDB_HMDB01190_2591-98-2//159.0684-6-Methoxyquinoline_METLIN_34519_5263-87-6//159.0684-Indoleacetaldehyde_METLIN_6068_I…
M160T75	without.S1vsRint.S1	0.4212	0.76	FALSE	159.0684-Indole-3-acetaldehyde_KEGG_C00637_2591-98-2//159.0684-3-Methyl-quinolin-2-ol_KEGG_C06345_IND//159.0684-Echinopsine_KEGG_C10663_83-54-5//159.0684-N-Hydroxy-1-aminonaphthalene_KEGG_C14789_607-30-7//159.0684-1-Acetylindole_METLIN_34502_576-15-8//159.0684-Indoleacetaldehyde_HMDB_HMDB01190_2591-98-2//159.0684-6-Methoxyquinoline_METLIN_34519_5263-87-6//159.0684-Indoleacetaldehyde_METLIN_6068_I…
M160T75	without.S1vsBint.S1	0.0181	11.56	TRUE	159.0684-Indole-3-acetaldehyde_KEGG_C00637_2591-98-2//159.0684-3-Methyl-quinolin-2-ol_KEGG_C06345_IND//159.0684-Echinopsine_KEGG_C10663_83-54-5//159.0684-N-Hydroxy-1-aminonaphthalene_KEGG_C14789_607-30-7//159.0684-1-Acetylindole_METLIN_34502_576-15-8//159.0684-Indoleacetaldehyde_HMDB_HMDB01190_2591-98-2//159.0684-6-Methoxyquinoline_METLIN_34519_5263-87-6//159.0684-Indoleacetaldehyde_METLIN_6068_I…
M160T75	without.S1vsBxyl.S1	0.0087	3.1	TRUE	159.0684-Indole-3-acetaldehyde_KEGG_C00637_2591-98-2//159.0684-3-Methyl-quinolin-2-ol_KEGG_C06345_IND//159.0684-Echinopsine_KEGG_C10663_83-54-5//159.0684-N-Hydroxy-1-aminonaphthalene_KEGG_C14789_607-30-7//159.0684-1-Acetylindole_METLIN_34502_576-15-8//159.0684-Indoleacetaldehyde_HMDB_HMDB01190_2591-98-2//159.0684-6-Methoxyquinoline_METLIN_34519_5263-87-6//159.0684-Indoleacetaldehyde_METLIN_6068_I…
M160T75	without.S1vsBthe.S1	0.0149	8.07	TRUE	159.0684-Indole-3-acetaldehyde_KEGG_C00637_2591-98-2//159.0684-3-Methyl-quinolin-2-ol_KEGG_C06345_IND//159.0684-Echinopsine_KEGG_C10663_83-54-5//159.0684-N-Hydroxy-1-aminonaphthalene_KEGG_C14789_607-30-7//159.0684-1-Acetylindole_METLIN_34502_576-15-8//159.0684-Indoleacetaldehyde_HMDB_HMDB01190_2591-98-2//159.0684-6-Methoxyquinoline_METLIN_34519_5263-87-6//159.0684-Indoleacetaldehyde_METLIN_6068_I…
M167T50	without.S1vsErec.S1	0.1282	2.25	FALSE	166.0313-ThiopurineS-methylether_KEGG_C03542_IND//166.0313-6-Methylmercaptopurine_METLIN_504_50-66-8/
M167T50	without.S1vsSvar.S1	0.522	1.40845	FALSE	166.0313-ThiopurineS-methylether_KEGG_C03542_IND//166.0313-6-Methylmercaptopurine_METLIN_504_50-66-8/
M167T50	without.S1vsRint.S1	0.5916	0.88	FALSE	166.0313-ThiopurineS-methylether_KEGG_C03542_IND//166.0313-6-Methylmercaptopurine_METLIN_504_50-66-8/
M167T50	without.S1vsBint.S1	0.0181	5.97	TRUE	166.0313-ThiopurineS-methylether_KEGG_C03542_IND//166.0313-6-Methylmercaptopurine_METLIN_504_50-66-8/
M167T50	without.S1vsBxyl.S1	0.0087	9.57	TRUE	166.0313-ThiopurineS-methylether_KEGG_C03542_IND//166.0313-6-Methylmercaptopurine_METLIN_504_50-66-8/
M167T50	without.S1vsBthe.S1	0.0149	13.98	TRUE	166.0313-ThiopurineS-methylether_KEGG_C03542_IND//166.0313-6-Methylmercaptopurine_METLIN_504_50-66-8/
M169T406	without.S1vsErec.S1	0.9605	0.99	FALSE	168.0786-4-Hydroxy-3-methoxyphenethyl_alcohol_METLIN_3803_2380-78-1//168.0790-N-Trimethyl-2-aminoethylphosphonate_KEGG_C06459_IND/
M169T406	without.S1vsSvar.S1	0.7146	0.961538	FALSE	168.0786-4-Hydroxy-3-methoxyphenethyl_alcohol_METLIN_3803_2380-78-1//168.0790-N-Trimethyl-2-aminoethylphosphonate_KEGG_C06459_IND/
M169T406	without.S1vsRint.S1	1	1.03	FALSE	168.0786-4-Hydroxy-3-methoxyphenethyl_alcohol_METLIN_3803_2380-78-1//168.0790-N-Trimethyl-2-aminoethylphosphonate_KEGG_C06459_IND/
M169T406	without.S1vsBint.S1	0.0181	1.7	TRUE	168.0786-4-Hydroxy-3-methoxyphenethyl_alcohol_METLIN_3803_2380-78-1//168.0790-N-Trimethyl-2-aminoethylphosphonate_KEGG_C06459_IND/
M169T406	without.S1vsBxyl.S1	0.0087	9.69	TRUE	168.0786-4-Hydroxy-3-methoxyphenethyl_alcohol_METLIN_3803_2380-78-1//168.0790-N-Trimethyl-2-aminoethylphosphonate_KEGG_C06459_IND/
M169T406	without.S1vsBthe.S1	0.0149	14.19	TRUE	168.0786-4-Hydroxy-3-methoxyphenethyl_alcohol_METLIN_3803_2380-78-1//168.0790-N-Trimethyl-2-aminoethylphosphonate_KEGG_C06459_IND/
M188T348	without.S1vsErec.S1	0.0467	6.23	TRUE	187.1572-n-Decanohydroxamicacid_KEGG_C12889_2259-85-0//187.1572-10-amino-decanoic_acid_METLIN_35921_IND//187.1572-2-amino-decanoic_acid_METLIN_35922_IND//187.1572-3S-aminodecanoic_acid_METLIN_35930_IND//187.1572-9-amino-decanoic_acid_METLIN_35931_IND//187.1572-L-Leucine_n-butyl_ester_METLIN_3542_359985//187.1572-L-Isoleucine_n-butyl_ester_METLIN_3543_2865-28-3/
M188T348	without.S1vsSvar.S1	0.0152	8.33333	TRUE	187.1572-n-Decanohydroxamicacid_KEGG_C12889_2259-85-0//187.1572-10-amino-decanoic_acid_METLIN_35921_IND//187.1572-2-amino-decanoic_acid_METLIN_35922_IND//187.1572-3S-aminodecanoic_acid_METLIN_35930_IND//187.1572-9-amino-decanoic_acid_METLIN_35931_IND//187.1572-L-Leucine_n-butyl_ester_METLIN_3542_359985//187.1572-L-Isoleucine_n-butyl_ester_METLIN_3543_2865-28-3/
M188T348	without.S1vsRint.S1	0.9145	1.07	FALSE	187.1572-n-Decanohydroxamicacid_KEGG_C12889_2259-85-0//187.1572-10-amino-decanoic_acid_METLIN_35921_IND//187.1572-2-amino-decanoic_acid_METLIN_35922_IND//187.1572-3S-aminodecanoic_acid_METLIN_35930_IND//187.1572-9-amino-decanoic_acid_METLIN_35931_IND//187.1572-L-Leucine_n-butyl_ester_METLIN_3542_359985//187.1572-L-Isoleucine_n-butyl_ester_METLIN_3543_2865-28-3/
M188T348	without.S1vsBint.S1	0.0181	7.23	TRUE	187.1572-n-Decanohydroxamicacid_KEGG_C12889_2259-85-0//187.1572-10-amino-decanoic_acid_METLIN_35921_IND//187.1572-2-amino-decanoic_acid_METLIN_35922_IND//187.1572-3S-aminodecanoic_acid_METLIN_35930_IND//187.1572-9-amino-decanoic_acid_METLIN_35931_IND//187.1572-L-Leucine_n-butyl_ester_METLIN_3542_359985//187.1572-L-Isoleucine_n-butyl_ester_METLIN_3543_2865-28-3/
M188T348	without.S1vsBxyl.S1	0.0087	15.4	TRUE	187.1572-n-Decanohydroxamicacid_KEGG_C12889_2259-85-0//187.1572-10-amino-decanoic_acid_METLIN_35921_IND//187.1572-2-amino-decanoic_acid_METLIN_35922_IND//187.1572-3S-aminodecanoic_acid_METLIN_35930_IND//187.1572-9-amino-decanoic_acid_METLIN_35931_IND//187.1572-L-Leucine_n-butyl_ester_METLIN_3542_359985//187.1572-L-Isoleucine_n-butyl_ester_METLIN_3543_2865-28-3/
M188T348	without.S1vsBthe.S1	0.0149	8.64	TRUE	187.1572-n-Decanohydroxamicacid_KEGG_C12889_2259-85-0//187.1572-10-amino-decanoic_acid_METLIN_35921_IND//187.1572-2-amino-decanoic_acid_METLIN_35922_IND//187.1572-3S-aminodecanoic_acid_METLIN_35930_IND//187.1572-9-amino-decanoic_acid_METLIN_35931_IND//187.1572-L-Leucine_n-butyl_ester_METLIN_3542_359985//187.1572-L-Isoleucine_n-butyl_ester_METLIN_3543_2865-28-3/
M191T32_2	without.S1vsErec.S1	0.6736	1.13	FALSE	190.1106-5-Methoxytryptamine_KEGG_C05659_608-07-1//190.1106-N-Methylserotonin_KEGG_C06212_IND//190.1106-Cytisine_KEGG_C10763_485-35-8//190.1106-2-Methyl-5-hydroxytryptamine_KEGG_C13665_IND//190.1106-2,6-Dihydroxy-N-methylmyosmine_KEGG_C16151_IND//190.1106-3-(2-(methylamino)ethyl)-1H-indol-5-ol_METLIN_24110_IND//190.1106-5-Methoxytryptamine_HMDB_HMDB04095_608-07-1//190.1106-N-Methylserotonin_HMDB_…
M191T32_2	without.S1vsSvar.S1	0.0152	0.118624	TRUE	190.1106-5-Methoxytryptamine_KEGG_C05659_608-07-1//190.1106-N-Methylserotonin_KEGG_C06212_IND//190.1106-Cytisine_KEGG_C10763_485-35-8//190.1106-2-Methyl-5-hydroxytryptamine_KEGG_C13665_IND//190.1106-2,6-Dihydroxy-N-methylmyosmine_KEGG_C16151_IND//190.1106-3-(2-(methylamino)ethyl)-1H-indol-5-ol_METLIN_24110_IND//190.1106-5-Methoxytryptamine_HMDB_HMDB04095_608-07-1//190.1106-N-Methylserotonin_HMDB_…
M191T32_2	without.S1vsRint.S1	0.8472	0.91	FALSE	190.1106-5-Methoxytryptamine_KEGG_C05659_608-07-1//190.1106-N-Methylserotonin_KEGG_C06212_IND//190.1106-Cytisine_KEGG_C10763_485-35-8//190.1106-2-Methyl-5-hydroxytryptamine_KEGG_C13665_IND//190.1106-2,6-Dihydroxy-N-methylmyosmine_KEGG_C16151_IND//190.1106-3-(2-(methylamino)ethyl)-1H-indol-5-ol_METLIN_24110_IND//190.1106-5-Methoxytryptamine_HMDB_HMDB04095_608-07-1//190.1106-N-Methylserotonin_HMDB_…
M191T32_2	without.S1vsBint.S1	0.0181	3.5	TRUE	190.1106-5-Methoxytryptamine_KEGG_C05659_608-07-1//190.1106-N-Methylserotonin_KEGG_C06212_IND//190.1106-Cytisine_KEGG_C10763_485-35-8//190.1106-2-Methyl-5-hydroxytryptamine_KEGG_C13665_IND//190.1106-2,6-Dihydroxy-N-methylmyosmine_KEGG_C16151_IND//190.1106-3-(2-(methylamino)ethyl)-1H-indol-5-ol_METLIN_24110_IND//190.1106-5-Methoxytryptamine_HMDB_HMDB04095_608-07-1//190.1106-N-Methylserotonin_HMDB_…
M191T32_2	without.S1vsBxyl.S1	0.0087	7.15	TRUE	190.1106-5-Methoxytryptamine_KEGG_C05659_608-07-1//190.1106-N-Methylserotonin_KEGG_C06212_IND//190.1106-Cytisine_KEGG_C10763_485-35-8//190.1106-2-Methyl-5-hydroxytryptamine_KEGG_C13665_IND//190.1106-2,6-Dihydroxy-N-methylmyosmine_KEGG_C16151_IND//190.1106-3-(2-(methylamino)ethyl)-1H-indol-5-ol_METLIN_24110_IND//190.1106-5-Methoxytryptamine_HMDB_HMDB04095_608-07-1//190.1106-N-Methylserotonin_HMDB_…
M191T32_2	without.S1vsBthe.S1	0.0149	4.53	TRUE	190.1106-5-Methoxytryptamine_KEGG_C05659_608-07-1//190.1106-N-Methylserotonin_KEGG_C06212_IND//190.1106-Cytisine_KEGG_C10763_485-35-8//190.1106-2-Methyl-5-hydroxytryptamine_KEGG_C13665_IND//190.1106-2,6-Dihydroxy-N-methylmyosmine_KEGG_C16151_IND//190.1106-3-(2-(methylamino)ethyl)-1H-indol-5-ol_METLIN_24110_IND//190.1106-5-Methoxytryptamine_HMDB_HMDB04095_608-07-1//190.1106-N-Methylserotonin_HMDB_…
M193T54	without.S1vsErec.S1	0.0467	6.16	TRUE	192.027-Citric_acid_HMDB_HMDB00094_77-92-9//192.027-Diketogulonic_acid_HMDB_HMDB05971_Not_Available//192.027-D-threo-Isocitric_acid_HMDB_HMDB01874_6061-97-8//192.027-Isocitric_acid_HMDB_HMDB00193_320-77-4//192.027-Citrate_KEGG_C00158_77-92-9//192.027-Isocitrate_KEGG_C00311_320-77-4//192.027-(1R,2S)-1-Hydroxypropane-1,2,3-tricarboxylate_KEGG_C00451_6061-97-8//192.027-5-Dehydro-4-deoxy-D-glucarate_…
M193T54	without.S1vsSvar.S1	0.0152	4.16667	TRUE	192.027-Citric_acid_HMDB_HMDB00094_77-92-9//192.027-Diketogulonic_acid_HMDB_HMDB05971_Not_Available//192.027-D-threo-Isocitric_acid_HMDB_HMDB01874_6061-97-8//192.027-Isocitric_acid_HMDB_HMDB00193_320-77-4//192.027-Citrate_KEGG_C00158_77-92-9//192.027-Isocitrate_KEGG_C00311_320-77-4//192.027-(1R,2S)-1-Hydroxypropane-1,2,3-tricarboxylate_KEGG_C00451_6061-97-8//192.027-5-Dehydro-4-deoxy-D-glucarate_…
M193T54	without.S1vsRint.S1	0.9753	0.92	FALSE	192.027-Citric_acid_HMDB_HMDB00094_77-92-9//192.027-Diketogulonic_acid_HMDB_HMDB05971_Not_Available//192.027-D-threo-Isocitric_acid_HMDB_HMDB01874_6061-97-8//192.027-Isocitric_acid_HMDB_HMDB00193_320-77-4//192.027-Citrate_KEGG_C00158_77-92-9//192.027-Isocitrate_KEGG_C00311_320-77-4//192.027-(1R,2S)-1-Hydroxypropane-1,2,3-tricarboxylate_KEGG_C00451_6061-97-8//192.027-5-Dehydro-4-deoxy-D-glucarate_…
M193T54	without.S1vsBint.S1	0.0181	2.08	TRUE	192.027-Citric_acid_HMDB_HMDB00094_77-92-9//192.027-Diketogulonic_acid_HMDB_HMDB05971_Not_Available//192.027-D-threo-Isocitric_acid_HMDB_HMDB01874_6061-97-8//192.027-Isocitric_acid_HMDB_HMDB00193_320-77-4//192.027-Citrate_KEGG_C00158_77-92-9//192.027-Isocitrate_KEGG_C00311_320-77-4//192.027-(1R,2S)-1-Hydroxypropane-1,2,3-tricarboxylate_KEGG_C00451_6061-97-8//192.027-5-Dehydro-4-deoxy-D-glucarate_…
M193T54	without.S1vsBxyl.S1	0.0087	0.7	TRUE	192.027-Citric_acid_HMDB_HMDB00094_77-92-9//192.027-Diketogulonic_acid_HMDB_HMDB05971_Not_Available//192.027-D-threo-Isocitric_acid_HMDB_HMDB01874_6061-97-8//192.027-Isocitric_acid_HMDB_HMDB00193_320-77-4//192.027-Citrate_KEGG_C00158_77-92-9//192.027-Isocitrate_KEGG_C00311_320-77-4//192.027-(1R,2S)-1-Hydroxypropane-1,2,3-tricarboxylate_KEGG_C00451_6061-97-8//192.027-5-Dehydro-4-deoxy-D-glucarate_…
M193T54	without.S1vsBthe.S1	0.0149	0.59	TRUE	192.027-Citric_acid_HMDB_HMDB00094_77-92-9//192.027-Diketogulonic_acid_HMDB_HMDB05971_Not_Available//192.027-D-threo-Isocitric_acid_HMDB_HMDB01874_6061-97-8//192.027-Isocitric_acid_HMDB_HMDB00193_320-77-4//192.027-Citrate_KEGG_C00158_77-92-9//192.027-Isocitrate_KEGG_C00311_320-77-4//192.027-(1R,2S)-1-Hydroxypropane-1,2,3-tricarboxylate_KEGG_C00451_6061-97-8//192.027-5-Dehydro-4-deoxy-D-glucarate_…
M200T239	without.S1vsErec.S1	0.0467	26.4	TRUE	199.0434-Methylmethioninesulfoniumsalt_KEGG_C04078_1115-84-0/
M200T239	without.S1vsSvar.S1	0.0152	16.6667	TRUE	199.0434-Methylmethioninesulfoniumsalt_KEGG_C04078_1115-84-0/
M200T239	without.S1vsRint.S1	0.6835	1.41	FALSE	199.0434-Methylmethioninesulfoniumsalt_KEGG_C04078_1115-84-0/
M200T239	without.S1vsBint.S1	0.1827	0.52	FALSE	199.0434-Methylmethioninesulfoniumsalt_KEGG_C04078_1115-84-0/
M200T239	without.S1vsBxyl.S1	0.0771	0.45	FALSE	199.0434-Methylmethioninesulfoniumsalt_KEGG_C04078_1115-84-0/
M200T239	without.S1vsBthe.S1	0.1997	0.79	FALSE	199.0434-Methylmethioninesulfoniumsalt_KEGG_C04078_1115-84-0/
M208T54	without.S1vsErec.S1	0.2818	1.15	FALSE	207.0565-S-(2-Hydroxyethyl)-N-acetyl-L-cysteine_KEGG_C14876_15060-26-1/
M208T54	without.S1vsSvar.S1	0.0152	7.69231	TRUE	207.0565-S-(2-Hydroxyethyl)-N-acetyl-L-cysteine_KEGG_C14876_15060-26-1/
M208T54	without.S1vsRint.S1	0.5051	1.06	FALSE	207.0565-S-(2-Hydroxyethyl)-N-acetyl-L-cysteine_KEGG_C14876_15060-26-1/
M208T54	without.S1vsBint.S1	0.0297	1.33	TRUE	207.0565-S-(2-Hydroxyethyl)-N-acetyl-L-cysteine_KEGG_C14876_15060-26-1/
M208T54	without.S1vsBxyl.S1	0.0284	1.2	TRUE	207.0565-S-(2-Hydroxyethyl)-N-acetyl-L-cysteine_KEGG_C14876_15060-26-1/
M208T54	without.S1vsBthe.S1	0.0149	1.3	TRUE	207.0565-S-(2-Hydroxyethyl)-N-acetyl-L-cysteine_KEGG_C14876_15060-26-1/
M209T54	without.S1vsErec.S1	0.9176	1.1	FALSE	208.0592-Dihydrolipoate_KEGG_C02147_462-20-4//208.0596-Aminofurantoin_METLIN_1577_21997-21-7/
M209T54	without.S1vsSvar.S1	0.0152	11.1111	TRUE	208.0592-Dihydrolipoate_KEGG_C02147_462-20-4//208.0596-Aminofurantoin_METLIN_1577_21997-21-7/
M209T54	without.S1vsRint.S1	0.5051	1.27	FALSE	208.0592-Dihydrolipoate_KEGG_C02147_462-20-4//208.0596-Aminofurantoin_METLIN_1577_21997-21-7/
M209T54	without.S1vsBint.S1	0.0533	1.61	FALSE	208.0592-Dihydrolipoate_KEGG_C02147_462-20-4//208.0596-Aminofurantoin_METLIN_1577_21997-21-7/
M209T54	without.S1vsBxyl.S1	0.3081	1.26	FALSE	208.0592-Dihydrolipoate_KEGG_C02147_462-20-4//208.0596-Aminofurantoin_METLIN_1577_21997-21-7/
M209T54	without.S1vsBthe.S1	0.0657	1.51	FALSE	208.0592-Dihydrolipoate_KEGG_C02147_462-20-4//208.0596-Aminofurantoin_METLIN_1577_21997-21-7/
M213T48	without.S1vsErec.S1	0.873	0.87	FALSE	212.1161-butabarbital_METLIN_3940_125-40-6//212.1161-Pro_Pro_METLIN_23801_IND//212.1161-Butabarbital_KEGG_C07827_125-40-6/
M213T48	without.S1vsSvar.S1	0.3327	1.35135	FALSE	212.1161-butabarbital_METLIN_3940_125-40-6//212.1161-Pro_Pro_METLIN_23801_IND//212.1161-Butabarbital_KEGG_C07827_125-40-6/
M213T48	without.S1vsRint.S1	0.7667	0.99	FALSE	212.1161-butabarbital_METLIN_3940_125-40-6//212.1161-Pro_Pro_METLIN_23801_IND//212.1161-Butabarbital_KEGG_C07827_125-40-6/
M213T48	without.S1vsBint.S1	0.0181	11.38	TRUE	212.1161-butabarbital_METLIN_3940_125-40-6//212.1161-Pro_Pro_METLIN_23801_IND//212.1161-Butabarbital_KEGG_C07827_125-40-6/
M213T48	without.S1vsBxyl.S1	0.0087	57.45	TRUE	212.1161-butabarbital_METLIN_3940_125-40-6//212.1161-Pro_Pro_METLIN_23801_IND//212.1161-Butabarbital_KEGG_C07827_125-40-6/
M213T48	without.S1vsBthe.S1	0.0149	14.19	TRUE	212.1161-butabarbital_METLIN_3940_125-40-6//212.1161-Pro_Pro_METLIN_23801_IND//212.1161-Butabarbital_KEGG_C07827_125-40-6/
M214T52_2	without.S1vsErec.S1	0.0467	5.82	TRUE	213.0072-Carmustine_METLIN_545_154-93-8/
M214T52_2	without.S1vsSvar.S1	0.0152	4	TRUE	213.0072-Carmustine_METLIN_545_154-93-8/
M214T52_2	without.S1vsRint.S1	0.7667	1.21	FALSE	213.0072-Carmustine_METLIN_545_154-93-8/
M214T52_2	without.S1vsBint.S1	0.3197	1.84	FALSE	213.0072-Carmustine_METLIN_545_154-93-8/
M214T52_2	without.S1vsBxyl.S1	0.8334	0.88	FALSE	213.0072-Carmustine_METLIN_545_154-93-8/
M214T52_2	without.S1vsBthe.S1	0.4286	0.69	FALSE	213.0072-Carmustine_METLIN_545_154-93-8/
M227T239_2	without.S1vsErec.S1	0.0711	83.48	FALSE	226.0254-Radium-226_KEGG_C16456_13982-63-3/
M227T239_2	without.S1vsSvar.S1	0.0227	50	TRUE	226.0254-Radium-226_KEGG_C16456_13982-63-3/
M227T239_2	without.S1vsRint.S1	0.9753	0.92	FALSE	226.0254-Radium-226_KEGG_C16456_13982-63-3/
M227T239_2	without.S1vsBint.S1	0.5442	0	FALSE	226.0254-Radium-226_KEGG_C16456_13982-63-3/
M227T239_2	without.S1vsBxyl.S1	0.9385	0.5	FALSE	226.0254-Radium-226_KEGG_C16456_13982-63-3/
M227T239_2	without.S1vsBthe.S1	0.9527	0.45	FALSE	226.0254-Radium-226_KEGG_C16456_13982-63-3/
M228T76	without.S1vsErec.S1	0.0467	6.12	TRUE	227.0906-Deoxycytidine_KEGG_C00881_951-77-9//227.0906-Deoxycytidine_METLIN_3367_951-77-9//227.0906-Deoxycytidine_HMDB_HMDB00014_951-77-9/
M228T76	without.S1vsSvar.S1	0.0152	10	TRUE	227.0906-Deoxycytidine_KEGG_C00881_951-77-9//227.0906-Deoxycytidine_METLIN_3367_951-77-9//227.0906-Deoxycytidine_HMDB_HMDB00014_951-77-9/
M228T76	without.S1vsRint.S1	0.5916	3.72	FALSE	227.0906-Deoxycytidine_KEGG_C00881_951-77-9//227.0906-Deoxycytidine_METLIN_3367_951-77-9//227.0906-Deoxycytidine_HMDB_HMDB00014_951-77-9/
M228T76	without.S1vsBint.S1	0.0181	9.84	TRUE	227.0906-Deoxycytidine_KEGG_C00881_951-77-9//227.0906-Deoxycytidine_METLIN_3367_951-77-9//227.0906-Deoxycytidine_HMDB_HMDB00014_951-77-9/
M228T76	without.S1vsBxyl.S1	0.0087	10.15	TRUE	227.0906-Deoxycytidine_KEGG_C00881_951-77-9//227.0906-Deoxycytidine_METLIN_3367_951-77-9//227.0906-Deoxycytidine_HMDB_HMDB00014_951-77-9/
M228T76	without.S1vsBthe.S1	0.0149	11.6	TRUE	227.0906-Deoxycytidine_KEGG_C00881_951-77-9//227.0906-Deoxycytidine_METLIN_3367_951-77-9//227.0906-Deoxycytidine_HMDB_HMDB00014_951-77-9/
M230T239_3	without.S1vsErec.S1	0.0754	51.6	FALSE	228.9996-Dimethoate_KEGG_C14326_60-51-5/
M230T239_3	without.S1vsSvar.S1	0.026	33.3333	TRUE	228.9996-Dimethoate_KEGG_C14326_60-51-5/
M230T239_3	without.S1vsRint.S1	0.9753	0.93	FALSE	228.9996-Dimethoate_KEGG_C14326_60-51-5/
M230T239_3	without.S1vsBint.S1	0.2503	0.11	FALSE	228.9996-Dimethoate_KEGG_C14326_60-51-5/
M230T239_3	without.S1vsBxyl.S1	0.1593	0.1	FALSE	228.9996-Dimethoate_KEGG_C14326_60-51-5/
M230T239_3	without.S1vsBthe.S1	0.2898	0.21	FALSE	228.9996-Dimethoate_KEGG_C14326_60-51-5/
M230T54	without.S1vsErec.S1	0.7528	1.27	FALSE	229.0375-Resazurin_KEGG_C11178_550-82-3/
M230T54	without.S1vsSvar.S1	0.0152	14.2857	TRUE	229.0375-Resazurin_KEGG_C11178_550-82-3/
M230T54	without.S1vsRint.S1	0.6835	1.08	FALSE	229.0375-Resazurin_KEGG_C11178_550-82-3/
M230T54	without.S1vsBint.S1	0.9615	0.84	FALSE	229.0375-Resazurin_KEGG_C11178_550-82-3/
M230T54	without.S1vsBxyl.S1	0.7174	1.13	FALSE	229.0375-Resazurin_KEGG_C11178_550-82-3/
M230T54	without.S1vsBthe.S1	0.8462	0.91	FALSE	229.0375-Resazurin_KEGG_C11178_550-82-3/
M236T154	without.S1vsErec.S1	0.0467	10.57	TRUE	235.0667-Carboxin_KEGG_C11255_5234-68-4//235.0692-N-Acetylgalactosaminate_KEGG_C03408_IND//235.0692-N-Glycolyl-D-mannosaminolactone_KEGG_C03948_IND/
M236T154	without.S1vsSvar.S1	0.0488	1.78571	TRUE	235.0667-Carboxin_KEGG_C11255_5234-68-4//235.0692-N-Acetylgalactosaminate_KEGG_C03408_IND//235.0692-N-Glycolyl-D-mannosaminolactone_KEGG_C03948_IND/
M236T154	without.S1vsRint.S1	0.5916	1.06	FALSE	235.0667-Carboxin_KEGG_C11255_5234-68-4//235.0692-N-Acetylgalactosaminate_KEGG_C03408_IND//235.0692-N-Glycolyl-D-mannosaminolactone_KEGG_C03948_IND/
M236T154	without.S1vsBint.S1	0.0181	4.15	TRUE	235.0667-Carboxin_KEGG_C11255_5234-68-4//235.0692-N-Acetylgalactosaminate_KEGG_C03408_IND//235.0692-N-Glycolyl-D-mannosaminolactone_KEGG_C03948_IND/
M236T154	without.S1vsBxyl.S1	0.4964	1.05	FALSE	235.0667-Carboxin_KEGG_C11255_5234-68-4//235.0692-N-Acetylgalactosaminate_KEGG_C03408_IND//235.0692-N-Glycolyl-D-mannosaminolactone_KEGG_C03948_IND/
M236T154	without.S1vsBthe.S1	0.0149	1.41	TRUE	235.0667-Carboxin_KEGG_C11255_5234-68-4//235.0692-N-Acetylgalactosaminate_KEGG_C03408_IND//235.0692-N-Glycolyl-D-mannosaminolactone_KEGG_C03948_IND/
M236T180	without.S1vsErec.S1	0.0467	29.15	TRUE	235.0667-Carboxin_KEGG_C11255_5234-68-4//235.0692-N-Acetylgalactosaminate_KEGG_C03408_IND//235.0692-N-Glycolyl-D-mannosaminolactone_KEGG_C03948_IND/
M236T180	without.S1vsSvar.S1	0.0152	3.7037	TRUE	235.0667-Carboxin_KEGG_C11255_5234-68-4//235.0692-N-Acetylgalactosaminate_KEGG_C03408_IND//235.0692-N-Glycolyl-D-mannosaminolactone_KEGG_C03948_IND/
M236T180	without.S1vsRint.S1	0.4212	1.26	FALSE	235.0667-Carboxin_KEGG_C11255_5234-68-4//235.0692-N-Acetylgalactosaminate_KEGG_C03408_IND//235.0692-N-Glycolyl-D-mannosaminolactone_KEGG_C03948_IND/
M236T180	without.S1vsBint.S1	0.0181	13.94	TRUE	235.0667-Carboxin_KEGG_C11255_5234-68-4//235.0692-N-Acetylgalactosaminate_KEGG_C03408_IND//235.0692-N-Glycolyl-D-mannosaminolactone_KEGG_C03948_IND/
M236T180	without.S1vsBxyl.S1	0.0087	4.56	TRUE	235.0667-Carboxin_KEGG_C11255_5234-68-4//235.0692-N-Acetylgalactosaminate_KEGG_C03408_IND//235.0692-N-Glycolyl-D-mannosaminolactone_KEGG_C03948_IND/
M236T180	without.S1vsBthe.S1	0.0149	3.9	TRUE	235.0667-Carboxin_KEGG_C11255_5234-68-4//235.0692-N-Acetylgalactosaminate_KEGG_C03408_IND//235.0692-N-Glycolyl-D-mannosaminolactone_KEGG_C03948_IND/
M236T215	without.S1vsErec.S1	0.0467	6.89	TRUE	235.1208-Lophophorine_KEGG_C09573_17627-78-0/
M236T215	without.S1vsSvar.S1	0.0152	1.72414	TRUE	235.1208-Lophophorine_KEGG_C09573_17627-78-0/
M236T215	without.S1vsRint.S1	0.2636	0.82	FALSE	235.1208-Lophophorine_KEGG_C09573_17627-78-0/
M236T215	without.S1vsBint.S1	0.0181	16.89	TRUE	235.1208-Lophophorine_KEGG_C09573_17627-78-0/
M236T215	without.S1vsBxyl.S1	0.0087	2.34	TRUE	235.1208-Lophophorine_KEGG_C09573_17627-78-0/
M236T215	without.S1vsBthe.S1	0.0149	1.71	TRUE	235.1208-Lophophorine_KEGG_C09573_17627-78-0/
M239T45	without.S1vsErec.S1	0.0754	2.39	FALSE	238.0338-Nitrofurantoin_METLIN_1576_67-20-9//238.0355-D-erythro-1-(Imidazol-4-yl)glycerol_3-phosphate_METLIN_3374_36244-87-8//238.0355-D-erythro-1-(Imidazol-4-yl)glycerol3-phosphate_KEGG_C04666_IND/
M239T45	without.S1vsSvar.S1	0.9671	1.11111	FALSE	238.0338-Nitrofurantoin_METLIN_1576_67-20-9//238.0355-D-erythro-1-(Imidazol-4-yl)glycerol_3-phosphate_METLIN_3374_36244-87-8//238.0355-D-erythro-1-(Imidazol-4-yl)glycerol3-phosphate_KEGG_C04666_IND/
M239T45	without.S1vsRint.S1	0.4212	1.3	FALSE	238.0338-Nitrofurantoin_METLIN_1576_67-20-9//238.0355-D-erythro-1-(Imidazol-4-yl)glycerol_3-phosphate_METLIN_3374_36244-87-8//238.0355-D-erythro-1-(Imidazol-4-yl)glycerol3-phosphate_KEGG_C04666_IND/
M239T45	without.S1vsBint.S1	0.0181	27.07	TRUE	238.0338-Nitrofurantoin_METLIN_1576_67-20-9//238.0355-D-erythro-1-(Imidazol-4-yl)glycerol_3-phosphate_METLIN_3374_36244-87-8//238.0355-D-erythro-1-(Imidazol-4-yl)glycerol3-phosphate_KEGG_C04666_IND/
M239T45	without.S1vsBxyl.S1	0.0087	10.51	TRUE	238.0338-Nitrofurantoin_METLIN_1576_67-20-9//238.0355-D-erythro-1-(Imidazol-4-yl)glycerol_3-phosphate_METLIN_3374_36244-87-8//238.0355-D-erythro-1-(Imidazol-4-yl)glycerol3-phosphate_KEGG_C04666_IND/
M239T45	without.S1vsBthe.S1	0.0149	8.64	TRUE	238.0338-Nitrofurantoin_METLIN_1576_67-20-9//238.0355-D-erythro-1-(Imidazol-4-yl)glycerol_3-phosphate_METLIN_3374_36244-87-8//238.0355-D-erythro-1-(Imidazol-4-yl)glycerol3-phosphate_KEGG_C04666_IND/
M248T371	without.S1vsErec.S1	0.9605	1.02	FALSE	247.0427-Emtricitabine_KEGG_C12599_143491-57-0/
M248T371	without.S1vsSvar.S1	0.3327	0.900901	FALSE	247.0427-Emtricitabine_KEGG_C12599_143491-57-0/
M248T371	without.S1vsRint.S1	0.2636	0.81	FALSE	247.0427-Emtricitabine_KEGG_C12599_143491-57-0/
M248T371	without.S1vsBint.S1	0.0181	4.21	TRUE	247.0427-Emtricitabine_KEGG_C12599_143491-57-0/
M248T371	without.S1vsBxyl.S1	0.0087	6.98	TRUE	247.0427-Emtricitabine_KEGG_C12599_143491-57-0/
M248T371	without.S1vsBthe.S1	0.0149	10.82	TRUE	247.0427-Emtricitabine_KEGG_C12599_143491-57-0/
M249T371	without.S1vsErec.S1	0.3785	0.82	FALSE	248.0007-4-(2,4-Dichlorophenoxy)butyricacid_KEGG_C14404_94-82-6/
M249T371	without.S1vsSvar.S1	0.1247	0.8	FALSE	248.0007-4-(2,4-Dichlorophenoxy)butyricacid_KEGG_C14404_94-82-6/
M249T371	without.S1vsRint.S1	0.196	0.81	FALSE	248.0007-4-(2,4-Dichlorophenoxy)butyricacid_KEGG_C14404_94-82-6/
M249T371	without.S1vsBint.S1	0.0181	3.42	TRUE	248.0007-4-(2,4-Dichlorophenoxy)butyricacid_KEGG_C14404_94-82-6/
M249T371	without.S1vsBxyl.S1	0.0087	6.17	TRUE	248.0007-4-(2,4-Dichlorophenoxy)butyricacid_KEGG_C14404_94-82-6/
M249T371	without.S1vsBthe.S1	0.0149	9.83	TRUE	248.0007-4-(2,4-Dichlorophenoxy)butyricacid_KEGG_C14404_94-82-6/
M250T283	without.S1vsErec.S1	0.0711	43.77	FALSE	249.1365-p-Hydroxymethylphenidate_METLIN_1228_54593-35-0//249.1365-Ruspolinone_KEGG_C10169_60890-27-9//249.1365-1-(4-Methoxyphenyl)-3-(4-morpholinyl)-1-propanone_KEGG_C15032_IND/
M250T283	without.S1vsSvar.S1	0.0227	33.3333	TRUE	249.1365-p-Hydroxymethylphenidate_METLIN_1228_54593-35-0//249.1365-Ruspolinone_KEGG_C10169_60890-27-9//249.1365-1-(4-Methoxyphenyl)-3-(4-morpholinyl)-1-propanone_KEGG_C15032_IND/
M250T283	without.S1vsRint.S1	0.3687	4.74	FALSE	249.1365-p-Hydroxymethylphenidate_METLIN_1228_54593-35-0//249.1365-Ruspolinone_KEGG_C10169_60890-27-9//249.1365-1-(4-Methoxyphenyl)-3-(4-morpholinyl)-1-propanone_KEGG_C15032_IND/
M250T283	without.S1vsBint.S1	0.0271	4195.99	TRUE	249.1365-p-Hydroxymethylphenidate_METLIN_1228_54593-35-0//249.1365-Ruspolinone_KEGG_C10169_60890-27-9//249.1365-1-(4-Methoxyphenyl)-3-(4-morpholinyl)-1-propanone_KEGG_C15032_IND/
M250T283	without.S1vsBxyl.S1	0.0129	330.22	TRUE	249.1365-p-Hydroxymethylphenidate_METLIN_1228_54593-35-0//249.1365-Ruspolinone_KEGG_C10169_60890-27-9//249.1365-1-(4-Methoxyphenyl)-3-(4-morpholinyl)-1-propanone_KEGG_C15032_IND/
M250T283	without.S1vsBthe.S1	0.0215	76.84	TRUE	249.1365-p-Hydroxymethylphenidate_METLIN_1228_54593-35-0//249.1365-Ruspolinone_KEGG_C10169_60890-27-9//249.1365-1-(4-Methoxyphenyl)-3-(4-morpholinyl)-1-propanone_KEGG_C15032_IND/
M250T87	without.S1vsErec.S1	1	1.25	FALSE	249.0857-S-Acetyldihydrolipoamide_KEGG_C01136_IND//249.0857-S-Acetyldihydrolipoamide_HMDB_HMDB01526_Not_Available//249.0857-S-Acetyldihydrolipoamide_METLIN_6299_IND/
M250T87	without.S1vsSvar.S1	0.9547	1.2987	FALSE	249.0857-S-Acetyldihydrolipoamide_KEGG_C01136_IND//249.0857-S-Acetyldihydrolipoamide_HMDB_HMDB01526_Not_Available//249.0857-S-Acetyldihydrolipoamide_METLIN_6299_IND/
M250T87	without.S1vsRint.S1	0.3423	0.29	FALSE	249.0857-S-Acetyldihydrolipoamide_KEGG_C01136_IND//249.0857-S-Acetyldihydrolipoamide_HMDB_HMDB01526_Not_Available//249.0857-S-Acetyldihydrolipoamide_METLIN_6299_IND/
M250T87	without.S1vsBint.S1	1	1.09	FALSE	249.0857-S-Acetyldihydrolipoamide_KEGG_C01136_IND//249.0857-S-Acetyldihydrolipoamide_HMDB_HMDB01526_Not_Available//249.0857-S-Acetyldihydrolipoamide_METLIN_6299_IND/
M250T87	without.S1vsBxyl.S1	0.0087	72.03	TRUE	249.0857-S-Acetyldihydrolipoamide_KEGG_C01136_IND//249.0857-S-Acetyldihydrolipoamide_HMDB_HMDB01526_Not_Available//249.0857-S-Acetyldihydrolipoamide_METLIN_6299_IND/
M250T87	without.S1vsBthe.S1	0.0149	55.05	TRUE	249.0857-S-Acetyldihydrolipoamide_KEGG_C01136_IND//249.0857-S-Acetyldihydrolipoamide_HMDB_HMDB01526_Not_Available//249.0857-S-Acetyldihydrolipoamide_METLIN_6299_IND/
M256T105	without.S1vsErec.S1	0.9915	0.68	FALSE	255.0078-Lamotrigine_HMDB_HMDB05043_84057-84-1//255.0079-Lamotrigine_METLIN_917_84057-84-1/
M256T105	without.S1vsSvar.S1	0.5725	0.000795558	FALSE	255.0078-Lamotrigine_HMDB_HMDB05043_84057-84-1//255.0079-Lamotrigine_METLIN_917_84057-84-1/
M256T105	without.S1vsRint.S1	0.2597	5.94	FALSE	255.0078-Lamotrigine_HMDB_HMDB05043_84057-84-1//255.0079-Lamotrigine_METLIN_917_84057-84-1/
M256T105	without.S1vsBint.S1	0.0271	170.84	TRUE	255.0078-Lamotrigine_HMDB_HMDB05043_84057-84-1//255.0079-Lamotrigine_METLIN_917_84057-84-1/
M256T105	without.S1vsBxyl.S1	0.0129	348.91	TRUE	255.0078-Lamotrigine_HMDB_HMDB05043_84057-84-1//255.0079-Lamotrigine_METLIN_917_84057-84-1/
M256T105	without.S1vsBthe.S1	0.0215	539.99	TRUE	255.0078-Lamotrigine_HMDB_HMDB05043_84057-84-1//255.0079-Lamotrigine_METLIN_917_84057-84-1/
M257T72	without.S1vsErec.S1	0.0467	7.78	TRUE	256.1059-1-(beta-D-Ribofuranosyl)-1,4-dihydronicotinamide_KEGG_C15497_IND//256.1059-5-Ethyl-5-(1-methyl-3-carboxypropyl)barbituric_acid_METLIN_1764_18523-97-2/
M257T72	without.S1vsSvar.S1	0.0152	7.14286	TRUE	256.1059-1-(beta-D-Ribofuranosyl)-1,4-dihydronicotinamide_KEGG_C15497_IND//256.1059-5-Ethyl-5-(1-methyl-3-carboxypropyl)barbituric_acid_METLIN_1764_18523-97-2/
M257T72	without.S1vsRint.S1	0.5916	0.79	FALSE	256.1059-1-(beta-D-Ribofuranosyl)-1,4-dihydronicotinamide_KEGG_C15497_IND//256.1059-5-Ethyl-5-(1-methyl-3-carboxypropyl)barbituric_acid_METLIN_1764_18523-97-2/
M257T72	without.S1vsBint.S1	1	1.04	FALSE	256.1059-1-(beta-D-Ribofuranosyl)-1,4-dihydronicotinamide_KEGG_C15497_IND//256.1059-5-Ethyl-5-(1-methyl-3-carboxypropyl)barbituric_acid_METLIN_1764_18523-97-2/
M257T72	without.S1vsBxyl.S1	0.0771	1.34	FALSE	256.1059-1-(beta-D-Ribofuranosyl)-1,4-dihydronicotinamide_KEGG_C15497_IND//256.1059-5-Ethyl-5-(1-methyl-3-carboxypropyl)barbituric_acid_METLIN_1764_18523-97-2/
M257T72	without.S1vsBthe.S1	0.0413	1.53	TRUE	256.1059-1-(beta-D-Ribofuranosyl)-1,4-dihydronicotinamide_KEGG_C15497_IND//256.1059-5-Ethyl-5-(1-methyl-3-carboxypropyl)barbituric_acid_METLIN_1764_18523-97-2/
M260T262	without.S1vsErec.S1	0.1282	1.18	FALSE	259.0362-Glucosamine_6-sulfate_HMDB_HMDB00592_91674-26-9//259.0362-Glucosamine_6-sulfate_METLIN_5571_IND//259.0362-N-Sulfo-D-glucosamine_METLIN_6267_IND//259.0362-N-Sulfo-D-glucosamine_KEGG_C01075_IND/
M260T262	without.S1vsSvar.S1	0.0152	2	TRUE	259.0362-Glucosamine_6-sulfate_HMDB_HMDB00592_91674-26-9//259.0362-Glucosamine_6-sulfate_METLIN_5571_IND//259.0362-N-Sulfo-D-glucosamine_METLIN_6267_IND//259.0362-N-Sulfo-D-glucosamine_KEGG_C01075_IND/
M260T262	without.S1vsRint.S1	0.5051	1.1	FALSE	259.0362-Glucosamine_6-sulfate_HMDB_HMDB00592_91674-26-9//259.0362-Glucosamine_6-sulfate_METLIN_5571_IND//259.0362-N-Sulfo-D-glucosamine_METLIN_6267_IND//259.0362-N-Sulfo-D-glucosamine_KEGG_C01075_IND/
M260T262	without.S1vsBint.S1	0.0181	3.12	TRUE	259.0362-Glucosamine_6-sulfate_HMDB_HMDB00592_91674-26-9//259.0362-Glucosamine_6-sulfate_METLIN_5571_IND//259.0362-N-Sulfo-D-glucosamine_METLIN_6267_IND//259.0362-N-Sulfo-D-glucosamine_KEGG_C01075_IND/
M260T262	without.S1vsBxyl.S1	0.0087	5.7	TRUE	259.0362-Glucosamine_6-sulfate_HMDB_HMDB00592_91674-26-9//259.0362-Glucosamine_6-sulfate_METLIN_5571_IND//259.0362-N-Sulfo-D-glucosamine_METLIN_6267_IND//259.0362-N-Sulfo-D-glucosamine_KEGG_C01075_IND/
M260T262	without.S1vsBthe.S1	0.0149	6.35	TRUE	259.0362-Glucosamine_6-sulfate_HMDB_HMDB00592_91674-26-9//259.0362-Glucosamine_6-sulfate_METLIN_5571_IND//259.0362-N-Sulfo-D-glucosamine_METLIN_6267_IND//259.0362-N-Sulfo-D-glucosamine_KEGG_C01075_IND/
M261T315	without.S1vsErec.S1	0.0467	11.03	TRUE	260.0289-Protionamide_sulfate_METLIN_2181_IND//260.0297-D-Fructose6-phosphate_KEGG_C00085_643-13-0//260.0297-D-Glucose6-phosphate_KEGG_C00092_56-73-5//260.0297-D-Glucose1-phosphate_KEGG_C00103_59-56-3//260.0297-D-Mannose6-phosphate_KEGG_C00275_IND//260.0297-alpha-D-Galactose1-phosphate_KEGG_C00446_2255-14-3//260.0297-D-Mannose1-phosphate_KEGG_C00636_IND//260.0297-beta-D-Glucose1-phosphate_KEGG_C0…
M261T315	without.S1vsSvar.S1	0.0152	9.09091	TRUE	260.0289-Protionamide_sulfate_METLIN_2181_IND//260.0297-D-Fructose6-phosphate_KEGG_C00085_643-13-0//260.0297-D-Glucose6-phosphate_KEGG_C00092_56-73-5//260.0297-D-Glucose1-phosphate_KEGG_C00103_59-56-3//260.0297-D-Mannose6-phosphate_KEGG_C00275_IND//260.0297-alpha-D-Galactose1-phosphate_KEGG_C00446_2255-14-3//260.0297-D-Mannose1-phosphate_KEGG_C00636_IND//260.0297-beta-D-Glucose1-phosphate_KEGG_C0…
M261T315	without.S1vsRint.S1	0.5051	1.22	FALSE	260.0289-Protionamide_sulfate_METLIN_2181_IND//260.0297-D-Fructose6-phosphate_KEGG_C00085_643-13-0//260.0297-D-Glucose6-phosphate_KEGG_C00092_56-73-5//260.0297-D-Glucose1-phosphate_KEGG_C00103_59-56-3//260.0297-D-Mannose6-phosphate_KEGG_C00275_IND//260.0297-alpha-D-Galactose1-phosphate_KEGG_C00446_2255-14-3//260.0297-D-Mannose1-phosphate_KEGG_C00636_IND//260.0297-beta-D-Glucose1-phosphate_KEGG_C0…
M261T315	without.S1vsBint.S1	0.0181	4.21	TRUE	260.0289-Protionamide_sulfate_METLIN_2181_IND//260.0297-D-Fructose6-phosphate_KEGG_C00085_643-13-0//260.0297-D-Glucose6-phosphate_KEGG_C00092_56-73-5//260.0297-D-Glucose1-phosphate_KEGG_C00103_59-56-3//260.0297-D-Mannose6-phosphate_KEGG_C00275_IND//260.0297-alpha-D-Galactose1-phosphate_KEGG_C00446_2255-14-3//260.0297-D-Mannose1-phosphate_KEGG_C00636_IND//260.0297-beta-D-Glucose1-phosphate_KEGG_C0…
M261T315	without.S1vsBxyl.S1	0.0087	2.08	TRUE	260.0289-Protionamide_sulfate_METLIN_2181_IND//260.0297-D-Fructose6-phosphate_KEGG_C00085_643-13-0//260.0297-D-Glucose6-phosphate_KEGG_C00092_56-73-5//260.0297-D-Glucose1-phosphate_KEGG_C00103_59-56-3//260.0297-D-Mannose6-phosphate_KEGG_C00275_IND//260.0297-alpha-D-Galactose1-phosphate_KEGG_C00446_2255-14-3//260.0297-D-Mannose1-phosphate_KEGG_C00636_IND//260.0297-beta-D-Glucose1-phosphate_KEGG_C0…
M261T315	without.S1vsBthe.S1	0.0149	3.12	TRUE	260.0289-Protionamide_sulfate_METLIN_2181_IND//260.0297-D-Fructose6-phosphate_KEGG_C00085_643-13-0//260.0297-D-Glucose6-phosphate_KEGG_C00092_56-73-5//260.0297-D-Glucose1-phosphate_KEGG_C00103_59-56-3//260.0297-D-Mannose6-phosphate_KEGG_C00275_IND//260.0297-alpha-D-Galactose1-phosphate_KEGG_C00446_2255-14-3//260.0297-D-Mannose1-phosphate_KEGG_C00636_IND//260.0297-beta-D-Glucose1-phosphate_KEGG_C0…
M263T315	without.S1vsErec.S1	0.2818	8.05	FALSE	262.0258-5H-Pyrrolo[3,4-b]pyrazin-5-one,_6-(5-chloro-2-pyridinyl)-6,7-dihydro-7-hydroxy-_METLIN_3079_43200-81-3/
M263T315	without.S1vsSvar.S1	0.0152	9.09091	TRUE	262.0258-5H-Pyrrolo[3,4-b]pyrazin-5-one,_6-(5-chloro-2-pyridinyl)-6,7-dihydro-7-hydroxy-_METLIN_3079_43200-81-3/
M263T315	without.S1vsRint.S1	0.5916	1.25	FALSE	262.0258-5H-Pyrrolo[3,4-b]pyrazin-5-one,_6-(5-chloro-2-pyridinyl)-6,7-dihydro-7-hydroxy-_METLIN_3079_43200-81-3/
M263T315	without.S1vsBint.S1	0.0181	4.08	TRUE	262.0258-5H-Pyrrolo[3,4-b]pyrazin-5-one,_6-(5-chloro-2-pyridinyl)-6,7-dihydro-7-hydroxy-_METLIN_3079_43200-81-3/
M263T315	without.S1vsBxyl.S1	0.0087	1.98	TRUE	262.0258-5H-Pyrrolo[3,4-b]pyrazin-5-one,_6-(5-chloro-2-pyridinyl)-6,7-dihydro-7-hydroxy-_METLIN_3079_43200-81-3/
M263T315	without.S1vsBthe.S1	0.0149	2.99	TRUE	262.0258-5H-Pyrrolo[3,4-b]pyrazin-5-one,_6-(5-chloro-2-pyridinyl)-6,7-dihydro-7-hydroxy-_METLIN_3079_43200-81-3/
M268T316	without.S1vsErec.S1	0.0754	96.28	FALSE	267.0582-beta-Chloro-alpha-phenylbenzeneethanaminehydrochloride_KEGG_C15411_IND//267.0582-Chlornaphazine_KEGG_C16446_494-03-1//267.0604-2-Amino-4-oxo-6-(1,2-dioxoprolyl)-7,8-dihydroxypteridine_HMDB_HMDB01410_Not_Available//267.0604-2-Amino-4-oxo-6-(1,2-dioxoprolyl)-7,8-dihydroxypteridine_METLIN_6226_IND//267.0604-2-Amino-4-oxo-6-(1,2-dioxoprolyl)-7,8-dihydroxypteridine_KEGG_C05255_IND/
M268T316	without.S1vsSvar.S1	0.0251	100	TRUE	267.0582-beta-Chloro-alpha-phenylbenzeneethanaminehydrochloride_KEGG_C15411_IND//267.0582-Chlornaphazine_KEGG_C16446_494-03-1//267.0604-2-Amino-4-oxo-6-(1,2-dioxoprolyl)-7,8-dihydroxypteridine_HMDB_HMDB01410_Not_Available//267.0604-2-Amino-4-oxo-6-(1,2-dioxoprolyl)-7,8-dihydroxypteridine_METLIN_6226_IND//267.0604-2-Amino-4-oxo-6-(1,2-dioxoprolyl)-7,8-dihydroxypteridine_KEGG_C05255_IND/
M268T316	without.S1vsRint.S1	0.1808	5.31	FALSE	267.0582-beta-Chloro-alpha-phenylbenzeneethanaminehydrochloride_KEGG_C15411_IND//267.0582-Chlornaphazine_KEGG_C16446_494-03-1//267.0604-2-Amino-4-oxo-6-(1,2-dioxoprolyl)-7,8-dihydroxypteridine_HMDB_HMDB01410_Not_Available//267.0604-2-Amino-4-oxo-6-(1,2-dioxoprolyl)-7,8-dihydroxypteridine_METLIN_6226_IND//267.0604-2-Amino-4-oxo-6-(1,2-dioxoprolyl)-7,8-dihydroxypteridine_KEGG_C05255_IND/
M268T316	without.S1vsBint.S1	0.0297	1887.4	TRUE	267.0582-beta-Chloro-alpha-phenylbenzeneethanaminehydrochloride_KEGG_C15411_IND//267.0582-Chlornaphazine_KEGG_C16446_494-03-1//267.0604-2-Amino-4-oxo-6-(1,2-dioxoprolyl)-7,8-dihydroxypteridine_HMDB_HMDB01410_Not_Available//267.0604-2-Amino-4-oxo-6-(1,2-dioxoprolyl)-7,8-dihydroxypteridine_METLIN_6226_IND//267.0604-2-Amino-4-oxo-6-(1,2-dioxoprolyl)-7,8-dihydroxypteridine_KEGG_C05255_IND/
M268T316	without.S1vsBxyl.S1	0.0142	773.6	TRUE	267.0582-beta-Chloro-alpha-phenylbenzeneethanaminehydrochloride_KEGG_C15411_IND//267.0582-Chlornaphazine_KEGG_C16446_494-03-1//267.0604-2-Amino-4-oxo-6-(1,2-dioxoprolyl)-7,8-dihydroxypteridine_HMDB_HMDB01410_Not_Available//267.0604-2-Amino-4-oxo-6-(1,2-dioxoprolyl)-7,8-dihydroxypteridine_METLIN_6226_IND//267.0604-2-Amino-4-oxo-6-(1,2-dioxoprolyl)-7,8-dihydroxypteridine_KEGG_C05255_IND/
M268T316	without.S1vsBthe.S1	0.0233	877.65	TRUE	267.0582-beta-Chloro-alpha-phenylbenzeneethanaminehydrochloride_KEGG_C15411_IND//267.0582-Chlornaphazine_KEGG_C16446_494-03-1//267.0604-2-Amino-4-oxo-6-(1,2-dioxoprolyl)-7,8-dihydroxypteridine_HMDB_HMDB01410_Not_Available//267.0604-2-Amino-4-oxo-6-(1,2-dioxoprolyl)-7,8-dihydroxypteridine_METLIN_6226_IND//267.0604-2-Amino-4-oxo-6-(1,2-dioxoprolyl)-7,8-dihydroxypteridine_KEGG_C05255_IND/
M284T56_2	without.S1vsErec.S1	1	1.01	FALSE	283.1532-Pro_Ala_Pro_METLIN_17715_IND//283.1532-Ala_Pro_Pro_METLIN_18257_IND//283.1532-Pro_Pro_Ala_METLIN_21858_IND/
M284T56_2	without.S1vsSvar.S1	0.7146	0.925926	FALSE	283.1532-Pro_Ala_Pro_METLIN_17715_IND//283.1532-Ala_Pro_Pro_METLIN_18257_IND//283.1532-Pro_Pro_Ala_METLIN_21858_IND/
M284T56_2	without.S1vsRint.S1	0.9753	0.89	FALSE	283.1532-Pro_Ala_Pro_METLIN_17715_IND//283.1532-Ala_Pro_Pro_METLIN_18257_IND//283.1532-Pro_Pro_Ala_METLIN_21858_IND/
M284T56_2	without.S1vsBint.S1	0.1287	2.3	FALSE	283.1532-Pro_Ala_Pro_METLIN_17715_IND//283.1532-Ala_Pro_Pro_METLIN_18257_IND//283.1532-Pro_Pro_Ala_METLIN_21858_IND/
M284T56_2	without.S1vsBxyl.S1	0.0087	8.86	TRUE	283.1532-Pro_Ala_Pro_METLIN_17715_IND//283.1532-Ala_Pro_Pro_METLIN_18257_IND//283.1532-Pro_Pro_Ala_METLIN_21858_IND/
M284T56_2	without.S1vsBthe.S1	0.0149	3.12	TRUE	283.1532-Pro_Ala_Pro_METLIN_17715_IND//283.1532-Ala_Pro_Pro_METLIN_18257_IND//283.1532-Pro_Pro_Ala_METLIN_21858_IND/
M290T371	without.S1vsErec.S1	0.197	0.88	FALSE	289.0288-Quinethazone_KEGG_C07342_73-49-4/
M290T371	without.S1vsSvar.S1	0.1247	0.877193	FALSE	289.0288-Quinethazone_KEGG_C07342_73-49-4/
M290T371	without.S1vsRint.S1	0.8472	0.95	FALSE	289.0288-Quinethazone_KEGG_C07342_73-49-4/
M290T371	without.S1vsBint.S1	0.0181	3.9	TRUE	289.0288-Quinethazone_KEGG_C07342_73-49-4/
M290T371	without.S1vsBxyl.S1	0.0087	6.83	TRUE	289.0288-Quinethazone_KEGG_C07342_73-49-4/
M290T371	without.S1vsBthe.S1	0.0149	10.86	TRUE	289.0288-Quinethazone_KEGG_C07342_73-49-4/
M290T46	without.S1vsErec.S1	0.0467	3.86	TRUE	289.095-Acronycidine_KEGG_C10631_521-43-7/
M290T46	without.S1vsSvar.S1	0.0152	3.7037	TRUE	289.095-Acronycidine_KEGG_C10631_521-43-7/
M290T46	without.S1vsRint.S1	0.9145	1.13	FALSE	289.095-Acronycidine_KEGG_C10631_521-43-7/
M290T46	without.S1vsBint.S1	0.0181	2.78	TRUE	289.095-Acronycidine_KEGG_C10631_521-43-7/
M290T46	without.S1vsBxyl.S1	0.0087	9.86	TRUE	289.095-Acronycidine_KEGG_C10631_521-43-7/
M290T46	without.S1vsBthe.S1	0.0149	8.17	TRUE	289.095-Acronycidine_KEGG_C10631_521-43-7/
M290T68	without.S1vsErec.S1	0.8185	1.22	FALSE	288.9673-2,6-Dichlorophenolindophenolsodiumsalt_KEGG_C03822_620-45-1/
M290T68	without.S1vsSvar.S1	0.9547	1.16279	FALSE	288.9673-2,6-Dichlorophenolindophenolsodiumsalt_KEGG_C03822_620-45-1/
M290T68	without.S1vsRint.S1	0.196	3.16	FALSE	288.9673-2,6-Dichlorophenolindophenolsodiumsalt_KEGG_C03822_620-45-1/
M290T68	without.S1vsBint.S1	0.0181	7.64	TRUE	288.9673-2,6-Dichlorophenolindophenolsodiumsalt_KEGG_C03822_620-45-1/
M290T68	without.S1vsBxyl.S1	0.0087	27.62	TRUE	288.9673-2,6-Dichlorophenolindophenolsodiumsalt_KEGG_C03822_620-45-1/
M290T68	without.S1vsBthe.S1	0.0149	25.49	TRUE	288.9673-2,6-Dichlorophenolindophenolsodiumsalt_KEGG_C03822_620-45-1/
M291T39	without.S1vsErec.S1	0.8185	0	FALSE	290.1783-Azatadine_METLIN_1184_3964-81-6//290.1783-Azatadine_KEGG_C07774_3964-81-6/
M291T39	without.S1vsSvar.S1	0.5725	0.000206502	FALSE	290.1783-Azatadine_METLIN_1184_3964-81-6//290.1783-Azatadine_KEGG_C07774_3964-81-6/
M291T39	without.S1vsRint.S1	1	1.21	FALSE	290.1783-Azatadine_METLIN_1184_3964-81-6//290.1783-Azatadine_KEGG_C07774_3964-81-6/
M291T39	without.S1vsBint.S1	0.0271	464.9	TRUE	290.1783-Azatadine_METLIN_1184_3964-81-6//290.1783-Azatadine_KEGG_C07774_3964-81-6/
M291T39	without.S1vsBxyl.S1	0.0129	948.4	TRUE	290.1783-Azatadine_METLIN_1184_3964-81-6//290.1783-Azatadine_KEGG_C07774_3964-81-6/
M291T39	without.S1vsBthe.S1	0.0215	825.11	TRUE	290.1783-Azatadine_METLIN_1184_3964-81-6//290.1783-Azatadine_KEGG_C07774_3964-81-6/
M294T164	without.S1vsErec.S1	0.2818	1.31	FALSE	293.1376-1,2,3,4-Tetrahydro-2-[(isopropylamino)methyl]-7-nitro-6-quinolinecarboxylic_acid_METLIN_1674_36596-24-4//293.1376-Gly_Phe_Ala_METLIN_16019_IND//293.1376-Phe_Gly_Ala_METLIN_18190_IND//293.1376-Ala_Gly_Phe_METLIN_18196_IND//293.1376-Gly_Ala_Phe_METLIN_18264_IND//293.1376-Ala_Phe_Gly_METLIN_18304_IND//293.1376-Phe_Ala_Gly_METLIN_18927_IND//293.1376-Phe_Gln_METLIN_23659_IND//293.1376-Gln_Phe…
M294T164	without.S1vsSvar.S1	0.0152	3.44828	TRUE	293.1376-1,2,3,4-Tetrahydro-2-[(isopropylamino)methyl]-7-nitro-6-quinolinecarboxylic_acid_METLIN_1674_36596-24-4//293.1376-Gly_Phe_Ala_METLIN_16019_IND//293.1376-Phe_Gly_Ala_METLIN_18190_IND//293.1376-Ala_Gly_Phe_METLIN_18196_IND//293.1376-Gly_Ala_Phe_METLIN_18264_IND//293.1376-Ala_Phe_Gly_METLIN_18304_IND//293.1376-Phe_Ala_Gly_METLIN_18927_IND//293.1376-Phe_Gln_METLIN_23659_IND//293.1376-Gln_Phe…
M294T164	without.S1vsRint.S1	0.1377	0.65	FALSE	293.1376-1,2,3,4-Tetrahydro-2-[(isopropylamino)methyl]-7-nitro-6-quinolinecarboxylic_acid_METLIN_1674_36596-24-4//293.1376-Gly_Phe_Ala_METLIN_16019_IND//293.1376-Phe_Gly_Ala_METLIN_18190_IND//293.1376-Ala_Gly_Phe_METLIN_18196_IND//293.1376-Gly_Ala_Phe_METLIN_18264_IND//293.1376-Ala_Phe_Gly_METLIN_18304_IND//293.1376-Phe_Ala_Gly_METLIN_18927_IND//293.1376-Phe_Gln_METLIN_23659_IND//293.1376-Gln_Phe…
M294T164	without.S1vsBint.S1	0.0181	6	TRUE	293.1376-1,2,3,4-Tetrahydro-2-[(isopropylamino)methyl]-7-nitro-6-quinolinecarboxylic_acid_METLIN_1674_36596-24-4//293.1376-Gly_Phe_Ala_METLIN_16019_IND//293.1376-Phe_Gly_Ala_METLIN_18190_IND//293.1376-Ala_Gly_Phe_METLIN_18196_IND//293.1376-Gly_Ala_Phe_METLIN_18264_IND//293.1376-Ala_Phe_Gly_METLIN_18304_IND//293.1376-Phe_Ala_Gly_METLIN_18927_IND//293.1376-Phe_Gln_METLIN_23659_IND//293.1376-Gln_Phe…
M294T164	without.S1vsBxyl.S1	0.0087	2.95	TRUE	293.1376-1,2,3,4-Tetrahydro-2-[(isopropylamino)methyl]-7-nitro-6-quinolinecarboxylic_acid_METLIN_1674_36596-24-4//293.1376-Gly_Phe_Ala_METLIN_16019_IND//293.1376-Phe_Gly_Ala_METLIN_18190_IND//293.1376-Ala_Gly_Phe_METLIN_18196_IND//293.1376-Gly_Ala_Phe_METLIN_18264_IND//293.1376-Ala_Phe_Gly_METLIN_18304_IND//293.1376-Phe_Ala_Gly_METLIN_18927_IND//293.1376-Phe_Gln_METLIN_23659_IND//293.1376-Gln_Phe…
M294T164	without.S1vsBthe.S1	0.0149	4.23	TRUE	293.1376-1,2,3,4-Tetrahydro-2-[(isopropylamino)methyl]-7-nitro-6-quinolinecarboxylic_acid_METLIN_1674_36596-24-4//293.1376-Gly_Phe_Ala_METLIN_16019_IND//293.1376-Phe_Gly_Ala_METLIN_18190_IND//293.1376-Ala_Gly_Phe_METLIN_18196_IND//293.1376-Gly_Ala_Phe_METLIN_18264_IND//293.1376-Ala_Phe_Gly_METLIN_18304_IND//293.1376-Phe_Ala_Gly_METLIN_18927_IND//293.1376-Phe_Gln_METLIN_23659_IND//293.1376-Gln_Phe…
M297T286	without.S1vsErec.S1	0.8185	0.94	FALSE	296.1195-Phe_Met_METLIN_23671_IND//296.1195-Met_Phe_METLIN_23682_IND/
M297T286	without.S1vsSvar.S1	0.0152	0.234192	TRUE	296.1195-Phe_Met_METLIN_23671_IND//296.1195-Met_Phe_METLIN_23682_IND/
M297T286	without.S1vsRint.S1	0.0385	0.74	TRUE	296.1195-Phe_Met_METLIN_23671_IND//296.1195-Met_Phe_METLIN_23682_IND/
M297T286	without.S1vsBint.S1	0.0181	2.92	TRUE	296.1195-Phe_Met_METLIN_23671_IND//296.1195-Met_Phe_METLIN_23682_IND/
M297T286	without.S1vsBxyl.S1	0.0087	6.17	TRUE	296.1195-Phe_Met_METLIN_23671_IND//296.1195-Met_Phe_METLIN_23682_IND/
M297T286	without.S1vsBthe.S1	0.0149	1.96	TRUE	296.1195-Phe_Met_METLIN_23671_IND//296.1195-Met_Phe_METLIN_23682_IND/
M297T59	without.S1vsErec.S1	0.0467	3.15	TRUE	296.0509-Disulfiram_KEGG_C01692_97-77-8//296.0509-Disulfiram_METLIN_2345_97-77-8//296.0532-Phaseolicacid_KEGG_C10483_53755-04-7/
M297T59	without.S1vsSvar.S1	0.0152	7.69231	TRUE	296.0509-Disulfiram_KEGG_C01692_97-77-8//296.0509-Disulfiram_METLIN_2345_97-77-8//296.0532-Phaseolicacid_KEGG_C10483_53755-04-7/
M297T59	without.S1vsRint.S1	0.7667	0.73	FALSE	296.0509-Disulfiram_KEGG_C01692_97-77-8//296.0509-Disulfiram_METLIN_2345_97-77-8//296.0532-Phaseolicacid_KEGG_C10483_53755-04-7/
M297T59	without.S1vsBint.S1	0.0297	4.86	TRUE	296.0509-Disulfiram_KEGG_C01692_97-77-8//296.0509-Disulfiram_METLIN_2345_97-77-8//296.0532-Phaseolicacid_KEGG_C10483_53755-04-7/
M297T59	without.S1vsBxyl.S1	0.0087	13.95	TRUE	296.0509-Disulfiram_KEGG_C01692_97-77-8//296.0509-Disulfiram_METLIN_2345_97-77-8//296.0532-Phaseolicacid_KEGG_C10483_53755-04-7/
M297T59	without.S1vsBthe.S1	0.0149	10.96	TRUE	296.0509-Disulfiram_KEGG_C01692_97-77-8//296.0509-Disulfiram_METLIN_2345_97-77-8//296.0532-Phaseolicacid_KEGG_C10483_53755-04-7/
M302T315	without.S1vsErec.S1	0.0467	11.33	TRUE	301.0563-N-Acetyl-D-galactosamine_1-phosphate_HMDB_HMDB06480_Not_Available//301.0563-N-Acetyl-D-Glucosamine_6-Phosphate_HMDB_HMDB01062_102029-88-9//301.0563-N-Acetyl-glucosamine_1-phosphate_HMDB_HMDB01367_901851-43-2//301.0563-N-Acetylglucosamine_6-phosphate_HMDB_HMDB02817_1746-32-3//301.0563-N-Acetylglucosamine-1-phosphate_METLIN_384_28446-21-1//301.0563-N-Acetylglucosamine-6-phosphate_METLIN_38…
M302T315	without.S1vsSvar.S1	0.0152	9.09091	TRUE	301.0563-N-Acetyl-D-galactosamine_1-phosphate_HMDB_HMDB06480_Not_Available//301.0563-N-Acetyl-D-Glucosamine_6-Phosphate_HMDB_HMDB01062_102029-88-9//301.0563-N-Acetyl-glucosamine_1-phosphate_HMDB_HMDB01367_901851-43-2//301.0563-N-Acetylglucosamine_6-phosphate_HMDB_HMDB02817_1746-32-3//301.0563-N-Acetylglucosamine-1-phosphate_METLIN_384_28446-21-1//301.0563-N-Acetylglucosamine-6-phosphate_METLIN_38…
M302T315	without.S1vsRint.S1	0.7667	1.26	FALSE	301.0563-N-Acetyl-D-galactosamine_1-phosphate_HMDB_HMDB06480_Not_Available//301.0563-N-Acetyl-D-Glucosamine_6-Phosphate_HMDB_HMDB01062_102029-88-9//301.0563-N-Acetyl-glucosamine_1-phosphate_HMDB_HMDB01367_901851-43-2//301.0563-N-Acetylglucosamine_6-phosphate_HMDB_HMDB02817_1746-32-3//301.0563-N-Acetylglucosamine-1-phosphate_METLIN_384_28446-21-1//301.0563-N-Acetylglucosamine-6-phosphate_METLIN_38…
M302T315	without.S1vsBint.S1	0.0181	3.95	TRUE	301.0563-N-Acetyl-D-galactosamine_1-phosphate_HMDB_HMDB06480_Not_Available//301.0563-N-Acetyl-D-Glucosamine_6-Phosphate_HMDB_HMDB01062_102029-88-9//301.0563-N-Acetyl-glucosamine_1-phosphate_HMDB_HMDB01367_901851-43-2//301.0563-N-Acetylglucosamine_6-phosphate_HMDB_HMDB02817_1746-32-3//301.0563-N-Acetylglucosamine-1-phosphate_METLIN_384_28446-21-1//301.0563-N-Acetylglucosamine-6-phosphate_METLIN_38…
M302T315	without.S1vsBxyl.S1	0.0087	1.97	TRUE	301.0563-N-Acetyl-D-galactosamine_1-phosphate_HMDB_HMDB06480_Not_Available//301.0563-N-Acetyl-D-Glucosamine_6-Phosphate_HMDB_HMDB01062_102029-88-9//301.0563-N-Acetyl-glucosamine_1-phosphate_HMDB_HMDB01367_901851-43-2//301.0563-N-Acetylglucosamine_6-phosphate_HMDB_HMDB02817_1746-32-3//301.0563-N-Acetylglucosamine-1-phosphate_METLIN_384_28446-21-1//301.0563-N-Acetylglucosamine-6-phosphate_METLIN_38…
M302T315	without.S1vsBthe.S1	0.0149	2.83	TRUE	301.0563-N-Acetyl-D-galactosamine_1-phosphate_HMDB_HMDB06480_Not_Available//301.0563-N-Acetyl-D-Glucosamine_6-Phosphate_HMDB_HMDB01062_102029-88-9//301.0563-N-Acetyl-glucosamine_1-phosphate_HMDB_HMDB01367_901851-43-2//301.0563-N-Acetylglucosamine_6-phosphate_HMDB_HMDB02817_1746-32-3//301.0563-N-Acetylglucosamine-1-phosphate_METLIN_384_28446-21-1//301.0563-N-Acetylglucosamine-6-phosphate_METLIN_38…
M307T311	without.S1vsErec.S1	0.0467	16.82	TRUE	306.0674-Phenazinemethosulfate_KEGG_C00200_299-11-6/
M307T311	without.S1vsSvar.S1	0.0152	7.69231	TRUE	306.0674-Phenazinemethosulfate_KEGG_C00200_299-11-6/
M307T311	without.S1vsRint.S1	0.5916	1.48	FALSE	306.0674-Phenazinemethosulfate_KEGG_C00200_299-11-6/
M307T311	without.S1vsBint.S1	0.0181	3.95	TRUE	306.0674-Phenazinemethosulfate_KEGG_C00200_299-11-6/
M307T311	without.S1vsBxyl.S1	0.0087	3.5	TRUE	306.0674-Phenazinemethosulfate_KEGG_C00200_299-11-6/
M307T311	without.S1vsBthe.S1	0.0149	7.63	TRUE	306.0674-Phenazinemethosulfate_KEGG_C00200_299-11-6/
M310T219	without.S1vsErec.S1	0.1282	0.77	FALSE	309.106-N-Acetylneuraminic_Acid_METLIN_24101_131-48-6//309.106-9-O-Acetylneuraminic_acid_METLIN_3320_82057-50-9//309.106-N-Acetyl-a-neuraminic_acid_METLIN_5739_IND//309.106-N-Acetyl-b-neuraminic_acid_METLIN_5764_IND//309.106-N-Acetyl-a-neuraminic_acid_HMDB_HMDB00773_21646-00-4//309.106-N-Acetylneuraminic_acid_HMDB_HMDB00230_131-48-6//309.106-N-Acetylneuraminate_KEGG_C00270_131-48-6//309.106-O-Ace…
M310T219	without.S1vsSvar.S1	0.6192	1.07527	FALSE	309.106-N-Acetylneuraminic_Acid_METLIN_24101_131-48-6//309.106-9-O-Acetylneuraminic_acid_METLIN_3320_82057-50-9//309.106-N-Acetyl-a-neuraminic_acid_METLIN_5739_IND//309.106-N-Acetyl-b-neuraminic_acid_METLIN_5764_IND//309.106-N-Acetyl-a-neuraminic_acid_HMDB_HMDB00773_21646-00-4//309.106-N-Acetylneuraminic_acid_HMDB_HMDB00230_131-48-6//309.106-N-Acetylneuraminate_KEGG_C00270_131-48-6//309.106-O-Ace…
M310T219	without.S1vsRint.S1	0.9753	0.86	FALSE	309.106-N-Acetylneuraminic_Acid_METLIN_24101_131-48-6//309.106-9-O-Acetylneuraminic_acid_METLIN_3320_82057-50-9//309.106-N-Acetyl-a-neuraminic_acid_METLIN_5739_IND//309.106-N-Acetyl-b-neuraminic_acid_METLIN_5764_IND//309.106-N-Acetyl-a-neuraminic_acid_HMDB_HMDB00773_21646-00-4//309.106-N-Acetylneuraminic_acid_HMDB_HMDB00230_131-48-6//309.106-N-Acetylneuraminate_KEGG_C00270_131-48-6//309.106-O-Ace…
M310T219	without.S1vsBint.S1	0.0181	11.79	TRUE	309.106-N-Acetylneuraminic_Acid_METLIN_24101_131-48-6//309.106-9-O-Acetylneuraminic_acid_METLIN_3320_82057-50-9//309.106-N-Acetyl-a-neuraminic_acid_METLIN_5739_IND//309.106-N-Acetyl-b-neuraminic_acid_METLIN_5764_IND//309.106-N-Acetyl-a-neuraminic_acid_HMDB_HMDB00773_21646-00-4//309.106-N-Acetylneuraminic_acid_HMDB_HMDB00230_131-48-6//309.106-N-Acetylneuraminate_KEGG_C00270_131-48-6//309.106-O-Ace…
M310T219	without.S1vsBxyl.S1	0.0771	1.15	FALSE	309.106-N-Acetylneuraminic_Acid_METLIN_24101_131-48-6//309.106-9-O-Acetylneuraminic_acid_METLIN_3320_82057-50-9//309.106-N-Acetyl-a-neuraminic_acid_METLIN_5739_IND//309.106-N-Acetyl-b-neuraminic_acid_METLIN_5764_IND//309.106-N-Acetyl-a-neuraminic_acid_HMDB_HMDB00773_21646-00-4//309.106-N-Acetylneuraminic_acid_HMDB_HMDB00230_131-48-6//309.106-N-Acetylneuraminate_KEGG_C00270_131-48-6//309.106-O-Ace…
M310T219	without.S1vsBthe.S1	0.0149	0.63	TRUE	309.106-N-Acetylneuraminic_Acid_METLIN_24101_131-48-6//309.106-9-O-Acetylneuraminic_acid_METLIN_3320_82057-50-9//309.106-N-Acetyl-a-neuraminic_acid_METLIN_5739_IND//309.106-N-Acetyl-b-neuraminic_acid_METLIN_5764_IND//309.106-N-Acetyl-a-neuraminic_acid_HMDB_HMDB00773_21646-00-4//309.106-N-Acetylneuraminic_acid_HMDB_HMDB00230_131-48-6//309.106-N-Acetylneuraminate_KEGG_C00270_131-48-6//309.106-O-Ace…
M312T70	without.S1vsErec.S1	0.9915	1.06	FALSE	311.1845-Val_Pro_Pro_METLIN_21255_IND//311.1845-Pro_Val_Pro_METLIN_21539_IND//311.1845-Pro_Pro_Val_METLIN_22893_IND/
M312T70	without.S1vsSvar.S1	0.0152	6.25	TRUE	311.1845-Val_Pro_Pro_METLIN_21255_IND//311.1845-Pro_Val_Pro_METLIN_21539_IND//311.1845-Pro_Pro_Val_METLIN_22893_IND/
M312T70	without.S1vsRint.S1	0.9145	0.44	FALSE	311.1845-Val_Pro_Pro_METLIN_21255_IND//311.1845-Pro_Val_Pro_METLIN_21539_IND//311.1845-Pro_Pro_Val_METLIN_22893_IND/
M312T70	without.S1vsBint.S1	0.0181	710.95	TRUE	311.1845-Val_Pro_Pro_METLIN_21255_IND//311.1845-Pro_Val_Pro_METLIN_21539_IND//311.1845-Pro_Pro_Val_METLIN_22893_IND/
M312T70	without.S1vsBxyl.S1	0.0087	1030.64	TRUE	311.1845-Val_Pro_Pro_METLIN_21255_IND//311.1845-Pro_Val_Pro_METLIN_21539_IND//311.1845-Pro_Pro_Val_METLIN_22893_IND/
M312T70	without.S1vsBthe.S1	0.0149	1154.72	TRUE	311.1845-Val_Pro_Pro_METLIN_21255_IND//311.1845-Pro_Val_Pro_METLIN_21539_IND//311.1845-Pro_Pro_Val_METLIN_22893_IND/
M324T203	without.S1vsErec.S1	0.2818	0	FALSE	323.1216-N-Acetyl-8-O-methyl-Neuraminic_acid_METLIN_5736_IND//323.1246-Bialaphos_KEGG_C06457_35597-43-4/
M324T203	without.S1vsSvar.S1	0.1247	0.000344585	FALSE	323.1216-N-Acetyl-8-O-methyl-Neuraminic_acid_METLIN_5736_IND//323.1246-Bialaphos_KEGG_C06457_35597-43-4/
M324T203	without.S1vsRint.S1	0.196	0	FALSE	323.1216-N-Acetyl-8-O-methyl-Neuraminic_acid_METLIN_5736_IND//323.1246-Bialaphos_KEGG_C06457_35597-43-4/
M324T203	without.S1vsBint.S1	0.0297	1022.52	TRUE	323.1216-N-Acetyl-8-O-methyl-Neuraminic_acid_METLIN_5736_IND//323.1246-Bialaphos_KEGG_C06457_35597-43-4/
M324T203	without.S1vsBxyl.S1	0.411	0.78	FALSE	323.1216-N-Acetyl-8-O-methyl-Neuraminic_acid_METLIN_5736_IND//323.1246-Bialaphos_KEGG_C06457_35597-43-4/
M324T203	without.S1vsBthe.S1	0.4446	0.42	FALSE	323.1216-N-Acetyl-8-O-methyl-Neuraminic_acid_METLIN_5736_IND//323.1246-Bialaphos_KEGG_C06457_35597-43-4/
M324T269	without.S1vsErec.S1	1	2.03	FALSE	323.1216-N-Acetyl-8-O-methyl-Neuraminic_acid_METLIN_5736_IND//323.1246-Bialaphos_KEGG_C06457_35597-43-4/
M324T269	without.S1vsSvar.S1	1	1.14943	FALSE	323.1216-N-Acetyl-8-O-methyl-Neuraminic_acid_METLIN_5736_IND//323.1246-Bialaphos_KEGG_C06457_35597-43-4/
M324T269	without.S1vsRint.S1	0.9753	0.72	FALSE	323.1216-N-Acetyl-8-O-methyl-Neuraminic_acid_METLIN_5736_IND//323.1246-Bialaphos_KEGG_C06457_35597-43-4/
M324T269	without.S1vsBint.S1	0.0271	7606.99	TRUE	323.1216-N-Acetyl-8-O-methyl-Neuraminic_acid_METLIN_5736_IND//323.1246-Bialaphos_KEGG_C06457_35597-43-4/
M324T269	without.S1vsBxyl.S1	0.6305	16.61	FALSE	323.1216-N-Acetyl-8-O-methyl-Neuraminic_acid_METLIN_5736_IND//323.1246-Bialaphos_KEGG_C06457_35597-43-4/
M324T269	without.S1vsBthe.S1	0.0215	19.6	TRUE	323.1216-N-Acetyl-8-O-methyl-Neuraminic_acid_METLIN_5736_IND//323.1246-Bialaphos_KEGG_C06457_35597-43-4/
M326T162	without.S1vsErec.S1	0.873	0.91	FALSE	325.1009-N-Glycolylneuraminic_acid_HMDB_HMDB00833_1113-83-3//325.1009-N-Glycolylneuraminic_acid_METLIN_3580_1113-83-3//325.1009-N-Glycoloyl-neuraminate_KEGG_C03410_IND/
M326T162	without.S1vsSvar.S1	0.8069	1.02041	FALSE	325.1009-N-Glycolylneuraminic_acid_HMDB_HMDB00833_1113-83-3//325.1009-N-Glycolylneuraminic_acid_METLIN_3580_1113-83-3//325.1009-N-Glycoloyl-neuraminate_KEGG_C03410_IND/
M326T162	without.S1vsRint.S1	0.74	0.71	FALSE	325.1009-N-Glycolylneuraminic_acid_HMDB_HMDB00833_1113-83-3//325.1009-N-Glycolylneuraminic_acid_METLIN_3580_1113-83-3//325.1009-N-Glycoloyl-neuraminate_KEGG_C03410_IND/
M326T162	without.S1vsBint.S1	0.0181	286.66	TRUE	325.1009-N-Glycolylneuraminic_acid_HMDB_HMDB00833_1113-83-3//325.1009-N-Glycolylneuraminic_acid_METLIN_3580_1113-83-3//325.1009-N-Glycoloyl-neuraminate_KEGG_C03410_IND/
M326T162	without.S1vsBxyl.S1	0.0087	3.34	TRUE	325.1009-N-Glycolylneuraminic_acid_HMDB_HMDB00833_1113-83-3//325.1009-N-Glycolylneuraminic_acid_METLIN_3580_1113-83-3//325.1009-N-Glycoloyl-neuraminate_KEGG_C03410_IND/
M326T162	without.S1vsBthe.S1	0.1997	1.52	FALSE	325.1009-N-Glycolylneuraminic_acid_HMDB_HMDB00833_1113-83-3//325.1009-N-Glycolylneuraminic_acid_METLIN_3580_1113-83-3//325.1009-N-Glycoloyl-neuraminate_KEGG_C03410_IND/
M329T101_2	without.S1vsErec.S1	0.7528	0.93	FALSE	328.1747-Asn_Val_Pro_METLIN_17874_IND//328.1747-Val_Pro_Asn_METLIN_18704_IND//328.1747-Val_Asn_Pro_METLIN_19594_IND//328.1747-Asn_Pro_Val_METLIN_20347_IND//328.1747-Pro_Asn_Val_METLIN_21387_IND//328.1747-Pro_Val_Asn_METLIN_22067_IND/
M329T101_2	without.S1vsSvar.S1	0.0152	0.4329	TRUE	328.1747-Asn_Val_Pro_METLIN_17874_IND//328.1747-Val_Pro_Asn_METLIN_18704_IND//328.1747-Val_Asn_Pro_METLIN_19594_IND//328.1747-Asn_Pro_Val_METLIN_20347_IND//328.1747-Pro_Asn_Val_METLIN_21387_IND//328.1747-Pro_Val_Asn_METLIN_22067_IND/
M329T101_2	without.S1vsRint.S1	0.0935	0.69	FALSE	328.1747-Asn_Val_Pro_METLIN_17874_IND//328.1747-Val_Pro_Asn_METLIN_18704_IND//328.1747-Val_Asn_Pro_METLIN_19594_IND//328.1747-Asn_Pro_Val_METLIN_20347_IND//328.1747-Pro_Asn_Val_METLIN_21387_IND//328.1747-Pro_Val_Asn_METLIN_22067_IND/
M329T101_2	without.S1vsBint.S1	0.0181	2.41	TRUE	328.1747-Asn_Val_Pro_METLIN_17874_IND//328.1747-Val_Pro_Asn_METLIN_18704_IND//328.1747-Val_Asn_Pro_METLIN_19594_IND//328.1747-Asn_Pro_Val_METLIN_20347_IND//328.1747-Pro_Asn_Val_METLIN_21387_IND//328.1747-Pro_Val_Asn_METLIN_22067_IND/
M329T101_2	without.S1vsBxyl.S1	0.0087	6.02	TRUE	328.1747-Asn_Val_Pro_METLIN_17874_IND//328.1747-Val_Pro_Asn_METLIN_18704_IND//328.1747-Val_Asn_Pro_METLIN_19594_IND//328.1747-Asn_Pro_Val_METLIN_20347_IND//328.1747-Pro_Asn_Val_METLIN_21387_IND//328.1747-Pro_Val_Asn_METLIN_22067_IND/
M329T101_2	without.S1vsBthe.S1	0.0149	2.04	TRUE	328.1747-Asn_Val_Pro_METLIN_17874_IND//328.1747-Val_Pro_Asn_METLIN_18704_IND//328.1747-Val_Asn_Pro_METLIN_19594_IND//328.1747-Asn_Pro_Val_METLIN_20347_IND//328.1747-Pro_Asn_Val_METLIN_21387_IND//328.1747-Pro_Val_Asn_METLIN_22067_IND/
M330T157	without.S1vsErec.S1	0.9176	1.05	FALSE	329.1951-Thr_Leu_Pro_METLIN_16227_IND//329.1951-Thr_Ile_Pro_METLIN_19342_IND//329.1951-Pro_Thr_Leu_METLIN_19982_IND//329.1951-Leu_Pro_Thr_METLIN_20245_IND//329.1951-Pro_Thr_Ile_METLIN_20436_IND//329.1951-Thr_Pro_Ile_METLIN_20729_IND//329.1951-Ile_Thr_Pro_METLIN_20826_IND//329.1951-Ile_Pro_Thr_METLIN_21585_IND//329.1951-Thr_Pro_Leu_METLIN_21786_IND//329.1951-Leu_Thr_Pro_METLIN_22472_IND//329.1951-…
M330T157	without.S1vsSvar.S1	0.0263	1.20482	TRUE	329.1951-Thr_Leu_Pro_METLIN_16227_IND//329.1951-Thr_Ile_Pro_METLIN_19342_IND//329.1951-Pro_Thr_Leu_METLIN_19982_IND//329.1951-Leu_Pro_Thr_METLIN_20245_IND//329.1951-Pro_Thr_Ile_METLIN_20436_IND//329.1951-Thr_Pro_Ile_METLIN_20729_IND//329.1951-Ile_Thr_Pro_METLIN_20826_IND//329.1951-Ile_Pro_Thr_METLIN_21585_IND//329.1951-Thr_Pro_Leu_METLIN_21786_IND//329.1951-Leu_Thr_Pro_METLIN_22472_IND//329.1951-…
M330T157	without.S1vsRint.S1	0.1377	0.8	FALSE	329.1951-Thr_Leu_Pro_METLIN_16227_IND//329.1951-Thr_Ile_Pro_METLIN_19342_IND//329.1951-Pro_Thr_Leu_METLIN_19982_IND//329.1951-Leu_Pro_Thr_METLIN_20245_IND//329.1951-Pro_Thr_Ile_METLIN_20436_IND//329.1951-Thr_Pro_Ile_METLIN_20729_IND//329.1951-Ile_Thr_Pro_METLIN_20826_IND//329.1951-Ile_Pro_Thr_METLIN_21585_IND//329.1951-Thr_Pro_Leu_METLIN_21786_IND//329.1951-Leu_Thr_Pro_METLIN_22472_IND//329.1951-…
M330T157	without.S1vsBint.S1	0.0181	4.24	TRUE	329.1951-Thr_Leu_Pro_METLIN_16227_IND//329.1951-Thr_Ile_Pro_METLIN_19342_IND//329.1951-Pro_Thr_Leu_METLIN_19982_IND//329.1951-Leu_Pro_Thr_METLIN_20245_IND//329.1951-Pro_Thr_Ile_METLIN_20436_IND//329.1951-Thr_Pro_Ile_METLIN_20729_IND//329.1951-Ile_Thr_Pro_METLIN_20826_IND//329.1951-Ile_Pro_Thr_METLIN_21585_IND//329.1951-Thr_Pro_Leu_METLIN_21786_IND//329.1951-Leu_Thr_Pro_METLIN_22472_IND//329.1951-…
M330T157	without.S1vsBxyl.S1	0.0087	20.07	TRUE	329.1951-Thr_Leu_Pro_METLIN_16227_IND//329.1951-Thr_Ile_Pro_METLIN_19342_IND//329.1951-Pro_Thr_Leu_METLIN_19982_IND//329.1951-Leu_Pro_Thr_METLIN_20245_IND//329.1951-Pro_Thr_Ile_METLIN_20436_IND//329.1951-Thr_Pro_Ile_METLIN_20729_IND//329.1951-Ile_Thr_Pro_METLIN_20826_IND//329.1951-Ile_Pro_Thr_METLIN_21585_IND//329.1951-Thr_Pro_Leu_METLIN_21786_IND//329.1951-Leu_Thr_Pro_METLIN_22472_IND//329.1951-…
M330T157	without.S1vsBthe.S1	0.0149	3.09	TRUE	329.1951-Thr_Leu_Pro_METLIN_16227_IND//329.1951-Thr_Ile_Pro_METLIN_19342_IND//329.1951-Pro_Thr_Leu_METLIN_19982_IND//329.1951-Leu_Pro_Thr_METLIN_20245_IND//329.1951-Pro_Thr_Ile_METLIN_20436_IND//329.1951-Thr_Pro_Ile_METLIN_20729_IND//329.1951-Ile_Thr_Pro_METLIN_20826_IND//329.1951-Ile_Pro_Thr_METLIN_21585_IND//329.1951-Thr_Pro_Leu_METLIN_21786_IND//329.1951-Leu_Thr_Pro_METLIN_22472_IND//329.1951-…
M331T157	without.S1vsErec.S1	1	0.98	FALSE	330.2016-Arg_Gly_Val_METLIN_17767_IND//330.2016-Arg_Val_Gly_METLIN_18607_IND//330.2016-Val_Arg_Gly_METLIN_18646_IND//330.2016-Gly_Arg_Val_METLIN_19768_IND//330.2016-Val_Gly_Arg_METLIN_20036_IND//330.2016-Gly_Val_Arg_METLIN_21366_IND/
M331T157	without.S1vsSvar.S1	0.0152	1.66667	TRUE	330.2016-Arg_Gly_Val_METLIN_17767_IND//330.2016-Arg_Val_Gly_METLIN_18607_IND//330.2016-Val_Arg_Gly_METLIN_18646_IND//330.2016-Gly_Arg_Val_METLIN_19768_IND//330.2016-Val_Gly_Arg_METLIN_20036_IND//330.2016-Gly_Val_Arg_METLIN_21366_IND/
M331T157	without.S1vsRint.S1	0.5916	0.75	FALSE	330.2016-Arg_Gly_Val_METLIN_17767_IND//330.2016-Arg_Val_Gly_METLIN_18607_IND//330.2016-Val_Arg_Gly_METLIN_18646_IND//330.2016-Gly_Arg_Val_METLIN_19768_IND//330.2016-Val_Gly_Arg_METLIN_20036_IND//330.2016-Gly_Val_Arg_METLIN_21366_IND/
M331T157	without.S1vsBint.S1	0.0181	6.19	TRUE	330.2016-Arg_Gly_Val_METLIN_17767_IND//330.2016-Arg_Val_Gly_METLIN_18607_IND//330.2016-Val_Arg_Gly_METLIN_18646_IND//330.2016-Gly_Arg_Val_METLIN_19768_IND//330.2016-Val_Gly_Arg_METLIN_20036_IND//330.2016-Gly_Val_Arg_METLIN_21366_IND/
M331T157	without.S1vsBxyl.S1	0.0087	28.76	TRUE	330.2016-Arg_Gly_Val_METLIN_17767_IND//330.2016-Arg_Val_Gly_METLIN_18607_IND//330.2016-Val_Arg_Gly_METLIN_18646_IND//330.2016-Gly_Arg_Val_METLIN_19768_IND//330.2016-Val_Gly_Arg_METLIN_20036_IND//330.2016-Gly_Val_Arg_METLIN_21366_IND/
M331T157	without.S1vsBthe.S1	0.0149	4.38	TRUE	330.2016-Arg_Gly_Val_METLIN_17767_IND//330.2016-Arg_Val_Gly_METLIN_18607_IND//330.2016-Val_Arg_Gly_METLIN_18646_IND//330.2016-Gly_Arg_Val_METLIN_19768_IND//330.2016-Val_Gly_Arg_METLIN_20036_IND//330.2016-Gly_Val_Arg_METLIN_21366_IND/
M334T274	without.S1vsErec.S1	0.6736	1.09	FALSE	333.1689-Pro_Phe_Ala_METLIN_18642_IND//333.1689-Ala_Phe_Pro_METLIN_19027_IND//333.1689-Phe_Pro_Ala_METLIN_19150_IND//333.1689-Ala_Pro_Phe_METLIN_20632_IND//333.1689-Phe_Ala_Pro_METLIN_20966_IND//333.1689-Pro_Ala_Phe_METLIN_21787_IND//333.1689-Primidolol_KEGG_C11774_67227-55-8/
M334T274	without.S1vsSvar.S1	0.0152	1.26582	TRUE	333.1689-Pro_Phe_Ala_METLIN_18642_IND//333.1689-Ala_Phe_Pro_METLIN_19027_IND//333.1689-Phe_Pro_Ala_METLIN_19150_IND//333.1689-Ala_Pro_Phe_METLIN_20632_IND//333.1689-Phe_Ala_Pro_METLIN_20966_IND//333.1689-Pro_Ala_Phe_METLIN_21787_IND//333.1689-Primidolol_KEGG_C11774_67227-55-8/
M334T274	without.S1vsRint.S1	0.5916	0.95	FALSE	333.1689-Pro_Phe_Ala_METLIN_18642_IND//333.1689-Ala_Phe_Pro_METLIN_19027_IND//333.1689-Phe_Pro_Ala_METLIN_19150_IND//333.1689-Ala_Pro_Phe_METLIN_20632_IND//333.1689-Phe_Ala_Pro_METLIN_20966_IND//333.1689-Pro_Ala_Phe_METLIN_21787_IND//333.1689-Primidolol_KEGG_C11774_67227-55-8/
M334T274	without.S1vsBint.S1	0.0181	5.24	TRUE	333.1689-Pro_Phe_Ala_METLIN_18642_IND//333.1689-Ala_Phe_Pro_METLIN_19027_IND//333.1689-Phe_Pro_Ala_METLIN_19150_IND//333.1689-Ala_Pro_Phe_METLIN_20632_IND//333.1689-Phe_Ala_Pro_METLIN_20966_IND//333.1689-Pro_Ala_Phe_METLIN_21787_IND//333.1689-Primidolol_KEGG_C11774_67227-55-8/
M334T274	without.S1vsBxyl.S1	0.0087	1.57	TRUE	333.1689-Pro_Phe_Ala_METLIN_18642_IND//333.1689-Ala_Phe_Pro_METLIN_19027_IND//333.1689-Phe_Pro_Ala_METLIN_19150_IND//333.1689-Ala_Pro_Phe_METLIN_20632_IND//333.1689-Phe_Ala_Pro_METLIN_20966_IND//333.1689-Pro_Ala_Phe_METLIN_21787_IND//333.1689-Primidolol_KEGG_C11774_67227-55-8/
M334T274	without.S1vsBthe.S1	0.0149	2.09	TRUE	333.1689-Pro_Phe_Ala_METLIN_18642_IND//333.1689-Ala_Phe_Pro_METLIN_19027_IND//333.1689-Phe_Pro_Ala_METLIN_19150_IND//333.1689-Ala_Pro_Phe_METLIN_20632_IND//333.1689-Phe_Ala_Pro_METLIN_20966_IND//333.1689-Pro_Ala_Phe_METLIN_21787_IND//333.1689-Primidolol_KEGG_C11774_67227-55-8/
M338T306	without.S1vsErec.S1	1	0.95	FALSE	337.1373-Streptobiosamine_KEGG_C07655_126-05-6/
M338T306	without.S1vsSvar.S1	0.5725	0.000983865	FALSE	337.1373-Streptobiosamine_KEGG_C07655_126-05-6/
M338T306	without.S1vsRint.S1	0.6486	0	FALSE	337.1373-Streptobiosamine_KEGG_C07655_126-05-6/
M338T306	without.S1vsBint.S1	0.0271	1278.67	TRUE	337.1373-Streptobiosamine_KEGG_C07655_126-05-6/
M338T306	without.S1vsBxyl.S1	0.4349	0	FALSE	337.1373-Streptobiosamine_KEGG_C07655_126-05-6/
M338T306	without.S1vsBthe.S1	0.0215	35.78	TRUE	337.1373-Streptobiosamine_KEGG_C07655_126-05-6/
M343T187	without.S1vsErec.S1	0.5828	0.92	FALSE	342.1903-Val_Pro_Gln_METLIN_16260_IND//342.1903-Asn_Pro_Ile_METLIN_16823_IND//342.1903-Pro_Leu_Asn_METLIN_17350_IND//342.1903-Ile_Pro_Asn_METLIN_18020_IND//342.1903-Gln_Pro_Val_METLIN_18328_IND//342.1903-Gln_Val_Pro_METLIN_18711_IND//342.1903-Pro_Ile_Asn_METLIN_19302_IND//342.1903-Pro_Val_Gln_METLIN_19542_IND//342.1903-Asn_Leu_Pro_METLIN_19921_IND//342.1903-Pro_Gln_Val_METLIN_20024_IND//342.1903-…
M343T187	without.S1vsSvar.S1	0.0488	0.813008	TRUE	342.1903-Val_Pro_Gln_METLIN_16260_IND//342.1903-Asn_Pro_Ile_METLIN_16823_IND//342.1903-Pro_Leu_Asn_METLIN_17350_IND//342.1903-Ile_Pro_Asn_METLIN_18020_IND//342.1903-Gln_Pro_Val_METLIN_18328_IND//342.1903-Gln_Val_Pro_METLIN_18711_IND//342.1903-Pro_Ile_Asn_METLIN_19302_IND//342.1903-Pro_Val_Gln_METLIN_19542_IND//342.1903-Asn_Leu_Pro_METLIN_19921_IND//342.1903-Pro_Gln_Val_METLIN_20024_IND//342.1903-…
M343T187	without.S1vsRint.S1	0.3423	0.82	FALSE	342.1903-Val_Pro_Gln_METLIN_16260_IND//342.1903-Asn_Pro_Ile_METLIN_16823_IND//342.1903-Pro_Leu_Asn_METLIN_17350_IND//342.1903-Ile_Pro_Asn_METLIN_18020_IND//342.1903-Gln_Pro_Val_METLIN_18328_IND//342.1903-Gln_Val_Pro_METLIN_18711_IND//342.1903-Pro_Ile_Asn_METLIN_19302_IND//342.1903-Pro_Val_Gln_METLIN_19542_IND//342.1903-Asn_Leu_Pro_METLIN_19921_IND//342.1903-Pro_Gln_Val_METLIN_20024_IND//342.1903-…
M343T187	without.S1vsBint.S1	0.0181	10.92	TRUE	342.1903-Val_Pro_Gln_METLIN_16260_IND//342.1903-Asn_Pro_Ile_METLIN_16823_IND//342.1903-Pro_Leu_Asn_METLIN_17350_IND//342.1903-Ile_Pro_Asn_METLIN_18020_IND//342.1903-Gln_Pro_Val_METLIN_18328_IND//342.1903-Gln_Val_Pro_METLIN_18711_IND//342.1903-Pro_Ile_Asn_METLIN_19302_IND//342.1903-Pro_Val_Gln_METLIN_19542_IND//342.1903-Asn_Leu_Pro_METLIN_19921_IND//342.1903-Pro_Gln_Val_METLIN_20024_IND//342.1903-…
M343T187	without.S1vsBxyl.S1	0.0087	24.73	TRUE	342.1903-Val_Pro_Gln_METLIN_16260_IND//342.1903-Asn_Pro_Ile_METLIN_16823_IND//342.1903-Pro_Leu_Asn_METLIN_17350_IND//342.1903-Ile_Pro_Asn_METLIN_18020_IND//342.1903-Gln_Pro_Val_METLIN_18328_IND//342.1903-Gln_Val_Pro_METLIN_18711_IND//342.1903-Pro_Ile_Asn_METLIN_19302_IND//342.1903-Pro_Val_Gln_METLIN_19542_IND//342.1903-Asn_Leu_Pro_METLIN_19921_IND//342.1903-Pro_Gln_Val_METLIN_20024_IND//342.1903-…
M343T187	without.S1vsBthe.S1	0.0149	3.77	TRUE	342.1903-Val_Pro_Gln_METLIN_16260_IND//342.1903-Asn_Pro_Ile_METLIN_16823_IND//342.1903-Pro_Leu_Asn_METLIN_17350_IND//342.1903-Ile_Pro_Asn_METLIN_18020_IND//342.1903-Gln_Pro_Val_METLIN_18328_IND//342.1903-Gln_Val_Pro_METLIN_18711_IND//342.1903-Pro_Ile_Asn_METLIN_19302_IND//342.1903-Pro_Val_Gln_METLIN_19542_IND//342.1903-Asn_Leu_Pro_METLIN_19921_IND//342.1903-Pro_Gln_Val_METLIN_20024_IND//342.1903-…
M344T243	without.S1vsErec.S1	0.7528	0.92	FALSE	343.1743-Pro_Val_Glu_METLIN_15679_IND//343.1743-Ile_Asp_Pro_METLIN_16452_IND//343.1743-Val_Pro_Glu_METLIN_16544_IND//343.1743-Ile_Pro_Asp_METLIN_16685_IND//343.1743-Asp_Pro_Ile_METLIN_16930_IND//343.1743-Pro_Asp_Leu_METLIN_17207_IND//343.1743-Pro_Ile_Asp_METLIN_17316_IND//343.1743-Asp_Leu_Pro_METLIN_18011_IND//343.1743-Glu_Pro_Val_METLIN_18433_IND//343.1743-Asp_Ile_Pro_METLIN_18577_IND//343.1743-…
M344T243	without.S1vsSvar.S1	0.0152	1.23457	TRUE	343.1743-Pro_Val_Glu_METLIN_15679_IND//343.1743-Ile_Asp_Pro_METLIN_16452_IND//343.1743-Val_Pro_Glu_METLIN_16544_IND//343.1743-Ile_Pro_Asp_METLIN_16685_IND//343.1743-Asp_Pro_Ile_METLIN_16930_IND//343.1743-Pro_Asp_Leu_METLIN_17207_IND//343.1743-Pro_Ile_Asp_METLIN_17316_IND//343.1743-Asp_Leu_Pro_METLIN_18011_IND//343.1743-Glu_Pro_Val_METLIN_18433_IND//343.1743-Asp_Ile_Pro_METLIN_18577_IND//343.1743-…
M344T243	without.S1vsRint.S1	0.1377	0.69	FALSE	343.1743-Pro_Val_Glu_METLIN_15679_IND//343.1743-Ile_Asp_Pro_METLIN_16452_IND//343.1743-Val_Pro_Glu_METLIN_16544_IND//343.1743-Ile_Pro_Asp_METLIN_16685_IND//343.1743-Asp_Pro_Ile_METLIN_16930_IND//343.1743-Pro_Asp_Leu_METLIN_17207_IND//343.1743-Pro_Ile_Asp_METLIN_17316_IND//343.1743-Asp_Leu_Pro_METLIN_18011_IND//343.1743-Glu_Pro_Val_METLIN_18433_IND//343.1743-Asp_Ile_Pro_METLIN_18577_IND//343.1743-…
M344T243	without.S1vsBint.S1	0.0181	3.13	TRUE	343.1743-Pro_Val_Glu_METLIN_15679_IND//343.1743-Ile_Asp_Pro_METLIN_16452_IND//343.1743-Val_Pro_Glu_METLIN_16544_IND//343.1743-Ile_Pro_Asp_METLIN_16685_IND//343.1743-Asp_Pro_Ile_METLIN_16930_IND//343.1743-Pro_Asp_Leu_METLIN_17207_IND//343.1743-Pro_Ile_Asp_METLIN_17316_IND//343.1743-Asp_Leu_Pro_METLIN_18011_IND//343.1743-Glu_Pro_Val_METLIN_18433_IND//343.1743-Asp_Ile_Pro_METLIN_18577_IND//343.1743-…
M344T243	without.S1vsBxyl.S1	0.0087	10.96	TRUE	343.1743-Pro_Val_Glu_METLIN_15679_IND//343.1743-Ile_Asp_Pro_METLIN_16452_IND//343.1743-Val_Pro_Glu_METLIN_16544_IND//343.1743-Ile_Pro_Asp_METLIN_16685_IND//343.1743-Asp_Pro_Ile_METLIN_16930_IND//343.1743-Pro_Asp_Leu_METLIN_17207_IND//343.1743-Pro_Ile_Asp_METLIN_17316_IND//343.1743-Asp_Leu_Pro_METLIN_18011_IND//343.1743-Glu_Pro_Val_METLIN_18433_IND//343.1743-Asp_Ile_Pro_METLIN_18577_IND//343.1743-…
M344T243	without.S1vsBthe.S1	0.0149	1.84	TRUE	343.1743-Pro_Val_Glu_METLIN_15679_IND//343.1743-Ile_Asp_Pro_METLIN_16452_IND//343.1743-Val_Pro_Glu_METLIN_16544_IND//343.1743-Ile_Pro_Asp_METLIN_16685_IND//343.1743-Asp_Pro_Ile_METLIN_16930_IND//343.1743-Pro_Asp_Leu_METLIN_17207_IND//343.1743-Pro_Ile_Asp_METLIN_17316_IND//343.1743-Asp_Leu_Pro_METLIN_18011_IND//343.1743-Glu_Pro_Val_METLIN_18433_IND//343.1743-Asp_Ile_Pro_METLIN_18577_IND//343.1743-…
M352T338	without.S1vsErec.S1	0.9915	0.96	FALSE	351.1583-Trp_Phe_METLIN_23695_IND//351.1583-Phe_Trp_METLIN_23919_IND//351.1583-Aniflorine_KEGG_C10635_29048-81-5/
M352T338	without.S1vsSvar.S1	0.0263	1.19048	TRUE	351.1583-Trp_Phe_METLIN_23695_IND//351.1583-Phe_Trp_METLIN_23919_IND//351.1583-Aniflorine_KEGG_C10635_29048-81-5/
M352T338	without.S1vsRint.S1	0.6835	0.88	FALSE	351.1583-Trp_Phe_METLIN_23695_IND//351.1583-Phe_Trp_METLIN_23919_IND//351.1583-Aniflorine_KEGG_C10635_29048-81-5/
M352T338	without.S1vsBint.S1	0.0181	7.47	TRUE	351.1583-Trp_Phe_METLIN_23695_IND//351.1583-Phe_Trp_METLIN_23919_IND//351.1583-Aniflorine_KEGG_C10635_29048-81-5/
M352T338	without.S1vsBxyl.S1	0.0087	0.22	TRUE	351.1583-Trp_Phe_METLIN_23695_IND//351.1583-Phe_Trp_METLIN_23919_IND//351.1583-Aniflorine_KEGG_C10635_29048-81-5/
M352T338	without.S1vsBthe.S1	0.0233	1.2	TRUE	351.1583-Trp_Phe_METLIN_23695_IND//351.1583-Phe_Trp_METLIN_23919_IND//351.1583-Aniflorine_KEGG_C10635_29048-81-5/
M356T187	without.S1vsErec.S1	0.9176	1.17	FALSE	355.1354-10H-Phenothiazin-2-amine,_10-[3-(4-morpholinyl)-1-oxopropyl]-_METLIN_1350_188798-64-3//355.1380-Ser_Ser_Tyr_METLIN_16061_IND//355.1380-Tyr_Ser_Ser_METLIN_16773_IND//355.1380-Ser_Tyr_Ser_METLIN_23128_IND/
M356T187	without.S1vsSvar.S1	0.182	1.33333	FALSE	355.1354-10H-Phenothiazin-2-amine,_10-[3-(4-morpholinyl)-1-oxopropyl]-_METLIN_1350_188798-64-3//355.1380-Ser_Ser_Tyr_METLIN_16061_IND//355.1380-Tyr_Ser_Ser_METLIN_16773_IND//355.1380-Ser_Tyr_Ser_METLIN_23128_IND/
M356T187	without.S1vsRint.S1	1	0.96	FALSE	355.1354-10H-Phenothiazin-2-amine,_10-[3-(4-morpholinyl)-1-oxopropyl]-_METLIN_1350_188798-64-3//355.1380-Ser_Ser_Tyr_METLIN_16061_IND//355.1380-Tyr_Ser_Ser_METLIN_16773_IND//355.1380-Ser_Tyr_Ser_METLIN_23128_IND/
M356T187	without.S1vsBint.S1	0.0181	16.49	TRUE	355.1354-10H-Phenothiazin-2-amine,_10-[3-(4-morpholinyl)-1-oxopropyl]-_METLIN_1350_188798-64-3//355.1380-Ser_Ser_Tyr_METLIN_16061_IND//355.1380-Tyr_Ser_Ser_METLIN_16773_IND//355.1380-Ser_Tyr_Ser_METLIN_23128_IND/
M356T187	without.S1vsBxyl.S1	0.0087	89.13	TRUE	355.1354-10H-Phenothiazin-2-amine,_10-[3-(4-morpholinyl)-1-oxopropyl]-_METLIN_1350_188798-64-3//355.1380-Ser_Ser_Tyr_METLIN_16061_IND//355.1380-Tyr_Ser_Ser_METLIN_16773_IND//355.1380-Ser_Tyr_Ser_METLIN_23128_IND/
M356T187	without.S1vsBthe.S1	0.0149	6.58	TRUE	355.1354-10H-Phenothiazin-2-amine,_10-[3-(4-morpholinyl)-1-oxopropyl]-_METLIN_1350_188798-64-3//355.1380-Ser_Ser_Tyr_METLIN_16061_IND//355.1380-Tyr_Ser_Ser_METLIN_16773_IND//355.1380-Ser_Tyr_Ser_METLIN_23128_IND/
M356T312	without.S1vsErec.S1	0.7528	1.5	FALSE	355.1354-10H-Phenothiazin-2-amine,_10-[3-(4-morpholinyl)-1-oxopropyl]-_METLIN_1350_188798-64-3//355.1380-Ser_Ser_Tyr_METLIN_16061_IND//355.1380-Tyr_Ser_Ser_METLIN_16773_IND//355.1380-Ser_Tyr_Ser_METLIN_23128_IND/
M356T312	without.S1vsSvar.S1	0.7146	0.641026	FALSE	355.1354-10H-Phenothiazin-2-amine,_10-[3-(4-morpholinyl)-1-oxopropyl]-_METLIN_1350_188798-64-3//355.1380-Ser_Ser_Tyr_METLIN_16061_IND//355.1380-Tyr_Ser_Ser_METLIN_16773_IND//355.1380-Ser_Tyr_Ser_METLIN_23128_IND/
M356T312	without.S1vsRint.S1	0.9145	1.04	FALSE	355.1354-10H-Phenothiazin-2-amine,_10-[3-(4-morpholinyl)-1-oxopropyl]-_METLIN_1350_188798-64-3//355.1380-Ser_Ser_Tyr_METLIN_16061_IND//355.1380-Tyr_Ser_Ser_METLIN_16773_IND//355.1380-Ser_Tyr_Ser_METLIN_23128_IND/
M356T312	without.S1vsBint.S1	0.0181	49.96	TRUE	355.1354-10H-Phenothiazin-2-amine,_10-[3-(4-morpholinyl)-1-oxopropyl]-_METLIN_1350_188798-64-3//355.1380-Ser_Ser_Tyr_METLIN_16061_IND//355.1380-Tyr_Ser_Ser_METLIN_16773_IND//355.1380-Ser_Tyr_Ser_METLIN_23128_IND/
M356T312	without.S1vsBxyl.S1	0.3963	1.93	FALSE	355.1354-10H-Phenothiazin-2-amine,_10-[3-(4-morpholinyl)-1-oxopropyl]-_METLIN_1350_188798-64-3//355.1380-Ser_Ser_Tyr_METLIN_16061_IND//355.1380-Tyr_Ser_Ser_METLIN_16773_IND//355.1380-Ser_Tyr_Ser_METLIN_23128_IND/
M356T312	without.S1vsBthe.S1	0.1997	1.86	FALSE	355.1354-10H-Phenothiazin-2-amine,_10-[3-(4-morpholinyl)-1-oxopropyl]-_METLIN_1350_188798-64-3//355.1380-Ser_Ser_Tyr_METLIN_16061_IND//355.1380-Tyr_Ser_Ser_METLIN_16773_IND//355.1380-Ser_Tyr_Ser_METLIN_23128_IND/
M357T187	without.S1vsErec.S1	0.9915	0.98	FALSE	356.1381-Desmethylthioridazine_METLIN_2840_10538-32-6//356.1444-His_Ser_Asn_METLIN_16900_IND//356.1444-Asn_Ser_His_METLIN_17223_IND//356.1444-Asn_His_Ser_METLIN_18037_IND//356.1444-Ser_Asn_His_METLIN_21894_IND//356.1444-His_Asn_Ser_METLIN_22155_IND//356.1444-Ser_His_Asn_METLIN_22299_IND/
M357T187	without.S1vsSvar.S1	0.5598	0.190476	FALSE	356.1381-Desmethylthioridazine_METLIN_2840_10538-32-6//356.1444-His_Ser_Asn_METLIN_16900_IND//356.1444-Asn_Ser_His_METLIN_17223_IND//356.1444-Asn_His_Ser_METLIN_18037_IND//356.1444-Ser_Asn_His_METLIN_21894_IND//356.1444-His_Asn_Ser_METLIN_22155_IND//356.1444-Ser_His_Asn_METLIN_22299_IND/
M357T187	without.S1vsRint.S1	0.7667	0.3	FALSE	356.1381-Desmethylthioridazine_METLIN_2840_10538-32-6//356.1444-His_Ser_Asn_METLIN_16900_IND//356.1444-Asn_Ser_His_METLIN_17223_IND//356.1444-Asn_His_Ser_METLIN_18037_IND//356.1444-Ser_Asn_His_METLIN_21894_IND//356.1444-His_Asn_Ser_METLIN_22155_IND//356.1444-Ser_His_Asn_METLIN_22299_IND/
M357T187	without.S1vsBint.S1	0.0297	42.91	TRUE	356.1381-Desmethylthioridazine_METLIN_2840_10538-32-6//356.1444-His_Ser_Asn_METLIN_16900_IND//356.1444-Asn_Ser_His_METLIN_17223_IND//356.1444-Asn_His_Ser_METLIN_18037_IND//356.1444-Ser_Asn_His_METLIN_21894_IND//356.1444-His_Asn_Ser_METLIN_22155_IND//356.1444-Ser_His_Asn_METLIN_22299_IND/
M357T187	without.S1vsBxyl.S1	0.0142	266.99	TRUE	356.1381-Desmethylthioridazine_METLIN_2840_10538-32-6//356.1444-His_Ser_Asn_METLIN_16900_IND//356.1444-Asn_Ser_His_METLIN_17223_IND//356.1444-Asn_His_Ser_METLIN_18037_IND//356.1444-Ser_Asn_His_METLIN_21894_IND//356.1444-His_Asn_Ser_METLIN_22155_IND//356.1444-Ser_His_Asn_METLIN_22299_IND/
M357T187	without.S1vsBthe.S1	0.0233	10.45	TRUE	356.1381-Desmethylthioridazine_METLIN_2840_10538-32-6//356.1444-His_Ser_Asn_METLIN_16900_IND//356.1444-Asn_Ser_His_METLIN_17223_IND//356.1444-Asn_His_Ser_METLIN_18037_IND//356.1444-Ser_Asn_His_METLIN_21894_IND//356.1444-His_Asn_Ser_METLIN_22155_IND//356.1444-Ser_His_Asn_METLIN_22299_IND/
M357T353	without.S1vsErec.S1	1	1.33	FALSE	356.1194-Pioglitazone_HMDB_HMDB05025_111025-46-8//356.1195-Pioglitazone_KEGG_C07675_111025-46-8/
M357T353	without.S1vsSvar.S1	0.7474	2.12766	FALSE	356.1194-Pioglitazone_HMDB_HMDB05025_111025-46-8//356.1195-Pioglitazone_KEGG_C07675_111025-46-8/
M357T353	without.S1vsRint.S1	1	1.05	FALSE	356.1194-Pioglitazone_HMDB_HMDB05025_111025-46-8//356.1195-Pioglitazone_KEGG_C07675_111025-46-8/
M357T353	without.S1vsBint.S1	0.0271	3847.99	TRUE	356.1194-Pioglitazone_HMDB_HMDB05025_111025-46-8//356.1195-Pioglitazone_KEGG_C07675_111025-46-8/
M357T353	without.S1vsBxyl.S1	1	1.6	FALSE	356.1194-Pioglitazone_HMDB_HMDB05025_111025-46-8//356.1195-Pioglitazone_KEGG_C07675_111025-46-8/
M357T353	without.S1vsBthe.S1	0.0215	6658.32	TRUE	356.1194-Pioglitazone_HMDB_HMDB05025_111025-46-8//356.1195-Pioglitazone_KEGG_C07675_111025-46-8/
M357T52	without.S1vsErec.S1	0.4832	1.1	FALSE	356.1097-Sodiumcaffeinebenzoate_KEGG_C13403_8000-95-1//356.1107-Gentiopicrin_METLIN_41154_IND//356.1107-Scopolin_KEGG_C01527_531-44-2//356.1107-Gentiopicrin_KEGG_C09782_20831-76-9/
M357T52	without.S1vsSvar.S1	0.0152	11.1111	TRUE	356.1097-Sodiumcaffeinebenzoate_KEGG_C13403_8000-95-1//356.1107-Gentiopicrin_METLIN_41154_IND//356.1107-Scopolin_KEGG_C01527_531-44-2//356.1107-Gentiopicrin_KEGG_C09782_20831-76-9/
M357T52	without.S1vsRint.S1	0.9753	1.02	FALSE	356.1097-Sodiumcaffeinebenzoate_KEGG_C13403_8000-95-1//356.1107-Gentiopicrin_METLIN_41154_IND//356.1107-Scopolin_KEGG_C01527_531-44-2//356.1107-Gentiopicrin_KEGG_C09782_20831-76-9/
M357T52	without.S1vsBint.S1	0.0844	1.21	FALSE	356.1097-Sodiumcaffeinebenzoate_KEGG_C13403_8000-95-1//356.1107-Gentiopicrin_METLIN_41154_IND//356.1107-Scopolin_KEGG_C01527_531-44-2//356.1107-Gentiopicrin_KEGG_C09782_20831-76-9/
M357T52	without.S1vsBxyl.S1	0.0284	1.29	TRUE	356.1097-Sodiumcaffeinebenzoate_KEGG_C13403_8000-95-1//356.1107-Gentiopicrin_METLIN_41154_IND//356.1107-Scopolin_KEGG_C01527_531-44-2//356.1107-Gentiopicrin_KEGG_C09782_20831-76-9/
M357T52	without.S1vsBthe.S1	0.0149	1.28	TRUE	356.1097-Sodiumcaffeinebenzoate_KEGG_C13403_8000-95-1//356.1107-Gentiopicrin_METLIN_41154_IND//356.1107-Scopolin_KEGG_C01527_531-44-2//356.1107-Gentiopicrin_KEGG_C09782_20831-76-9/
M358T123	without.S1vsErec.S1	0.2818	1.21	FALSE	357.2093-N-Desmethyltamoxifen_METLIN_707_31750-48-8/
M358T123	without.S1vsSvar.S1	0.0263	1.36986	TRUE	357.2093-N-Desmethyltamoxifen_METLIN_707_31750-48-8/
M358T123	without.S1vsRint.S1	0.0573	0.77	FALSE	357.2093-N-Desmethyltamoxifen_METLIN_707_31750-48-8/
M358T123	without.S1vsBint.S1	0.0181	7.13	TRUE	357.2093-N-Desmethyltamoxifen_METLIN_707_31750-48-8/
M358T123	without.S1vsBxyl.S1	0.015	1.25	TRUE	357.2093-N-Desmethyltamoxifen_METLIN_707_31750-48-8/
M358T123	without.S1vsBthe.S1	0.0149	1.84	TRUE	357.2093-N-Desmethyltamoxifen_METLIN_707_31750-48-8/
M358T298	without.S1vsErec.S1	0.3785	1.09	FALSE	357.1399-9-Thiocyanato-androst-4-ene-3,11,17-trione_KEGG_C14917_IND/
M358T298	without.S1vsSvar.S1	0.6192	0.934579	FALSE	357.1399-9-Thiocyanato-androst-4-ene-3,11,17-trione_KEGG_C14917_IND/
M358T298	without.S1vsRint.S1	0.3423	0.86	FALSE	357.1399-9-Thiocyanato-androst-4-ene-3,11,17-trione_KEGG_C14917_IND/
M358T298	without.S1vsBint.S1	0.0181	1.87	TRUE	357.1399-9-Thiocyanato-androst-4-ene-3,11,17-trione_KEGG_C14917_IND/
M358T298	without.S1vsBxyl.S1	0.0087	20.53	TRUE	357.1399-9-Thiocyanato-androst-4-ene-3,11,17-trione_KEGG_C14917_IND/
M358T298	without.S1vsBthe.S1	0.0149	2.65	TRUE	357.1399-9-Thiocyanato-androst-4-ene-3,11,17-trione_KEGG_C14917_IND/
M359T298	without.S1vsErec.S1	0.3785	1.37	FALSE	358.1390-2-Phenylaminoadenosine_HMDB_HMDB01069_53296-10-9//358.1390-2-Phenylaminoadenosine_METLIN_5981_IND//358.1416-Miroestrol_KEGG_C08831_2618-41-9//358.1416-Columbin_KEGG_C09077_546-97-4//358.1416-Multiradiatin_KEGG_C09515_58262-52-5//358.1416-Multistatin_KEGG_C09516_64937-26-4//358.1416-ColeoneA_KEGG_C10317_1984-44-7//358.1416-Dihydrocubebin_KEGG_C10558_24563-03-9//358.1416-Matairesinol_KEGG_…
M359T298	without.S1vsSvar.S1	0.8883	1.14943	FALSE	358.1390-2-Phenylaminoadenosine_HMDB_HMDB01069_53296-10-9//358.1390-2-Phenylaminoadenosine_METLIN_5981_IND//358.1416-Miroestrol_KEGG_C08831_2618-41-9//358.1416-Columbin_KEGG_C09077_546-97-4//358.1416-Multiradiatin_KEGG_C09515_58262-52-5//358.1416-Multistatin_KEGG_C09516_64937-26-4//358.1416-ColeoneA_KEGG_C10317_1984-44-7//358.1416-Dihydrocubebin_KEGG_C10558_24563-03-9//358.1416-Matairesinol_KEGG_…
M359T298	without.S1vsRint.S1	1	1.03	FALSE	358.1390-2-Phenylaminoadenosine_HMDB_HMDB01069_53296-10-9//358.1390-2-Phenylaminoadenosine_METLIN_5981_IND//358.1416-Miroestrol_KEGG_C08831_2618-41-9//358.1416-Columbin_KEGG_C09077_546-97-4//358.1416-Multiradiatin_KEGG_C09515_58262-52-5//358.1416-Multistatin_KEGG_C09516_64937-26-4//358.1416-ColeoneA_KEGG_C10317_1984-44-7//358.1416-Dihydrocubebin_KEGG_C10558_24563-03-9//358.1416-Matairesinol_KEGG_…
M359T298	without.S1vsBint.S1	0.0181	2.87	TRUE	358.1390-2-Phenylaminoadenosine_HMDB_HMDB01069_53296-10-9//358.1390-2-Phenylaminoadenosine_METLIN_5981_IND//358.1416-Miroestrol_KEGG_C08831_2618-41-9//358.1416-Columbin_KEGG_C09077_546-97-4//358.1416-Multiradiatin_KEGG_C09515_58262-52-5//358.1416-Multistatin_KEGG_C09516_64937-26-4//358.1416-ColeoneA_KEGG_C10317_1984-44-7//358.1416-Dihydrocubebin_KEGG_C10558_24563-03-9//358.1416-Matairesinol_KEGG_…
M359T298	without.S1vsBxyl.S1	0.0087	42.01	TRUE	358.1390-2-Phenylaminoadenosine_HMDB_HMDB01069_53296-10-9//358.1390-2-Phenylaminoadenosine_METLIN_5981_IND//358.1416-Miroestrol_KEGG_C08831_2618-41-9//358.1416-Columbin_KEGG_C09077_546-97-4//358.1416-Multiradiatin_KEGG_C09515_58262-52-5//358.1416-Multistatin_KEGG_C09516_64937-26-4//358.1416-ColeoneA_KEGG_C10317_1984-44-7//358.1416-Dihydrocubebin_KEGG_C10558_24563-03-9//358.1416-Matairesinol_KEGG_…
M359T298	without.S1vsBthe.S1	0.0149	4.1	TRUE	358.1390-2-Phenylaminoadenosine_HMDB_HMDB01069_53296-10-9//358.1390-2-Phenylaminoadenosine_METLIN_5981_IND//358.1416-Miroestrol_KEGG_C08831_2618-41-9//358.1416-Columbin_KEGG_C09077_546-97-4//358.1416-Multiradiatin_KEGG_C09515_58262-52-5//358.1416-Multistatin_KEGG_C09516_64937-26-4//358.1416-ColeoneA_KEGG_C10317_1984-44-7//358.1416-Dihydrocubebin_KEGG_C10558_24563-03-9//358.1416-Matairesinol_KEGG_…
M360T282	without.S1vsErec.S1	0.0467	1.39	TRUE	359.1845-Pro_Pro_Phe_METLIN_19234_IND//359.1845-Phe_Pro_Pro_METLIN_22075_IND//359.1845-Pro_Phe_Pro_METLIN_22393_IND//359.1879-Pro_Ile_Met_METLIN_16435_IND//359.1879-Ile_Met_Pro_METLIN_16621_IND//359.1879-Leu_Pro_Met_METLIN_17068_IND//359.1879-Ile_Pro_Met_METLIN_17320_IND//359.1879-Met_Pro_Leu_METLIN_17543_IND//359.1879-Met_Leu_Pro_METLIN_18677_IND//359.1879-Leu_Met_Pro_METLIN_20631_IND//359.1879-…
M360T282	without.S1vsSvar.S1	0.0152	2.08333	TRUE	359.1845-Pro_Pro_Phe_METLIN_19234_IND//359.1845-Phe_Pro_Pro_METLIN_22075_IND//359.1845-Pro_Phe_Pro_METLIN_22393_IND//359.1879-Pro_Ile_Met_METLIN_16435_IND//359.1879-Ile_Met_Pro_METLIN_16621_IND//359.1879-Leu_Pro_Met_METLIN_17068_IND//359.1879-Ile_Pro_Met_METLIN_17320_IND//359.1879-Met_Pro_Leu_METLIN_17543_IND//359.1879-Met_Leu_Pro_METLIN_18677_IND//359.1879-Leu_Met_Pro_METLIN_20631_IND//359.1879-…
M360T282	without.S1vsRint.S1	0.8472	1.02	FALSE	359.1845-Pro_Pro_Phe_METLIN_19234_IND//359.1845-Phe_Pro_Pro_METLIN_22075_IND//359.1845-Pro_Phe_Pro_METLIN_22393_IND//359.1879-Pro_Ile_Met_METLIN_16435_IND//359.1879-Ile_Met_Pro_METLIN_16621_IND//359.1879-Leu_Pro_Met_METLIN_17068_IND//359.1879-Ile_Pro_Met_METLIN_17320_IND//359.1879-Met_Pro_Leu_METLIN_17543_IND//359.1879-Met_Leu_Pro_METLIN_18677_IND//359.1879-Leu_Met_Pro_METLIN_20631_IND//359.1879-…
M360T282	without.S1vsBint.S1	0.0181	13.11	TRUE	359.1845-Pro_Pro_Phe_METLIN_19234_IND//359.1845-Phe_Pro_Pro_METLIN_22075_IND//359.1845-Pro_Phe_Pro_METLIN_22393_IND//359.1879-Pro_Ile_Met_METLIN_16435_IND//359.1879-Ile_Met_Pro_METLIN_16621_IND//359.1879-Leu_Pro_Met_METLIN_17068_IND//359.1879-Ile_Pro_Met_METLIN_17320_IND//359.1879-Met_Pro_Leu_METLIN_17543_IND//359.1879-Met_Leu_Pro_METLIN_18677_IND//359.1879-Leu_Met_Pro_METLIN_20631_IND//359.1879-…
M360T282	without.S1vsBxyl.S1	0.0087	35.04	TRUE	359.1845-Pro_Pro_Phe_METLIN_19234_IND//359.1845-Phe_Pro_Pro_METLIN_22075_IND//359.1845-Pro_Phe_Pro_METLIN_22393_IND//359.1879-Pro_Ile_Met_METLIN_16435_IND//359.1879-Ile_Met_Pro_METLIN_16621_IND//359.1879-Leu_Pro_Met_METLIN_17068_IND//359.1879-Ile_Pro_Met_METLIN_17320_IND//359.1879-Met_Pro_Leu_METLIN_17543_IND//359.1879-Met_Leu_Pro_METLIN_18677_IND//359.1879-Leu_Met_Pro_METLIN_20631_IND//359.1879-…
M360T282	without.S1vsBthe.S1	0.0149	9.42	TRUE	359.1845-Pro_Pro_Phe_METLIN_19234_IND//359.1845-Phe_Pro_Pro_METLIN_22075_IND//359.1845-Pro_Phe_Pro_METLIN_22393_IND//359.1879-Pro_Ile_Met_METLIN_16435_IND//359.1879-Ile_Met_Pro_METLIN_16621_IND//359.1879-Leu_Pro_Met_METLIN_17068_IND//359.1879-Ile_Pro_Met_METLIN_17320_IND//359.1879-Met_Pro_Leu_METLIN_17543_IND//359.1879-Met_Leu_Pro_METLIN_18677_IND//359.1879-Leu_Met_Pro_METLIN_20631_IND//359.1879-…
M360T301_3	without.S1vsErec.S1	0.2818	1.12	FALSE	359.1845-Pro_Pro_Phe_METLIN_19234_IND//359.1845-Phe_Pro_Pro_METLIN_22075_IND//359.1845-Pro_Phe_Pro_METLIN_22393_IND//359.1879-Pro_Ile_Met_METLIN_16435_IND//359.1879-Ile_Met_Pro_METLIN_16621_IND//359.1879-Leu_Pro_Met_METLIN_17068_IND//359.1879-Ile_Pro_Met_METLIN_17320_IND//359.1879-Met_Pro_Leu_METLIN_17543_IND//359.1879-Met_Leu_Pro_METLIN_18677_IND//359.1879-Leu_Met_Pro_METLIN_20631_IND//359.1879-…
M360T301_3	without.S1vsSvar.S1	0.6192	1.1236	FALSE	359.1845-Pro_Pro_Phe_METLIN_19234_IND//359.1845-Phe_Pro_Pro_METLIN_22075_IND//359.1845-Pro_Phe_Pro_METLIN_22393_IND//359.1879-Pro_Ile_Met_METLIN_16435_IND//359.1879-Ile_Met_Pro_METLIN_16621_IND//359.1879-Leu_Pro_Met_METLIN_17068_IND//359.1879-Ile_Pro_Met_METLIN_17320_IND//359.1879-Met_Pro_Leu_METLIN_17543_IND//359.1879-Met_Leu_Pro_METLIN_18677_IND//359.1879-Leu_Met_Pro_METLIN_20631_IND//359.1879-…
M360T301_3	without.S1vsRint.S1	0.8472	0.94	FALSE	359.1845-Pro_Pro_Phe_METLIN_19234_IND//359.1845-Phe_Pro_Pro_METLIN_22075_IND//359.1845-Pro_Phe_Pro_METLIN_22393_IND//359.1879-Pro_Ile_Met_METLIN_16435_IND//359.1879-Ile_Met_Pro_METLIN_16621_IND//359.1879-Leu_Pro_Met_METLIN_17068_IND//359.1879-Ile_Pro_Met_METLIN_17320_IND//359.1879-Met_Pro_Leu_METLIN_17543_IND//359.1879-Met_Leu_Pro_METLIN_18677_IND//359.1879-Leu_Met_Pro_METLIN_20631_IND//359.1879-…
M360T301_3	without.S1vsBint.S1	0.0181	11.38	TRUE	359.1845-Pro_Pro_Phe_METLIN_19234_IND//359.1845-Phe_Pro_Pro_METLIN_22075_IND//359.1845-Pro_Phe_Pro_METLIN_22393_IND//359.1879-Pro_Ile_Met_METLIN_16435_IND//359.1879-Ile_Met_Pro_METLIN_16621_IND//359.1879-Leu_Pro_Met_METLIN_17068_IND//359.1879-Ile_Pro_Met_METLIN_17320_IND//359.1879-Met_Pro_Leu_METLIN_17543_IND//359.1879-Met_Leu_Pro_METLIN_18677_IND//359.1879-Leu_Met_Pro_METLIN_20631_IND//359.1879-…
M360T301_3	without.S1vsBxyl.S1	0.0087	88.66	TRUE	359.1845-Pro_Pro_Phe_METLIN_19234_IND//359.1845-Phe_Pro_Pro_METLIN_22075_IND//359.1845-Pro_Phe_Pro_METLIN_22393_IND//359.1879-Pro_Ile_Met_METLIN_16435_IND//359.1879-Ile_Met_Pro_METLIN_16621_IND//359.1879-Leu_Pro_Met_METLIN_17068_IND//359.1879-Ile_Pro_Met_METLIN_17320_IND//359.1879-Met_Pro_Leu_METLIN_17543_IND//359.1879-Met_Leu_Pro_METLIN_18677_IND//359.1879-Leu_Met_Pro_METLIN_20631_IND//359.1879-…
M360T301_3	without.S1vsBthe.S1	0.0149	27.83	TRUE	359.1845-Pro_Pro_Phe_METLIN_19234_IND//359.1845-Phe_Pro_Pro_METLIN_22075_IND//359.1845-Pro_Phe_Pro_METLIN_22393_IND//359.1879-Pro_Ile_Met_METLIN_16435_IND//359.1879-Ile_Met_Pro_METLIN_16621_IND//359.1879-Leu_Pro_Met_METLIN_17068_IND//359.1879-Ile_Pro_Met_METLIN_17320_IND//359.1879-Met_Pro_Leu_METLIN_17543_IND//359.1879-Met_Leu_Pro_METLIN_18677_IND//359.1879-Leu_Met_Pro_METLIN_20631_IND//359.1879-…
M361T281	without.S1vsErec.S1	1	0.97	FALSE	360.191-Arg_Trp_METLIN_23686_IND//360.191-Trp_Arg_METLIN_23737_IND/
M361T281	without.S1vsSvar.S1	0.8883	1.20482	FALSE	360.191-Arg_Trp_METLIN_23686_IND//360.191-Trp_Arg_METLIN_23737_IND/
M361T281	without.S1vsRint.S1	0.6835	0.76	FALSE	360.191-Arg_Trp_METLIN_23686_IND//360.191-Trp_Arg_METLIN_23737_IND/
M361T281	without.S1vsBint.S1	0.0181	3.6	TRUE	360.191-Arg_Trp_METLIN_23686_IND//360.191-Trp_Arg_METLIN_23737_IND/
M361T281	without.S1vsBxyl.S1	0.0087	22.87	TRUE	360.191-Arg_Trp_METLIN_23686_IND//360.191-Trp_Arg_METLIN_23737_IND/
M361T281	without.S1vsBthe.S1	0.0149	5.76	TRUE	360.191-Arg_Trp_METLIN_23686_IND//360.191-Trp_Arg_METLIN_23737_IND/
M361T300_1	without.S1vsErec.S1	0.873	0.85	FALSE	360.191-Arg_Trp_METLIN_23686_IND//360.191-Trp_Arg_METLIN_23737_IND/
M361T300_1	without.S1vsSvar.S1	0.0152	0.334448	TRUE	360.191-Arg_Trp_METLIN_23686_IND//360.191-Trp_Arg_METLIN_23737_IND/
M361T300_1	without.S1vsRint.S1	0.6835	0.89	FALSE	360.191-Arg_Trp_METLIN_23686_IND//360.191-Trp_Arg_METLIN_23737_IND/
M361T300_1	without.S1vsBint.S1	0.0181	2.87	TRUE	360.191-Arg_Trp_METLIN_23686_IND//360.191-Trp_Arg_METLIN_23737_IND/
M361T300_1	without.S1vsBxyl.S1	0.0087	19.67	TRUE	360.191-Arg_Trp_METLIN_23686_IND//360.191-Trp_Arg_METLIN_23737_IND/
M361T300_1	without.S1vsBthe.S1	0.0149	5.96	TRUE	360.191-Arg_Trp_METLIN_23686_IND//360.191-Trp_Arg_METLIN_23737_IND/
M362T197	without.S1vsErec.S1	0.9915	1.08	FALSE	361.1308-Met_Pro_Asp_METLIN_17670_IND//361.1308-Pro_Met_Asp_METLIN_19013_IND//361.1308-Asp_Pro_Met_METLIN_19649_IND//361.1308-Pro_Asp_Met_METLIN_19874_IND//361.1308-Asp_Met_Pro_METLIN_21062_IND//361.1308-Met_Asp_Pro_METLIN_22345_IND//361.1314-Bisacodyl_METLIN_1347_603-50-9/
M362T197	without.S1vsSvar.S1	0.253	0.840336	FALSE	361.1308-Met_Pro_Asp_METLIN_17670_IND//361.1308-Pro_Met_Asp_METLIN_19013_IND//361.1308-Asp_Pro_Met_METLIN_19649_IND//361.1308-Pro_Asp_Met_METLIN_19874_IND//361.1308-Asp_Met_Pro_METLIN_21062_IND//361.1308-Met_Asp_Pro_METLIN_22345_IND//361.1314-Bisacodyl_METLIN_1347_603-50-9/
M362T197	without.S1vsRint.S1	0.8472	0.9	FALSE	361.1308-Met_Pro_Asp_METLIN_17670_IND//361.1308-Pro_Met_Asp_METLIN_19013_IND//361.1308-Asp_Pro_Met_METLIN_19649_IND//361.1308-Pro_Asp_Met_METLIN_19874_IND//361.1308-Asp_Met_Pro_METLIN_21062_IND//361.1308-Met_Asp_Pro_METLIN_22345_IND//361.1314-Bisacodyl_METLIN_1347_603-50-9/
M362T197	without.S1vsBint.S1	0.0181	1.78	TRUE	361.1308-Met_Pro_Asp_METLIN_17670_IND//361.1308-Pro_Met_Asp_METLIN_19013_IND//361.1308-Asp_Pro_Met_METLIN_19649_IND//361.1308-Pro_Asp_Met_METLIN_19874_IND//361.1308-Asp_Met_Pro_METLIN_21062_IND//361.1308-Met_Asp_Pro_METLIN_22345_IND//361.1314-Bisacodyl_METLIN_1347_603-50-9/
M362T197	without.S1vsBxyl.S1	0.0087	6.35	TRUE	361.1308-Met_Pro_Asp_METLIN_17670_IND//361.1308-Pro_Met_Asp_METLIN_19013_IND//361.1308-Asp_Pro_Met_METLIN_19649_IND//361.1308-Pro_Asp_Met_METLIN_19874_IND//361.1308-Asp_Met_Pro_METLIN_21062_IND//361.1308-Met_Asp_Pro_METLIN_22345_IND//361.1314-Bisacodyl_METLIN_1347_603-50-9/
M362T197	without.S1vsBthe.S1	0.0233	1.46	TRUE	361.1308-Met_Pro_Asp_METLIN_17670_IND//361.1308-Pro_Met_Asp_METLIN_19013_IND//361.1308-Asp_Pro_Met_METLIN_19649_IND//361.1308-Pro_Asp_Met_METLIN_19874_IND//361.1308-Asp_Met_Pro_METLIN_21062_IND//361.1308-Met_Asp_Pro_METLIN_22345_IND//361.1314-Bisacodyl_METLIN_1347_603-50-9/
M363T343_2	without.S1vsErec.S1	0.7528	0.89	FALSE	362.1988-Lys_Cys_Ile_METLIN_15732_IND//362.1988-Cys_Lys_Ile_METLIN_16034_IND//362.1988-Cys_Ile_Lys_METLIN_16792_IND//362.1988-Lys_Leu_Cys_METLIN_16978_IND//362.1988-Ile_Lys_Cys_METLIN_18206_IND//362.1988-Leu_Cys_Lys_METLIN_18853_IND//362.1988-Leu_Lys_Cys_METLIN_19292_IND//362.1988-Cys_Leu_Lys_METLIN_20866_IND//362.1988-Cys_Lys_Leu_METLIN_21406_IND//362.1988-Ile_Cys_Lys_METLIN_21408_IND//362.1988-…
M363T343_2	without.S1vsSvar.S1	0.0791	1.20482	FALSE	362.1988-Lys_Cys_Ile_METLIN_15732_IND//362.1988-Cys_Lys_Ile_METLIN_16034_IND//362.1988-Cys_Ile_Lys_METLIN_16792_IND//362.1988-Lys_Leu_Cys_METLIN_16978_IND//362.1988-Ile_Lys_Cys_METLIN_18206_IND//362.1988-Leu_Cys_Lys_METLIN_18853_IND//362.1988-Leu_Lys_Cys_METLIN_19292_IND//362.1988-Cys_Leu_Lys_METLIN_20866_IND//362.1988-Cys_Lys_Leu_METLIN_21406_IND//362.1988-Ile_Cys_Lys_METLIN_21408_IND//362.1988-…
M363T343_2	without.S1vsRint.S1	0.9753	0.96	FALSE	362.1988-Lys_Cys_Ile_METLIN_15732_IND//362.1988-Cys_Lys_Ile_METLIN_16034_IND//362.1988-Cys_Ile_Lys_METLIN_16792_IND//362.1988-Lys_Leu_Cys_METLIN_16978_IND//362.1988-Ile_Lys_Cys_METLIN_18206_IND//362.1988-Leu_Cys_Lys_METLIN_18853_IND//362.1988-Leu_Lys_Cys_METLIN_19292_IND//362.1988-Cys_Leu_Lys_METLIN_20866_IND//362.1988-Cys_Lys_Leu_METLIN_21406_IND//362.1988-Ile_Cys_Lys_METLIN_21408_IND//362.1988-…
M363T343_2	without.S1vsBint.S1	0.0533	1.76	FALSE	362.1988-Lys_Cys_Ile_METLIN_15732_IND//362.1988-Cys_Lys_Ile_METLIN_16034_IND//362.1988-Cys_Ile_Lys_METLIN_16792_IND//362.1988-Lys_Leu_Cys_METLIN_16978_IND//362.1988-Ile_Lys_Cys_METLIN_18206_IND//362.1988-Leu_Cys_Lys_METLIN_18853_IND//362.1988-Leu_Lys_Cys_METLIN_19292_IND//362.1988-Cys_Leu_Lys_METLIN_20866_IND//362.1988-Cys_Lys_Leu_METLIN_21406_IND//362.1988-Ile_Cys_Lys_METLIN_21408_IND//362.1988-…
M363T343_2	without.S1vsBxyl.S1	0.0087	13.4	TRUE	362.1988-Lys_Cys_Ile_METLIN_15732_IND//362.1988-Cys_Lys_Ile_METLIN_16034_IND//362.1988-Cys_Ile_Lys_METLIN_16792_IND//362.1988-Lys_Leu_Cys_METLIN_16978_IND//362.1988-Ile_Lys_Cys_METLIN_18206_IND//362.1988-Leu_Cys_Lys_METLIN_18853_IND//362.1988-Leu_Lys_Cys_METLIN_19292_IND//362.1988-Cys_Leu_Lys_METLIN_20866_IND//362.1988-Cys_Lys_Leu_METLIN_21406_IND//362.1988-Ile_Cys_Lys_METLIN_21408_IND//362.1988-…
[truncated: 151 more rows]

## Sheet: Inulin
name	Group	pvalueS3	FoldS3	StatS3	annotation_khm_complete (Public database / matching only mz , lower level of confiddence than in-house database)
[truncated: 1,062 more rows]

## Sheet: Corn Fiber
name	Group	pvalueS4	FoldS4	StatS4	annotation_khm_complete (Public database / matching only mz , lower level of confiddence than in-house database)
[truncated: 1,020 more rows]
