# Supplementary material for: In-depth characterization of a selection of gut commensal bacteria reveals their functional capacities to metabolize dietary carbohydrates with prebiotic potential
Source: mSystems. 2024 Mar 5;9(4):e01401-23. doi: 10.1128/msystems.01401-23 (PMC11019791; doi:10.1128/msystems.01401-23)
Supplement: File S3 — List of genes modulated in the presence of complex carbohydrates. [file msystems.01401-23-s0004.xlsx]

## Sheet: Legend
	List of genes modulated in presence of complex carbohydrates
	Characteristics were given for each gene , with gene ontology (GO), dbcan and cgc information given when available
	The transcriptomic study was conducted on four commensal bacteria, belonging to two different bacterial phyla
	including Bacteroidetes [B. thetaiotaomicron (BT_GeneCounts) and B. xylanisolvens (BX_GeneCounts)]
	and Firmicutes [R. intestinalis (RI_GeneCounts) and S. variabile (SV_GeneCounts)].
	These bacterial species were cultivated in Glucose (G), Inulin (I), Pectin (P), Corn-Fiber (M)
	Each condition was performed in three replicates : Rep1, Rep2 and Rep3
	Gene count were given for each of the replicates
	The last three columns of each tab correspond to the average of the normalized gene count for each condition

## Sheet: SV_GeneCounts
Gene_ID	seqid	source	type	start	end	strand	phase	ID	Dbxref	gbkey	Name	end_range	locus_tag	partial	inference	product	protein_id	transl_table	start_range	Note	gene	pseudo	Ontology_term	go_process	go_component	go_function	anticodon	dbcan	cgc_id	cgc_type	cgc_name	gene_synonym	SV_G_Rep1	SV_G_Rep2	SV_G_Rep3	SV_I_Rep1	SV_I_Rep2	SV_I_Rep3	SV_P_Rep1	SV_P_Rep2	SV_P_Rep3	norm.SV_G_Rep1	norm.SV_G_Rep2	norm.SV_G_Rep3	norm.SV_I_Rep1	norm.SV_I_Rep2	norm.SV_I_Rep3	norm.SV_P_Rep1	norm.SV_P_Rep2
gene-SUBVAR_RS16850	NZ_GG704778.1	GeneMarkS-2+	CDS	1	437	+	0	cds-WP_007048789.1	Genbank:WP_007048789.1	CDS	WP_007048789.1	437, .	SUBVAR_RS16850	true	COORDINATES: ab initio prediction:GeneMarkS-2+	hypothetical protein	WP_007048789.1	11	., 1														365	622	623	81	63	99	101	96	117	356	558	556	95	106	145	111	121
gene-SUBVAR_RS15305	NZ_GG704778.1	GeneMarkS-2+	CDS	538	987	+	2	cds-WP_007048790.1	Genbank:WP_007048790.1	CDS	WP_007048790.1	987, .	SUBVAR_RS15305	true	COORDINATES: ab initio prediction:GeneMarkS-2+	hypothetical protein	WP_007048790.1	11	., 538														572	834	861	175	94	168	208	194	203	558	748	769	206	158	246	229	245
gene-SUBVAR_RS15280	NZ_GG704776.1	Protein Homology	CDS	470	781	-	0	cds-WP_084759194.1	Genbank:WP_084759194.1	CDS	WP_084759194.1		SUBVAR_RS15280		COORDINATES: similar to AA sequence:RefSeq:WP_020074428.1	helix-turn-helix transcriptional regulator	WP_084759194.1	11															74	85	53	22	16	41	31	14	27	72	76	47	26	27	60	34	18
gene-SUBVAR_RS15285	NZ_GG704776.1	Protein Homology	CDS	883	1482	+	0	cds-WP_007048787.1	Genbank:WP_007048787.1	CDS	WP_007048787.1		SUBVAR_RS15285	true	COORDINATES: similar to AA sequence:RefSeq:WP_007046200.1	hypothetical protein	WP_007048787.1	11	., 883														1930	1227	1115	406	318	314	479	520	586	1882	1100	996	477	535	460	528	657
gene-SUBVAR_RS15290	NZ_GG704776.1	Protein Homology	CDS	1479	1748	+	0	cds-WP_040919016.1	Genbank:WP_040919016.1	CDS	WP_040919016.1		SUBVAR_RS15290		COORDINATES: similar to AA sequence:RefSeq:WP_009297016.1	helix-turn-helix transcriptional regulator	WP_040919016.1	11															373	206	221	56	50	71	78	90	121	364	185	197	66	84	104	86	114
gene-SUBVAR_RS15185	NZ_GG704774.1	Protein Homology	CDS	1	345	+	0	cds-WP_007048766.1	Genbank:WP_007048766.1	CDS	WP_007048766.1		SUBVAR_RS15185	true	COORDINATES: protein motif:HMM:NF013980.2	M48 family metallopeptidase	WP_007048766.1	11	., 1														717	1032	1028	287	183	230	315	260	381	699	925	918	337	308	337	347	329
gene-SUBVAR_RS15190	NZ_GG704774.1	Protein Homology	CDS	374	1807	+	0	cds-WP_050764764.1	Genbank:WP_050764764.1	CDS	WP_050764764.1		SUBVAR_RS15190		COORDINATES: similar to AA sequence:RefSeq:WP_005921908.1	polysaccharide biosynthesis C-terminal domain-containing protein	WP_050764764.1	11															2978	3758	3833	1771	1247	1286	2081	1893	2106	2905	3369	3423	2082	2099	1883	2294	2392
gene-SUBVAR_RS15195	NZ_GG704774.1	Protein Homology	CDS	1812	2555	+	0	cds-WP_007048768.1	Genbank:WP_007048768.1	CDS	WP_007048768.1		SUBVAR_RS15195		COORDINATES: similar to AA sequence:RefSeq:WP_016296865.1	nitroreductase family protein	WP_007048768.1	11															1350	2003	2059	1219	873	998	1584	1410	1721	1317	1796	1839	1433	1469	1461	1746	1782
gene-SUBVAR_RS15200	NZ_GG704774.1	Protein Homology	CDS	2898	4772	-	0	cds-WP_040918989.1	Genbank:WP_040918989.1	CDS	WP_040918989.1		SUBVAR_RS15200		COORDINATES: protein motif:HMM:NF013080.2	LTA synthase family protein	WP_040918989.1	11															2938	3746	3959	640	443	450	1464	1161	1313	2866	3358	3536	752	746	659	1614	1467
gene-SUBVAR_RS15205	NZ_GG704774.1	Protein Homology	CDS	5036	5359	+	0	cds-WP_007048772.1	Genbank:WP_007048772.1	CDS	WP_007048772.1	5359, .	SUBVAR_RS15205	true	COORDINATES: protein motif:HMM:NF016187.2	OadG family protein	WP_007048772.1	11					GO:0016020		membrane|0016020||IEA								352	448	534	973	715	861	2150	1690	2035	343	402	477	1144	1203	1260	2370	2135
gene-SUBVAR_RS15210	NZ_GG704774.1	Protein Homology	CDS	5560	6750	+	0	cds-WP_007048773.1	Genbank:WP_007048773.1	CDS	WP_007048773.1		SUBVAR_RS15210		COORDINATES: similar to AA sequence:RefSeq:WP_005923974.1	sodium ion-translocating decarboxylase subunit beta	WP_007048773.1	11															1627	2375	2565	3463	2534	2965	8091	6926	7342	1587	2129	2291	4072	4265	4341	8918	8751
gene-SUBVAR_RS15220	NZ_GG704774.1	Protein Homology	CDS	7135	8235	-	0	cds-WP_007048775.1	Genbank:WP_007048775.1	CDS	WP_007048775.1		SUBVAR_RS15220		COORDINATES: similar to AA sequence:RefSeq:WP_005931401.1	mannonate dehydratase	WP_007048775.1	11															217	151	198	2750	2397	3126	2183	2386	2214	212	135	177	3233	4035	4576	2406	3015
gene-SUBVAR_RS15225	NZ_GG704774.1	Protein Homology	CDS	8499	10112	-	0	cds-WP_007048776.1	Genbank:WP_007048776.1	CDS	WP_007048776.1		SUBVAR_RS15225		COORDINATES: similar to AA sequence:RefSeq:WP_007047740.1	mannitol dehydrogenase family protein	WP_007048776.1	11															198	217	217	2867	2381	3081	1535	1614	1524	193	195	194	3371	4008	4511	1692	2039
gene-SUBVAR_RS15230	NZ_GG704774.1	Protein Homology	CDS	10289	11158	+	0	cds-WP_040918992.1	Genbank:WP_040918992.1	CDS	WP_040918992.1		SUBVAR_RS15230		COORDINATES: similar to AA sequence:RefSeq:WP_009324060.1	AraC family transcriptional regulator	WP_040918992.1	11															511	320	300	416	287	346	476	401	440	498	287	268	489	483	507	525	507
gene-SUBVAR_RS15055	NZ_GG704773.1	Protein Homology	CDS	338	1411	+	0	cds-WP_040918958.1	Genbank:WP_040918958.1	CDS	WP_040918958.1		SUBVAR_RS15055		COORDINATES: protein motif:HMM:NF012798.2	tyrosine-type recombinase/integrase	WP_040918958.1	11					GO:0015074	DNA integration|0015074||IEA									3100	5146	4910	947	537	634	984	676	821	3024	4613	4385	1113	904	928	1085	854
gene-SUBVAR_RS16630	NZ_GG704773.1	GeneMarkS-2+	CDS	1341	2513	+	0	cds-WP_147644578.1	Genbank:WP_147644578.1	CDS	WP_147644578.1		SUBVAR_RS16630		COORDINATES: ab initio prediction:GeneMarkS-2+	hypothetical protein	WP_147644578.1	11															2777	4185	4242	1295	701	753	1356	992	1106	2708	3752	3788	1523	1180	1102	1495	1253
gene-SUBVAR_RS15065	NZ_GG704773.1	GeneMarkS-2+	CDS	2510	2827	+	0	cds-WP_007048737.1	Genbank:WP_007048737.1	CDS	WP_007048737.1		SUBVAR_RS15065		COORDINATES: ab initio prediction:GeneMarkS-2+	hypothetical protein	WP_007048737.1	11															804	1253	1364	461	293	384	539	374	379	784	1123	1218	542	493	562	594	473
gene-SUBVAR_RS15070	NZ_GG704773.1	GeneMarkS-2+	CDS	2920	3321	+	0	cds-WP_007048738.1	Genbank:WP_007048738.1	CDS	WP_007048738.1		SUBVAR_RS15070		COORDINATES: ab initio prediction:GeneMarkS-2+	hypothetical protein	WP_007048738.1	11															870	1402	1375	777	465	669	584	484	524	849	1257	1228	914	783	979	644	612
gene-SUBVAR_RS15805	NZ_GG704773.1	Protein Homology	CDS	3327	4283	+	0	cds-WP_007048739.1	Genbank:WP_007048739.1	CDS	WP_007048739.1		SUBVAR_RS15805		COORDINATES: protein motif:HMM:NF013122.2	3'-5' exonuclease	WP_007048739.1	11															2446	3476	3484	1754	1138	1444	1452	963	1051	2386	3116	3111	2062	1915	2114	1600	1217
gene-SUBVAR_RS15080	NZ_GG704773.1	Protein Homology	CDS	4482	5237	+	0	cds-WP_007048741.1	Genbank:WP_007048741.1	CDS	WP_007048741.1		SUBVAR_RS15080		COORDINATES: protein motif:HMM:NF013793.2	AAA family ATPase	WP_007048741.1	11															1988	2797	2806	1625	1084	1268	1220	1012	967	1939	2507	2506	1911	1825	1856	1345	1279
gene-SUBVAR_RS15085	NZ_GG704773.1	Protein Homology	CDS	5243	6205	+	0	cds-WP_007048742.1	Genbank:WP_007048742.1	CDS	WP_007048742.1		SUBVAR_RS15085		COORDINATES: protein motif:HMM:TIGR00180.1	ParB/RepB/Spo0J family partition protein	WP_007048742.1	11					GO:0000910, GO:0007059, GO:0003677	cytokinesis|0000910||IEA, chromosome segregation|0007059||IEA		DNA binding|0003677||IEA							2861	3796	3665	2177	1321	1668	1548	1149	1416	2790	3403	3273	2560	2224	2442	1706	1452
gene-SUBVAR_RS16635	NZ_GG704773.1	GeneMarkS-2+	CDS	6322	6477	+	0	cds-WP_156793910.1	Genbank:WP_156793910.1	CDS	WP_156793910.1		SUBVAR_RS16635		COORDINATES: ab initio prediction:GeneMarkS-2+	hypothetical protein	WP_156793910.1	11															505	589	585	502	405	408	354	301	341	493	528	522	590	682	597	390	380
gene-SUBVAR_RS15810	NZ_GG704773.1	Protein Homology	CDS	6504	7295	+	0	cds-WP_084759191.1	Genbank:WP_084759191.1	CDS	WP_084759191.1		SUBVAR_RS15810		COORDINATES: protein motif:HMM:NF016119.2	class B sortase	WP_084759191.1	11															2419	3273	3013	3358	2079	2232	2773	2315	2655	2359	2934	2691	3948	3499	3268	3056	2925
gene-SUBVAR_RS15100	NZ_GG704773.1	Protein Homology	CDS	7292	8554	+	0	cds-WP_007048745.1	Genbank:WP_007048745.1	CDS	WP_007048745.1		SUBVAR_RS15100		COORDINATES: protein motif:HMM:NF012415.2	Ig-like domain-containing protein	WP_007048745.1	11															6997	10848	10812	8077	5119	6330	7088	6255	6912	6824	9725	9655	9497	8616	9267	7812	7904
gene-SUBVAR_RS16285	NZ_GG704773.1	Protein Homology	CDS	8635	8961	+	0	cds-WP_084759192.1	Genbank:WP_084759192.1	CDS	WP_084759192.1		SUBVAR_RS16285		COORDINATES: protein motif:HMM:NF015898.2	BlaI/MecI/CopY family transcriptional regulator	WP_084759192.1	11					GO:0045892	negative regulation of transcription, DNA-templated|0045892||IEA									692	1140	1098	1180	775	981	1083	804	881	675	1022	981	1387	1304	1436	1194	1016
gene-SUBVAR_RS15105	NZ_GG704773.1	GeneMarkS-2+	CDS	9182	14458	+	0	cds-WP_007048747.1	Genbank:WP_007048747.1	CDS	WP_007048747.1		SUBVAR_RS15105		COORDINATES: ab initio prediction:GeneMarkS-2+	hypothetical protein	WP_007048747.1	11															11054	14677	14710	16393	10632	10950	14624	10665	11384	10781	13158	13137	19274	17896	16031	16119	13476
gene-SUBVAR_RS15110	NZ_GG704773.1	Protein Homology	CDS	14482	15522	+	0	cds-WP_007048748.1	Genbank:WP_007048748.1	CDS	WP_007048748.1		SUBVAR_RS15110		COORDINATES: protein motif:HMM:NF024554.2	DUF3991 and TOPRIM domain-containing protein	WP_007048748.1	11															1817	2208	2096	3432	2386	2767	2574	2193	2246	1772	1979	1872	4035	4016	4051	2837	2771
gene-SUBVAR_RS15115	NZ_GG704773.1	GeneMarkS-2+	CDS	15565	15840	+	0	cds-WP_007048749.1	Genbank:WP_007048749.1	CDS	WP_007048749.1		SUBVAR_RS15115		COORDINATES: ab initio prediction:GeneMarkS-2+	hypothetical protein	WP_007048749.1	11															564	664	631	1307	943	1096	1028	843	931	550	595	564	1537	1587	1605	1133	1065
gene-SUBVAR_RS15120	NZ_GG704773.1	Protein Homology	CDS	15918	16778	+	0	cds-WP_007048750.1	Genbank:WP_007048750.1	CDS	WP_007048750.1		SUBVAR_RS15120		COORDINATES: protein motif:HMM:NF040308.1	DUF6045 family protein	WP_007048750.1	11															672	1094	1040	1628	1102	1230	1693	1403	1389	655	981	929	1914	1855	1801	1866	1773
gene-SUBVAR_RS15125	NZ_GG704773.1	Protein Homology	CDS	16874	19519	+	0	cds-WP_007048751.1	Genbank:WP_007048751.1	CDS	WP_007048751.1		SUBVAR_RS15125		COORDINATES: protein motif:HMM:NF040179.1	DUF87 domain-containing protein	WP_007048751.1	11															1949	2791	2756	3723	2465	2438	3987	2886	3144	1901	2502	2461	4377	4149	3569	4394	3647
gene-SUBVAR_RS15815	NZ_GG704773.1	Protein Homology	CDS	19519	20832	+	0	cds-WP_007048752.1	Genbank:WP_007048752.1	CDS	WP_007048752.1		SUBVAR_RS15815		COORDINATES: similar to AA sequence:RefSeq:WP_009259255.1	M23 family metallopeptidase	WP_007048752.1	11															672	1088	1072	1347	911	869	1447	1099	1133	655	975	957	1584	1533	1272	1595	1389
gene-SUBVAR_RS15135	NZ_GG704773.1	GeneMarkS-2+	CDS	21156	21566	+	0	cds-WP_040918967.1	Genbank:WP_040918967.1	CDS	WP_040918967.1		SUBVAR_RS15135		COORDINATES: ab initio prediction:GeneMarkS-2+	hypothetical protein	WP_040918967.1	11															283	457	459	661	525	544	737	573	562	276	410	410	777	884	796	812	724
gene-SUBVAR_RS15140	NZ_GG704773.1	Protein Homology	CDS	21677	22990	+	0	cds-WP_007048755.1	Genbank:WP_007048755.1	CDS	WP_007048755.1		SUBVAR_RS15140		COORDINATES: protein motif:HMM:NF037847.2	relaxase MobL	WP_007048755.1	11			mobL												493	738	809	1439	990	1043	1400	1109	1031	481	662	722	1692	1666	1527	1543	1401
gene-SUBVAR_RS15820	NZ_GG704773.1	Protein Homology	CDS	23191	23892	+	0	cds-WP_007048756.1	Genbank:WP_007048756.1	CDS	WP_007048756.1		SUBVAR_RS15820		COORDINATES: protein motif:HMM:NF025561.2	TnpV protein	WP_007048756.1	11															1188	1185	1038	3123	2078	2388	3284	2722	2934	1159	1062	927	3672	3498	3496	3620	3439
gene-SUBVAR_RS15150	NZ_GG704773.1	Protein Homology	CDS	23977	32211	+	0	cds-WP_007048757.1	Genbank:WP_007048757.1	CDS	WP_007048757.1		SUBVAR_RS15150		COORDINATES: protein motif:HMM:NF016724.2	YodL domain-containing protein	WP_007048757.1	11															2929	6196	6241	8171	5278	5669	8152	5901	6144	2857	5555	5573	9607	8884	8299	8985	7456
gene-SUBVAR_RS15155	NZ_GG704773.1	Protein Homology	CDS	32225	34093	+	0	cds-WP_040918970.1	Genbank:WP_040918970.1	CDS	WP_040918970.1		SUBVAR_RS15155		COORDINATES: protein motif:HMM:NF014581.2	type IV secretory system conjugative DNA transfer family protein	WP_040918970.1	11					GO:0016020		membrane|0016020||IEA								405	1029	1032	1558	1059	996	1212	916	986	395	922	922	1832	1783	1458	1336	1157
gene-SUBVAR_RS15160	NZ_GG704773.1	Protein Homology	CDS	34156	35127	+	0	cds-WP_007048759.1	Genbank:WP_007048759.1	CDS	WP_007048759.1		SUBVAR_RS15160		COORDINATES: protein motif:HMM:NF025107.2	helix-turn-helix domain-containing protein	WP_007048759.1	11															91	172	180	187	125	137	202	165	159	89	154	161	220	210	201	223	208
gene-SUBVAR_RS15165	NZ_GG704773.1	GeneMarkS-2+	CDS	35163	36008	+	0	cds-WP_007048760.1	Genbank:WP_007048760.1	CDS	WP_007048760.1		SUBVAR_RS15165		COORDINATES: ab initio prediction:GeneMarkS-2+	hypothetical protein	WP_007048760.1	11															540	752	701	814	527	555	932	780	778	527	674	626	957	887	813	1027	986
gene-SUBVAR_RS15170	NZ_GG704773.1	Protein Homology	CDS	36251	36523	+	0	cds-WP_040918972.1	Genbank:WP_040918972.1	CDS	WP_040918972.1		SUBVAR_RS15170		COORDINATES: similar to AA sequence:RefSeq:WP_005948237.1	type II toxin-antitoxin system RelB/DinJ family antitoxin	WP_040918972.1	11					GO:0006355	regulation of transcription, DNA-templated|0006355||IEA									798	547	492	1353	1057	986	1338	1204	1302	778	490	439	1591	1779	1443	1475	1521
gene-SUBVAR_RS15175	NZ_GG704773.1	Protein Homology	CDS	36510	36782	+	0	cds-WP_007048762.1	Genbank:WP_007048762.1	CDS	WP_007048762.1		SUBVAR_RS15175		COORDINATES: similar to AA sequence:RefSeq:WP_015566804.1	type II toxin-antitoxin system YafQ family toxin	WP_007048762.1	11															1040	686	675	1821	1275	1483	2167	1871	2037	1014	615	603	2141	2146	2171	2388	2364
gene-SUBVAR_RS15180	NZ_GG704773.1	tRNAscan-SE	tRNA	37431	37507	-		rna-SUBVAR_RS15180		tRNA			SUBVAR_RS15180		COORDINATES: profile:tRNAscan-SE:2.0.7	tRNA-Arg											(pos:complement(37471..37473))						210	500	513	28	21	29	48	53	63	205	448	458	33	35	42	53	67
gene-SUBVAR_RS14840	NZ_GG704772.1	Protein Homology	CDS	1828	2463	-	0	cds-WP_007048681.1	Genbank:WP_007048681.1	CDS	WP_007048681.1		SUBVAR_RS14840		COORDINATES: similar to AA sequence:RefSeq:WP_015566900.1	DUF4867 family protein	WP_007048681.1	11															2112	603	591	6063	4607	7870	3686	4387	4145	2060	541	528	7129	7754	11521	4063	5543
gene-SUBVAR_RS14845	NZ_GG704772.1	Protein Homology	CDS	2475	3149	-	0	cds-WP_007048682.1	Genbank:WP_007048682.1	CDS	WP_007048682.1		SUBVAR_RS14845		COORDINATES: similar to AA sequence:RefSeq:WP_008982201.1	membrane protein	WP_007048682.1	11															2043	679	660	4725	3693	5812	2754	3146	3150	1993	609	589	5556	6216	8509	3035	3975
gene-SUBVAR_RS14850	NZ_GG704772.1	Protein Homology	CDS	3146	3382	-	0	cds-WP_007048683.1	Genbank:WP_007048683.1	CDS	WP_007048683.1		SUBVAR_RS14850		COORDINATES: similar to AA sequence:RefSeq:WP_008982202.1	hypothetical protein	WP_007048683.1	11															638	209	200	1361	1064	1704	886	1078	963	622	187	179	1600	1791	2495	977	1362
gene-SUBVAR_RS14855	NZ_GG704772.1	Protein Homology	CDS	3401	4876	-	0	cds-WP_007048684.1	Genbank:WP_007048684.1	CDS	WP_007048684.1		SUBVAR_RS14855		COORDINATES: similar to AA sequence:RefSeq:WP_003023219.1	xylulokinase	WP_007048684.1	11			xylB		GO:0005997, GO:0042732, GO:0004856, GO:0005515	xylulose metabolic process|0005997||IEA, D-xylose metabolic process|0042732||IEA		xylulokinase activity|0004856||IEA, protein binding|0005515||IEA							6252	1872	1927	15815	12463	17117	6094	7267	7749	6098	1678	1721	18595	20978	25059	6717	9182
gene-SUBVAR_RS14860	NZ_GG704772.1	Protein Homology	CDS	4910	6082	-	0	cds-WP_007048685.1	Genbank:WP_007048685.1	CDS	WP_007048685.1		SUBVAR_RS14860		COORDINATES: similar to AA sequence:RefSeq:WP_008982204.1	ABC transporter permease	WP_007048685.1	11															5536	1738	1722	16743	13019	17871	8565	10167	10616	5399	1558	1538	19686	21914	26163	9440	12847
gene-SUBVAR_RS14870	NZ_GG704772.1	Protein Homology	CDS	7515	8170	-	0	cds-WP_040918930.1	Genbank:WP_040918930.1	CDS	WP_040918930.1		SUBVAR_RS14870	true	COORDINATES: similar to AA sequence:RefSeq:WP_006311698.1	ATP-binding cassette domain-containing protein	WP_040918930.1	11	., 7515				GO:0005524			ATP binding|0005524||IEA							967	386	392	3933	3416	4935	2444	3083	3372	943	346	350	4624	5750	7225	2694	3896
gene-SUBVAR_RS14875	NZ_GG704772.1	Protein Homology	CDS	8283	9479	-	0	cds-WP_007048689.1	Genbank:WP_007048689.1	CDS	WP_007048689.1		SUBVAR_RS14875		COORDINATES: similar to AA sequence:RefSeq:WP_005428070.1	sugar-binding protein	WP_007048689.1	11															12279	6286	6456	61371	52850	76402	28378	36417	40891	11976	5635	5765	72158	88957	111851	31278	46015
gene-SUBVAR_RS14880	NZ_GG704772.1	Protein Homology	CDS	9736	10866	-	0	cds-WP_007048691.1	Genbank:WP_007048691.1	CDS	WP_007048691.1		SUBVAR_RS14880		COORDINATES: similar to AA sequence:RefSeq:WP_014116982.1	ROK family transcriptional regulator	WP_007048691.1	11															6119	4467	4320	11930	9608	8493	4665	5440	5716	5968	4005	3858	14027	16172	12434	5142	6874
gene-SUBVAR_RS14885	NZ_GG704772.1	Protein Homology	CDS	11048	12109	-	0	cds-WP_007048692.1	Genbank:WP_007048692.1	CDS	WP_007048692.1		SUBVAR_RS14885		COORDINATES: similar to AA sequence:RefSeq:WP_002588453.1	carbohydrate kinase family protein	WP_007048692.1	11															26	30	26	24	9	21	19	20	24	25	27	23	28	15	31	21	25
gene-SUBVAR_RS14890	NZ_GG704772.1	Protein Homology	CDS	12117	12947	-	0	cds-WP_007048693.1	Genbank:WP_007048693.1	CDS	WP_007048693.1		SUBVAR_RS14890		COORDINATES: similar to AA sequence:RefSeq:WP_002564980.1	class II fructose-bisphosphate aldolase	WP_007048693.1	11															20	16	17	20	7	25	19	14	20	20	14	15	24	12	37	21	18
gene-SUBVAR_RS14895	NZ_GG704772.1	Protein Homology	CDS	12967	14001	-	0	cds-WP_007048694.1	Genbank:WP_007048694.1	CDS	WP_007048694.1		SUBVAR_RS14895		COORDINATES: similar to AA sequence:RefSeq:WP_007048694.1	TIM barrel protein	WP_007048694.1	11															12	19	13	29	19	25	32	32	20	12	17	12	34	32	37	35	40
gene-SUBVAR_RS14900	NZ_GG704772.1	Protein Homology	CDS	14029	15030	-	0	cds-WP_007048695.1	Genbank:WP_007048695.1	CDS	WP_007048695.1		SUBVAR_RS14900		COORDINATES: similar to AA sequence:RefSeq:WP_004623490.1	TIM barrel protein	WP_007048695.1	11															11	12	12	13	16	12	28	26	38	11	11	11	15	27	18	31	33
gene-SUBVAR_RS14910	NZ_GG704772.1	Protein Homology	CDS	16381	17295	+	0	cds-WP_007048697.1	Genbank:WP_007048697.1	CDS	WP_007048697.1		SUBVAR_RS14910		COORDINATES: protein motif:HMM:NF024242.2	AraC family transcriptional regulator	WP_007048697.1	11															916	2958	2805	965	627	708	603	549	581	893	2652	2505	1135	1055	1036	665	694
gene-SUBVAR_RS14915	NZ_GG704772.1	Protein Homology	CDS	17339	19135	-	0	cds-WP_007048698.1	Genbank:WP_007048698.1	CDS	WP_007048698.1		SUBVAR_RS14915		COORDINATES: protein motif:HMM:NF015531.2	S41 family peptidase	WP_007048698.1	11					GO:0006508, GO:0004252	proteolysis|0006508||IEA		serine-type endopeptidase activity|0004252||IEA							214	250	225	1354	929	1125	969	973	959	209	224	201	1592	1564	1647	1068	1229
gene-SUBVAR_RS14920	NZ_GG704772.1	Protein Homology	CDS	19853	20614	-	0	cds-WP_242655026.1	Genbank:WP_242655026.1	CDS	WP_242655026.1		SUBVAR_RS14920		COORDINATES: similar to AA sequence:RefSeq:WP_005938198.1	AraC family transcriptional regulator	WP_242655026.1	11															108	87	61	44	41	37	75	61	86	105	78	54	52	69	54	83	77
gene-SUBVAR_RS14925	NZ_GG704772.1	Protein Homology	CDS	20861	23125	+	0	cds-WP_007048702.1	Genbank:WP_007048702.1	CDS	WP_007048702.1		SUBVAR_RS14925		COORDINATES: similar to AA sequence:RefSeq:WP_015537269.1	glycogen/starch/alpha-glucan family phosphorylase	WP_007048702.1	11			glgP		GO:0005977, GO:0004645	glycogen metabolic process|0005977||IEA		1,4-alpha-oligoglucan phosphorylase activity|0004645||IEA		GT35	CGC1	CAZyme	GT35		453	308	312	884	507	547	1039	1023	788	442	276	279	1039	853	801	1145	1293
gene-SUBVAR_RS14930	NZ_GG704772.1	Protein Homology	CDS	23365	24714	+	0	cds-WP_007048705.1	Genbank:WP_007048705.1	CDS	WP_007048705.1		SUBVAR_RS14930		COORDINATES: similar to AA sequence:RefSeq:WP_013977853.1	ABC transporter substrate-binding protein	WP_007048705.1	11											CGC1	TC	3.A.1.1.45		1831	1544	1559	39036	41479	48891	28094	38608	39255	1786	1384	1392	45897	69817	71575	30965	48783
gene-SUBVAR_RS14935	NZ_GG704772.1	Protein Homology	CDS	24818	25669	+	0	cds-WP_040918945.1	Genbank:WP_040918945.1	CDS	WP_040918945.1		SUBVAR_RS14935		COORDINATES: similar to AA sequence:RefSeq:WP_005938991.1	sugar ABC transporter permease	WP_040918945.1	11											CGC1	TC	3.A.1.1.45		133	145	171	3570	3826	4438	3991	4933	4947	130	130	153	4197	6440	6497	4399	6233
gene-SUBVAR_RS14940	NZ_GG704772.1	Protein Homology	CDS	25669	26517	+	0	cds-WP_007048707.1	Genbank:WP_007048707.1	CDS	WP_007048707.1		SUBVAR_RS14940		COORDINATES: similar to AA sequence:RefSeq:WP_015542390.1	carbohydrate ABC transporter permease	WP_007048707.1	11											CGC1	TC	3.A.1.1.45		208	291	341	3991	4111	5135	3320	4198	3917	203	261	305	4692	6920	7518	3659	5304
gene-SUBVAR_RS14945	NZ_GG704772.1	Protein Homology	CDS	26556	27581	+	0	cds-WP_007048708.1	Genbank:WP_007048708.1	CDS	WP_007048708.1		SUBVAR_RS14945		COORDINATES: similar to AA sequence:RefSeq:WP_016321192.1	LacI family transcriptional regulator	WP_007048708.1	11											CGC1	TF	LacI		461	599	633	5668	5707	7064	3065	3746	3736	450	537	565	6664	9606	10342	3378	4733
gene-SUBVAR_RS14950	NZ_GG704772.1	Protein Homology	CDS	27600	29081	+	0	cds-WP_007048709.1	Genbank:WP_007048709.1	CDS	WP_007048709.1		SUBVAR_RS14950		COORDINATES: similar to AA sequence:RefSeq:WP_005348298.1	4-alpha-glucanotransferase	WP_007048709.1	11			malQ		GO:0005980, GO:0004134	glycogen catabolic process|0005980||IEA		4-alpha-glucanotransferase activity|0004134||IEA		GH77	CGC1	CAZyme	GH77		872	1266	1374	10299	9633	12285	4627	5249	5097	850	1135	1227	12109	16214	17985	5100	6632
gene-SUBVAR_RS16615	NZ_GG704772.1	GeneMarkS-2+	CDS	29197	29451	+	0	cds-WP_007048710.1	Genbank:WP_007048710.1	CDS	WP_007048710.1		SUBVAR_RS16615		COORDINATES: ab initio prediction:GeneMarkS-2+	hypothetical protein	WP_007048710.1	11															20	11	12	74	63	87	31	48	47	20	10	11	87	106	127	34	61
gene-SUBVAR_RS14955	NZ_GG704772.1	Protein Homology	CDS	29789	31474	-	0	cds-WP_007048711.1	Genbank:WP_007048711.1	CDS	WP_007048711.1		SUBVAR_RS14955		COORDINATES: protein motif:HMM:NF015354.2	MobA/MobL family protein	WP_007048711.1	11											CGC1	TC	3.A.7.14.1		135	80	96	90	60	73	229	290	291	132	72	86	106	101	107	252	366
gene-SUBVAR_RS14960	NZ_GG704772.1	Protein Homology	CDS	31579	31785	-	0	cds-WP_007048712.1	Genbank:WP_007048712.1	CDS	WP_007048712.1		SUBVAR_RS14960		COORDINATES: similar to AA sequence:RefSeq:WP_015573774.1	DUF3847 domain-containing protein	WP_007048712.1	11															27	21	22	22	18	25	56	57	64	26	19	20	26	30	37	62	72
gene-SUBVAR_RS14975	NZ_GG704772.1	GeneMarkS-2+	CDS	32463	32711	-	0	cds-WP_040918937.1	Genbank:WP_040918937.1	CDS	WP_040918937.1		SUBVAR_RS14975		COORDINATES: ab initio prediction:GeneMarkS-2+	hypothetical protein	WP_040918937.1	11															21	11	15	5	12	10	15	35	56	20	10	13	6	20	15	17	44
gene-SUBVAR_RS14980	NZ_GG704772.1	Protein Homology	CDS	33070	35397	-	0	cds-WP_050764763.1	Genbank:WP_050764763.1	CDS	WP_050764763.1		SUBVAR_RS14980		COORDINATES: protein motif:HMM:NF024816.2	tetratricopeptide repeat protein	WP_050764763.1	11															1347	1198	1133	1658	962	1093	1741	1289	1546	1314	1074	1012	1949	1619	1600	1919	1629
gene-SUBVAR_RS14985	NZ_GG704772.1	Protein Homology	CDS	36356	37957	+	0	cds-WP_242655027.1	Genbank:WP_242655027.1	CDS	WP_242655027.1		SUBVAR_RS14985		COORDINATES: protein motif:HMM:NF012464.2	recombinase family protein	WP_242655027.1	11															576	763	754	1533	836	934	2359	1671	2141	562	684	673	1802	1407	1367	2600	2111
gene-SUBVAR_RS15005	NZ_GG704772.1	Protein Homology	CDS	40505	41026	-	0	cds-WP_007048723.1	Genbank:WP_007048723.1	CDS	WP_007048723.1		SUBVAR_RS15005		COORDINATES: similar to AA sequence:RefSeq:WP_007048036.1	hypothetical protein	WP_007048723.1	11															2998	1773	1526	3055	2313	3033	1356	1366	1447	2924	1589	1363	3592	3893	4440	1495	1726
gene-SUBVAR_RS15010	NZ_GG704772.1	Protein Homology	CDS	41096	41617	-	0	cds-WP_007048724.1	Genbank:WP_007048724.1	CDS	WP_007048724.1		SUBVAR_RS15010		COORDINATES: similar to AA sequence:RefSeq:WP_007048036.1	hypothetical protein	WP_007048724.1	11															2086	1365	1142	2389	1966	2475	1189	1223	1189	2035	1224	1020	2809	3309	3623	1311	1545
gene-SUBVAR_RS15020	NZ_GG704772.1	Protein Homology	CDS	43028	43675	-	0	cds-WP_007048728.1	Genbank:WP_007048728.1	CDS	WP_007048728.1		SUBVAR_RS15020		COORDINATES: similar to AA sequence:RefSeq:WP_007048108.1	ribulose-phosphate 3-epimerase	WP_007048728.1	11															719	245	222	467	331	523	434	518	483	701	220	198	549	557	766	478	655
gene-SUBVAR_RS15025	NZ_GG704772.1	Protein Homology	CDS	43675	44106	-	0	cds-WP_007048729.1	Genbank:WP_007048729.1	CDS	WP_007048729.1		SUBVAR_RS15025		COORDINATES: similar to AA sequence:RefSeq:WP_005949062.1	ribose 5-phosphate isomerase B	WP_007048729.1	11			rpiB		GO:0009052, GO:0004751	pentose-phosphate shunt, non-oxidative branch|0009052||IEA		ribose-5-phosphate isomerase activity|0004751||IEA							398	160	143	251	203	286	231	340	285	388	143	128	295	342	419	255	430
gene-SUBVAR_RS15030	NZ_GG704772.1	Protein Homology	CDS	44108	45046	-	0	cds-WP_007048730.1	Genbank:WP_007048730.1	CDS	WP_007048730.1		SUBVAR_RS15030		COORDINATES: similar to AA sequence:RefSeq:WP_007045465.1	transketolase family protein	WP_007048730.1	11															439	207	190	337	281	387	300	431	359	428	186	170	396	473	567	331	545
gene-SUBVAR_RS15035	NZ_GG704772.1	Protein Homology	CDS	45043	45894	-	0	cds-WP_007048731.1	Genbank:WP_007048731.1	CDS	WP_007048731.1		SUBVAR_RS15035		COORDINATES: similar to AA sequence:RefSeq:WP_007048106.1	transketolase	WP_007048731.1	11															568	193	203	453	325	569	403	486	485	554	173	181	533	547	833	444	614
gene-SUBVAR_RS15040	NZ_GG704772.1	Protein Homology	CDS	45896	46555	-	0	cds-WP_007048732.1	Genbank:WP_007048732.1	CDS	WP_007048732.1		SUBVAR_RS15040		COORDINATES: similar to AA sequence:RefSeq:WP_012743285.1	fructose-6-phosphate aldolase	WP_007048732.1	11			fsa		GO:0016832			aldehyde-lyase activity|0016832||IEA							265	80	86	888	800	1129	395	363	452	258	72	77	1044	1347	1653	435	459
gene-SUBVAR_RS15045	NZ_GG704772.1	Protein Homology	CDS	46580	47308	-	0	cds-SUBVAR_RS15045		CDS		47308, .	SUBVAR_RS15045	true	COORDINATES: similar to AA sequence:RefSeq:WP_005355020.1	fucose isomerase		11		incomplete; too short partial abutting assembly gap; missing N-terminus		true											343	111	127	1067	879	1310	461	551	517	335	100	113	1255	1480	1918	508	696
gene-SUBVAR_RS15690	NZ_GG704771.1	Protein Homology	CDS	86	1027	-	0	cds-WP_050764747.1	Genbank:WP_050764747.1	CDS	WP_050764747.1		SUBVAR_RS15690		COORDINATES: protein motif:HMM:NF012958.2	alpha/beta fold hydrolase	WP_050764747.1	11															1093	2020	1870	1364	916	1099	1317	1363	1531	1066	1811	1670	1604	1542	1609	1452	1722
gene-SUBVAR_RS13155	NZ_GG704771.1	Protein Homology	CDS	1241	2653	-	0	cds-WP_007048293.1	Genbank:WP_007048293.1	CDS	WP_007048293.1		SUBVAR_RS13155		COORDINATES: protein motif:HMM:NF024116.2	ABC transporter permease	WP_007048293.1	11															25650	68581	67486	34985	25016	26249	33113	31998	33388	25017	61483	60267	41134	42107	38428	36497	40431
gene-SUBVAR_RS13160	NZ_GG704771.1	GeneMarkS-2+	CDS	2640	4121	-	0	cds-WP_007048294.1	Genbank:WP_007048294.1	CDS	WP_007048294.1		SUBVAR_RS13160		COORDINATES: ab initio prediction:GeneMarkS-2+	hypothetical protein	WP_007048294.1	11															28921	65650	65928	29502	19878	19097	29603	27116	28324	28208	58855	58876	34688	33459	27958	32628	34262
gene-SUBVAR_RS13165	NZ_GG704771.1	Protein Homology	CDS	4145	4939	-	0	cds-WP_007048295.1	Genbank:WP_007048295.1	CDS	WP_007048295.1		SUBVAR_RS13165		COORDINATES: similar to AA sequence:RefSeq:WP_006571470.1	ABC transporter ATP-binding protein	WP_007048295.1	11															20363	41956	40542	13522	8424	8249	12770	10408	11933	19861	37613	36205	15899	14179	12076	14075	13151
gene-SUBVAR_RS13170	NZ_GG704771.1	GeneMarkS-2+	CDS	5369	5863	-	0	cds-WP_007048298.1	Genbank:WP_007048298.1	CDS	WP_007048298.1		SUBVAR_RS13170		COORDINATES: ab initio prediction:GeneMarkS-2+	hypothetical protein	WP_007048298.1	11															72	70	66	506	391	618	597	733	870	70	63	59	595	658	905	658	926
gene-SUBVAR_RS13175	NZ_GG704771.1	Protein Homology	CDS	5996	6679	+	0	cds-WP_007048299.1	Genbank:WP_007048299.1	CDS	WP_007048299.1		SUBVAR_RS13175		COORDINATES: similar to AA sequence:RefSeq:WP_006872986.1	tRNA (N6-threonylcarbamoyladenosine(37)-N6)-methyltransferase TrmO	WP_007048299.1	11			tsaA		GO:0006400, GO:0008757, GO:0005737	tRNA modification|0006400||IEA	cytoplasm|0005737||IEA	S-adenosylmethionine-dependent methyltransferase activity|0008757||IEA							149	198	226	195	110	176	280	255	307	145	178	202	229	185	258	309	322
gene-SUBVAR_RS13180	NZ_GG704771.1	Protein Homology	CDS	6983	9732	+	0	cds-WP_084759176.1	Genbank:WP_084759176.1	CDS	WP_084759176.1	9732, .	SUBVAR_RS13180	true	COORDINATES: similar to AA sequence:RefSeq:WP_012742325.1	pyruvate:ferredoxin (flavodoxin) oxidoreductase	WP_084759176.1	11			nifJ		GO:0022900, GO:0005506, GO:0016903, GO:0030976	electron transport chain|0022900||IEA		iron ion binding|0005506||IEA, oxidoreductase activity, acting on the aldehyde or oxo group of donors|0016903||IEA, thiamine pyrophosphate binding|0030976||IEA							68623	66254	70595	72017	57059	57667	73114	61222	65763	66930	59396	63044	84675	96041	84423	80586	77357
gene-SUBVAR_RS13190	NZ_GG704771.1	GeneMarkS-2+	CDS	10087	10863	+	0	cds-WP_007048302.1	Genbank:WP_007048302.1	CDS	WP_007048302.1		SUBVAR_RS13190		COORDINATES: ab initio prediction:GeneMarkS-2+	hypothetical protein	WP_007048302.1	11															2809	3230	3380	3046	2173	2713	4033	4067	4059	2740	2896	3018	3581	3658	3972	4445	5139
gene-SUBVAR_RS13195	NZ_GG704771.1	Protein Homology	CDS	10985	12148	+	0	cds-WP_007048303.1	Genbank:WP_007048303.1	CDS	WP_007048303.1		SUBVAR_RS13195		COORDINATES: protein motif:HMM:NF024968.2	glycosyltransferase	WP_007048303.1	11										GT4					5311	7220	6996	1862	1242	1374	1638	1437	1723	5180	6473	6248	2189	2091	2012	1805	1816
gene-SUBVAR_RS15695	NZ_GG704771.1	GeneMarkS-2+	CDS	12145	13122	+	0	cds-WP_007048304.1	Genbank:WP_007048304.1	CDS	WP_007048304.1		SUBVAR_RS15695		COORDINATES: ab initio prediction:GeneMarkS-2+	hypothetical protein	WP_007048304.1	11															2126	2669	2690	1398	1055	1144	1447	1320	1508	2074	2393	2402	1644	1776	1675	1595	1668
gene-SUBVAR_RS13205	NZ_GG704771.1	Protein Homology	CDS	13119	14240	+	0	cds-WP_007048305.1	Genbank:WP_007048305.1	CDS	WP_007048305.1		SUBVAR_RS13205		COORDINATES: protein motif:HMM:NF012744.2	glycosyltransferase family 4 protein	WP_007048305.1	11															1556	2125	2156	1612	1222	1367	1748	1537	1770	1518	1905	1925	1895	2057	2001	1927	1942
gene-SUBVAR_RS13210	NZ_GG704771.1	GeneMarkS-2+	CDS	14227	15132	+	0	cds-WP_007048306.1	Genbank:WP_007048306.1	CDS	WP_007048306.1		SUBVAR_RS13210		COORDINATES: ab initio prediction:GeneMarkS-2+	hypothetical protein	WP_007048306.1	11															959	1271	1414	1467	1073	1472	1472	1447	1665	935	1139	1263	1725	1806	2155	1622	1828
gene-SUBVAR_RS13215	NZ_GG704771.1	Protein Homology	CDS	15150	16253	+	0	cds-WP_007048307.1	Genbank:WP_007048307.1	CDS	WP_007048307.1		SUBVAR_RS13215		COORDINATES: protein motif:HMM:NF012744.2	glycosyltransferase	WP_007048307.1	11															1293	1700	1864	1611	1188	1580	1739	1595	1858	1261	1524	1665	1894	2000	2313	1917	2015
gene-SUBVAR_RS13220	NZ_GG704771.1	Protein Homology	CDS	16250	17167	+	0	cds-WP_007048308.1	Genbank:WP_007048308.1	CDS	WP_007048308.1		SUBVAR_RS13220		COORDINATES: protein motif:HMM:NF013681.2	alpha-1,2-fucosyltransferase	WP_007048308.1	11										GT11	CGC1	CAZyme	GT11		845	1071	1154	1125	848	1086	1129	1019	1076	824	960	1031	1323	1427	1590	1244	1288
gene-SUBVAR_RS13225	NZ_GG704771.1	Protein Homology	CDS	17190	18051	+	0	cds-WP_007048309.1	Genbank:WP_007048309.1	CDS	WP_007048309.1	18051, .	SUBVAR_RS13225	true	COORDINATES: protein motif:HMM:NF025025.2	glycosyltransferase	WP_007048309.1	11											CGC1	null	null		704	1055	1143	913	621	866	954	900	976	687	946	1021	1073	1045	1268	1051	1137
gene-SUBVAR_RS13230	NZ_GG704771.1	Protein Homology	CDS	18292	19815	+	0	cds-WP_040918657.1	Genbank:WP_040918657.1	CDS	WP_040918657.1		SUBVAR_RS13230		COORDINATES: protein motif:HMM:NF026018.2	oligosaccharide flippase family protein	WP_040918657.1	11											CGC1	TC	2.A.66.1.40		1138	1655	1748	1717	1206	1413	1876	1707	1899	1110	1484	1561	2019	2030	2069	2068	2157
gene-SUBVAR_RS13235	NZ_GG704771.1	Protein Homology	CDS	19812	20672	+	0	cds-WP_007048312.1	Genbank:WP_007048312.1	CDS	WP_007048312.1		SUBVAR_RS13235		COORDINATES: protein motif:HMM:NF015379.2	hypothetical protein	WP_007048312.1	11															452	756	810	1040	802	1049	1328	1187	1334	441	678	723	1223	1350	1536	1464	1500
gene-SUBVAR_RS13240	NZ_GG704771.1	GeneMarkS-2+	CDS	20691	22436	+	0	cds-WP_040918659.1	Genbank:WP_040918659.1	CDS	WP_040918659.1		SUBVAR_RS13240		COORDINATES: ab initio prediction:GeneMarkS-2+	hypothetical protein	WP_040918659.1	11															1361	2250	2436	2272	1589	2309	2984	2877	3178	1327	2017	2175	2671	2675	3380	3289	3635
gene-SUBVAR_RS13245	NZ_GG704771.1	Protein Homology	CDS	22509	23303	+	0	cds-WP_007048314.1	Genbank:WP_007048314.1	CDS	WP_007048314.1		SUBVAR_RS13245		COORDINATES: similar to AA sequence:RefSeq:WP_004052254.1	glycosyltransferase family 2 protein	WP_007048314.1	11															684	1023	1030	1180	788	1062	1469	1459	1538	667	917	920	1387	1326	1555	1619	1844
gene-SUBVAR_RS13250	NZ_GG704771.1	Protein Homology	CDS	23316	24344	+	0	cds-WP_007048315.1	Genbank:WP_007048315.1	CDS	WP_007048315.1		SUBVAR_RS13250		COORDINATES: protein motif:HMM:NF027681.2	NAD-dependent epimerase/dehydratase family protein	WP_007048315.1	11					GO:0003824			catalytic activity|0003824||IEA							1193	1649	1743	1959	1335	1768	2418	2387	2625	1164	1478	1557	2303	2247	2588	2665	3016
gene-SUBVAR_RS13255	NZ_GG704771.1	Protein Homology	CDS	24366	25118	+	0	cds-WP_007048316.1	Genbank:WP_007048316.1	CDS	WP_007048316.1		SUBVAR_RS13255		COORDINATES: similar to AA sequence:RefSeq:WP_009261698.1	NTP transferase domain-containing protein	WP_007048316.1	11															662	988	1104	1155	841	1057	1530	1497	1533	646	886	986	1358	1416	1547	1686	1892
gene-SUBVAR_RS13260	NZ_GG704771.1	Protein Homology	CDS	25115	27040	+	0	cds-WP_007048317.1	Genbank:WP_007048317.1	CDS	WP_007048317.1		SUBVAR_RS13260		COORDINATES: protein motif:HMM:NF015651.2	lysylphosphatidylglycerol synthase domain-containing protein	WP_007048317.1	11															1812	2929	3071	2329	1676	2031	2852	2588	2827	1767	2626	2743	2738	2821	2973	3143	3270
gene-SUBVAR_RS13265	NZ_GG704771.1	Protein Homology	CDS	27072	28706	+	0	cds-WP_007048318.1	Genbank:WP_007048318.1	CDS	WP_007048318.1		SUBVAR_RS13265		COORDINATES: protein motif:HMM:NF039324.1	DUF6020 family protein	WP_007048318.1	11															928	1678	1694	1508	1076	1163	2039	1868	1929	905	1504	1513	1773	1811	1703	2247	2360
gene-SUBVAR_RS13270	NZ_GG704771.1	Protein Homology	CDS	28700	29257	+	0	cds-WP_007048319.1	Genbank:WP_007048319.1	CDS	WP_007048319.1		SUBVAR_RS13270		COORDINATES: protein motif:HMM:NF012905.2	HAD-IA family hydrolase	WP_007048319.1	11															322	497	534	578	387	462	739	767	694	314	446	477	680	651	676	815	969
gene-SUBVAR_RS13275	NZ_GG704771.1	Protein Homology	CDS	29357	30067	+	0	cds-WP_007048320.1	Genbank:WP_007048320.1	CDS	WP_007048320.1		SUBVAR_RS13275		COORDINATES: similar to AA sequence:RefSeq:WP_019679429.1	gamma-glutamyl-gamma-aminobutyrate hydrolase family protein	WP_007048320.1	11															409	415	414	127	84	125	301	285	284	399	372	370	149	141	183	332	360
gene-SUBVAR_RS13280	NZ_GG704771.1	Protein Homology	CDS	30659	31411	-	0	cds-WP_007048322.1	Genbank:WP_007048322.1	CDS	WP_007048322.1		SUBVAR_RS13280		COORDINATES: similar to AA sequence:RefSeq:WP_002570846.1	DNA adenine methylase	WP_007048322.1	11					GO:0032775	DNA methylation on adenine|0032775||IEA									1650	3184	2987	8617	3469	3658	13125	9724	13267	1609	2854	2667	10132	5839	5355	14466	12287
gene-SUBVAR_RS13285	NZ_GG704771.1	Protein Homology	CDS	31455	31766	-	0	cds-WP_007048323.1	Genbank:WP_007048323.1	CDS	WP_007048323.1		SUBVAR_RS13285		COORDINATES: similar to AA sequence:RefSeq:WP_009324289.1	hypothetical protein	WP_007048323.1	11															563	1128	1049	3202	1221	1414	6237	4602	6102	549	1011	937	3765	2055	2070	6874	5815
gene-SUBVAR_RS13290	NZ_GG704771.1	Protein Homology	CDS	31786	32577	-	0	cds-WP_007048324.1	Genbank:WP_007048324.1	CDS	WP_007048324.1		SUBVAR_RS13290		COORDINATES: similar to AA sequence:RefSeq:WP_007046545.1	M23 family metallopeptidase	WP_007048324.1	11															1263	2251	2464	6800	2639	2951	12505	9629	12829	1232	2018	2200	7995	4442	4320	13783	12167
gene-SUBVAR_RS15700	NZ_GG704771.1	GeneMarkS-2+	CDS	32574	33014	-	0	cds-WP_007048325.1	Genbank:WP_007048325.1	CDS	WP_007048325.1		SUBVAR_RS15700		COORDINATES: ab initio prediction:GeneMarkS-2+	hypothetical protein	WP_007048325.1	11															447	908	952	2510	1040	1257	5685	4276	5825	436	814	850	2951	1751	1840	6266	5403
gene-SUBVAR_RS15705	NZ_GG704771.1	GeneMarkS-2+	CDS	33014	33325	-	0	cds-WP_050764749.1	Genbank:WP_050764749.1	CDS	WP_050764749.1		SUBVAR_RS15705		COORDINATES: ab initio prediction:GeneMarkS-2+	hypothetical protein	WP_050764749.1	11															271	431	439	1566	689	735	3104	2343	2917	264	386	392	1841	1160	1076	3421	2960
gene-SUBVAR_RS13300	NZ_GG704771.1	Protein Homology	CDS	33331	33666	-	0	cds-WP_007048327.1	Genbank:WP_007048327.1	CDS	WP_007048327.1		SUBVAR_RS13300		COORDINATES: similar to AA sequence:RefSeq:WP_007047238.1	hypothetical protein	WP_007048327.1	11															444	680	698	2553	1085	1158	4961	3545	4826	433	610	623	3002	1826	1695	5468	4479
gene-SUBVAR_RS13305	NZ_GG704771.1	GeneMarkS-2+	CDS	33793	34164	-	0	cds-WP_007048328.1	Genbank:WP_007048328.1	CDS	WP_007048328.1		SUBVAR_RS13305		COORDINATES: ab initio prediction:GeneMarkS-2+	hypothetical protein	WP_007048328.1	11															418	778	744	2645	1149	1200	4599	3474	4564	408	697	664	3110	1934	1757	5069	4390
gene-SUBVAR_RS13310	NZ_GG704771.1	GeneMarkS-2+	CDS	34166	35149	-	0	cds-WP_007048329.1	Genbank:WP_007048329.1	CDS	WP_007048329.1		SUBVAR_RS13310		COORDINATES: ab initio prediction:GeneMarkS-2+	hypothetical protein	WP_007048329.1	11															755	1538	1578	4906	1975	2094	7450	5576	7305	736	1379	1409	5768	3324	3066	8211	7046
gene-SUBVAR_RS13315	NZ_GG704771.1	Protein Homology	CDS	35146	36240	-	0	cds-WP_007048330.1	Genbank:WP_007048330.1	CDS	WP_007048330.1		SUBVAR_RS13315		COORDINATES: protein motif:HMM:NF025945.2	siphovirus ReqiPepy6 Gp37-like family protein	WP_007048330.1	11															901	1628	1738	5027	2116	2217	7744	5946	7805	879	1459	1552	5911	3562	3246	8535	7513
gene-SUBVAR_RS13320	NZ_GG704771.1	Protein Homology	CDS	36233	37105	-	0	cds-WP_007048331.1	Genbank:WP_007048331.1	CDS	WP_007048331.1		SUBVAR_RS13320		COORDINATES: protein motif:HMM:NF017520.2	phage tail family protein	WP_007048331.1	11															640	1210	1141	3777	1599	1786	6107	4569	6199	624	1085	1019	4441	2691	2615	6731	5773
gene-SUBVAR_RS13325	NZ_GG704771.1	Protein Homology	CDS	37116	40184	-	0	cds-WP_007048332.1	Genbank:WP_007048332.1	CDS	WP_007048332.1		SUBVAR_RS13325		COORDINATES: protein motif:HMM:NF040129.1	tape measure protein	WP_007048332.1	11															2238	4414	4608	13262	5371	5478	16442	11866	14963	2183	3957	4115	15593	9040	8020	18122	14993
gene-SUBVAR_RS15710	NZ_GG704771.1	Protein Homology	CDS	40253	40996	+	0	cds-WP_084759179.1	Genbank:WP_084759179.1	CDS	WP_084759179.1		SUBVAR_RS15710		COORDINATES: protein motif:HMM:NF021378.2	SHOCT domain-containing protein	WP_084759179.1	11															717	775	761	1506	914	1119	1408	1229	1351	699	695	680	1771	1538	1638	1552	1553
gene-SUBVAR_RS15715	NZ_GG704771.1	Protein Homology	CDS	41013	41630	-	0	cds-WP_198005065.1	Genbank:WP_198005065.1	CDS	WP_198005065.1		SUBVAR_RS15715		COORDINATES: protein motif:HMM:NF018553.2	Gp15 family bacteriophage protein	WP_198005065.1	11															661	1257	1361	4812	1952	2074	5556	4238	5555	645	1127	1215	5658	3286	3036	6124	5355
gene-SUBVAR_RS13340	NZ_GG704771.1	GeneMarkS-2+	CDS	41639	42025	-	0	cds-WP_040918667.1	Genbank:WP_040918667.1	CDS	WP_040918667.1		SUBVAR_RS13340		COORDINATES: ab initio prediction:GeneMarkS-2+	hypothetical protein	WP_040918667.1	11															431	928	975	2683	1028	1111	3059	2426	3226	420	832	871	3155	1730	1626	3372	3065
gene-SUBVAR_RS13345	NZ_GG704771.1	Protein Homology	CDS	42124	42618	-	0	cds-WP_007048337.1	Genbank:WP_007048337.1	CDS	WP_007048337.1		SUBVAR_RS13345		COORDINATES: similar to AA sequence:RefSeq:WP_009323999.1	hypothetical protein	WP_007048337.1	11															4254	7323	6857	19947	8646	9559	28286	20519	28852	4149	6565	6124	23453	14553	13994	31177	25927
gene-SUBVAR_RS13350	NZ_GG704771.1	GeneMarkS-2+	CDS	42615	43055	-	0	cds-WP_007048338.1	Genbank:WP_007048338.1	CDS	WP_007048338.1		SUBVAR_RS13350		COORDINATES: ab initio prediction:GeneMarkS-2+	hypothetical protein	WP_007048338.1	11															2867	5503	5126	12746	5330	6012	18824	14118	18690	2796	4933	4578	14986	8971	8801	20748	17839
gene-SUBVAR_RS13355	NZ_GG704771.1	Protein Homology	CDS	43045	43473	-	0	cds-WP_007048339.1	Genbank:WP_007048339.1	CDS	WP_007048339.1		SUBVAR_RS13355		COORDINATES: protein motif:HMM:NF022564.2	minor capsid protein	WP_007048339.1	11															2798	5301	4958	13274	5427	6071	20235	14737	20329	2729	4752	4428	15607	9135	8888	22303	18621
gene-SUBVAR_RS13360	NZ_GG704771.1	GeneMarkS-2+	CDS	43473	43829	-	0	cds-WP_007048340.1	Genbank:WP_007048340.1	CDS	WP_007048340.1		SUBVAR_RS13360		COORDINATES: ab initio prediction:GeneMarkS-2+	hypothetical protein	WP_007048340.1	11															2567	4924	4783	11014	4555	5273	15929	12449	16434	2504	4414	4271	12950	7667	7720	17557	15730
gene-SUBVAR_RS13365	NZ_GG704771.1	GeneMarkS-2+	CDS	43831	44202	-	0	cds-WP_007048341.1	Genbank:WP_007048341.1	CDS	WP_007048341.1		SUBVAR_RS13365		COORDINATES: ab initio prediction:GeneMarkS-2+	hypothetical protein	WP_007048341.1	11															2318	4567	4225	9878	4082	4902	15873	11824	16717	2261	4094	3773	11614	6871	7176	17495	14940
gene-SUBVAR_RS13370	NZ_GG704771.1	Protein Homology	CDS	44214	45116	-	0	cds-WP_007048342.1	Genbank:WP_007048342.1	CDS	WP_007048342.1		SUBVAR_RS13370		COORDINATES: similar to AA sequence:RefSeq:WP_005946564.1	phage capsid protein	WP_007048342.1	11															7324	13752	13005	35636	15248	17377	57688	42573	55763	7143	12329	11614	41900	25665	25440	63584	53793
gene-SUBVAR_RS13375	NZ_GG704771.1	Protein Homology	CDS	45130	45690	-	0	cds-WP_007048343.1	Genbank:WP_007048343.1	CDS	WP_007048343.1		SUBVAR_RS13375		COORDINATES: protein motif:HMM:NF018515.2	phage scaffolding protein	WP_007048343.1	11															4721	8159	7473	23244	9945	10732	34531	25754	33850	4605	7315	6674	27330	16739	15711	38060	32541
gene-SUBVAR_RS13380	NZ_GG704771.1	Protein Homology	CDS	46233	47930	-	0	cds-WP_007048344.1	Genbank:WP_007048344.1	CDS	WP_007048344.1		SUBVAR_RS13380		COORDINATES: protein motif:HMM:NF017919.2	hypothetical protein	WP_007048344.1	11															1457	2867	2924	10534	4506	4571	14337	10249	13427	1421	2570	2611	12386	7584	6692	15802	12950
gene-SUBVAR_RS13385	NZ_GG704771.1	GeneMarkS-2+	CDS	47941	49344	-	0	cds-WP_007048345.1	Genbank:WP_007048345.1	CDS	WP_007048345.1		SUBVAR_RS13385		COORDINATES: ab initio prediction:GeneMarkS-2+	hypothetical protein	WP_007048345.1	11															1440	2637	2668	10038	4176	4218	13270	9715	12861	1404	2364	2383	11802	7029	6175	14626	12275
gene-SUBVAR_RS13390	NZ_GG704771.1	GeneMarkS-2+	CDS	49452	49661	-	0	cds-WP_007048346.1	Genbank:WP_007048346.1	CDS	WP_007048346.1		SUBVAR_RS13390		COORDINATES: ab initio prediction:GeneMarkS-2+	hypothetical protein	WP_007048346.1	11															143	236	280	1192	462	521	1545	1143	1586	139	212	250	1402	778	763	1703	1444
gene-SUBVAR_RS13395	NZ_GG704771.1	Protein Homology	CDS	49661	50914	-	0	cds-WP_007048347.1	Genbank:WP_007048347.1	CDS	WP_007048347.1		SUBVAR_RS13395		COORDINATES: similar to AA sequence:RefSeq:WP_009324011.1	PBSX family phage terminase large subunit	WP_007048347.1	11															951	1833	1835	7358	3001	3081	7808	5661	7898	928	1643	1639	8651	5051	4511	8606	7153
gene-SUBVAR_RS13400	NZ_GG704771.1	GeneMarkS-2+	CDS	50904	51209	-	0	cds-WP_040918671.1	Genbank:WP_040918671.1	CDS	WP_040918671.1		SUBVAR_RS13400		COORDINATES: ab initio prediction:GeneMarkS-2+	hypothetical protein	WP_040918671.1	11															205	409	374	2011	813	805	2018	1301	1870	200	367	334	2364	1368	1179	2224	1644
gene-SUBVAR_RS15720	NZ_GG704771.1	Protein Homology	CDS	51451	52008	-	0	cds-WP_007048349.1	Genbank:WP_007048349.1	CDS	WP_007048349.1		SUBVAR_RS15720		COORDINATES: protein motif:HMM:NF014417.2	putative transcription termination factor NusG	WP_007048349.1	11															399	688	815	2547	960	925	2087	1459	2151	389	617	728	2995	1616	1354	2300	1844
gene-SUBVAR_RS13410	NZ_GG704771.1	Protein Homology	CDS	52005	52577	-	0	cds-WP_040918674.1	Genbank:WP_040918674.1	CDS	WP_040918674.1		SUBVAR_RS13410		COORDINATES: similar to AA sequence:RefSeq:WP_006873938.1	DUF3486 family protein	WP_040918674.1	11															554	926	921	3381	1295	1276	2719	1949	2848	540	830	822	3975	2180	1868	2997	2463
gene-SUBVAR_RS13415	NZ_GG704771.1	GeneMarkS-2+	CDS	52580	52918	-	0	cds-WP_007048351.1	Genbank:WP_007048351.1	CDS	WP_007048351.1		SUBVAR_RS13415		COORDINATES: ab initio prediction:GeneMarkS-2+	hypothetical protein	WP_007048351.1	11															306	594	577	2252	780	848	1694	1069	1504	298	533	515	2648	1313	1241	1867	1351
gene-SUBVAR_RS13420	NZ_GG704771.1	Protein Homology	CDS	52918	53313	-	0	cds-WP_242655020.1	Genbank:WP_242655020.1	CDS	WP_242655020.1		SUBVAR_RS13420		COORDINATES: similar to AA sequence:RefSeq:WP_008982870.1	hypothetical protein	WP_242655020.1	11															376	611	586	2290	881	853	1537	968	1465	367	548	523	2693	1483	1249	1694	1223
gene-SUBVAR_RS13425	NZ_GG704771.1	Protein Homology	CDS	53412	53726	-	0	cds-WP_147644583.1	Genbank:WP_147644583.1	CDS	WP_147644583.1		SUBVAR_RS13425		COORDINATES: similar to AA sequence:RefSeq:WP_009531241.1	DNA-binding protein	WP_147644583.1	11															246	472	481	2261	955	1044	1643	1264	1829	240	423	430	2658	1607	1528	1811	1597
gene-SUBVAR_RS13430	NZ_GG704771.1	Protein Homology	CDS	53732	54202	-	0	cds-WP_007048354.1	Genbank:WP_007048354.1	CDS	WP_007048354.1		SUBVAR_RS13430		COORDINATES: similar to AA sequence:RefSeq:WP_006873934.1	regulatory protein GemA	WP_007048354.1	11															377	807	753	3279	1311	1439	2320	1912	2646	368	723	672	3855	2207	2107	2557	2416
gene-SUBVAR_RS13435	NZ_GG704771.1	Protein Homology	CDS	54306	54803	-	0	cds-WP_007048355.1	Genbank:WP_007048355.1	CDS	WP_007048355.1		SUBVAR_RS13435		COORDINATES: similar to AA sequence:RefSeq:WP_009324020.1	host-nuclease inhibitor Gam family protein	WP_007048355.1	11															426	740	698	3579	1339	1505	2804	2068	3007	415	663	623	4208	2254	2203	3091	2613
gene-SUBVAR_RS13440	NZ_GG704771.1	GeneMarkS-2+	CDS	54804	55025	-	0	cds-WP_007048356.1	Genbank:WP_007048356.1	CDS	WP_007048356.1		SUBVAR_RS13440		COORDINATES: ab initio prediction:GeneMarkS-2+	hypothetical protein	WP_007048356.1	11															138	286	265	1186	529	592	1111	825	1233	135	256	237	1394	890	867	1225	1042
gene-SUBVAR_RS13445	NZ_GG704771.1	GeneMarkS-2+	CDS	55121	55507	-	0	cds-WP_007048357.1	Genbank:WP_007048357.1	CDS	WP_007048357.1		SUBVAR_RS13445		COORDINATES: ab initio prediction:GeneMarkS-2+	hypothetical protein	WP_007048357.1	11															68	119	127	239	113	107	141	120	139	66	107	113	281	190	157	155	152
gene-SUBVAR_RS13450	NZ_GG704771.1	Protein Homology	CDS	55521	56486	-	0	cds-WP_007048358.1	Genbank:WP_007048358.1	CDS	WP_007048358.1		SUBVAR_RS13450		COORDINATES: similar to AA sequence:RefSeq:WP_008982880.1	AAA family ATPase	WP_007048358.1	11															215	451	487	1172	422	458	773	623	823	210	404	435	1378	710	671	852	787
gene-SUBVAR_RS13455	NZ_GG704771.1	Protein Homology	CDS	56470	58317	-	0	cds-WP_050764753.1	Genbank:WP_050764753.1	CDS	WP_050764753.1		SUBVAR_RS13455		COORDINATES: similar to AA sequence:RefSeq:WP_006873927.1	Mu transposase C-terminal domain-containing protein	WP_050764753.1	11															406	1009	1083	2778	1095	1003	1808	1436	2074	396	905	967	3266	1843	1468	1993	1814
gene-SUBVAR_RS13460	NZ_GG704771.1	GeneMarkS-2+	CDS	58536	58787	-	0	cds-WP_007048360.1	Genbank:WP_007048360.1	CDS	WP_007048360.1		SUBVAR_RS13460		COORDINATES: ab initio prediction:GeneMarkS-2+	hypothetical protein	WP_007048360.1	11															270	586	611	1771	684	675	857	623	1022	263	525	546	2082	1151	988	945	787
gene-SUBVAR_RS13465	NZ_GG704771.1	GeneMarkS-2+	CDS	58765	59142	-	0	cds-WP_007048361.1	Genbank:WP_007048361.1	CDS	WP_007048361.1		SUBVAR_RS13465		COORDINATES: ab initio prediction:GeneMarkS-2+	hypothetical protein	WP_007048361.1	11															404	996	952	2664	1090	1134	1621	1259	1762	394	893	850	3132	1835	1660	1787	1591
gene-SUBVAR_RS13470	NZ_GG704771.1	GeneMarkS-2+	CDS	59139	59381	-	0	cds-WP_040918687.1	Genbank:WP_040918687.1	CDS	WP_040918687.1		SUBVAR_RS13470		COORDINATES: ab initio prediction:GeneMarkS-2+	hypothetical protein	WP_040918687.1	11															187	573	526	1495	584	635	1002	725	1309	182	514	470	1758	983	930	1104	916
gene-SUBVAR_RS16230	NZ_GG704771.1	cmsearch	hammerhead_ribozyme	59397	59462	-		rna-SUBVAR_RS16230	RFAM:RF02276	ncRNA			SUBVAR_RS16230		COORDINATES: profile:INFERNAL:1.1.1	hammerhead ribozyme type II																	21	37	23	94	48	34	23	10	38	20	33	21	111	81	50	25	13
gene-SUBVAR_RS13480	NZ_GG704771.1	Protein Homology	CDS	59841	60182	+	0	cds-WP_007048364.1	Genbank:WP_007048364.1	CDS	WP_007048364.1		SUBVAR_RS13480		COORDINATES: similar to AA sequence:RefSeq:WP_006781649.1	helix-turn-helix transcriptional regulator	WP_007048364.1	11															620	892	799	2473	949	1085	1639	1130	1486	605	800	714	2908	1597	1588	1807	1428
gene-SUBVAR_RS13490	NZ_GG704771.1	Protein Homology	CDS	61106	61939	+	0	cds-WP_007048366.1	Genbank:WP_007048366.1	CDS	WP_007048366.1		SUBVAR_RS13490		COORDINATES: similar to AA sequence:RefSeq:WP_005938572.1	MYG1 family protein	WP_007048366.1	11															4035	2355	2351	1428	880	1247	1604	1375	1688	3935	2111	2100	1679	1481	1826	1768	1737
gene-SUBVAR_RS15725	NZ_GG704771.1	Protein Homology	CDS	61936	62835	+	0	cds-WP_007048367.1	Genbank:WP_007048367.1	CDS	WP_007048367.1		SUBVAR_RS15725		COORDINATES: protein motif:HMM:NF024812.2	GNAT family N-acetyltransferase	WP_007048367.1	11															3711	2245	2400	1113	777	1068	1495	1265	1496	3619	2013	2143	1309	1308	1564	1648	1598
gene-SUBVAR_RS13500	NZ_GG704771.1	Protein Homology	CDS	63093	64331	+	0	cds-WP_007048368.1	Genbank:WP_007048368.1	CDS	WP_007048368.1		SUBVAR_RS13500		COORDINATES: similar to AA sequence:RefSeq:WP_015537637.1	argininosuccinate synthase	WP_007048368.1	11					GO:0006526, GO:0004055, GO:0005524	arginine biosynthetic process|0006526||IEA		argininosuccinate synthase activity|0004055||IEA, ATP binding|0005524||IEA							7175	5241	5270	2213	1673	1668	2510	2091	2153	6998	4699	4706	2602	2816	2442	2767	2642
gene-SUBVAR_RS13505	NZ_GG704771.1	Protein Homology	CDS	64422	65804	+	0	cds-WP_040918691.1	Genbank:WP_040918691.1	CDS	WP_040918691.1		SUBVAR_RS13505		COORDINATES: similar to AA sequence:RefSeq:WP_005928872.1	argininosuccinate lyase	WP_040918691.1	11			argH		GO:0042450, GO:0004056	arginine biosynthetic process via ornithine|0042450||IEA		argininosuccinate lyase activity|0004056||IEA							3870	3280	3204	738	535	691	996	965	935	3775	2941	2861	868	901	1012	1098	1219
gene-SUBVAR_RS13510	NZ_GG704771.1	Protein Homology	CDS	65823	66764	+	0	cds-WP_007048370.1	Genbank:WP_007048370.1	CDS	WP_007048370.1		SUBVAR_RS13510		COORDINATES: similar to AA sequence:RefSeq:WP_010075587.1	N-acetyl-gamma-glutamyl-phosphate reductase	WP_007048370.1	11			argC		GO:0006592, GO:0003942	ornithine biosynthetic process|0006592||IEA		N-acetyl-gamma-glutamyl-phosphate reductase activity|0003942||IEA							1428	1351	1313	379	236	313	476	492	463	1393	1211	1173	446	397	458	525	622
gene-SUBVAR_RS13515	NZ_GG704771.1	Protein Homology	CDS	66802	68028	+	0	cds-WP_040918694.1	Genbank:WP_040918694.1	CDS	WP_040918694.1		SUBVAR_RS13515		COORDINATES: similar to AA sequence:RefSeq:WP_013484115.1	bifunctional glutamate N-acetyltransferase/amino-acid acetyltransferase ArgJ	WP_040918694.1	11			argJ		GO:0006526, GO:0004358	arginine biosynthetic process|0006526||IEA		glutamate N-acetyltransferase activity|0004358||IEA							2223	1741	1734	440	334	373	579	513	546	2168	1561	1549	517	562	546	638	648
gene-SUBVAR_RS13520	NZ_GG704771.1	Protein Homology	CDS	68049	68903	+	0	cds-WP_007048372.1	Genbank:WP_007048372.1	CDS	WP_007048372.1		SUBVAR_RS13520		COORDINATES: similar to AA sequence:RefSeq:WP_005938551.1	acetylglutamate kinase	WP_007048372.1	11			argB		GO:0006592, GO:0003991	ornithine biosynthetic process|0006592||IEA		acetylglutamate kinase activity|0003991||IEA							1248	961	975	308	242	257	361	386	366	1217	862	871	362	407	376	398	488
gene-SUBVAR_RS13525	NZ_GG704771.1	Protein Homology	CDS	68919	70097	+	0	cds-WP_007048373.1	Genbank:WP_007048373.1	CDS	WP_007048373.1		SUBVAR_RS13525		COORDINATES: similar to AA sequence:RefSeq:WP_020072711.1	acetylornithine/succinylornithine family transaminase	WP_007048373.1	11					GO:0006525, GO:0008483	arginine metabolic process|0006525||IEA		transaminase activity|0008483||IEA							1855	1693	1716	514	394	426	598	564	590	1809	1518	1532	604	663	624	659	713
gene-SUBVAR_RS13530	NZ_GG704771.1	Protein Homology	CDS	70097	71008	+	0	cds-WP_007048374.1	Genbank:WP_007048374.1	CDS	WP_007048374.1		SUBVAR_RS13530		COORDINATES: similar to AA sequence:RefSeq:WP_015537643.1	ornithine carbamoyltransferase	WP_007048374.1	11			argF		GO:0042450, GO:0004585	arginine biosynthetic process via ornithine|0042450||IEA		ornithine carbamoyltransferase activity|0004585||IEA							1246	1041	1041	387	293	324	615	642	603	1215	933	930	455	493	474	678	811
gene-SUBVAR_RS13535	NZ_GG704771.1	Protein Homology	CDS	71181	72176	+	0	cds-WP_007048376.1	Genbank:WP_007048376.1	CDS	WP_007048376.1		SUBVAR_RS13535		COORDINATES: similar to AA sequence:RefSeq:WP_013280020.1	aldo/keto reductase	WP_007048376.1	11															2031	2267	2410	1412	997	1340	1524	1549	1657	1981	2032	2152	1660	1678	1962	1680	1957
gene-SUBVAR_RS13540	NZ_GG704771.1	Protein Homology	CDS	72247	74136	-	0	cds-WP_007048377.1	Genbank:WP_007048377.1	CDS	WP_007048377.1		SUBVAR_RS13540		COORDINATES: similar to AA sequence:RefSeq:WP_002590818.1	ABC transporter ATP-binding protein/permease	WP_007048377.1	11															579	546	548	216	130	172	198	198	197	565	489	489	254	219	252	218	250
gene-SUBVAR_RS13545	NZ_GG704771.1	Protein Homology	CDS	74151	75890	-	0	cds-WP_040918697.1	Genbank:WP_040918697.1	CDS	WP_040918697.1		SUBVAR_RS13545		COORDINATES: similar to AA sequence:RefSeq:WP_008980023.1	ABC transporter ATP-binding protein/permease	WP_040918697.1	11															459	343	351	99	80	68	118	104	92	448	307	313	116	135	100	130	131
gene-SUBVAR_RS13550	NZ_GG704771.1	Protein Homology	CDS	76065	76952	+	0	cds-WP_007048379.1	Genbank:WP_007048379.1	CDS	WP_007048379.1		SUBVAR_RS13550		COORDINATES: protein motif:HMM:NF015431.2	LysR family transcriptional regulator	WP_007048379.1	11															363	542	559	163	99	105	238	233	231	354	486	499	192	167	154	262	294
gene-SUBVAR_RS13555	NZ_GG704771.1	GeneMarkS-2+	CDS	76996	77649	-	0	cds-WP_007048380.1	Genbank:WP_007048380.1	CDS	WP_007048380.1		SUBVAR_RS13555		COORDINATES: ab initio prediction:GeneMarkS-2+	hypothetical protein	WP_007048380.1	11															4191	3098	3078	1070	677	786	1047	910	1056	4088	2777	2749	1258	1140	1151	1154	1150
gene-SUBVAR_RS16585	NZ_GG704771.1	GeneMarkS-2+	CDS	77750	77920	-	0	cds-WP_007048381.1	Genbank:WP_007048381.1	CDS	WP_007048381.1		SUBVAR_RS16585		COORDINATES: ab initio prediction:GeneMarkS-2+	hypothetical protein	WP_007048381.1	11															2242	1676	1488	736	431	471	550	500	563	2187	1503	1329	865	725	690	606	632
gene-SUBVAR_RS13560	NZ_GG704771.1	GeneMarkS-2+	CDS	77924	78652	-	0	cds-WP_007048382.1	Genbank:WP_007048382.1	CDS	WP_007048382.1		SUBVAR_RS13560		COORDINATES: ab initio prediction:GeneMarkS-2+	hypothetical protein	WP_007048382.1	11															4848	3820	3677	2622	1752	1803	2106	1671	1959	4728	3425	3284	3083	2949	2640	2321	2111
gene-SUBVAR_RS13565	NZ_GG704771.1	GeneMarkS-2+	CDS	78820	80133	+	0	cds-WP_007048384.1	Genbank:WP_007048384.1	CDS	WP_007048384.1		SUBVAR_RS13565		COORDINATES: ab initio prediction:GeneMarkS-2+	hypothetical protein	WP_007048384.1	11															6282	7612	7636	2710	1920	2363	2540	2184	2678	6127	6824	6819	3186	3232	3459	2800	2760
gene-SUBVAR_RS13570	NZ_GG704771.1	Protein Homology	CDS	80390	81994	+	0	cds-WP_007048385.1	Genbank:WP_007048385.1	CDS	WP_007048385.1		SUBVAR_RS13570		COORDINATES: similar to AA sequence:RefSeq:WP_015564563.1	phosphoenolpyruvate carboxykinase (ATP)	WP_007048385.1	11			pckA		GO:0006094, GO:0004612	gluconeogenesis|0006094||IEA		phosphoenolpyruvate carboxykinase (ATP) activity|0004612||IEA							33348	58093	60437	47293	30920	36469	98928	78655	83883	32525	52080	53972	55606	52044	53390	109038	99384
gene-SUBVAR_RS13575	NZ_GG704771.1	Protein Homology	CDS	82170	83690	+	0	cds-WP_040918700.1	Genbank:WP_040918700.1	CDS	WP_040918700.1		SUBVAR_RS13575		COORDINATES: protein motif:HMM:NF025622.2	glucosyltransferase domain-containing protein	WP_040918700.1	11															1241	1693	1605	820	538	612	1075	992	1084	1210	1518	1433	964	906	896	1185	1253
gene-SUBVAR_RS13585	NZ_GG704771.1	Protein Homology	CDS	84579	85885	-	0	cds-WP_007048388.1	Genbank:WP_007048388.1	CDS	WP_007048388.1		SUBVAR_RS13585	true	COORDINATES: protein motif:HMM:NF012789.2	ATP-dependent helicase	WP_007048388.1	11	., 84579														2712	3699	3653	1198	821	983	1243	1138	1293	2645	3316	3262	1409	1382	1439	1370	1438
gene-SUBVAR_RS13595	NZ_GG704771.1	Protein Homology	CDS	86331	86807	-	0	cds-WP_007048390.1	Genbank:WP_007048390.1	CDS	WP_007048390.1		SUBVAR_RS13595	true	COORDINATES: similar to AA sequence:RefSeq:WP_004614837.1	bifunctional GNAT family N-acetyltransferase/class I SAM-dependent methyltransferase	WP_007048390.1	11	., 86331				GO:0008080			N-acetyltransferase activity|0008080||IEA							882	1048	965	522	342	456	486	423	537	860	940	862	614	576	668	536	534
gene-SUBVAR_RS13600	NZ_GG704771.1	Protein Homology	CDS	87035	88486	+	0	cds-WP_007048392.1	Genbank:WP_007048392.1	CDS	WP_007048392.1		SUBVAR_RS13600		COORDINATES: similar to AA sequence:RefSeq:WP_005928410.1	trypsin-like peptidase domain-containing protein	WP_007048392.1	11															982256	878098	892073	165943	121084	156407	60827	77266	88801	958026	787210	796652	195111	203808	228976	67043	97629
gene-SUBVAR_RS13605	NZ_GG704771.1	Protein Homology	CDS	88547	90007	-	0	cds-WP_007048393.1	Genbank:WP_007048393.1	CDS	WP_007048393.1		SUBVAR_RS13605		COORDINATES: protein motif:HMM:NF001126.0	UDP-N-acetylmuramoyl-L-alanyl-D-glutamate--2,6-diaminopimelate ligase	WP_007048393.1	11					GO:0008360, GO:0009058, GO:0051301, GO:0005524, GO:0016874	regulation of cell shape|0008360||IEA, biosynthetic process|0009058||IEA, cell division|0051301||IEA		ATP binding|0005524||IEA, ligase activity|0016874||IEA							6251	9392	10443	4861	3389	3943	4927	4474	4699	6097	8420	9326	5715	5704	5772	5431	5653
gene-SUBVAR_RS13610	NZ_GG704771.1	Protein Homology	CDS	90015	91241	-	0	cds-WP_007048394.1	Genbank:WP_007048394.1	CDS	WP_007048394.1		SUBVAR_RS13610		COORDINATES: similar to AA sequence:RefSeq:WP_009323955.1	hypothetical protein	WP_007048394.1	11															7359	7760	8186	5433	3919	4649	5190	4447	4754	7177	6957	7310	6388	6596	6806	5720	5619
gene-SUBVAR_RS13615	NZ_GG704771.1	Protein Homology	CDS	91466	93313	-	0	cds-WP_007048395.1	Genbank:WP_007048395.1	CDS	WP_007048395.1		SUBVAR_RS13615		COORDINATES: similar to AA sequence:RefSeq:WP_013656078.1	asparagine synthase (glutamine-hydrolyzing)	WP_007048395.1	11			asnB		GO:0006529, GO:0004066	asparagine biosynthetic process|0006529||IEA		asparagine synthase (glutamine-hydrolyzing) activity|0004066||IEA							10877	10501	11441	7065	4981	5301	7788	6440	7369	10609	9414	10217	8307	8384	7761	8584	8137
gene-SUBVAR_RS13620	NZ_GG704771.1	Protein Homology	CDS	93451	94392	-	0	cds-WP_007048396.1	Genbank:WP_007048396.1	CDS	WP_007048396.1		SUBVAR_RS13620		COORDINATES: similar to AA sequence:RefSeq:WP_007885897.1	magnesium transporter CorA family protein	WP_007048396.1	11															3630	5561	5939	5308	3188	4149	3852	3079	3610	3540	4985	5304	6241	5366	6074	4246	3890
gene-SUBVAR_RS13630	NZ_GG704771.1	Protein Homology	CDS	97147	98007	-	0	cds-WP_007048401.1	Genbank:WP_007048401.1	CDS	WP_007048401.1		SUBVAR_RS13630		COORDINATES: similar to AA sequence:RefSeq:WP_009445228.1	undecaprenyl-diphosphate phosphatase	WP_007048401.1	11					GO:0016311, GO:0050380, GO:0016020	dephosphorylation|0016311||IEA	membrane|0016020||IEA	undecaprenyl-diphosphatase activity|0050380||IEA							5207	6368	6910	11088	7802	10183	7140	7075	7784	5079	5709	6171	13037	13132	14908	7870	8940
gene-SUBVAR_RS13635	NZ_GG704771.1	Protein Homology	CDS	98199	98858	+	0	cds-WP_040918702.1	Genbank:WP_040918702.1	CDS	WP_040918702.1		SUBVAR_RS13635		COORDINATES: similar to AA sequence:RefSeq:WP_014119198.1	HAD family hydrolase	WP_040918702.1	11															1485	1161	1113	1144	793	856	1334	1080	1265	1448	1041	994	1345	1335	1253	1470	1365
gene-SUBVAR_RS13640	NZ_GG704771.1	Protein Homology	CDS	98964	100160	+	0	cds-WP_007048403.1	Genbank:WP_007048403.1	CDS	WP_007048403.1		SUBVAR_RS13640		COORDINATES: similar to AA sequence:RefSeq:WP_009251492.1	pyridoxal phosphate-dependent aminotransferase	WP_007048403.1	11					GO:0009058, GO:0003824, GO:0030170	biosynthetic process|0009058||IEA		catalytic activity|0003824||IEA, pyridoxal phosphate binding|0030170||IEA							4630	4206	4000	2590	1727	2037	3037	2531	2770	4516	3771	3572	3045	2907	2982	3347	3198
gene-SUBVAR_RS15730	NZ_GG704771.1	Protein Homology	CDS	100289	101233	+	0	cds-WP_187118486.1	Genbank:WP_187118486.1	CDS	WP_187118486.1		SUBVAR_RS15730		COORDINATES: protein motif:HMM:NF015679.2	L,D-transpeptidase	WP_187118486.1	11															2737	2333	2335	2108	1427	1704	2765	2423	2952	2669	2092	2085	2479	2402	2495	3048	3062
gene-SUBVAR_RS13650	NZ_GG704771.1	GeneMarkS-2+	CDS	101611	103170	-	0	cds-WP_040918704.1	Genbank:WP_040918704.1	CDS	WP_040918704.1		SUBVAR_RS13650		COORDINATES: ab initio prediction:GeneMarkS-2+	hypothetical protein	WP_040918704.1	11															7708	13794	13333	2796	1889	2188	2308	2506	2616	7518	12366	11907	3287	3180	3203	2544	3166
gene-SUBVAR_RS13655	NZ_GG704771.1	Protein Homology	CDS	103233	103472	-	0	cds-WP_007048407.1	Genbank:WP_007048407.1	CDS	WP_007048407.1		SUBVAR_RS13655		COORDINATES: protein motif:HMM:NF012759.2	phosphopantetheine-binding protein	WP_007048407.1	11															11338	18049	17143	11180	8172	8884	8712	9415	10325	11058	16181	15309	13145	13755	13006	9602	11896
gene-SUBVAR_RS13660	NZ_GG704771.1	Protein Homology	CDS	103565	105445	-	0	cds-WP_007048408.1	Genbank:WP_007048408.1	CDS	WP_007048408.1		SUBVAR_RS13660		COORDINATES: similar to AA sequence:RefSeq:WP_009250718.1	ATP-dependent zinc metalloprotease FtsH	WP_007048408.1	11			ftsH		GO:0006508, GO:0051301, GO:0004222, GO:0016887	proteolysis|0006508||IEA, cell division|0051301||IEA		metalloendopeptidase activity|0004222||IEA, ATP hydrolysis activity|0016887||IEA							116728	173419	169191	75557	56208	54993	40793	37944	43628	113849	155469	151093	88838	94609	80508	44962	47944
gene-SUBVAR_RS13670	NZ_GG704771.1	Protein Homology	CDS	105892	106281	+	0	cds-WP_007048410.1	Genbank:WP_007048410.1	CDS	WP_007048410.1		SUBVAR_RS13670		COORDINATES: protein motif:HMM:NF012698.2	winged helix-turn-helix domain-containing protein	WP_007048410.1	11															11597	20026	18687	20558	14829	17140	6815	8342	9569	11311	17953	16688	24171	24960	25093	7511	10541
gene-SUBVAR_RS13675	NZ_GG704771.1	Protein Homology	CDS	106259	107497	-	0	cds-WP_007048411.1	Genbank:WP_007048411.1	CDS	WP_007048411.1		SUBVAR_RS13675		COORDINATES: protein motif:HMM:NF014675.2	family 10 glycosylhydrolase	WP_007048411.1	11															94	203	181	49	30	48	15	31	45	92	182	162	58	50	70	17	39
gene-SUBVAR_RS13680	NZ_GG704771.1	tRNAscan-SE	tRNA	107778	107854	+		rna-SUBVAR_RS13680		tRNA			SUBVAR_RS13680		COORDINATES: profile:tRNAscan-SE:2.0.7	tRNA-Ile											(pos:107812..107814)						341	550	470	213	158	96	128	99	137	333	493	420	250	266	141	141	125
gene-SUBVAR_RS13685	NZ_GG704771.1	Protein Homology	CDS	107903	109090	-	0	cds-WP_007048412.1	Genbank:WP_007048412.1	CDS	WP_007048412.1		SUBVAR_RS13685		COORDINATES: protein motif:HMM:NF012798.2	site-specific integrase	WP_007048412.1	11															105	197	203	44	27	21	20	10	26	102	177	181	52	45	31	22	13
gene-SUBVAR_RS13695	NZ_GG704771.1	Protein Homology	CDS	110053	110598	-	0	cds-WP_040918707.1	Genbank:WP_040918707.1	CDS	WP_040918707.1		SUBVAR_RS13695		COORDINATES: protein motif:HMM:TIGR01167.1	LPXTG cell wall anchor domain-containing protein	WP_040918707.1	11															146	167	166	87	68	43	44	32	43	142	150	148	102	114	63	48	40
gene-SUBVAR_RS16815	NZ_GG704771.1	Protein Homology	CDS	110677	111093	+	0	cds-WP_040918709.1	Genbank:WP_040918709.1	CDS	WP_040918709.1		SUBVAR_RS16815		COORDINATES: protein motif:HMM:NF015649.2	hypothetical protein	WP_040918709.1	11															8	50	56	9	5	5	3	2	6	8	45	50	11	8	7	3	3
gene-SUBVAR_RS13710	NZ_GG704771.1	GeneMarkS-2+	CDS	112147	112596	-	0	cds-WP_007048418.1	Genbank:WP_007048418.1	CDS	WP_007048418.1		SUBVAR_RS13710		COORDINATES: ab initio prediction:GeneMarkS-2+	hypothetical protein	WP_007048418.1	11															2433	2191	2006	3243	2419	2583	2151	1921	2140	2373	1964	1791	3813	4072	3781	2371	2427
gene-SUBVAR_RS13715	NZ_GG704771.1	Protein Homology	CDS	112616	114067	-	0	cds-WP_147644586.1	Genbank:WP_147644586.1	CDS	WP_147644586.1		SUBVAR_RS13715		COORDINATES: protein motif:HMM:NF012422.2	LuxR C-terminal-related transcriptional regulator	WP_147644586.1	11					GO:0006355	regulation of transcription, DNA-templated|0006355||IEA									7080	7226	7065	5505	3816	3376	3344	2658	3124	6905	6478	6309	6473	6423	4942	3686	3359
gene-SUBVAR_RS13720	NZ_GG704771.1	GeneMarkS-2+	CDS	114359	114874	-	0	cds-WP_040918713.1	Genbank:WP_040918713.1	CDS	WP_040918713.1		SUBVAR_RS13720		COORDINATES: ab initio prediction:GeneMarkS-2+	hypothetical protein	WP_040918713.1	11															368	783	737	93	93	104	78	53	70	359	702	658	109	157	152	86	67
gene-SUBVAR_RS16590	NZ_GG704771.1	GeneMarkS-2+	CDS	115275	115514	-	0	cds-WP_147644587.1	Genbank:WP_147644587.1	CDS	WP_147644587.1		SUBVAR_RS16590		COORDINATES: ab initio prediction:GeneMarkS-2+	hypothetical protein	WP_147644587.1	11															23	52	47	10	2	1	13	5	5	22	47	42	12	3	1	14	6
gene-SUBVAR_RS13725	NZ_GG704771.1	GeneMarkS-2+	CDS	115565	115903	+	0	cds-WP_147644588.1	Genbank:WP_147644588.1	CDS	WP_147644588.1		SUBVAR_RS13725		COORDINATES: ab initio prediction:GeneMarkS-2+	hypothetical protein	WP_147644588.1	11															20	24	31	10	5	4	5	1	3	20	22	28	12	8	6	6	1
gene-SUBVAR_RS13730	NZ_GG704771.1	Protein Homology	CDS	116088	116627	+	0	cds-WP_007048424.1	Genbank:WP_007048424.1	CDS	WP_007048424.1		SUBVAR_RS13730		COORDINATES: protein motif:HMM:NF028007.2	FHA domain-containing protein	WP_007048424.1	11															110	140	139	46	48	36	30	35	22	107	126	124	54	81	53	33	44
gene-SUBVAR_RS13735	NZ_GG704771.1	Protein Homology	CDS	116631	117563	+	0	cds-WP_007048425.1	Genbank:WP_007048425.1	CDS	WP_007048425.1		SUBVAR_RS13735		COORDINATES: protein motif:HMM:NF018884.2	SpoIIE family protein phosphatase	WP_007048425.1	11					GO:0016791			phosphatase activity|0016791||IEA							151	162	217	84	79	75	36	38	44	147	145	194	99	133	110	40	48
gene-SUBVAR_RS13740	NZ_GG704771.1	Protein Homology	CDS	117563	118888	+	0	cds-WP_007048426.1	Genbank:WP_007048426.1	CDS	WP_007048426.1		SUBVAR_RS13740		COORDINATES: protein motif:HMM:NF012318.2	trypsin-like peptidase domain-containing protein	WP_007048426.1	11															208	263	241	143	114	104	74	79	95	203	236	215	168	192	152	82	100
gene-SUBVAR_RS13745	NZ_GG704771.1	GeneMarkS-2+	CDS	118895	119221	+	0	cds-WP_007048427.1	Genbank:WP_007048427.1	CDS	WP_007048427.1		SUBVAR_RS13745		COORDINATES: ab initio prediction:GeneMarkS-2+	hypothetical protein	WP_007048427.1	11															40	48	38	15	33	14	18	12	18	39	43	34	18	56	20	20	15
gene-SUBVAR_RS13750	NZ_GG704771.1	GeneMarkS-2+	CDS	119335	119733	+	0	cds-WP_040918716.1	Genbank:WP_040918716.1	CDS	WP_040918716.1		SUBVAR_RS13750		COORDINATES: ab initio prediction:GeneMarkS-2+	hypothetical protein	WP_040918716.1	11															40	57	65	44	28	42	20	26	26	39	51	58	52	47	61	22	33
gene-SUBVAR_RS15735	NZ_GG704771.1	Protein Homology	CDS	119798	122059	+	0	cds-WP_007048429.1	Genbank:WP_007048429.1	CDS	WP_007048429.1		SUBVAR_RS15735		COORDINATES: protein motif:HMM:NF012298.2	serine/threonine protein kinase	WP_007048429.1	11															953	761	686	396	267	290	166	106	159	929	682	613	466	449	425	183	134
gene-SUBVAR_RS13760	NZ_GG704771.1	GeneMarkS-2+	CDS	122149	122592	+	0	cds-WP_007048430.1	Genbank:WP_007048430.1	CDS	WP_007048430.1		SUBVAR_RS13760		COORDINATES: ab initio prediction:GeneMarkS-2+	hypothetical protein	WP_007048430.1	11															149	97	70	44	37	35	19	23	19	145	87	63	52	62	51	21	29
gene-SUBVAR_RS15740	NZ_GG704771.1	Protein Homology	CDS	122801	124963	+	0	cds-WP_007048432.1	Genbank:WP_007048432.1	CDS	WP_007048432.1		SUBVAR_RS15740		COORDINATES: protein motif:HMM:NF019334.2	serine/threonine protein kinase	WP_007048432.1	11															523	423	446	245	195	183	135	113	134	510	379	398	288	328	268	149	143
gene-SUBVAR_RS13770	NZ_GG704771.1	GeneMarkS-2+	CDS	124999	125310	+	0	cds-WP_040918718.1	Genbank:WP_040918718.1	CDS	WP_040918718.1		SUBVAR_RS13770		COORDINATES: ab initio prediction:GeneMarkS-2+	hypothetical protein	WP_040918718.1	11															80	60	66	57	38	46	41	29	48	78	54	59	67	64	67	45	37
gene-SUBVAR_RS13775	NZ_GG704771.1	Protein Homology	CDS	125324	125941	+	0	cds-WP_007048434.1	Genbank:WP_007048434.1	CDS	WP_007048434.1		SUBVAR_RS13775		COORDINATES: protein motif:HMM:NF024183.2	zinc ribbon domain-containing protein	WP_007048434.1	11															198	171	126	170	121	133	96	93	102	193	153	113	200	204	195	106	118
gene-SUBVAR_RS13780	NZ_GG704771.1	GeneMarkS-2+	CDS	126010	127095	+	0	cds-WP_007048435.1	Genbank:WP_007048435.1	CDS	WP_007048435.1		SUBVAR_RS13780		COORDINATES: ab initio prediction:GeneMarkS-2+	hypothetical protein	WP_007048435.1	11															547	447	501	328	242	299	144	153	151	534	401	447	386	407	438	159	193
gene-SUBVAR_RS15745	NZ_GG704771.1	Protein Homology	CDS	127364	129076	-	0	cds-WP_007048436.1	Genbank:WP_007048436.1	CDS	WP_007048436.1		SUBVAR_RS15745		COORDINATES: protein motif:HMM:NF013700.2	M23 family metallopeptidase	WP_007048436.1	11															24	41	34	16	7	9	16	6	8	23	37	30	19	12	13	18	8
gene-SUBVAR_RS13795	NZ_GG704771.1	Protein Homology	CDS	129621	129959	-	0	cds-WP_007048438.1	Genbank:WP_007048438.1	CDS	WP_007048438.1		SUBVAR_RS13795		COORDINATES: similar to AA sequence:RefSeq:WP_016281993.1	helix-turn-helix domain-containing protein	WP_007048438.1	11															75	41	44	79	50	66	134	60	72	73	37	39	93	84	97	148	76
gene-SUBVAR_RS13805	NZ_GG704771.1	Protein Homology	CDS	130563	130955	-	0	cds-WP_007048440.1	Genbank:WP_007048440.1	CDS	WP_007048440.1		SUBVAR_RS13805		COORDINATES: similar to AA sequence:RefSeq:WP_015522539.1	DUF6075 family protein	WP_007048440.1	11															90	76	69	71	40	55	61	51	67	88	68	62	83	67	81	67	64
gene-SUBVAR_RS13810	NZ_GG704771.1	Protein Homology	CDS	130972	131712	-	0	cds-WP_040918723.1	Genbank:WP_040918723.1	CDS	WP_040918723.1		SUBVAR_RS13810		COORDINATES: similar to AA sequence:RefSeq:WP_009258917.1	phosphoadenosine phosphosulfate reductase	WP_040918723.1	11															25	36	43	4	1	2	0	4	2	24	32	38	5	2	3	0	5
gene-SUBVAR_RS13830	NZ_GG704771.1	GeneMarkS-2+	CDS	135044	138028	-	0	cds-WP_007048445.1	Genbank:WP_007048445.1	CDS	WP_007048445.1		SUBVAR_RS13830		COORDINATES: ab initio prediction:GeneMarkS-2+	hypothetical protein	WP_007048445.1	11															20	40	37	5	7	5	4	13	11	20	36	33	6	12	7	4	16
gene-SUBVAR_RS13835	NZ_GG704771.1	Protein Homology	CDS	138182	138493	+	0	cds-WP_007048447.1	Genbank:WP_007048447.1	CDS	WP_007048447.1		SUBVAR_RS13835		COORDINATES: similar to AA sequence:RefSeq:WP_009322994.1	type II toxin-antitoxin system Phd/YefM family antitoxin	WP_007048447.1	11															3645	7298	7127	2443	1622	2386	1410	1414	1647	3555	6543	6365	2872	2730	3493	1554	1787
gene-SUBVAR_RS13840	NZ_GG704771.1	Protein Homology	CDS	138486	138794	+	0	cds-WP_007048448.1	Genbank:WP_007048448.1	CDS	WP_007048448.1		SUBVAR_RS13840		COORDINATES: similar to AA sequence:RefSeq:WP_009322995.1	type II toxin-antitoxin system RelE/ParE family toxin	WP_007048448.1	11															6746	11964	10945	3905	2593	3667	1972	1925	2015	6580	10726	9774	4591	4365	5368	2174	2432
gene-SUBVAR_RS13845	NZ_GG704771.1	Protein Homology	CDS	138890	139612	-	0	cds-WP_007048449.1	Genbank:WP_007048449.1	CDS	WP_007048449.1		SUBVAR_RS13845		COORDINATES: protein motif:HMM:NF012415.2	CAP domain-containing protein	WP_007048449.1	11															62	59	58	66	47	46	75	38	60	60	53	52	78	79	67	83	48
gene-SUBVAR_RS13850	NZ_GG704771.1	GeneMarkS-2+	CDS	139624	139899	-	0	cds-WP_040918724.1	Genbank:WP_040918724.1	CDS	WP_040918724.1		SUBVAR_RS13850		COORDINATES: ab initio prediction:GeneMarkS-2+	hypothetical protein	WP_040918724.1	11															21	17	23	16	16	16	11	17	31	20	15	21	19	27	23	12	21
gene-SUBVAR_RS13855	NZ_GG704771.1	Protein Homology	CDS	139973	145957	-	0	cds-WP_147644589.1	Genbank:WP_147644589.1	CDS	WP_147644589.1		SUBVAR_RS13855		COORDINATES: protein motif:HMM:NF016724.2	DEAD/DEAH box helicase family protein	WP_147644589.1	11															51	57	79	33	19	28	29	24	27	50	51	71	39	32	41	32	30
gene-SUBVAR_RS13860	NZ_GG704771.1	Protein Homology	CDS	146038	146376	-	0	cds-WP_007048452.1	Genbank:WP_007048452.1	CDS	WP_007048452.1		SUBVAR_RS13860		COORDINATES: similar to AA sequence:RefSeq:WP_007047402.1	TnpV protein	WP_007048452.1	11															90	80	87	101	83	97	111	100	109	88	72	78	119	140	142	122	126
gene-SUBVAR_RS13865	NZ_GG704771.1	GeneMarkS-2+	CDS	146729	147136	+	0	cds-WP_007048453.1	Genbank:WP_007048453.1	CDS	WP_007048453.1		SUBVAR_RS13865		COORDINATES: ab initio prediction:GeneMarkS-2+	hypothetical protein	WP_007048453.1	11															27	105	117	12	6	6	16	6	4	26	94	104	14	10	9	18	8
gene-SUBVAR_RS13870	NZ_GG704771.1	Protein Homology	CDS	147187	148080	-	0	cds-WP_007048454.1	Genbank:WP_007048454.1	CDS	WP_007048454.1		SUBVAR_RS13870		COORDINATES: protein motif:HMM:NF025554.2	YodL domain-containing protein	WP_007048454.1	11															74	33	37	34	8	13	23	15	9	72	30	33	40	13	19	25	19
gene-SUBVAR_RS13875	NZ_GG704771.1	Protein Homology	CDS	148114	148965	-	0	cds-WP_007048455.1	Genbank:WP_007048455.1	CDS	WP_007048455.1		SUBVAR_RS13875		COORDINATES: protein motif:HMM:NF024554.2	DUF3991 and TOPRIM domain-containing protein	WP_007048455.1	11															55	27	25	19	11	9	22	5	11	54	24	22	22	19	13	24	6
gene-SUBVAR_RS13880	NZ_GG704771.1	Protein Homology	CDS	149570	152140	-	0	cds-WP_007048458.1	Genbank:WP_007048458.1	CDS	WP_007048458.1		SUBVAR_RS13880		COORDINATES: similar to AA sequence:RefSeq:WP_005929111.1	DNA gyrase subunit A	WP_007048458.1	11			gyrA		GO:0006259, GO:0006265, GO:0003677, GO:0003916, GO:0003918, GO:0005524	DNA metabolic process|0006259||IEA, DNA topological change|0006265||IEA		DNA binding|0003677||IEA, DNA topoisomerase activity|0003916||IEA, DNA topoisomerase type II (double strand cut, ATP-hydrolyzing) activity|0003918||IEA, ATP binding|0005524||IEA							2471	3614	3921	4235	2951	3438	7181	6611	6898	2410	3240	3502	4979	4967	5033	7915	8353
gene-SUBVAR_RS13885	NZ_GG704771.1	Protein Homology	CDS	152534	154522	-	0	cds-WP_007048460.1	Genbank:WP_007048460.1	CDS	WP_007048460.1		SUBVAR_RS13885		COORDINATES: similar to AA sequence:RefSeq:WP_015537091.1	DNA topoisomerase (ATP-hydrolyzing) subunit B	WP_007048460.1	11			gyrB		GO:0006265, GO:0003918, GO:0009330	DNA topological change|0006265||IEA	DNA topoisomerase type II (double strand cut, ATP-hydrolyzing) complex|0009330||IEA	DNA topoisomerase type II (double strand cut, ATP-hydrolyzing) activity|0003918||IEA							1691	2695	2890	3432	2389	2783	4684	4116	4348	1649	2416	2581	4035	4021	4074	5163	5201
gene-SUBVAR_RS13890	NZ_GG704771.1	Protein Homology	CDS	154598	154858	-	0	cds-WP_007048461.1	Genbank:WP_007048461.1	CDS	WP_007048461.1		SUBVAR_RS13890		COORDINATES: similar to AA sequence:RefSeq:WP_015565048.1	DUF370 domain-containing protein	WP_007048461.1	11															204	394	372	379	290	285	615	469	601	199	353	332	446	488	417	678	593
gene-SUBVAR_RS13895	NZ_GG704771.1	Protein Homology	CDS	154970	156073	-	0	cds-WP_007048462.1	Genbank:WP_007048462.1	CDS	WP_007048462.1		SUBVAR_RS13895		COORDINATES: similar to AA sequence:RefSeq:WP_005929121.1	DNA replication/repair protein RecF	WP_007048462.1	11			recF		GO:0006281, GO:0003697, GO:0005524	DNA repair|0006281||IEA		single-stranded DNA binding|0003697||IEA, ATP binding|0005524||IEA							1635	2582	2550	2844	1862	2373	2760	2589	2871	1595	2315	2277	3344	3134	3474	3042	3271
gene-SUBVAR_RS13900	NZ_GG704771.1	Protein Homology	CDS	156073	156288	-	0	cds-WP_007048463.1	Genbank:WP_007048463.1	CDS	WP_007048463.1		SUBVAR_RS13900		COORDINATES: similar to AA sequence:RefSeq:WP_015565050.1	RNA-binding S4 domain-containing protein	WP_007048463.1	11															221	273	257	420	330	395	498	468	514	216	245	230	494	555	578	549	591
gene-SUBVAR_RS13905	NZ_GG704771.1	Protein Homology	CDS	156293	157402	-	0	cds-WP_007048464.1	Genbank:WP_007048464.1	CDS	WP_007048464.1		SUBVAR_RS13905		COORDINATES: similar to AA sequence:RefSeq:WP_005924249.1	DNA polymerase III subunit beta	WP_007048464.1	11			dnaN		GO:0006260, GO:0003887, GO:0009360	DNA replication|0006260||IEA	DNA polymerase III complex|0009360||IEA	DNA-directed DNA polymerase activity|0003887||IEA							1951	2014	1984	2298	1595	1645	2739	2203	2647	1903	1806	1772	2702	2685	2408	3019	2784
gene-SUBVAR_RS13910	NZ_GG704771.1	Protein Homology	CDS	157894	159204	-	0	cds-WP_007048467.1	Genbank:WP_007048467.1	CDS	WP_007048467.1		SUBVAR_RS13910		COORDINATES: similar to AA sequence:RefSeq:WP_009323702.1	chromosomal replication initiator protein DnaA	WP_007048467.1	11			dnaA		GO:0006270, GO:0006275, GO:0003677, GO:0003688, GO:0005524	DNA replication initiation|0006270||IEA, regulation of DNA replication|0006275||IEA		DNA binding|0003677||IEA, DNA replication origin binding|0003688||IEA, ATP binding|0005524||IEA							3602	3518	3351	3119	2239	1689	3287	2390	2773	3513	3154	2993	3667	3769	2473	3623	3020
gene-SUBVAR_RS13915	NZ_GG704771.1	Protein Homology	CDS	159589	159723	+	0	cds-WP_007048468.1	Genbank:WP_007048468.1	CDS	WP_007048468.1		SUBVAR_RS13915		COORDINATES: similar to AA sequence:RefSeq:WP_005924258.1	50S ribosomal protein L34	WP_007048468.1	11			rpmH		GO:0006412, GO:0003735, GO:0000315, GO:0022625	translation|0006412||IEA	organellar large ribosomal subunit|0000315||IEA, cytosolic large ribosomal subunit|0022625||IEA	structural constituent of ribosome|0003735||IEA							8584	14824	13807	5190	3318	4218	6241	4902	6119	8372	13290	12330	6102	5585	6175	6879	6194
gene-SUBVAR_RS13920	NZ_GG704771.1	Protein Homology	CDS	160123	160506	+	0	cds-WP_040918729.1	Genbank:WP_040918729.1	CDS	WP_040918729.1		SUBVAR_RS13920		COORDINATES: similar to AA sequence:RefSeq:WP_015537088.1	ribonuclease P protein component	WP_040918729.1	11			rnpA		GO:0006396, GO:0004526	RNA processing|0006396||IEA		ribonuclease P activity|0004526||IEA							1855	1850	1833	767	516	545	930	687	908	1809	1659	1637	902	869	798	1025	868
gene-SUBVAR_RS13925	NZ_GG704771.1	Protein Homology	CDS	160503	160757	+	0	cds-WP_007048471.1	Genbank:WP_007048471.1	CDS	WP_007048471.1		SUBVAR_RS13925		COORDINATES: similar to AA sequence:RefSeq:WP_005929149.1	membrane protein insertion efficiency factor YidD	WP_007048471.1	11			yidD												2167	2719	2763	774	449	531	795	665	730	2114	2438	2467	910	756	777	876	840
gene-SUBVAR_RS13930	NZ_GG704771.1	Protein Homology	CDS	161072	162091	+	0	cds-WP_007048473.1	Genbank:WP_007048473.1	CDS	WP_007048473.1		SUBVAR_RS13930		COORDINATES: protein motif:HMM:TIGR03592.1	YidC/Oxa1 family membrane protein insertase	WP_007048473.1	11															7965	9304	9284	5089	3344	3475	7266	5813	6262	7769	8341	8291	5983	5629	5087	8009	7345
gene-SUBVAR_RS15760	NZ_GG704771.1	Protein Homology	CDS	163528	164640	+	0	cds-WP_050764755.1	Genbank:WP_050764755.1	CDS	WP_050764755.1		SUBVAR_RS15760		COORDINATES: protein motif:HMM:NF012415.2	Ig-like domain-containing protein	WP_050764755.1	11															2281	1411	1288	921	725	639	866	782	933	2225	1265	1150	1083	1220	935	955	988
gene-SUBVAR_RS13950	NZ_GG704771.1	tRNAscan-SE	tRNA	165572	165643	-		rna-SUBVAR_RS13950		tRNA			SUBVAR_RS13950		COORDINATES: profile:tRNAscan-SE:2.0.7	tRNA-Glu											(pos:complement(165608..165610))						1497	1260	1145	273	175	216	267	316	390	1460	1130	1023	321	295	316	294	399
gene-SUBVAR_RS13955	NZ_GG704771.1	tRNAscan-SE	tRNA	165737	165813	-		rna-SUBVAR_RS13955		tRNA			SUBVAR_RS13955		COORDINATES: profile:tRNAscan-SE:2.0.7	tRNA-Met											(pos:complement(165777..165779))						1203	1477	1200	200	158	235	168	335	445	1173	1324	1072	235	266	344	185	423
gene-SUBVAR_RS13960	NZ_GG704771.1	Protein Homology	CDS	166307	167614	-	0	cds-WP_007048479.1	Genbank:WP_007048479.1	CDS	WP_007048479.1		SUBVAR_RS13960		COORDINATES: similar to AA sequence:RefSeq:WP_014120407.1	serine--tRNA ligase	WP_007048479.1	11			serS		GO:0006434, GO:0004828, GO:0005737	seryl-tRNA aminoacylation|0006434||IEA	cytoplasm|0005737||IEA	serine-tRNA ligase activity|0004828||IEA							10911	14568	15323	8090	5630	7363	9648	8554	8791	10642	13060	13684	9512	9476	10779	10634	10808
gene-SUBVAR_RS13965	NZ_GG704771.1	Protein Homology	CDS	167651	168535	-	0	cds-WP_007048480.1	Genbank:WP_007048480.1	CDS	WP_007048480.1		SUBVAR_RS13965		COORDINATES: similar to AA sequence:RefSeq:WP_005924304.1	ParB/RepB/Spo0J family partition protein	WP_007048480.1	11					GO:0000910, GO:0007059, GO:0003677	cytokinesis|0000910||IEA, chromosome segregation|0007059||IEA		DNA binding|0003677||IEA							5663	8455	8771	3936	2617	3603	3653	3282	3403	5523	7580	7833	4628	4405	5275	4026	4147
gene-SUBVAR_RS13970	NZ_GG704771.1	Protein Homology	CDS	168549	169313	-	0	cds-WP_007048481.1	Genbank:WP_007048481.1	CDS	WP_007048481.1		SUBVAR_RS13970		COORDINATES: similar to AA sequence:RefSeq:WP_009323685.1	AAA family ATPase	WP_007048481.1	11															7807	13025	12971	2470	1525	1791	3263	2507	2789	7614	11677	11584	2904	2567	2622	3596	3168
gene-SUBVAR_RS13975	NZ_GG704771.1	Protein Homology	CDS	169723	170661	-	0	cds-WP_007048482.1	Genbank:WP_007048482.1	CDS	WP_007048482.1		SUBVAR_RS13975		COORDINATES: similar to AA sequence:RefSeq:WP_005924288.1	ParB/RepB/Spo0J family partition protein	WP_007048482.1	11					GO:0000910, GO:0007059, GO:0003677	cytokinesis|0000910||IEA, chromosome segregation|0007059||IEA		DNA binding|0003677||IEA							63	69	65	40	18	25	62	44	57	61	62	58	47	30	37	68	56
gene-SUBVAR_RS13980	NZ_GG704771.1	Protein Homology	CDS	170786	171490	-	0	cds-WP_007048483.1	Genbank:WP_007048483.1	CDS	WP_007048483.1		SUBVAR_RS13980		COORDINATES: similar to AA sequence:RefSeq:WP_015537083.1	16S rRNA (guanine(527)-N(7))-methyltransferase RsmG	WP_007048483.1	11			rsmG		GO:0031167, GO:0046118, GO:0008168, GO:0005575	rRNA methylation|0031167||IEA, 7-methylguanosine biosynthetic process|0046118||IEA	cellular_component|0005575||IEA	methyltransferase activity|0008168||IEA							559	723	684	538	387	425	858	682	727	545	648	611	633	651	622	946	862
gene-SUBVAR_RS13985	NZ_GG704771.1	Protein Homology	CDS	171483	173375	-	0	cds-WP_007048484.1	Genbank:WP_007048484.1	CDS	WP_007048484.1		SUBVAR_RS13985		COORDINATES: similar to AA sequence:RefSeq:WP_006873095.1	tRNA uridine-5-carboxymethylaminomethyl(34) synthesis enzyme MnmG	WP_007048484.1	11			mnmG		GO:0002098, GO:0008033, GO:0050660	tRNA wobble uridine modification|0002098||IEA, tRNA processing|0008033||IEA		flavin adenine dinucleotide binding|0050660||IEA							1254	1264	1250	905	671	855	1350	1214	1319	1223	1133	1116	1064	1129	1252	1488	1534
gene-SUBVAR_RS13990	NZ_GG704771.1	GeneMarkS-2+	CDS	173406	173870	-	0	cds-WP_007048485.1	Genbank:WP_007048485.1	CDS	WP_007048485.1		SUBVAR_RS13990		COORDINATES: ab initio prediction:GeneMarkS-2+	hypothetical protein	WP_007048485.1	11															383	310	307	227	182	252	364	345	381	374	278	274	267	306	369	401	436
gene-SUBVAR_RS14000	NZ_GG704771.1	Protein Homology	CDS	174171	175338	-	0	cds-WP_007048487.1	Genbank:WP_007048487.1	CDS	WP_007048487.1		SUBVAR_RS14000	true	COORDINATES: similar to AA sequence:RefSeq:WP_005936988.1	tRNA uridine-5-carboxymethylaminomethyl(34) synthesis GTPase MnmE	WP_007048487.1	11	., 174171		mnmE		GO:0006400, GO:0003924, GO:0005525	tRNA modification|0006400||IEA		GTPase activity|0003924||IEA, GTP binding|0005525||IEA							1350	1241	1165	740	480	630	863	697	848	1317	1113	1040	870	808	922	951	881
gene-SUBVAR_RS16595	NZ_GG704771.1	Protein Homology	CDS	175618	175750	-	1	cds-WP_147644597.1	Genbank:WP_147644597.1	CDS	WP_147644597.1	175750, .	SUBVAR_RS16595	true	COORDINATES: protein motif:HMM:NF013640.2	type I 3-dehydroquinate dehydratase	WP_147644597.1	11					GO:0003855			3-dehydroquinate dehydratase activity|0003855||IEA							120	112	133	68	36	57	74	61	64	117	100	119	80	61	83	82	77
gene-SUBVAR_RS14005	NZ_GG704771.1	Protein Homology	CDS	175851	176443	-	0	cds-WP_007048489.1	Genbank:WP_007048489.1	CDS	WP_007048489.1		SUBVAR_RS14005	true	COORDINATES: protein motif:HMM:NF013640.2	type I 3-dehydroquinate dehydratase	WP_007048489.1	11	., 175851				GO:0003855			3-dehydroquinate dehydratase activity|0003855||IEA							368	329	328	168	137	216	258	213	282	359	295	293	198	231	316	284	269
gene-SUBVAR_RS14010	NZ_GG704771.1	Protein Homology	CDS	176579	177451	+	0	cds-WP_007048491.1	Genbank:WP_007048491.1	CDS	WP_007048491.1		SUBVAR_RS14010		COORDINATES: protein motif:HMM:NF013862.2	patatin family protein	WP_007048491.1	11															35267	35039	33900	11966	8160	8916	7789	7227	8296	34397	31412	30274	14069	13735	13053	8585	9132
gene-SUBVAR_RS15765	NZ_GG704771.1	Protein Homology	CDS	177503	178486	-	0	cds-WP_007048492.1	Genbank:WP_007048492.1	CDS	WP_007048492.1		SUBVAR_RS15765		COORDINATES: protein motif:HMM:NF023568.2	alpha/beta hydrolase	WP_007048492.1	11															2290	2766	2765	2613	1872	2668	1425	1573	1869	2234	2480	2469	3072	3151	3906	1571	1988
gene-SUBVAR_RS14020	NZ_GG704771.1	tRNAscan-SE	tRNA	178961	179037	+		rna-SUBVAR_RS14020		tRNA			SUBVAR_RS14020		COORDINATES: profile:tRNAscan-SE:2.0.7	tRNA-Arg											(pos:178995..178997)						1053	1185	1175	1256	815	753	1236	894	1248	1027	1062	1049	1477	1372	1102	1362	1130
gene-SUBVAR_RS14025	NZ_GG704771.1	Protein Homology	CDS	179283	179522	-	0	cds-WP_007048494.1	Genbank:WP_007048494.1	CDS	WP_007048494.1		SUBVAR_RS14025		COORDINATES: similar to AA sequence:RefSeq:WP_008980445.1	hypothetical protein	WP_007048494.1	11															59	82	77	201	130	143	267	221	263	58	74	69	236	219	209	294	279
gene-SUBVAR_RS14030	NZ_GG704771.1	Protein Homology	CDS	179911	181449	+	0	cds-WP_007048496.1	Genbank:WP_007048496.1	CDS	WP_007048496.1		SUBVAR_RS14030		COORDINATES: similar to AA sequence:RefSeq:WP_015517149.1	IS21 family transposase	WP_007048496.1	11			istA		GO:0004803			transposase activity|0004803||IEA							402	346	336	76	58	50	108	66	77	392	310	300	89	98	73	119	83
gene-SUBVAR_RS14035	NZ_GG704771.1	Protein Homology	CDS	181452	182192	+	0	cds-WP_040918849.1	Genbank:WP_040918849.1	CDS	WP_040918849.1		SUBVAR_RS14035		COORDINATES: similar to AA sequence:RefSeq:WP_007781413.1	IS21-like element helper ATPase IstB	WP_040918849.1	11			istB		GO:0005524			ATP binding|0005524||IEA							148	168	159	38	30	24	38	19	38	144	151	142	45	50	35	42	24
gene-SUBVAR_RS16245	NZ_GG704771.1	Protein Homology	CDS	182325	182531	-	0	cds-SUBVAR_RS16245		CDS			SUBVAR_RS16245	true	COORDINATES: similar to AA sequence:RefSeq:WP_016289730.1	very short patch repair endonuclease		11	., 182325	incomplete; partial in the middle of a contig; missing C-terminus		true											78	74	84	194	119	111	273	207	243	76	66	75	228	200	163	301	262
gene-SUBVAR_RS14040	NZ_GG704771.1	Protein Homology	CDS	182470	184167	-	0	cds-WP_007048499.1	Genbank:WP_007048499.1	CDS	WP_007048499.1		SUBVAR_RS14040		COORDINATES: similar to AA sequence:RefSeq:WP_008980444.1	DNA cytosine methyltransferase	WP_007048499.1	11															831	649	673	1758	1123	1090	2642	1928	1956	811	582	601	2067	1890	1596	2912	2436
gene-SUBVAR_RS14045	NZ_GG704771.1	Protein Homology	CDS	184188	186302	-	0	cds-WP_007048500.1	Genbank:WP_007048500.1	CDS	WP_007048500.1		SUBVAR_RS14045		COORDINATES: protein motif:HMM:NF022062.2	AIPR family protein	WP_007048500.1	11															956	908	892	2649	1613	1579	3834	2904	3007	932	814	797	3115	2715	2312	4226	3669
gene-SUBVAR_RS14050	NZ_GG704771.1	Protein Homology	CDS	186277	187305	-	0	cds-WP_007048501.1	Genbank:WP_007048501.1	CDS	WP_007048501.1		SUBVAR_RS14050		COORDINATES: protein motif:HMM:NF025748.2	PD-(D/E)XK motif protein	WP_007048501.1	11															475	473	481	1446	866	910	2269	1570	1810	463	424	430	1700	1458	1332	2501	1984
gene-SUBVAR_RS14055	NZ_GG704771.1	Protein Homology	CDS	187295	190120	-	0	cds-WP_050764756.1	Genbank:WP_050764756.1	CDS	WP_050764756.1		SUBVAR_RS14055		COORDINATES: protein motif:HMM:NF022063.2	Z1 domain-containing protein	WP_050764756.1	11															1775	1640	1560	4523	2817	2936	6781	5022	5381	1731	1470	1393	5318	4742	4298	7474	6346
gene-SUBVAR_RS14060	NZ_GG704771.1	Protein Homology	CDS	190110	191657	-	0	cds-WP_084759182.1	Genbank:WP_084759182.1	CDS	WP_084759182.1		SUBVAR_RS14060		COORDINATES: protein motif:HMM:NF024977.2	ATP-binding protein	WP_084759182.1	11															840	893	804	2085	1234	1322	2768	1981	2280	819	801	718	2451	2077	1935	3051	2503
gene-SUBVAR_RS14065	NZ_GG704771.1	Protein Homology	CDS	192190	193473	-	0	cds-WP_187118487.1	Genbank:WP_187118487.1	CDS	WP_187118487.1		SUBVAR_RS14065		COORDINATES: protein motif:HMM:NF033563.0	IS30 family transposase	WP_187118487.1	11					GO:0004803			transposase activity|0004803||IEA							624	811	767	1372	675	812	1897	1428	1796	609	727	685	1613	1136	1189	2091	1804
gene-SUBVAR_RS14070	NZ_GG704771.1	GeneMarkS-2+	CDS	194219	194422	+	0	cds-WP_147644591.1	Genbank:WP_147644591.1	CDS	WP_147644591.1		SUBVAR_RS14070		COORDINATES: ab initio prediction:GeneMarkS-2+	hypothetical protein	WP_147644591.1	11															31	78	59	17	1	9	11	8	6	30	70	53	20	2	13	12	10
gene-SUBVAR_RS14075	NZ_GG704771.1	Protein Homology	CDS	194464	195453	-	0	cds-WP_007048507.1	Genbank:WP_007048507.1	CDS	WP_007048507.1		SUBVAR_RS14075		COORDINATES: protein motif:HMM:NF024242.2	AraC family transcriptional regulator	WP_007048507.1	11															112	189	196	175	110	132	449	278	352	109	169	175	206	185	193	495	351
gene-SUBVAR_RS14080	NZ_GG704771.1	Protein Homology	CDS	195591	197057	+	0	cds-WP_007048508.1	Genbank:WP_007048508.1	CDS	WP_007048508.1		SUBVAR_RS14080		COORDINATES: similar to AA sequence:RefSeq:WP_007714399.1	family 1 glycosylhydrolase	WP_007048508.1	11					GO:0005975	carbohydrate metabolic process|0005975||IEA				GH1	CGC2	CAZyme	GH1		181	270	234	272	143	143	56	37	73	177	242	209	320	241	209	62	47
gene-SUBVAR_RS14085	NZ_GG704771.1	Protein Homology	CDS	197084	198433	+	0	cds-WP_007048509.1	Genbank:WP_007048509.1	CDS	WP_007048509.1		SUBVAR_RS14085		COORDINATES: protein motif:HMM:NF014437.2	PTS transporter subunit EIIC	WP_007048509.1	11					GO:0016020		membrane|0016020||IEA				CGC2	TC	4.A.1.2.11		179	362	358	293	179	176	69	60	64	175	325	320	345	301	258	76	76
gene-SUBVAR_RS14090	NZ_GG704771.1	Protein Homology	CDS	198495	199670	-	0	cds-WP_007048510.1	Genbank:WP_007048510.1	CDS	WP_007048510.1		SUBVAR_RS14090		COORDINATES: similar to AA sequence:RefSeq:WP_009324136.1	site-specific integrase	WP_007048510.1	11															140	349	393	141	110	126	154	147	195	137	313	351	166	185	184	170	186
gene-SUBVAR_RS14095	NZ_GG704771.1	Protein Homology	CDS	199892	201049	-	0	cds-WP_007048511.1	Genbank:WP_007048511.1	CDS	WP_007048511.1		SUBVAR_RS14095		COORDINATES: protein motif:HMM:NF012798.2	site-specific integrase	WP_007048511.1	11															568	582	672	202	152	143	253	221	237	554	522	600	238	256	209	279	279
gene-SUBVAR_RS14100	NZ_GG704771.1	Protein Homology	CDS	201066	202124	-	0	cds-WP_040918744.1	Genbank:WP_040918744.1	CDS	WP_040918744.1		SUBVAR_RS14100		COORDINATES: protein motif:HMM:NF024872.2	AAA family ATPase	WP_040918744.1	11															778	1179	1161	208	140	134	197	203	192	759	1057	1037	245	236	196	217	257
gene-SUBVAR_RS14105	NZ_GG704771.1	Protein Homology	CDS	202720	203625	-	0	cds-WP_007048513.1	Genbank:WP_007048513.1	CDS	WP_007048513.1		SUBVAR_RS14105		COORDINATES: similar to AA sequence:RefSeq:WP_007487792.1	HipA domain-containing protein	WP_007048513.1	11															700	939	885	941	609	757	1222	908	1002	683	842	790	1106	1025	1108	1347	1147
gene-SUBVAR_RS14110	NZ_GG704771.1	Protein Homology	CDS	203629	204087	-	0	cds-WP_007048514.1	Genbank:WP_007048514.1	CDS	WP_007048514.1		SUBVAR_RS14110		COORDINATES: similar to AA sequence:RefSeq:WP_005944742.1	helix-turn-helix domain-containing protein	WP_007048514.1	11															234	348	363	508	333	336	702	479	596	228	312	324	597	561	492	774	605
gene-SUBVAR_RS14115	NZ_GG704771.1	Protein Homology	CDS	204675	205850	-	0	cds-WP_007048515.1	Genbank:WP_007048515.1	CDS	WP_007048515.1		SUBVAR_RS14115		COORDINATES: similar to AA sequence:RefSeq:WP_016287390.1	aspartate aminotransferase family protein	WP_007048515.1	11															156	207	207	199	158	147	284	190	209	152	186	185	234	266	215	313	240
gene-SUBVAR_RS14120	NZ_GG704771.1	Protein Homology	CDS	205852	206121	-	0	cds-WP_007048516.1	Genbank:WP_007048516.1	CDS	WP_007048516.1		SUBVAR_RS14120		COORDINATES: similar to AA sequence:RefSeq:WP_009260542.1	TIGR04076 family protein	WP_007048516.1	11															14	37	36	28	22	22	40	30	36	14	33	32	33	37	32	44	38
gene-SUBVAR_RS14125	NZ_GG704771.1	Protein Homology	CDS	206108	206956	-	0	cds-WP_007048517.1	Genbank:WP_007048517.1	CDS	WP_007048517.1		SUBVAR_RS14125		COORDINATES: similar to AA sequence:RefSeq:WP_015533605.1	pyridoxamine kinase	WP_007048517.1	11					GO:0009443, GO:0008478	pyridoxal 5'-phosphate salvage|0009443||IEA		pyridoxal kinase activity|0008478||IEA							165	185	216	198	107	106	180	177	216	161	166	193	233	180	155	198	224
gene-SUBVAR_RS14130	NZ_GG704771.1	Protein Homology	CDS	206940	207470	-	0	cds-WP_007048518.1	Genbank:WP_007048518.1	CDS	WP_007048518.1		SUBVAR_RS14130		COORDINATES: similar to AA sequence:RefSeq:WP_012742992.1	HD domain-containing protein	WP_007048518.1	11															77	75	95	76	50	64	96	89	93	75	67	85	89	84	94	106	112
gene-SUBVAR_RS14135	NZ_GG704771.1	Protein Homology	CDS	207640	208329	+	0	cds-WP_007048519.1	Genbank:WP_007048519.1	CDS	WP_007048519.1		SUBVAR_RS14135		COORDINATES: similar to AA sequence:RefSeq:WP_020071950.1	Crp/Fnr family transcriptional regulator	WP_007048519.1	11															255	720	634	362	209	295	347	282	301	249	645	566	426	352	432	382	356
gene-SUBVAR_RS14140	NZ_GG704771.1	Protein Homology	CDS	209208	211652	-	0	cds-WP_007048522.1	Genbank:WP_007048522.1	CDS	WP_007048522.1		SUBVAR_RS14140		COORDINATES: similar to AA sequence:RefSeq:WP_004080038.1	glycoside hydrolase family 3 protein	WP_007048522.1	11					GO:0005975	carbohydrate metabolic process|0005975||IEA				GH3	CGC3	CAZyme	GH3		873	691	800	440	304	415	405	335	373	851	619	714	517	512	608	446	423
gene-SUBVAR_RS14145	NZ_GG704771.1	Protein Homology	CDS	211757	212602	-	0	cds-WP_007048523.1	Genbank:WP_007048523.1	CDS	WP_007048523.1		SUBVAR_RS14145		COORDINATES: similar to AA sequence:RefSeq:WP_004059010.1	carbohydrate ABC transporter permease	WP_007048523.1	11											CGC3	TC	3.A.1.1.20		165	149	163	286	238	338	222	209	193	161	134	146	336	401	495	245	264
gene-SUBVAR_RS14150	NZ_GG704771.1	Protein Homology	CDS	212599	213546	-	0	cds-WP_007048524.1	Genbank:WP_007048524.1	CDS	WP_007048524.1		SUBVAR_RS14150		COORDINATES: similar to AA sequence:RefSeq:WP_016283439.1	sugar ABC transporter permease	WP_007048524.1	11											CGC3	TC	3.A.1.1.4		118	129	161	258	194	295	273	191	210	115	116	144	303	327	432	301	241
gene-SUBVAR_RS14155	NZ_GG704771.1	Protein Homology	CDS	213628	215037	-	0	cds-WP_007048525.1	Genbank:WP_007048525.1	CDS	WP_007048525.1		SUBVAR_RS14155		COORDINATES: similar to AA sequence:RefSeq:WP_009262862.1	ABC transporter substrate-binding protein	WP_007048525.1	11											CGC3	null	null		457	414	415	795	685	803	461	437	496	446	371	371	935	1153	1176	508	552
gene-SUBVAR_RS14160	NZ_GG704771.1	Protein Homology	CDS	215312	216058	+	0	cds-WP_007048527.1	Genbank:WP_007048527.1	CDS	WP_007048527.1		SUBVAR_RS14160		COORDINATES: similar to AA sequence:RefSeq:WP_016322962.1	helix-turn-helix transcriptional regulator	WP_007048527.1	11											CGC3	TF	HTH_AraC+HTH_AraC		536	436	471	1602	1308	1411	1027	1210	1346	523	391	421	1884	2202	2066	1132	1529
gene-SUBVAR_RS14165	NZ_GG704771.1	Protein Homology	CDS	216128	218539	-	0	cds-WP_007048528.1	Genbank:WP_007048528.1	CDS	WP_007048528.1		SUBVAR_RS14165		COORDINATES: similar to AA sequence:RefSeq:WP_004080028.1	N,N'-diacetylchitobiose phosphorylase	WP_007048528.1	11										GH94	CGC3	CAZyme	GH94		1782	1399	1393	95	41	70	69	72	71	1738	1254	1244	112	69	102	76	91
gene-SUBVAR_RS14170	NZ_GG704771.1	Protein Homology	CDS	218561	221254	-	0	cds-WP_007048529.1	Genbank:WP_007048529.1	CDS	WP_007048529.1		SUBVAR_RS14170		COORDINATES: similar to AA sequence:RefSeq:WP_016322960.1	cellobiose phosphorylase	WP_007048529.1	11										GH94	CGC3	CAZyme	GH94		3201	2369	2453	115	65	68	65	93	63	3122	2124	2191	135	109	100	72	118
gene-SUBVAR_RS14180	NZ_GG704771.1	Protein Homology	CDS	222082	223419	+	0	cds-WP_007048532.1	Genbank:WP_007048532.1	CDS	WP_007048532.1		SUBVAR_RS14180		COORDINATES: protein motif:HMM:NF015983.2	radical SAM protein	WP_007048532.1	11															250	110	151	183	119	133	281	209	231	244	99	135	215	200	195	310	264
gene-SUBVAR_RS14185	NZ_GG704771.1	Protein Homology	CDS	223422	225857	+	0	cds-WP_007048533.1	Genbank:WP_007048533.1	CDS	WP_007048533.1		SUBVAR_RS14185		COORDINATES: protein motif:HMM:NF012403.2	DEAD/DEAH box helicase	WP_007048533.1	11															596	318	305	290	158	206	428	350	322	581	285	272	341	266	302	472	442
gene-SUBVAR_RS14190	NZ_GG704771.1	Protein Homology	CDS	225874	226458	+	0	cds-WP_007048534.1	Genbank:WP_007048534.1	CDS	WP_007048534.1		SUBVAR_RS14190		COORDINATES: protein motif:HMM:NF017026.2	class I SAM-dependent methyltransferase	WP_007048534.1	11															116	77	56	96	73	65	112	102	94	113	69	50	113	123	95	123	129
gene-SUBVAR_RS14195	NZ_GG704771.1	GeneMarkS-2+	CDS	226844	227239	-	0	cds-WP_007048535.1	Genbank:WP_007048535.1	CDS	WP_007048535.1		SUBVAR_RS14195		COORDINATES: ab initio prediction:GeneMarkS-2+	hypothetical protein	WP_007048535.1	11															1080	1524	1330	1995	1400	1543	3544	2702	2839	1053	1366	1188	2346	2356	2259	3906	3414
gene-SUBVAR_RS14200	NZ_GG704771.1	Protein Homology	CDS	227315	228313	-	0	cds-WP_084759183.1	Genbank:WP_084759183.1	CDS	WP_084759183.1		SUBVAR_RS14200		COORDINATES: protein motif:HMM:NF025053.2	protein phosphatase 2C domain-containing protein	WP_084759183.1	11															2170	3621	3283	3301	2069	2481	4560	3911	3866	2116	3246	2932	3881	3483	3632	5026	4942
gene-SUBVAR_RS14205	NZ_GG704771.1	Protein Homology	CDS	228356	229120	-	0	cds-WP_040918751.1	Genbank:WP_040918751.1	CDS	WP_040918751.1		SUBVAR_RS14205		COORDINATES: protein motif:HMM:NF012321.2	VWA domain-containing protein	WP_040918751.1	11															2097	2930	2827	3138	2261	2599	4975	4297	4488	2045	2627	2525	3690	3806	3805	5483	5429
gene-SUBVAR_RS14210	NZ_GG704771.1	GeneMarkS-2+	CDS	229141	229593	-	0	cds-WP_040918753.1	Genbank:WP_040918753.1	CDS	WP_040918753.1		SUBVAR_RS14210		COORDINATES: ab initio prediction:GeneMarkS-2+	hypothetical protein	WP_040918753.1	11															1035	1189	1131	1431	1082	1125	2451	2027	2079	1009	1066	1010	1683	1821	1647	2701	2561
gene-SUBVAR_RS15770	NZ_GG704771.1	Protein Homology	CDS	229677	232055	-	0	cds-WP_007048539.1	Genbank:WP_007048539.1	CDS	WP_007048539.1		SUBVAR_RS15770		COORDINATES: protein motif:HMM:NF012298.2	zinc-ribbon domain containing protein	WP_007048539.1	11															4586	5266	5220	4377	3014	3443	10106	7551	7572	4473	4721	4662	5146	5073	5040	11139	9541
gene-SUBVAR_RS14220	NZ_GG704771.1	GeneMarkS-2+	CDS	232073	233014	-	0	cds-WP_007048540.1	Genbank:WP_007048540.1	CDS	WP_007048540.1		SUBVAR_RS14220		COORDINATES: ab initio prediction:GeneMarkS-2+	hypothetical protein	WP_007048540.1	11															2229	2823	2588	2160	1487	1592	4899	3363	3495	2174	2531	2311	2540	2503	2331	5400	4249
gene-SUBVAR_RS14225	NZ_GG704771.1	GeneMarkS-2+	CDS	233738	234109	-	0	cds-WP_007048542.1	Genbank:WP_007048542.1	CDS	WP_007048542.1		SUBVAR_RS14225		COORDINATES: ab initio prediction:GeneMarkS-2+	hypothetical protein	WP_007048542.1	11															197	124	119	91	58	61	114	66	66	192	111	106	107	98	89	126	83
gene-SUBVAR_RS14230	NZ_GG704771.1	Protein Homology	CDS	234710	236212	+	0	cds-WP_007048543.1	Genbank:WP_007048543.1	CDS	WP_007048543.1		SUBVAR_RS14230		COORDINATES: protein motif:HMM:TIGR02677.1	TIGR02677 family protein	WP_007048543.1	11															196	265	252	966	560	658	1430	1146	1454	191	238	225	1136	943	963	1576	1448
gene-SUBVAR_RS14235	NZ_GG704771.1	Protein Homology	CDS	236205	237326	+	0	cds-WP_007048544.1	Genbank:WP_007048544.1	CDS	WP_007048544.1		SUBVAR_RS14235		COORDINATES: protein motif:HMM:NF021198.2	TIGR02678 family protein	WP_007048544.1	11															208	213	198	745	387	499	884	709	853	203	191	177	876	651	731	974	896
gene-SUBVAR_RS14240	NZ_GG704771.1	Protein Homology	CDS	237339	241370	+	0	cds-WP_007048545.1	Genbank:WP_007048545.1	CDS	WP_007048545.1		SUBVAR_RS14240		COORDINATES: protein motif:HMM:TIGR02680.1	TIGR02680 family protein	WP_007048545.1	11															629	756	710	2651	1426	1778	2317	2043	2493	613	678	634	3117	2400	2603	2554	2581
gene-SUBVAR_RS14245	NZ_GG704771.1	Protein Homology	CDS	241367	242641	+	0	cds-WP_007048546.1	Genbank:WP_007048546.1	CDS	WP_007048546.1		SUBVAR_RS14245		COORDINATES: protein motif:HMM:TIGR02679.1	TIGR02679 family protein	WP_007048546.1	11															154	198	201	756	395	504	602	553	660	150	178	179	889	665	738	664	699
gene-SUBVAR_RS14250	NZ_GG704771.1	Protein Homology	CDS	242861	244513	+	0	cds-WP_007048547.1	Genbank:WP_007048547.1	CDS	WP_007048547.1		SUBVAR_RS14250		COORDINATES: similar to AA sequence:RefSeq:WP_018212173.1	putative DNA binding domain-containing protein	WP_007048547.1	11															1413	1250	1196	1764	969	1236	1653	1296	1590	1378	1121	1068	2074	1631	1809	1822	1638
gene-SUBVAR_RS14255	NZ_GG704771.1	Protein Homology	CDS	245090	247741	+	0	cds-WP_007048549.1	Genbank:WP_007048549.1	CDS	WP_007048549.1		SUBVAR_RS14255		COORDINATES: protein motif:HMM:NF028476.2	hypothetical protein	WP_007048549.1	11										GH94	CGC4	CAZyme	GH94		61	37	51	53	27	47	44	56	56	59	33	46	62	45	69	48	71
gene-SUBVAR_RS16825	NZ_GG704771.1	Protein Homology	CDS	249396	250766	+	0	cds-WP_242655024.1	Genbank:WP_242655024.1	CDS	WP_242655024.1		SUBVAR_RS16825		COORDINATES: similar to AA sequence:RefSeq:WP_008676758.1	hypothetical protein	WP_242655024.1	11										GH161	CGC4	CAZyme	GH0|GH161		30	27	38	50	16	30	34	22	33	29	24	34	59	27	44	37	28
gene-SUBVAR_RS14275	NZ_GG704771.1	Protein Homology	CDS	252696	253601	+	0	cds-WP_147644593.1	Genbank:WP_147644593.1	CDS	WP_147644593.1		SUBVAR_RS14275		COORDINATES: protein motif:HMM:NF024808.2	extracellular solute-binding protein	WP_147644593.1	11											CGC4	null	null		45	38	40	63	27	40	39	43	60	44	34	36	74	45	59	43	54
gene-SUBVAR_RS14285	NZ_GG704771.1	Protein Homology	CDS	253938	254603	+	0	cds-WP_147644594.1	Genbank:WP_147644594.1	CDS	WP_147644594.1		SUBVAR_RS14285		COORDINATES: protein motif:HMM:NF019310.2	MFS transporter	WP_147644594.1	11					GO:0055085	transmembrane transport|0055085||IEA					CGC4	TC	2.A.1.15.13		109	155	143	22	15	18	27	14	29	106	139	128	26	25	26	30	18
gene-SUBVAR_RS14290	NZ_GG704771.1	Protein Homology	CDS	254608	255129	+	0	cds-WP_007048557.1	Genbank:WP_007048557.1	CDS	WP_007048557.1		SUBVAR_RS14290		COORDINATES: similar to AA sequence:RefSeq:WP_004054236.1	shikimate kinase	WP_007048557.1	11															85	156	118	21	23	10	12	10	13	83	140	105	25	39	15	13	13
gene-SUBVAR_RS14295	NZ_GG704771.1	Protein Homology	CDS	255165	256010	+	0	cds-WP_007048558.1	Genbank:WP_007048558.1	CDS	WP_007048558.1		SUBVAR_RS14295		COORDINATES: similar to AA sequence:RefSeq:WP_008704499.1	sugar phosphate isomerase/epimerase	WP_007048558.1	11															258	306	294	95	57	75	122	91	100	252	274	263	112	96	110	134	115
gene-SUBVAR_RS14300	NZ_GG704771.1	Protein Homology	CDS	256029	256901	+	0	cds-WP_040918759.1	Genbank:WP_040918759.1	CDS	WP_040918759.1		SUBVAR_RS14300		COORDINATES: similar to AA sequence:RefSeq:WP_009242405.1	shikimate dehydrogenase	WP_040918759.1	11			aroE		GO:0009423, GO:0004764	chorismate biosynthetic process|0009423||IEA		shikimate 3-dehydrogenase (NADP+) activity|0004764||IEA							344	345	403	111	69	104	160	154	159	336	309	360	131	116	152	176	195
gene-SUBVAR_RS14305	NZ_GG704771.1	Protein Homology	CDS	256926	258854	+	0	cds-WP_007048560.1	Genbank:WP_007048560.1	CDS	WP_007048560.1		SUBVAR_RS14305		COORDINATES: similar to AA sequence:RefSeq:WP_009890951.1	FAD-dependent oxidoreductase	WP_007048560.1	11															960	1217	1294	301	158	233	316	309	335	936	1091	1156	354	266	341	348	390
gene-SUBVAR_RS14310	NZ_GG704771.1	Protein Homology	CDS	259073	259381	+	0	cds-WP_007048561.1	Genbank:WP_007048561.1	CDS	WP_007048561.1		SUBVAR_RS14310		COORDINATES: protein motif:HMM:NF013540.2	helix-turn-helix domain-containing protein	WP_007048561.1	11															20	12	8	64	57	53	42	57	58	20	11	7	75	96	78	46	72
gene-SUBVAR_RS14315	NZ_GG704771.1	Protein Homology	CDS	259406	260968	+	0	cds-WP_007048562.1	Genbank:WP_007048562.1	CDS	WP_007048562.1		SUBVAR_RS14315		COORDINATES: protein motif:HMM:NF012242.2	Hsp70 family protein	WP_007048562.1	11															271	132	117	733	579	767	575	681	780	264	118	104	862	975	1123	634	860
gene-SUBVAR_RS15785	NZ_GG704771.1	Protein Homology	CDS	260992	261450	+	0	cds-WP_007048563.1	Genbank:WP_007048563.1	CDS	WP_007048563.1		SUBVAR_RS15785		COORDINATES: protein motif:HMM:NF013212.2	nucleotide exchange factor GrpE	WP_007048563.1	11															98	38	33	235	218	298	346	370	415	96	34	29	276	367	436	381	468
gene-SUBVAR_RS14325	NZ_GG704771.1	Protein Homology	CDS	261477	264197	+	0	cds-WP_007048564.1	Genbank:WP_007048564.1	CDS	WP_007048564.1		SUBVAR_RS14325		COORDINATES: protein motif:HMM:NF013727.2	cell division protein FtsK	WP_007048564.1	11															517	291	266	1064	838	1132	623	733	788	504	261	238	1251	1411	1657	687	926
gene-SUBVAR_RS14330	NZ_GG704771.1	GeneMarkS-2+	CDS	264194	264739	+	0	cds-WP_007048565.1	Genbank:WP_007048565.1	CDS	WP_007048565.1		SUBVAR_RS14330		COORDINATES: ab initio prediction:GeneMarkS-2+	hypothetical protein	WP_007048565.1	11															62	43	27	172	138	193	209	210	266	60	39	24	202	232	283	230	265
gene-SUBVAR_RS14335	NZ_GG704771.1	GeneMarkS-2+	CDS	264759	265019	+	0	cds-WP_007048566.1	Genbank:WP_007048566.1	CDS	WP_007048566.1		SUBVAR_RS14335		COORDINATES: ab initio prediction:GeneMarkS-2+	hypothetical protein	WP_007048566.1	11															28	17	18	89	85	102	151	154	171	27	15	16	105	143	149	166	195
gene-SUBVAR_RS14340	NZ_GG704771.1	GeneMarkS-2+	CDS	265026	265379	+	0	cds-WP_007048567.1	Genbank:WP_007048567.1	CDS	WP_007048567.1		SUBVAR_RS14340		COORDINATES: ab initio prediction:GeneMarkS-2+	hypothetical protein	WP_007048567.1	11															37	30	23	114	105	157	226	239	217	36	27	21	134	177	230	249	302
gene-SUBVAR_RS16830	NZ_GG704771.1	GeneMarkS-2+	CDS	265385	265644	+	0	cds-WP_007048568.1	Genbank:WP_007048568.1	CDS	WP_007048568.1	265644, .	SUBVAR_RS16830	true	COORDINATES: ab initio prediction:GeneMarkS-2+	hypothetical protein	WP_007048568.1	11															25	26	18	86	68	83	112	122	114	24	23	16	101	114	122	123	154
gene-SUBVAR_RS14350	NZ_GG704771.1	Protein Homology	CDS	265745	266549	+	1	cds-WP_007048569.1	Genbank:WP_007048569.1	CDS	WP_007048569.1		SUBVAR_RS14350	true	COORDINATES: protein motif:HMM:NF026980.2	toxin glutamine deamidase domain-containing protein	WP_007048569.1	11	., 265745														97	91	113	247	196	289	282	355	367	95	82	101	290	330	423	311	449
gene-SUBVAR_RS14355	NZ_GG704771.1	GeneMarkS-2+	CDS	266560	266808	+	0	cds-WP_007048570.1	Genbank:WP_007048570.1	CDS	WP_007048570.1		SUBVAR_RS14355		COORDINATES: ab initio prediction:GeneMarkS-2+	hypothetical protein	WP_007048570.1	11															19	14	12	58	54	83	67	95	71	19	13	11	68	91	122	74	120
gene-SUBVAR_RS14360	NZ_GG704771.1	Protein Homology	CDS	266854	267834	+	0	cds-WP_007048571.1	Genbank:WP_007048571.1	CDS	WP_007048571.1		SUBVAR_RS14360		COORDINATES: protein motif:HMM:NF012451.2	tetratricopeptide repeat protein	WP_007048571.1	11															116	78	79	287	255	367	242	278	284	113	70	71	337	429	537	267	351
gene-SUBVAR_RS14365	NZ_GG704771.1	GeneMarkS-2+	CDS	267897	268349	+	0	cds-WP_007048572.1	Genbank:WP_007048572.1	CDS	WP_007048572.1		SUBVAR_RS14365		COORDINATES: ab initio prediction:GeneMarkS-2+	hypothetical protein	WP_007048572.1	11															102	82	91	617	463	605	359	367	386	99	74	81	725	779	886	396	464
gene-SUBVAR_RS14370	NZ_GG704771.1	Protein Homology	CDS	268485	269510	-	0	cds-WP_007048573.1	Genbank:WP_007048573.1	CDS	WP_007048573.1		SUBVAR_RS14370		COORDINATES: protein motif:HMM:NF012742.2	LacI family DNA-binding transcriptional regulator	WP_007048573.1	11															586	561	615	512	450	599	514	679	678	572	503	549	602	757	877	567	858
gene-SUBVAR_RS14375	NZ_GG704771.1	Protein Homology	CDS	269766	270692	+	0	cds-WP_007048575.1	Genbank:WP_007048575.1	CDS	WP_007048575.1		SUBVAR_RS14375		COORDINATES: similar to AA sequence:RefSeq:WP_002581597.1	ABC transporter permease subunit	WP_007048575.1	11					GO:0016020		membrane|0016020||IEA				CGC5	TC	3.A.1.1.10		23	45	40	70	50	76	100	103	109	22	40	36	82	84	111	110	130
gene-SUBVAR_RS14380	NZ_GG704771.1	Protein Homology	CDS	270709	271599	+	0	cds-WP_007048576.1	Genbank:WP_007048576.1	CDS	WP_007048576.1		SUBVAR_RS14380		COORDINATES: similar to AA sequence:RefSeq:WP_004841831.1	carbohydrate ABC transporter permease	WP_007048576.1	11											CGC5	TC	3.A.1.1.10		33	38	30	85	48	92	98	135	129	32	34	27	100	81	135	108	171
gene-SUBVAR_RS14385	NZ_GG704771.1	Protein Homology	CDS	271822	273429	+	0	cds-WP_007048577.1	Genbank:WP_007048577.1	CDS	WP_007048577.1		SUBVAR_RS14385		COORDINATES: similar to AA sequence:RefSeq:WP_009860846.1	extracellular solute-binding protein	WP_007048577.1	11											CGC5	TC	3.A.1.1.29		90	112	115	216	197	216	285	286	353	88	100	103	254	332	316	314	361
gene-SUBVAR_RS14390	NZ_GG704771.1	Protein Homology	CDS	273495	274964	+	0	cds-WP_007048578.1	Genbank:WP_007048578.1	CDS	WP_007048578.1		SUBVAR_RS14390		COORDINATES: protein motif:HMM:NF012475.2	GH32 C-terminal domain-containing protein	WP_007048578.1	11										GH32	CGC5	CAZyme	GH32		69	74	83	72	58	64	123	116	148	67	66	74	85	98	94	136	147
gene-SUBVAR_RS14395	NZ_GG704771.1	Protein Homology	CDS	274977	275927	+	0	cds-WP_007048579.1	Genbank:WP_007048579.1	CDS	WP_007048579.1		SUBVAR_RS14395		COORDINATES: similar to AA sequence:RefSeq:WP_015552491.1	carbohydrate kinase	WP_007048579.1	11															20	41	46	20	27	24	43	43	54	20	37	41	24	45	35	47	54
gene-SUBVAR_RS16600	NZ_GG704771.1	GeneMarkS-2+	CDS	275970	276170	+	0	cds-WP_007048580.1	Genbank:WP_007048580.1	CDS	WP_007048580.1		SUBVAR_RS16600		COORDINATES: ab initio prediction:GeneMarkS-2+	hypothetical protein	WP_007048580.1	11															584	279	189	22	14	26	6	19	33	570	250	169	26	24	38	7	24
gene-SUBVAR_RS14400	NZ_GG704771.1	Protein Homology	CDS	276328	277254	+	0	cds-WP_007048581.1	Genbank:WP_007048581.1	CDS	WP_007048581.1		SUBVAR_RS14400		COORDINATES: similar to AA sequence:RefSeq:WP_015553430.1	thioredoxin-disulfide reductase	WP_007048581.1	11			trxB		GO:0004791			thioredoxin-disulfide reductase activity|0004791||IEA							638	369	281	89	57	82	88	79	79	622	331	251	105	96	120	97	100
gene-SUBVAR_RS14405	NZ_GG704771.1	Protein Homology	CDS	277337	278038	-	0	cds-WP_007048582.1	Genbank:WP_007048582.1	CDS	WP_007048582.1		SUBVAR_RS14405		COORDINATES: protein motif:HMM:NF012955.2	MBL fold metallo-hydrolase	WP_007048582.1	11															1644	1576	1563	1436	1025	1429	1451	1652	1689	1603	1413	1396	1688	1725	2092	1599	2087
gene-SUBVAR_RS14410	NZ_GG704771.1	Protein Homology	CDS	278163	278489	+	0	cds-WP_007048583.1	Genbank:WP_007048583.1	CDS	WP_007048583.1		SUBVAR_RS14410		COORDINATES: similar to AA sequence:RefSeq:WP_008728660.1	helix-turn-helix domain-containing protein	WP_007048583.1	11															326	127	138	186	152	183	201	253	296	318	114	123	219	256	268	222	320
gene-SUBVAR_RS14415	NZ_GG704771.1	Protein Homology	CDS	278542	279468	-	0	cds-WP_007048584.1	Genbank:WP_007048584.1	CDS	WP_007048584.1		SUBVAR_RS14415		COORDINATES: similar to AA sequence:RefSeq:WP_015573442.1	XdhC/CoxI family protein	WP_007048584.1	11															1447	2265	2305	1282	883	1420	2002	1842	2117	1411	2031	2058	1507	1486	2079	2207	2327
gene-SUBVAR_RS14425	NZ_GG704771.1	Protein Homology	CDS	279898	280610	-	0	cds-WP_007048586.1	Genbank:WP_007048586.1	CDS	WP_007048586.1		SUBVAR_RS14425	true	COORDINATES: similar to AA sequence:RefSeq:WP_015544281.1	ATP-binding cassette domain-containing protein	WP_007048586.1	11	., 279898				GO:0005524			ATP binding|0005524||IEA							781	1349	1406	723	591	824	926	961	985	762	1209	1256	850	995	1206	1021	1214
gene-SUBVAR_RS14430	NZ_GG704771.1	Protein Homology	CDS	280607	281272	-	0	cds-WP_007048587.1	Genbank:WP_007048587.1	CDS	WP_007048587.1		SUBVAR_RS14430		COORDINATES: similar to AA sequence:RefSeq:WP_014117172.1	molybdate ABC transporter permease subunit	WP_007048587.1	11			modB		GO:0015689, GO:0015412, GO:0005887, GO:0055052	molybdate ion transport|0015689||IEA	integral component of plasma membrane|0005887||IEA, ATP-binding cassette (ABC) transporter complex, substrate-binding subunit-containing|0055052||IEA	ABC-type molybdate transporter activity|0015412||IEA							664	1015	1132	593	450	608	780	900	961	648	910	1011	697	757	890	860	1137
gene-SUBVAR_RS14435	NZ_GG704771.1	Protein Homology	CDS	281285	282100	-	0	cds-WP_007048588.1	Genbank:WP_007048588.1	CDS	WP_007048588.1		SUBVAR_RS14435		COORDINATES: similar to AA sequence:RefSeq:WP_014117173.1	molybdate ABC transporter substrate-binding protein	WP_007048588.1	11			modA		GO:0015689, GO:0015412, GO:0030973, GO:0030288, GO:0031362, GO:0055052	molybdate ion transport|0015689||IEA	outer membrane-bounded periplasmic space|0030288||IEA, anchored component of external side of plasma membrane|0031362||IEA, ATP-binding cassette (ABC) transporter complex, substrate-binding subunit-containing|0055052||IEA	ABC-type molybdate transporter activity|0015412||IEA, molybdate ion binding|0030973||IEA							850	1487	1499	959	705	1038	1252	1258	1272	829	1333	1339	1128	1187	1520	1380	1590
gene-SUBVAR_RS14440	NZ_GG704771.1	Protein Homology	CDS	282117	283073	-	0	cds-WP_007048589.1	Genbank:WP_007048589.1	CDS	WP_007048589.1		SUBVAR_RS14440		COORDINATES: similar to AA sequence:RefSeq:WP_002593453.1	MOSC domain-containing protein	WP_007048589.1	11															928	1386	1344	812	641	806	1269	1181	1294	905	1243	1200	955	1079	1180	1399	1492
gene-SUBVAR_RS14445	NZ_GG704771.1	Protein Homology	CDS	283075	284037	-	0	cds-WP_007048590.1	Genbank:WP_007048590.1	CDS	WP_007048590.1		SUBVAR_RS14445		COORDINATES: similar to AA sequence:RefSeq:WP_005937681.1	GTP 3',8-cyclase MoaA	WP_007048590.1	11			moaA		GO:0006777, GO:0051539	Mo-molybdopterin cofactor biosynthetic process|0006777||IEA		4 iron, 4 sulfur cluster binding|0051539||IEA							782	1278	1381	769	588	792	992	991	1191	763	1146	1233	904	990	1159	1093	1252
gene-SUBVAR_RS14450	NZ_GG704771.1	Protein Homology	CDS	284034	284516	-	0	cds-WP_007048591.1	Genbank:WP_007048591.1	CDS	WP_007048591.1		SUBVAR_RS14450		COORDINATES: similar to AA sequence:RefSeq:WP_008722265.1	cyclic pyranopterin monophosphate synthase MoaC	WP_007048591.1	11			moaC		GO:0006777, GO:0003824	Mo-molybdopterin cofactor biosynthetic process|0006777||IEA		catalytic activity|0003824||IEA							403	613	624	424	323	406	705	686	681	393	550	557	499	544	594	777	867
gene-SUBVAR_RS14455	NZ_GG704771.1	Protein Homology	CDS	284526	285551	-	0	cds-WP_007048592.1	Genbank:WP_007048592.1	CDS	WP_007048592.1		SUBVAR_RS14455		COORDINATES: similar to AA sequence:RefSeq:WP_002584308.1	molybdopterin-binding protein	WP_007048592.1	11															1083	1698	1760	1191	948	1242	1431	1433	1626	1056	1522	1572	1400	1596	1818	1577	1811
gene-SUBVAR_RS14460	NZ_GG704771.1	Protein Homology	CDS	285630	286478	+	0	cds-WP_007048593.1	Genbank:WP_007048593.1	CDS	WP_007048593.1		SUBVAR_RS14460		COORDINATES: similar to AA sequence:RefSeq:WP_005422406.1	selenium-dependent molybdenum cofactor biosynthesis protein YqeB	WP_007048593.1	11			yqeB												1488	1610	1643	744	534	668	660	576	718	1451	1443	1467	875	899	978	727	728
gene-SUBVAR_RS15790	NZ_GG704771.1	Protein Homology	CDS	286504	287196	-	0	cds-WP_007048594.1	Genbank:WP_007048594.1	CDS	WP_007048594.1		SUBVAR_RS15790		COORDINATES: protein motif:HMM:TIGR03172.2	selenium cofactor biosynthesis protein YqeC	WP_007048594.1	11			yqeC												606	1116	1108	597	489	636	762	788	847	591	1000	989	702	823	931	840	996
gene-SUBVAR_RS14470	NZ_GG704771.1	Protein Homology	CDS	287198	287443	-	0	cds-WP_007048595.1	Genbank:WP_007048595.1	CDS	WP_007048595.1		SUBVAR_RS14470		COORDINATES: similar to AA sequence:RefSeq:WP_005539754.1	DUF3343 domain-containing protein	WP_007048595.1	11															162	334	329	293	247	292	345	342	384	158	299	294	345	416	427	380	432
gene-SUBVAR_RS14475	NZ_GG704771.1	Protein Homology	CDS	287440	287649	-	0	cds-WP_007048596.1	Genbank:WP_007048596.1	CDS	WP_007048596.1		SUBVAR_RS14475		COORDINATES: similar to AA sequence:RefSeq:WP_005539753.1	sulfurtransferase TusA family protein	WP_007048596.1	11															88	190	194	167	121	151	239	230	239	86	170	173	196	204	221	263	291
gene-SUBVAR_RS14480	NZ_GG704771.1	Protein Homology	CDS	287646	288737	-	0	cds-WP_040918766.1	Genbank:WP_040918766.1	CDS	WP_040918766.1		SUBVAR_RS14480		COORDINATES: similar to AA sequence:RefSeq:WP_016323326.1	YedE family putative selenium transporter	WP_040918766.1	11			yedE												790	1563	1665	1068	799	953	1465	1232	1450	771	1401	1487	1256	1345	1395	1615	1557
gene-SUBVAR_RS14485	NZ_GG704771.1	Protein Homology	CDS	288844	289995	+	0	cds-WP_007048598.1	Genbank:WP_007048598.1	CDS	WP_007048598.1		SUBVAR_RS14485		COORDINATES: similar to AA sequence:RefSeq:WP_006873511.1	aminotransferase class V-fold PLP-dependent enzyme	WP_007048598.1	11															436	487	449	217	142	170	236	241	277	425	437	401	255	239	249	260	305
gene-SUBVAR_RS14490	NZ_GG704771.1	Protein Homology	CDS	289982	291028	-	0	cds-WP_007048599.1	Genbank:WP_007048599.1	CDS	WP_007048599.1		SUBVAR_RS14490		COORDINATES: similar to AA sequence:RefSeq:WP_013271729.1	selenide, water dikinase SelD	WP_007048599.1	11			selD		GO:0001887, GO:0004756	selenium compound metabolic process|0001887||IEA		selenide, water dikinase activity|0004756||IEA							729	1290	1327	729	561	569	1000	897	1002	711	1156	1185	857	944	833	1102	1133
gene-SUBVAR_RS14495	NZ_GG704771.1	Protein Homology	CDS	291159	291869	+	0	cds-WP_007048600.1	Genbank:WP_007048600.1	CDS	WP_007048600.1		SUBVAR_RS14495		COORDINATES: similar to AA sequence:RefSeq:WP_006574102.1	LytTR family DNA-binding domain-containing protein	WP_007048600.1	11															583	351	410	366	244	375	382	328	422	569	315	366	430	411	549	421	414
gene-SUBVAR_RS14500	NZ_GG704771.1	Protein Homology	CDS	291866	293143	+	0	cds-WP_007048601.1	Genbank:WP_007048601.1	CDS	WP_007048601.1		SUBVAR_RS14500		COORDINATES: similar to AA sequence:RefSeq:WP_006781705.1	ATP-binding protein	WP_007048601.1	11															1164	974	912	520	265	425	499	437	498	1135	873	814	611	446	622	550	552
gene-SUBVAR_RS14510	NZ_GG704771.1	Protein Homology	CDS	293427	296327	+	0	cds-WP_242655021.1	Genbank:WP_242655021.1	CDS	WP_242655021.1		SUBVAR_RS14510		COORDINATES: similar to AA sequence:RefSeq:WP_006861526.1	glycoside hydrolase family 3 C-terminal domain-containing protein	WP_242655021.1	11					GO:0005975	carbohydrate metabolic process|0005975||IEA				GH3	CGC6	CAZyme	GH3		258	249	269	123	102	130	271	202	242	252	223	240	145	172	190	299	255
gene-SUBVAR_RS14515	NZ_GG704771.1	Protein Homology	CDS	296440	298866	+	0	cds-WP_007048604.1	Genbank:WP_007048604.1	CDS	WP_007048604.1		SUBVAR_RS14515		COORDINATES: similar to AA sequence:RefSeq:WP_006861527.1	glycoside hydrolase family 3 C-terminal domain-containing protein	WP_007048604.1	11					GO:0005975	carbohydrate metabolic process|0005975||IEA				GH3	CGC6	CAZyme	GH3		161	204	258	63	59	62	153	103	125	157	183	230	74	99	91	169	130
gene-SUBVAR_RS14520	NZ_GG704771.1	Protein Homology	CDS	298863	299411	+	0	cds-WP_007048605.1	Genbank:WP_007048605.1	CDS	WP_007048605.1		SUBVAR_RS14520		COORDINATES: similar to AA sequence:RefSeq:WP_015564567.1	hypothetical protein	WP_007048605.1	11											CGC6	null	null		32	43	55	18	27	15	36	53	32	31	39	49	21	45	22	40	67
gene-SUBVAR_RS14525	NZ_GG704771.1	Protein Homology	CDS	299480	300337	-	0	cds-WP_007048606.1	Genbank:WP_007048606.1	CDS	WP_007048606.1		SUBVAR_RS14525		COORDINATES: similar to AA sequence:RefSeq:WP_006571768.1	LysR substrate-binding domain-containing protein	WP_007048606.1	11											CGC6	TF	HTH_1		670	639	641	522	360	484	481	454	517	653	573	572	614	606	709	530	574
gene-SUBVAR_RS14530	NZ_GG704771.1	Protein Homology	CDS	300458	301489	+	0	cds-WP_007048607.1	Genbank:WP_007048607.1	CDS	WP_007048607.1		SUBVAR_RS14530		COORDINATES: similar to AA sequence:RefSeq:WP_016148640.1	YeiH family protein	WP_007048607.1	11											CGC6	TC	2.A.98.1.4		94	78	91	59	24	26	23	22	35	92	70	81	69	40	38	25	28
gene-SUBVAR_RS14535	NZ_GG704771.1	Protein Homology	CDS	301538	302890	-	0	cds-WP_007048608.1	Genbank:WP_007048608.1	CDS	WP_007048608.1		SUBVAR_RS14535		COORDINATES: protein motif:HMM:TIGR00797.1	MATE family efflux transporter	WP_007048608.1	11											CGC6	TC	2.A.66.1.32		230	565	703	255	167	191	326	333	309	224	507	628	300	281	280	359	421
gene-SUBVAR_RS14540	NZ_GG704771.1	Protein Homology	CDS	302972	303394	-	0	cds-WP_007048609.1	Genbank:WP_007048609.1	CDS	WP_007048609.1		SUBVAR_RS14540		COORDINATES: similar to AA sequence:RefSeq:WP_013977038.1	MarR family winged helix-turn-helix transcriptional regulator	WP_007048609.1	11															379	776	797	239	145	223	351	305	327	370	696	712	281	244	326	387	385
gene-SUBVAR_RS14545	NZ_GG704771.1	Protein Homology	CDS	303486	304367	-	0	cds-WP_007048610.1	Genbank:WP_007048610.1	CDS	WP_007048610.1		SUBVAR_RS14545		COORDINATES: similar to AA sequence:RefSeq:WP_002583839.1	L-serine ammonia-lyase, iron-sulfur-dependent, subunit alpha	WP_007048610.1	11			sdaAA		GO:0006094, GO:0006565, GO:0003941	gluconeogenesis|0006094||IEA, L-serine catabolic process|0006565||IEA		L-serine ammonia-lyase activity|0003941||IEA							1665	2516	2523	1322	830	1213	1330	1212	1544	1624	2256	2253	1554	1397	1776	1466	1531
gene-SUBVAR_RS14550	NZ_GG704771.1	Protein Homology	CDS	304384	305040	-	0	cds-WP_007048611.1	Genbank:WP_007048611.1	CDS	WP_007048611.1		SUBVAR_RS14550		COORDINATES: similar to AA sequence:RefSeq:WP_006873722.1	L-serine ammonia-lyase, iron-sulfur-dependent subunit beta	WP_007048611.1	11			sdaAB		GO:0006094, GO:0006565, GO:0003941	gluconeogenesis|0006094||IEA, L-serine catabolic process|0006565||IEA		L-serine ammonia-lyase activity|0003941||IEA							757	947	913	650	426	486	822	674	822	738	849	815	764	717	711	906	852
gene-SUBVAR_RS14555	NZ_GG704771.1	Protein Homology	CDS	305191	306585	+	0	cds-WP_007048612.1	Genbank:WP_007048612.1	CDS	WP_007048612.1		SUBVAR_RS14555		COORDINATES: similar to AA sequence:RefSeq:WP_013655511.1	MATE family efflux transporter	WP_007048612.1	11															408	516	560	356	227	238	757	565	624	398	463	500	419	382	348	834	714
gene-SUBVAR_RS14565	NZ_GG704771.1	GeneMarkS-2+	CDS	307993	312285	+	0	cds-WP_007048617.1	Genbank:WP_007048617.1	CDS	WP_007048617.1		SUBVAR_RS14565		COORDINATES: ab initio prediction:GeneMarkS-2+	right-handed parallel beta-helix repeat-containing protein	WP_007048617.1	11															436	746	745	199	123	110	153	136	117	425	669	665	234	207	161	169	172
gene-SUBVAR_RS16610	NZ_GG704771.1	Protein Homology	CDS	312429	312929	+	0	cds-WP_007048618.1	Genbank:WP_007048618.1	CDS	WP_007048618.1		SUBVAR_RS16610		COORDINATES: similar to AA sequence:RefSeq:WP_015541320.1	hypothetical protein	WP_007048618.1	11															116	106	69	58	46	53	72	74	80	113	95	62	68	77	78	79	94
gene-SUBVAR_RS14575	NZ_GG704771.1	Protein Homology	CDS	312951	314705	+	0	cds-WP_007048619.1	Genbank:WP_007048619.1	CDS	WP_007048619.1		SUBVAR_RS14575		COORDINATES: protein motif:HMM:NF014850.2	glycosyl hydrolase family 2	WP_007048619.1	11										GH2	CGC7	CAZyme	GH2		679	668	637	501	387	476	591	569	673	662	599	569	589	651	697	651	719
gene-SUBVAR_RS14580	NZ_GG704771.1	Protein Homology	CDS	314689	316659	+	0	cds-WP_007048620.1	Genbank:WP_007048620.1	CDS	WP_007048620.1		SUBVAR_RS14580		COORDINATES: similar to AA sequence:RefSeq:WP_015564886.1	fructose-bisphosphatase class III	WP_007048620.1	11					GO:0006094	gluconeogenesis|0006094||IEA					CGC7	null	null		627	612	616	541	371	448	735	664	680	612	549	550	636	624	656	810	839
gene-SUBVAR_RS14585	NZ_GG704771.1	Protein Homology	CDS	316675	317109	+	0	cds-WP_007048621.1	Genbank:WP_007048621.1	CDS	WP_007048621.1		SUBVAR_RS14585		COORDINATES: protein motif:HMM:NF024949.2	helix-turn-helix domain-containing protein	WP_007048621.1	11											CGC7	null	null		136	130	127	112	97	116	164	168	218	133	117	113	132	163	170	181	212
gene-SUBVAR_RS14590	NZ_GG704771.1	Protein Homology	CDS	317106	317796	+	0	cds-WP_007048622.1	Genbank:WP_007048622.1	CDS	WP_007048622.1	317796, .	SUBVAR_RS14590	true	COORDINATES: protein motif:HMM:NF019334.2	serine/threonine protein kinase	WP_007048622.1	11											CGC7	TC	9.B.106.3.3		264	355	374	276	190	288	380	377	511	257	318	334	325	320	422	419	476
gene-SUBVAR_RS14595	NZ_GG704771.1	GeneMarkS-2+	CDS	317897	318202	+	0	cds-WP_007048623.1	Genbank:WP_007048623.1	CDS	WP_007048623.1		SUBVAR_RS14595	true	COORDINATES: ab initio prediction:GeneMarkS-2+	hypothetical protein	WP_007048623.1	11	., 317897														74	140	164	89	64	112	129	104	139	72	126	146	105	108	164	142	131
gene-SUBVAR_RS14600	NZ_GG704771.1	GeneMarkS-2+	CDS	318321	319181	+	0	cds-WP_007048624.1	Genbank:WP_007048624.1	CDS	WP_007048624.1		SUBVAR_RS14600		COORDINATES: ab initio prediction:GeneMarkS-2+	hypothetical protein	WP_007048624.1	11															45	36	35	43	26	58	49	63	71	44	32	31	51	44	85	54	80
gene-SUBVAR_RS15795	NZ_GG704771.1	Protein Homology	CDS	319393	322170	+	0	cds-WP_050764758.1	Genbank:WP_050764758.1	CDS	WP_050764758.1		SUBVAR_RS15795		COORDINATES: protein motif:HMM:NF014427.2	Ig-like domain-containing protein	WP_050764758.1	11															46774	47303	46772	50318	36197	39443	29791	28151	30821	45620	42407	41769	59162	60927	57744	32836	35570
gene-SUBVAR_RS14615	NZ_GG704771.1	Protein Homology	CDS	322248	322976	-	0	cds-WP_007048626.1	Genbank:WP_007048626.1	CDS	WP_007048626.1		SUBVAR_RS14615		COORDINATES: protein motif:HMM:NF012235.2	ABC transporter ATP-binding protein	WP_007048626.1	11															165	344	316	1412	882	1221	654	819	833	161	308	282	1660	1485	1788	721	1035
gene-SUBVAR_RS14620	NZ_GG704771.1	GeneMarkS-2+	CDS	322973	324382	-	0	cds-WP_007048627.1	Genbank:WP_007048627.1	CDS	WP_007048627.1		SUBVAR_RS14620		COORDINATES: ab initio prediction:GeneMarkS-2+	hypothetical protein	WP_007048627.1	11															349	824	744	2179	1408	1794	1147	1522	1572	340	739	664	2562	2370	2626	1264	1923
gene-SUBVAR_RS14625	NZ_GG704771.1	GeneMarkS-2+	CDS	324379	325785	-	0	cds-WP_007048628.1	Genbank:WP_007048628.1	CDS	WP_007048628.1		SUBVAR_RS14625		COORDINATES: ab initio prediction:GeneMarkS-2+	hypothetical protein	WP_007048628.1	11															336	734	748	1814	1285	1713	1207	1507	1653	328	658	668	2133	2163	2508	1330	1904
gene-SUBVAR_RS14630	NZ_GG704771.1	GeneMarkS-2+	CDS	325800	326582	-	0	cds-WP_007048629.1	Genbank:WP_007048629.1	CDS	WP_007048629.1		SUBVAR_RS14630		COORDINATES: ab initio prediction:GeneMarkS-2+	hypothetical protein	WP_007048629.1	11															135	285	242	493	297	354	465	513	594	132	256	216	580	500	518	513	648
gene-SUBVAR_RS14635	NZ_GG704771.1	Protein Homology	CDS	326652	327029	-	0	cds-WP_040918770.1	Genbank:WP_040918770.1	CDS	WP_040918770.1		SUBVAR_RS14635		COORDINATES: similar to AA sequence:RefSeq:WP_004628366.1	GntR family transcriptional regulator	WP_040918770.1	11					GO:0006355	regulation of transcription, DNA-templated|0006355||IEA									55	77	67	182	119	105	157	170	181	54	69	60	214	200	154	173	215
gene-SUBVAR_RS14640	NZ_GG704771.1	GeneMarkS-2+	CDS	327189	328394	+	0	cds-WP_007048631.1	Genbank:WP_007048631.1	CDS	WP_007048631.1		SUBVAR_RS14640		COORDINATES: ab initio prediction:GeneMarkS-2+	hypothetical protein	WP_007048631.1	11															581	855	738	136	79	102	167	145	173	567	767	659	160	133	149	184	183
gene-SUBVAR_RS14650	NZ_GG704771.1	Protein Homology	CDS	329717	330580	+	0	cds-WP_007048634.1	Genbank:WP_007048634.1	CDS	WP_007048634.1		SUBVAR_RS14650		COORDINATES: similar to AA sequence:RefSeq:WP_005342602.1	ABC transporter permease	WP_007048634.1	11															20966	54701	56360	5107	3483	3730	3027	3449	3996	20449	49039	50331	6005	5863	5461	3336	4358
gene-SUBVAR_RS14655	NZ_GG704771.1	Protein Homology	CDS	330577	332043	+	0	cds-WP_007048635.1	Genbank:WP_007048635.1	CDS	WP_007048635.1		SUBVAR_RS14655		COORDINATES: similar to AA sequence:RefSeq:WP_005331026.1	GldG family protein	WP_007048635.1	11															28261	75218	79052	11061	8198	8501	7045	8703	10075	27564	67433	70596	13005	13799	12445	7765	10997
gene-SUBVAR_RS14660	NZ_GG704771.1	Protein Homology	CDS	332040	333386	+	0	cds-WP_007048636.1	Genbank:WP_007048636.1	CDS	WP_007048636.1		SUBVAR_RS14660		COORDINATES: protein motif:HMM:NF025598.2	DUF4340 domain-containing protein	WP_007048636.1	11															32717	82294	84074	16747	13129	13296	8732	11054	13118	31910	73776	75081	19691	22099	19465	9624	13967
gene-SUBVAR_RS14665	NZ_GG704771.1	Protein Homology	CDS	333664	335022	+	0	cds-WP_007048637.1	Genbank:WP_007048637.1	CDS	WP_007048637.1		SUBVAR_RS14665		COORDINATES: similar to AA sequence:RefSeq:WP_002592954.1	radical SAM protein	WP_007048637.1	11															573	1289	1248	146	94	135	152	191	180	559	1156	1115	172	158	198	168	241
gene-SUBVAR_RS14670	NZ_GG704771.1	Protein Homology	CDS	335029	335574	-	0	cds-WP_007048638.1	Genbank:WP_007048638.1	CDS	WP_007048638.1		SUBVAR_RS14670		COORDINATES: protein motif:HMM:NF025636.2	TetR/AcrR family transcriptional regulator C-terminal domain-containing protein	WP_007048638.1	11															743	705	701	671	449	554	606	505	639	725	632	626	789	756	811	668	638
gene-SUBVAR_RS14675	NZ_GG704771.1	Protein Homology	CDS	335913	337280	-	0	cds-WP_040918771.1	Genbank:WP_040918771.1	CDS	WP_040918771.1		SUBVAR_RS14675		COORDINATES: similar to AA sequence:RefSeq:WP_016292577.1	ABC transporter substrate-binding protein	WP_040918771.1	11															44	37	33	11	11	11	5	11	7	43	33	29	13	19	16	6	14
gene-SUBVAR_RS14680	NZ_GG704771.1	Protein Homology	CDS	337816	338664	+	0	cds-WP_007048642.1	Genbank:WP_007048642.1	CDS	WP_007048642.1		SUBVAR_RS14680		COORDINATES: similar to AA sequence:RefSeq:WP_007883617.1	MurR/RpiR family transcriptional regulator	WP_007048642.1	11															161	285	284	699	571	742	1063	1210	1354	157	256	254	822	961	1086	1172	1529
gene-SUBVAR_RS14685	NZ_GG704771.1	Protein Homology	CDS	338726	340102	-	0	cds-WP_007048643.1	Genbank:WP_007048643.1	CDS	WP_007048643.1		SUBVAR_RS14685		COORDINATES: similar to AA sequence:RefSeq:WP_005951782.1	MATE family efflux transporter	WP_007048643.1	11															321	692	600	243	129	184	364	366	408	313	620	536	286	217	269	401	462
gene-SUBVAR_RS14690	NZ_GG704771.1	Protein Homology	CDS	340089	340541	-	0	cds-WP_007048644.1	Genbank:WP_007048644.1	CDS	WP_007048644.1		SUBVAR_RS14690		COORDINATES: protein motif:HMM:NF024212.2	MarR family transcriptional regulator	WP_007048644.1	11															104	144	126	76	51	81	155	140	146	101	129	113	89	86	119	171	177
gene-SUBVAR_RS14695	NZ_GG704771.1	Protein Homology	CDS	340721	341134	+	0	cds-WP_007048645.1	Genbank:WP_007048645.1	CDS	WP_007048645.1		SUBVAR_RS14695		COORDINATES: similar to AA sequence:RefSeq:WP_015525494.1	EamA family transporter	WP_007048645.1	11															2526	3370	3571	2532	1522	2641	1399	1761	1641	2464	3021	3189	2977	2562	3866	1542	2225
gene-SUBVAR_RS14700	NZ_GG704771.1	Protein Homology	CDS	341192	342316	-	0	cds-WP_007048646.1	Genbank:WP_007048646.1	CDS	WP_007048646.1		SUBVAR_RS14700		COORDINATES: protein motif:HMM:NF013740.2	AI-2E family transporter	WP_007048646.1	11															565	888	986	853	649	757	1552	1533	1609	551	796	881	1003	1092	1108	1711	1937
gene-SUBVAR_RS14705	NZ_GG704771.1	Protein Homology	CDS	342998	343864	+	0	cds-WP_007048649.1	Genbank:WP_007048649.1	CDS	WP_007048649.1		SUBVAR_RS14705		COORDINATES: protein motif:HMM:NF013070.2	PRD domain-containing protein	WP_007048649.1	11					GO:0006355	regulation of transcription, DNA-templated|0006355||IEA									1384	1443	1563	3516	2324	2723	4260	3633	4332	1350	1294	1396	4134	3912	3986	4695	4590
gene-SUBVAR_RS14710	NZ_GG704771.1	Protein Homology	CDS	344015	346144	+	0	cds-WP_007048650.1	Genbank:WP_007048650.1	CDS	WP_007048650.1		SUBVAR_RS14710		COORDINATES: similar to AA sequence:RefSeq:WP_016148502.1	PTS transporter subunit IIABC	WP_007048650.1	11					GO:0009401	phosphoenolpyruvate-dependent sugar phosphotransferase system|0009401||IEA									1388	1711	1739	1161	683	880	25557	28789	33524	1354	1534	1553	1365	1150	1288	28169	36376
gene-SUBVAR_RS14715	NZ_GG704771.1	Protein Homology	CDS	346208	346951	-	0	cds-WP_007048651.1	Genbank:WP_007048651.1	CDS	WP_007048651.1		SUBVAR_RS14715		COORDINATES: similar to AA sequence:RefSeq:WP_016146869.1	4Fe-4S binding protein	WP_007048651.1	11															711	927	1032	702	468	757	819	890	1000	693	831	922	825	788	1108	903	1125
gene-SUBVAR_RS14720	NZ_GG704771.1	Protein Homology	CDS	347241	347708	+	0	cds-WP_040918903.1	Genbank:WP_040918903.1	CDS	WP_040918903.1		SUBVAR_RS14720		COORDINATES: similar to AA sequence:RefSeq:WP_009537524.1	Hsp20/alpha crystallin family protein	WP_040918903.1	11															169004	50575	46067	81355	60561	112092	39367	55729	60889	164835	45340	41139	95655	101936	164100	43390	70416
gene-SUBVAR_RS14725	NZ_GG704771.1	Protein Homology	CDS	348220	349686	+	0	cds-WP_007048657.1	Genbank:WP_007048657.1	CDS	WP_007048657.1		SUBVAR_RS14725		COORDINATES: similar to AA sequence:RefSeq:WP_005932972.1	aminotransferase class V-fold PLP-dependent enzyme	WP_007048657.1	11															6056	9219	9278	1741	1080	1372	1297	1087	1222	5907	8265	8286	2047	1818	2009	1430	1373
gene-SUBVAR_RS14730	NZ_GG704771.1	Protein Homology	CDS	349702	350559	+	0	cds-WP_007048658.1	Genbank:WP_007048658.1	CDS	WP_007048658.1		SUBVAR_RS14730		COORDINATES: similar to AA sequence:RefSeq:WP_005932970.1	polyamine aminopropyltransferase	WP_007048658.1	11			speE												2849	5470	5479	1370	887	1354	778	656	717	2779	4904	4893	1611	1493	1982	858	829
gene-SUBVAR_RS14735	NZ_GG704771.1	Protein Homology	CDS	350559	351431	+	0	cds-WP_007048659.1	Genbank:WP_007048659.1	CDS	WP_007048659.1		SUBVAR_RS14735		COORDINATES: similar to AA sequence:RefSeq:WP_008398903.1	agmatinase	WP_007048659.1	11			speB		GO:0008295, GO:0008783	spermidine biosynthetic process|0008295||IEA		agmatinase activity|0008783||IEA							2915	5545	5697	1350	981	1326	633	649	728	2843	4971	5088	1587	1651	1941	698	820
gene-SUBVAR_RS14740	NZ_GG704771.1	Protein Homology	CDS	351579	352838	+	0	cds-WP_007048660.1	Genbank:WP_007048660.1	CDS	WP_007048660.1		SUBVAR_RS14740		COORDINATES: similar to AA sequence:RefSeq:WP_005923191.1	saccharopine dehydrogenase family protein	WP_007048660.1	11															3425	6135	6146	2376	1688	2219	1577	1259	1414	3341	5500	5489	2794	2841	3249	1738	1591
gene-SUBVAR_RS14745	NZ_GG704771.1	Protein Homology	CDS	352838	354046	+	0	cds-WP_007048661.1	Genbank:WP_007048661.1	CDS	WP_007048661.1		SUBVAR_RS14745		COORDINATES: similar to AA sequence:RefSeq:WP_005943311.1	carboxynorspermidine decarboxylase	WP_007048661.1	11															5587	9052	8851	2345	1711	2439	1311	1261	1364	5449	8115	7904	2757	2880	3571	1445	1593
gene-SUBVAR_RS14750	NZ_GG704771.1	Protein Homology	CDS	354100	354534	+	0	cds-WP_007048662.1	Genbank:WP_007048662.1	CDS	WP_007048662.1		SUBVAR_RS14750		COORDINATES: similar to AA sequence:RefSeq:WP_016295400.1	hypothetical protein	WP_007048662.1	11															1588	3411	3211	1174	798	966	609	568	605	1549	3058	2868	1380	1343	1414	671	718
gene-SUBVAR_RS14755	NZ_GG704771.1	Protein Homology	CDS	354706	355689	-	0	cds-WP_007048663.1	Genbank:WP_007048663.1	CDS	WP_007048663.1		SUBVAR_RS14755		COORDINATES: similar to AA sequence:RefSeq:WP_009322544.1	ABC transporter substrate-binding protein	WP_007048663.1	11															2582	4082	4164	1102	623	764	1626	1327	1483	2518	3659	3719	1296	1049	1118	1792	1677
gene-SUBVAR_RS14760	NZ_GG704771.1	Protein Homology	CDS	355819	357357	-	0	cds-WP_007048664.1	Genbank:WP_007048664.1	CDS	WP_007048664.1		SUBVAR_RS14760		COORDINATES: similar to AA sequence:RefSeq:WP_005347000.1	nitrite/sulfite reductase	WP_007048664.1	11															3002	3539	3587	1039	621	830	2589	2076	2219	2928	3173	3203	1222	1045	1215	2854	2623
gene-SUBVAR_RS14765	NZ_GG704771.1	Protein Homology	CDS	357465	358865	-	0	cds-WP_007048665.1	Genbank:WP_007048665.1	CDS	WP_007048665.1		SUBVAR_RS14765		COORDINATES: protein motif:HMM:NF014567.2	ATP-binding protein	WP_007048665.1	11															4066	6457	6042	2152	1463	1704	2969	2699	2841	3966	5789	5396	2530	2463	2495	3272	3410
gene-SUBVAR_RS14770	NZ_GG704771.1	Protein Homology	CDS	358858	359550	-	0	cds-WP_007048666.1	Genbank:WP_007048666.1	CDS	WP_007048666.1		SUBVAR_RS14770		COORDINATES: similar to AA sequence:RefSeq:WP_005934321.1	response regulator transcription factor	WP_007048666.1	11															1753	2098	2017	1027	714	773	1467	1253	1387	1710	1881	1801	1208	1202	1132	1617	1583
gene-SUBVAR_RS14775	NZ_GG704771.1	Protein Homology	CDS	359569	361377	-	0	cds-WP_040918907.1	Genbank:WP_040918907.1	CDS	WP_040918907.1		SUBVAR_RS14775		COORDINATES: similar to AA sequence:RefSeq:WP_005934320.1	Na/Pi cotransporter family protein	WP_040918907.1	11															4792	5935	5527	2778	1914	2125	3716	3348	3530	4674	5321	4936	3266	3222	3111	4096	4230
gene-SUBVAR_RS14780	NZ_GG704771.1	Protein Homology	CDS	361765	362721	+	0	cds-WP_007048670.1	Genbank:WP_007048670.1	CDS	WP_007048670.1		SUBVAR_RS14780		COORDINATES: similar to AA sequence:RefSeq:WP_015513232.1	substrate-binding domain-containing protein	WP_007048670.1	11															645	1375	1033	1257	824	1055	2491	2614	2557	629	1233	923	1478	1387	1544	2746	3303
gene-SUBVAR_RS14785	NZ_GG704771.1	Protein Homology	CDS	362830	363732	+	0	cds-WP_007048671.1	Genbank:WP_007048671.1	CDS	WP_007048671.1		SUBVAR_RS14785		COORDINATES: similar to AA sequence:RefSeq:WP_015513233.1	phosphate ABC transporter permease subunit PstC	WP_007048671.1	11			pstC		GO:0015415, GO:0005887, GO:0055052		integral component of plasma membrane|0005887||IEA, ATP-binding cassette (ABC) transporter complex, substrate-binding subunit-containing|0055052||IEA	ATPase-coupled phosphate ion transmembrane transporter activity|0015415||IEA							142	264	255	250	204	229	503	581	563	138	237	228	294	343	335	554	734
gene-SUBVAR_RS14790	NZ_GG704771.1	Protein Homology	CDS	363788	364639	+	0	cds-WP_147644601.1	Genbank:WP_147644601.1	CDS	WP_147644601.1		SUBVAR_RS14790		COORDINATES: similar to AA sequence:RefSeq:WP_004220497.1	phosphate ABC transporter permease PstA	WP_147644601.1	11			pstA		GO:0015415, GO:0005887, GO:0055052		integral component of plasma membrane|0005887||IEA, ATP-binding cassette (ABC) transporter complex, substrate-binding subunit-containing|0055052||IEA	ATPase-coupled phosphate ion transmembrane transporter activity|0015415||IEA							130	250	194	145	109	174	284	331	301	127	224	173	170	183	255	313	418
gene-SUBVAR_RS14795	NZ_GG704771.1	Protein Homology	CDS	364681	365409	+	0	cds-WP_007048673.1	Genbank:WP_007048673.1	CDS	WP_007048673.1		SUBVAR_RS14795		COORDINATES: similar to AA sequence:RefSeq:WP_015526284.1	phosphate ABC transporter ATP-binding protein PstB	WP_007048673.1	11			pstB		GO:0005524, GO:0015415, GO:0009898, GO:0055052		cytoplasmic side of plasma membrane|0009898||IEA, ATP-binding cassette (ABC) transporter complex, substrate-binding subunit-containing|0055052||IEA	ATP binding|0005524||IEA, ATPase-coupled phosphate ion transmembrane transporter activity|0015415||IEA							129	215	181	156	112	141	299	320	327	126	193	162	183	189	206	330	404
gene-SUBVAR_RS14800	NZ_GG704771.1	Protein Homology	CDS	365425	366111	+	0	cds-WP_007048674.1	Genbank:WP_007048674.1	CDS	WP_007048674.1		SUBVAR_RS14800		COORDINATES: similar to AA sequence:RefSeq:WP_009322569.1	phosphate signaling complex protein PhoU	WP_007048674.1	11			phoU		GO:0051049, GO:0003700	regulation of transport|0051049||IEA		DNA-binding transcription factor activity|0003700||IEA							128	234	153	132	84	119	207	234	294	125	210	137	155	141	174	228	296
gene-SUBVAR_RS14805	NZ_GG704771.1	Protein Homology	CDS	366273	366818	+	0	cds-WP_007048676.1	Genbank:WP_007048676.1	CDS	WP_007048676.1		SUBVAR_RS14805		COORDINATES: similar to AA sequence:RefSeq:WP_013484841.1	NUDIX hydrolase	WP_007048676.1	11															872	827	822	1309	870	1288	1386	1240	1477	850	741	734	1539	1464	1886	1528	1567
gene-SUBVAR_RS14810	NZ_GG704771.1	Protein Homology	CDS	366808	367229	+	0	cds-WP_007048677.1	Genbank:WP_007048677.1	CDS	WP_007048677.1	367229, .	SUBVAR_RS14810	true	COORDINATES: similar to AA sequence:RefSeq:WP_005929046.1	methyltransferase	WP_007048677.1	11					GO:0008168			methyltransferase activity|0008168||IEA							1109	1319	1336	943	764	1065	1036	974	1083	1082	1182	1193	1109	1286	1559	1142	1231
gene-SUBVAR_RS11340	NZ_GG704770.1	Protein Homology	CDS	73	807	-	0	cds-WP_242655010.1	Genbank:WP_242655010.1	CDS	WP_242655010.1		SUBVAR_RS11340		COORDINATES: similar to AA sequence:RefSeq:WP_015537103.1	biotin--[acetyl-CoA-carboxylase] ligase	WP_242655010.1	11					GO:0006464, GO:0004077	cellular protein modification process|0006464||IEA		biotin-[acetyl-CoA-carboxylase] ligase activity|0004077||IEA							790	595	640	660	390	483	1059	798	946	771	533	572	776	656	707	1167	1008
gene-SUBVAR_RS11345	NZ_GG704770.1	Protein Homology	CDS	804	1298	-	0	cds-WP_007047873.1	Genbank:WP_007047873.1	CDS	WP_007047873.1		SUBVAR_RS11345		COORDINATES: similar to AA sequence:RefSeq:WP_005937569.1	YfcE family phosphodiesterase	WP_007047873.1	11					GO:0016788			hydrolase activity, acting on ester bonds|0016788||IEA							523	385	351	383	276	341	617	497	568	510	345	313	450	465	499	680	628
gene-SUBVAR_RS11350	NZ_GG704770.1	GeneMarkS-2+	CDS	1859	2496	-	0	cds-WP_007047875.1	Genbank:WP_007047875.1	CDS	WP_007047875.1		SUBVAR_RS11350	true	COORDINATES: ab initio prediction:GeneMarkS-2+	hypothetical protein	WP_007047875.1	11	., 1859														1265	1164	1228	1465	1443	2462	2864	3682	3955	1234	1044	1097	1723	2429	3604	3157	4652
gene-SUBVAR_RS11355	NZ_GG704770.1	GeneMarkS-2+	CDS	2635	3057	-	0	cds-WP_007047876.1	Genbank:WP_007047876.1	CDS	WP_007047876.1		SUBVAR_RS11355		COORDINATES: ab initio prediction:GeneMarkS-2+	sigma-70 family RNA polymerase sigma factor	WP_007047876.1	11															130	151	117	167	122	215	219	296	312	127	135	104	196	205	315	241	374
gene-SUBVAR_RS11360	NZ_GG704770.1	Protein Homology	CDS	3193	4752	-	0	cds-WP_007047878.1	Genbank:WP_007047878.1	CDS	WP_007047878.1		SUBVAR_RS11360		COORDINATES: protein motif:HMM:TIGR04265.1	cardiolipin synthase	WP_007047878.1	11			cls		GO:0032049, GO:0008808	cardiolipin biosynthetic process|0032049||IEA		cardiolipin synthase activity|0008808||IEA							3598	4952	4981	1511	1003	858	1643	1439	1699	3509	4439	4448	1777	1688	1256	1811	1818
gene-SUBVAR_RS16525	NZ_GG704770.1	GeneMarkS-2+	CDS	4830	4988	-	0	cds-WP_007047879.1	Genbank:WP_007047879.1	CDS	WP_007047879.1		SUBVAR_RS16525		COORDINATES: ab initio prediction:GeneMarkS-2+	hypothetical protein	WP_007047879.1	11															1317	3113	3236	1640	1146	1118	2479	1947	2532	1285	2791	2890	1928	1929	1637	2732	2460
gene-SUBVAR_RS11365	NZ_GG704770.1	Protein Homology	CDS	5320	6189	+	0	cds-WP_007047881.1	Genbank:WP_007047881.1	CDS	WP_007047881.1		SUBVAR_RS11365		COORDINATES: similar to AA sequence:RefSeq:WP_015537170.1	transketolase	WP_007047881.1	11															5722	6499	6388	5635	3909	4321	5222	4334	4825	5581	5826	5705	6625	6580	6326	5756	5476
gene-SUBVAR_RS11370	NZ_GG704770.1	Protein Homology	CDS	6182	7159	+	0	cds-WP_007047882.1	Genbank:WP_007047882.1	CDS	WP_007047882.1		SUBVAR_RS11370		COORDINATES: similar to AA sequence:RefSeq:WP_013498635.1	transketolase family protein	WP_007047882.1	11															7232	9506	9620	8073	5863	7310	7035	6843	7102	7054	8522	8591	9492	9869	10702	7754	8646
gene-SUBVAR_RS11375	NZ_GG704770.1	GeneMarkS-2+	CDS	7208	7630	-	0	cds-WP_007047883.1	Genbank:WP_007047883.1	CDS	WP_007047883.1		SUBVAR_RS11375		COORDINATES: ab initio prediction:GeneMarkS-2+	hypothetical protein	WP_007047883.1	11															2463	3025	3221	2215	1415	2351	2905	2832	2709	2402	2712	2876	2604	2382	3442	3202	3578
gene-SUBVAR_RS11380	NZ_GG704770.1	Protein Homology	CDS	7627	7830	-	0	cds-WP_007047884.1	Genbank:WP_007047884.1	CDS	WP_007047884.1		SUBVAR_RS11380		COORDINATES: similar to AA sequence:RefSeq:WP_016323464.1	helix-turn-helix transcriptional regulator	WP_007047884.1	11															1141	1349	1294	1010	676	918	1384	1258	1277	1113	1209	1156	1188	1138	1344	1525	1590
gene-SUBVAR_RS11385	NZ_GG704770.1	Protein Homology	CDS	7970	8395	-	0	cds-WP_007047885.1	Genbank:WP_007047885.1	CDS	WP_007047885.1		SUBVAR_RS11385		COORDINATES: similar to AA sequence:RefSeq:WP_006775343.1	flavodoxin	WP_007047885.1	11					GO:0009055			electron transfer activity|0009055||IEA							79378	109162	116168	111004	74517	114295	171679	175462	195805	77420	97863	103742	130515	125427	167325	189224	221705
gene-SUBVAR_RS11390	NZ_GG704770.1	Protein Homology	CDS	8415	8966	-	0	cds-WP_007047886.1	Genbank:WP_007047886.1	CDS	WP_007047886.1		SUBVAR_RS11390		COORDINATES: similar to AA sequence:RefSeq:WP_006575241.1	DUF3793 family protein	WP_007047886.1	11															83308	138364	142013	128444	88644	120867	163016	159682	171818	81253	124043	126823	151020	149205	176946	179676	201766
gene-SUBVAR_RS11395	NZ_GG704770.1	Protein Homology	CDS	9132	10484	-	0	cds-WP_007047887.1	Genbank:WP_007047887.1	CDS	WP_007047887.1		SUBVAR_RS11395		COORDINATES: similar to AA sequence:RefSeq:WP_004079535.1	MATE family efflux transporter	WP_007047887.1	11															2893	6507	6725	537	360	460	873	761	723	2822	5833	6006	631	606	673	962	962
gene-SUBVAR_RS11400	NZ_GG704770.1	Protein Homology	CDS	10619	11851	-	0	cds-WP_007047888.1	Genbank:WP_007047888.1	CDS	WP_007047888.1		SUBVAR_RS11400		COORDINATES: similar to AA sequence:RefSeq:WP_002992300.1	nucleotide sugar dehydrogenase	WP_007047888.1	11					GO:0000271, GO:0003979, GO:0016616, GO:0051287	polysaccharide biosynthetic process|0000271||IEA		UDP-glucose 6-dehydrogenase activity|0003979||IEA, oxidoreductase activity, acting on the CH-OH group of donors, NAD or NADP as acceptor|0016616||IEA, NAD binding|0051287||IEA							852	1031	1161	1859	1318	1588	2777	2549	2601	831	924	1037	2186	2218	2325	3061	3221
gene-SUBVAR_RS11405	NZ_GG704770.1	Protein Homology	CDS	11924	13759	-	0	cds-WP_242655011.1	Genbank:WP_242655011.1	CDS	WP_242655011.1		SUBVAR_RS11405		COORDINATES: similar to AA sequence:RefSeq:WP_013281914.1	asparagine synthase (glutamine-hydrolyzing)	WP_242655011.1	11			asnB		GO:0006529, GO:0004066	asparagine biosynthetic process|0006529||IEA		asparagine synthase (glutamine-hydrolyzing) activity|0004066||IEA							1422	1607	1797	2917	1945	1992	4305	3565	3738	1387	1441	1605	3430	3274	2916	4745	4505
gene-SUBVAR_RS11410	NZ_GG704770.1	Protein Homology	CDS	13851	14939	-	0	cds-WP_007047890.1	Genbank:WP_007047890.1	CDS	WP_007047890.1		SUBVAR_RS11410		COORDINATES: similar to AA sequence:RefSeq:WP_002569812.1	NAD-dependent epimerase/dehydratase family protein	WP_007047890.1	11					GO:0003824			catalytic activity|0003824||IEA							889	1294	1397	1647	1074	1173	2348	2024	2105	867	1160	1248	1936	1808	1717	2588	2557
gene-SUBVAR_RS11415	NZ_GG704770.1	Protein Homology	CDS	14983	16434	-	0	cds-WP_007047891.1	Genbank:WP_007047891.1	CDS	WP_007047891.1		SUBVAR_RS11415		COORDINATES: similar to AA sequence:RefSeq:WP_005927299.1	oligosaccharide flippase family protein	WP_007047891.1	11					GO:0016020		membrane|0016020||IEA								918	1244	1316	1403	1068	963	2077	1672	1892	895	1115	1175	1650	1798	1410	2289	2113
gene-SUBVAR_RS11420	NZ_GG704770.1	GeneMarkS-2+	CDS	16488	17501	-	0	cds-WP_040918378.1	Genbank:WP_040918378.1	CDS	WP_040918378.1		SUBVAR_RS11420		COORDINATES: ab initio prediction:GeneMarkS-2+	hypothetical protein	WP_040918378.1	11															868	1156	1155	1039	768	765	1447	1152	1319	847	1036	1031	1222	1293	1120	1595	1456
gene-SUBVAR_RS11425	NZ_GG704770.1	Protein Homology	CDS	17537	18694	-	0	cds-WP_040918380.1	Genbank:WP_040918380.1	CDS	WP_040918380.1		SUBVAR_RS11425		COORDINATES: protein motif:HMM:NF012744.2	glycosyltransferase	WP_040918380.1	11															1985	2693	2756	2094	1447	1547	2339	1936	2089	1936	2414	2461	2462	2436	2265	2578	2446
gene-SUBVAR_RS11430	NZ_GG704770.1	Protein Homology	CDS	18724	19821	-	0	cds-WP_040918382.1	Genbank:WP_040918382.1	CDS	WP_040918382.1		SUBVAR_RS11430		COORDINATES: similar to AA sequence:RefSeq:WP_000758382.1	UDP-N-acetylglucosamine 2-epimerase (non-hydrolyzing)	WP_040918382.1	11			wecB		GO:0009103, GO:0008761	lipopolysaccharide biosynthetic process|0009103||IEA		UDP-N-acetylglucosamine 2-epimerase activity|0008761||IEA		GT0	CGC1	CAZyme	GT0		2662	3356	3451	2813	2043	2140	2822	2499	2721	2596	3009	3082	3307	3439	3133	3110	3158
gene-SUBVAR_RS11435	NZ_GG704770.1	Protein Homology	CDS	19843	21063	-	0	cds-WP_007047895.1	Genbank:WP_007047895.1	CDS	WP_007047895.1		SUBVAR_RS11435		COORDINATES: similar to AA sequence:RefSeq:WP_004612955.1	nucleotide sugar dehydrogenase	WP_007047895.1	11											CGC1	null	null		4115	4639	4490	3338	2322	2198	3670	3146	3407	4013	4159	4010	3925	3908	3218	4045	3975
gene-SUBVAR_RS11440	NZ_GG704770.1	Protein Homology	CDS	21106	22461	-	0	cds-WP_007047896.1	Genbank:WP_007047896.1	CDS	WP_007047896.1		SUBVAR_RS11440		COORDINATES: similar to AA sequence:RefSeq:WP_005937796.1	sugar transferase	WP_007047896.1	11											CGC1	TC	9.B.18.1.2		4444	4150	4182	2401	1739	1397	2474	2014	2295	4334	3720	3735	2823	2927	2045	2727	2545
gene-SUBVAR_RS11445	NZ_GG704770.1	Protein Homology	CDS	22719	23924	-	0	cds-WP_007047897.1	Genbank:WP_007047897.1	CDS	WP_007047897.1		SUBVAR_RS11445		COORDINATES: protein motif:HMM:NF012744.2	glycosyltransferase family 4 protein	WP_007047897.1	11										GT4	CGC1	CAZyme	GT4		485	702	783	599	420	523	1019	840	845	473	629	699	704	707	766	1123	1061
gene-SUBVAR_RS11450	NZ_GG704770.1	Protein Homology	CDS	23945	24667	-	0	cds-WP_007047898.1	Genbank:WP_007047898.1	CDS	WP_007047898.1		SUBVAR_RS11450		COORDINATES: protein motif:HMM:NF013672.2	polysaccharide deacetylase family protein	WP_007047898.1	11											CGC1	null	null		347	482	592	416	261	359	594	549	530	338	432	529	489	439	526	655	694
gene-SUBVAR_RS11455	NZ_GG704770.1	Protein Homology	CDS	24681	25793	-	0	cds-WP_007047899.1	Genbank:WP_007047899.1	CDS	WP_007047899.1		SUBVAR_RS11455		COORDINATES: similar to AA sequence:RefSeq:WP_013279757.1	glycosyltransferase	WP_007047899.1	11										GT4	CGC1	CAZyme	GT4		762	1064	1085	835	553	639	1121	888	1005	743	954	969	982	931	935	1236	1122
gene-SUBVAR_RS11460	NZ_GG704770.1	Protein Homology	CDS	25802	26536	-	0	cds-WP_007047900.1	Genbank:WP_007047900.1	CDS	WP_007047900.1		SUBVAR_RS11460		COORDINATES: protein motif:HMM:NF025025.2	glycosyltransferase	WP_007047900.1	11											CGC1	null	null		464	547	628	513	347	324	731	532	658	453	490	561	603	584	474	806	672
gene-SUBVAR_RS11465	NZ_GG704770.1	Protein Homology	CDS	26838	28253	+	0	cds-WP_007047901.1	Genbank:WP_007047901.1	CDS	WP_007047901.1		SUBVAR_RS11465		COORDINATES: similar to AA sequence:RefSeq:WP_008116086.1	sugar transferase	WP_007047901.1	11											CGC1	TC	9.B.18.1.2		1432	2541	2602	1605	1204	978	1242	1146	1278	1397	2278	2324	1887	2027	1432	1369	1448
gene-SUBVAR_RS11470	NZ_GG704770.1	Protein Homology	CDS	28279	29502	+	0	cds-WP_007047902.1	Genbank:WP_007047902.1	CDS	WP_007047902.1		SUBVAR_RS11470		COORDINATES: similar to AA sequence:RefSeq:WP_009247634.1	glycosyltransferase family 4 protein	WP_007047902.1	11										GT4	CGC1	CAZyme	GT4		961	2112	2205	1086	704	752	1103	983	1057	937	1893	1969	1277	1185	1101	1216	1242
gene-SUBVAR_RS11475	NZ_GG704770.1	Protein Homology	CDS	29499	30692	+	0	cds-WP_007047903.1	Genbank:WP_007047903.1	CDS	WP_007047903.1		SUBVAR_RS11475		COORDINATES: protein motif:HMM:NF026247.2	EpsG family protein	WP_007047903.1	11											CGC1	TC	9.B.183.1.8		633	1809	1837	1152	806	854	1178	1005	1148	617	1622	1641	1354	1357	1250	1298	1270
gene-SUBVAR_RS11480	NZ_GG704770.1	Protein Homology	CDS	30689	31825	+	0	cds-WP_007047904.1	Genbank:WP_007047904.1	CDS	WP_007047904.1	31825, .	SUBVAR_RS11480	true	COORDINATES: protein motif:HMM:NF014732.2	Wzz/FepE/Etk N-terminal domain-containing protein	WP_007047904.1	11					GO:0016020		membrane|0016020||IEA								734	1939	2078	1602	1133	1416	1923	1845	2027	716	1738	1856	1884	1907	2073	2120	2331
gene-SUBVAR_RS11485	NZ_GG704770.1	GeneMarkS-2+	CDS	32091	32927	+	0	cds-WP_007047906.1	Genbank:WP_007047906.1	CDS	WP_007047906.1		SUBVAR_RS11485		COORDINATES: ab initio prediction:GeneMarkS-2+	hypothetical protein	WP_007047906.1	11															413	1254	1234	1063	786	849	1277	1237	1306	403	1124	1102	1250	1323	1243	1408	1563
gene-SUBVAR_RS11490	NZ_GG704770.1	Protein Homology	CDS	32911	33945	+	0	cds-WP_007047907.1	Genbank:WP_007047907.1	CDS	WP_007047907.1		SUBVAR_RS11490		COORDINATES: protein motif:HMM:NF039646.1	DUF6077 domain-containing protein	WP_007047907.1	11															415	1242	1333	1034	712	841	1226	1185	1166	405	1113	1190	1216	1198	1231	1351	1497
gene-SUBVAR_RS11495	NZ_GG704770.1	Protein Homology	CDS	33985	35130	+	0	cds-WP_007047908.1	Genbank:WP_007047908.1	CDS	WP_007047908.1		SUBVAR_RS11495		COORDINATES: protein motif:HMM:NF024968.2	glycosyltransferase	WP_007047908.1	11															431	1151	1291	1191	868	986	1231	1276	1397	420	1032	1153	1400	1461	1443	1357	1612
gene-SUBVAR_RS11500	NZ_GG704770.1	Protein Homology	CDS	35226	36350	-	0	cds-WP_007047909.1	Genbank:WP_007047909.1	CDS	WP_007047909.1		SUBVAR_RS11500		COORDINATES: similar to AA sequence:RefSeq:WP_013279757.1	glycosyltransferase	WP_007047909.1	11										GT4					2564	2951	2942	2013	1466	1680	2149	2050	2313	2501	2646	2627	2367	2468	2459	2369	2590
gene-SUBVAR_RS11505	NZ_GG704770.1	GeneMarkS-2+	CDS	36516	36935	-	0	cds-WP_007047910.1	Genbank:WP_007047910.1	CDS	WP_007047910.1		SUBVAR_RS11505		COORDINATES: ab initio prediction:GeneMarkS-2+	hypothetical protein	WP_007047910.1	11															980	1365	1247	614	430	570	886	874	931	956	1224	1114	722	724	834	977	1104
gene-SUBVAR_RS11510	NZ_GG704770.1	Protein Homology	CDS	36996	38405	-	0	cds-WP_007047911.1	Genbank:WP_007047911.1	CDS	WP_007047911.1		SUBVAR_RS11510		COORDINATES: protein motif:HMM:TIGR00797.1	MATE family efflux transporter	WP_007047911.1	11					GO:0006855, GO:0009410, GO:0042910, GO:0016020	xenobiotic transmembrane transport|0006855||IEA, response to xenobiotic stimulus|0009410||IEA	membrane|0016020||IEA	xenobiotic transmembrane transporter activity|0042910||IEA							1344	2056	2057	579	394	440	702	670	702	1311	1843	1837	681	663	644	774	847
gene-SUBVAR_RS11515	NZ_GG704770.1	Protein Homology	CDS	38624	40084	-	0	cds-WP_040918384.1	Genbank:WP_040918384.1	CDS	WP_040918384.1		SUBVAR_RS11515		COORDINATES: similar to AA sequence:RefSeq:WP_015521949.1	C69 family dipeptidase	WP_040918384.1	11					GO:0006508, GO:0016805	proteolysis|0006508||IEA		dipeptidase activity|0016805||IEA							2438	2218	2280	2623	1885	2184	3160	2598	2830	2378	1988	2036	3084	3173	3197	3483	3283
gene-SUBVAR_RS11520	NZ_GG704770.1	Protein Homology	CDS	40420	41091	+	0	cds-WP_007047915.1	Genbank:WP_007047915.1	CDS	WP_007047915.1		SUBVAR_RS11520		COORDINATES: similar to AA sequence:RefSeq:WP_009261806.1	response regulator transcription factor	WP_007047915.1	11															248	188	193	107	64	66	99	90	114	242	169	172	126	108	97	109	114
gene-SUBVAR_RS11525	NZ_GG704770.1	Protein Homology	CDS	41088	42179	+	0	cds-WP_007047916.1	Genbank:WP_007047916.1	CDS	WP_007047916.1		SUBVAR_RS11525		COORDINATES: similar to AA sequence:RefSeq:WP_004623911.1	HAMP domain-containing histidine kinase	WP_007047916.1	11															556	440	439	162	102	113	163	140	163	542	394	392	190	172	165	180	177
gene-SUBVAR_RS11530	NZ_GG704770.1	Protein Homology	CDS	42176	42703	+	0	cds-WP_007047917.1	Genbank:WP_007047917.1	CDS	WP_007047917.1		SUBVAR_RS11530		COORDINATES: similar to AA sequence:RefSeq:WP_006864349.1	hypothetical protein	WP_007047917.1	11															260	233	255	100	76	64	101	88	80	254	209	228	118	128	94	111	111
gene-SUBVAR_RS11535	NZ_GG704770.1	Protein Homology	CDS	42842	43105	+	0	cds-WP_007047919.1	Genbank:WP_007047919.1	CDS	WP_007047919.1		SUBVAR_RS11535		COORDINATES: similar to AA sequence:RefSeq:WP_002602572.1	hypothetical protein	WP_007047919.1	11															1918	1301	1264	603	408	564	301	354	371	1871	1166	1129	709	687	826	332	447
gene-SUBVAR_RS11540	NZ_GG704770.1	Protein Homology	CDS	43176	43544	+	0	cds-WP_007047920.1	Genbank:WP_007047920.1	CDS	WP_007047920.1		SUBVAR_RS11540		COORDINATES: similar to AA sequence:RefSeq:WP_006571383.1	hypothetical protein	WP_007047920.1	11															2420	1765	1755	775	471	671	451	436	476	2360	1582	1567	911	793	982	497	551
gene-SUBVAR_RS15620	NZ_GG704770.1	GeneMarkS-2+	CDS	44165	44782	+	0	cds-WP_050764731.1	Genbank:WP_050764731.1	CDS	WP_050764731.1		SUBVAR_RS15620		COORDINATES: ab initio prediction:GeneMarkS-2+	helix-turn-helix domain-containing protein	WP_050764731.1	11															333	158	158	24	7	25	10	7	7	325	142	141	28	12	37	11	9
gene-SUBVAR_RS11550	NZ_GG704770.1	GeneMarkS-2+	CDS	45268	45714	+	0	cds-WP_242655012.1	Genbank:WP_242655012.1	CDS	WP_242655012.1		SUBVAR_RS11550		COORDINATES: ab initio prediction:GeneMarkS-2+	restriction endonuclease subunit S	WP_242655012.1	11															175	188	236	195	132	195	375	324	396	171	169	211	229	222	285	413	409
gene-SUBVAR_RS11555	NZ_GG704770.1	Protein Homology	CDS	45711	47240	+	0	cds-WP_007047924.1	Genbank:WP_007047924.1	CDS	WP_007047924.1		SUBVAR_RS11555		COORDINATES: similar to AA sequence:RefSeq:WP_006571531.1	type I restriction-modification system subunit M	WP_007047924.1	11					GO:0006306, GO:0009307, GO:0009007, GO:0015666	DNA methylation|0006306||IEA, DNA restriction-modification system|0009307||IEA		site-specific DNA-methyltransferase (adenine-specific) activity|0009007||IEA, restriction endodeoxyribonuclease activity|0015666||IEA							553	568	588	666	404	478	1115	1042	1089	539	509	525	783	680	700	1229	1317
gene-SUBVAR_RS11560	NZ_GG704770.1	Protein Homology	CDS	47237	48232	+	0	cds-WP_007047925.1	Genbank:WP_007047925.1	CDS	WP_007047925.1		SUBVAR_RS11560		COORDINATES: similar to AA sequence:RefSeq:WP_012064397.1	virulence RhuM family protein	WP_007047925.1	11															373	343	427	456	277	358	774	700	710	364	307	381	536	466	524	853	884
gene-SUBVAR_RS11565	NZ_GG704770.1	GeneMarkS-2+	CDS	48249	48839	+	0	cds-WP_007047926.1	Genbank:WP_007047926.1	CDS	WP_007047926.1		SUBVAR_RS11565		COORDINATES: ab initio prediction:GeneMarkS-2+	hypothetical protein	WP_007047926.1	11															223	161	156	259	196	196	422	328	364	217	144	139	305	330	287	465	414
gene-SUBVAR_RS11575	NZ_GG704770.1	Protein Homology	CDS	48836	50086	+	0	cds-WP_084759161.1	Genbank:WP_084759161.1	CDS	WP_084759161.1		SUBVAR_RS11575		COORDINATES: protein motif:HMM:NF013579.2	restriction endonuclease subunit S	WP_084759161.1	11															414	372	363	539	337	437	946	740	847	404	333	324	634	567	640	1043	935
gene-SUBVAR_RS11580	NZ_GG704770.1	Protein Homology	CDS	50088	50747	+	0	cds-WP_007047929.1	Genbank:WP_007047929.1	CDS	WP_007047929.1		SUBVAR_RS11580		COORDINATES: protein motif:HMM:NF039733.1	DUF6338 family protein	WP_007047929.1	11															113	120	143	262	176	177	436	339	339	110	108	128	308	296	259	481	428
gene-SUBVAR_RS16530	NZ_GG704770.1	GeneMarkS-2+	CDS	50744	50902	+	0	cds-WP_007047930.1	Genbank:WP_007047930.1	CDS	WP_007047930.1		SUBVAR_RS16530		COORDINATES: ab initio prediction:GeneMarkS-2+	hypothetical protein	WP_007047930.1	11															16	29	27	55	35	28	94	70	63	16	26	24	65	59	41	104	88
gene-SUBVAR_RS11585	NZ_GG704770.1	Protein Homology	CDS	50929	51438	+	0	cds-WP_007047931.1	Genbank:WP_007047931.1	CDS	WP_007047931.1	51438, .	SUBVAR_RS11585	true	COORDINATES: protein motif:HMM:NF016220.2	type I restriction endonuclease	WP_007047931.1	11					GO:0006304	DNA modification|0006304||IEA									11	13	16	28	11	20	34	38	37	11	12	14	33	19	29	37	48
gene-SUBVAR_RS11590	NZ_GG704770.1	Protein Homology	CDS	51539	54583	+	0	cds-WP_007047932.1	Genbank:WP_007047932.1	CDS	WP_007047932.1		SUBVAR_RS11590	true	COORDINATES: similar to AA sequence:RefSeq:WP_010680929.1	type I restriction endonuclease subunit R	WP_007047932.1	11	., 51539														550	820	836	1006	688	659	1517	1372	1388	536	735	747	1183	1158	965	1672	1734
gene-SUBVAR_RS11595	NZ_GG704770.1	Protein Homology	CDS	54589	55320	+	0	cds-WP_007047933.1	Genbank:WP_007047933.1	CDS	WP_007047933.1		SUBVAR_RS11595		COORDINATES: protein motif:HMM:NF013980.2	M48 family metallopeptidase	WP_007047933.1	11															137	165	161	253	184	197	391	358	337	134	148	144	297	310	288	431	452
gene-SUBVAR_RS11600	NZ_GG704770.1	GeneMarkS-2+	CDS	55651	56223	-	0	cds-WP_007047934.1	Genbank:WP_007047934.1	CDS	WP_007047934.1		SUBVAR_RS11600		COORDINATES: ab initio prediction:GeneMarkS-2+	hypothetical protein	WP_007047934.1	11															220	289	297	142	81	91	152	122	106	215	259	265	167	136	133	168	154
gene-SUBVAR_RS11605	NZ_GG704770.1	Protein Homology	CDS	56657	56929	-	0	cds-WP_007047935.1	Genbank:WP_007047935.1	CDS	WP_007047935.1		SUBVAR_RS11605		COORDINATES: similar to AA sequence:RefSeq:WP_005933400.1	helix-turn-helix transcriptional regulator	WP_007047935.1	11															417	133	99	328	260	274	547	373	485	407	119	88	386	438	401	603	471
gene-SUBVAR_RS11610	NZ_GG704770.1	Protein Homology	CDS	57207	57560	-	0	cds-WP_007047937.1	Genbank:WP_007047937.1	CDS	WP_007047937.1		SUBVAR_RS11610		COORDINATES: similar to AA sequence:RefSeq:WP_010245415.1	type II toxin-antitoxin system RelE/ParE family toxin	WP_007047937.1	11															662	611	441	262	185	231	443	348	396	646	548	394	308	311	338	488	440
gene-SUBVAR_RS11620	NZ_GG704770.1	Protein Homology	CDS	58260	58571	+	0	cds-WP_007047939.1	Genbank:WP_007047939.1	CDS	WP_007047939.1		SUBVAR_RS11620		COORDINATES: similar to AA sequence:RefSeq:WP_006780696.1	helix-turn-helix domain-containing protein	WP_007047939.1	11															226	274	276	312	215	274	458	407	361	220	246	246	367	362	401	505	514
gene-SUBVAR_RS11625	NZ_GG704770.1	Protein Homology	CDS	58639	59220	-	0	cds-WP_040918389.1	Genbank:WP_040918389.1	CDS	WP_040918389.1		SUBVAR_RS11625		COORDINATES: protein motif:HMM:NF024252.2	helix-turn-helix domain-containing protein	WP_040918389.1	11															127	58	80	129	95	107	157	104	129	124	52	71	152	160	157	173	131
gene-SUBVAR_RS11630	NZ_GG704770.1	Protein Homology	CDS	59453	59725	+	0	cds-WP_050764732.1	Genbank:WP_050764732.1	CDS	WP_050764732.1		SUBVAR_RS11630		COORDINATES: similar to AA sequence:RefSeq:WP_015559102.1	helix-turn-helix domain-containing protein	WP_050764732.1	11															704	713	689	904	515	523	686	536	690	687	639	615	1063	867	766	756	677
gene-SUBVAR_RS11635	NZ_GG704770.1	Protein Homology	CDS	59995	61209	+	0	cds-WP_050764733.1	Genbank:WP_050764733.1	CDS	WP_050764733.1		SUBVAR_RS11635		COORDINATES: protein motif:HMM:NF024872.2	AAA family ATPase	WP_050764733.1	11															5050	4723	4608	2890	1662	2020	1900	1824	1938	4925	4234	4115	3398	2797	2957	2094	2305
gene-SUBVAR_RS11640	NZ_GG704770.1	GeneMarkS-2+	CDS	61206	61475	+	0	cds-WP_007047944.1	Genbank:WP_007047944.1	CDS	WP_007047944.1		SUBVAR_RS11640		COORDINATES: ab initio prediction:GeneMarkS-2+	hypothetical protein	WP_007047944.1	11															735	823	813	320	204	264	252	234	244	717	738	726	376	343	386	278	296
gene-SUBVAR_RS15625	NZ_GG704770.1	Protein Homology	CDS	61503	62858	+	0	cds-WP_007047945.1	Genbank:WP_007047945.1	CDS	WP_007047945.1		SUBVAR_RS15625		COORDINATES: protein motif:HMM:NF015397.2	relaxase/mobilization nuclease domain-containing protein	WP_007047945.1	11															6777	8078	8160	3285	2008	2308	2116	1920	2263	6610	7242	7287	3862	3380	3379	2332	2426
gene-SUBVAR_RS11665	NZ_GG704770.1	Protein Homology	CDS	65208	65768	-	0	cds-WP_007047949.1	Genbank:WP_007047949.1	CDS	WP_007047949.1		SUBVAR_RS11665		COORDINATES: similar to AA sequence:RefSeq:WP_002852677.1	zeta toxin family protein	WP_007047949.1	11					GO:0016301			kinase activity|0016301||IEA							1266	964	959	401	267	358	307	290	321	1235	864	856	471	449	524	338	366
gene-SUBVAR_RS11670	NZ_GG704770.1	tRNAscan-SE	tRNA	65845	65936	-		rna-SUBVAR_RS11670		tRNA			SUBVAR_RS11670		COORDINATES: profile:tRNAscan-SE:2.0.7	tRNA-Ser											(pos:complement(65899..65901))						297	170	171	131	80	107	136	147	179	290	152	153	154	135	157	150	186
gene-SUBVAR_RS11675	NZ_GG704770.1	GeneMarkS-2+	CDS	66196	66714	-	0	cds-WP_007047950.1	Genbank:WP_007047950.1	CDS	WP_007047950.1		SUBVAR_RS11675		COORDINATES: ab initio prediction:GeneMarkS-2+	hypothetical protein	WP_007047950.1	11															1148	1576	1643	256	197	172	240	181	222	1120	1413	1467	301	332	252	265	229
gene-SUBVAR_RS11680	NZ_GG704770.1	Protein Homology	CDS	67383	67934	-	0	cds-WP_007047951.1	Genbank:WP_007047951.1	CDS	WP_007047951.1		SUBVAR_RS11680		COORDINATES: similar to AA sequence:RefSeq:WP_004037672.1	ECF transporter S component	WP_007047951.1	11															6112	11674	12613	10875	8303	10990	12630	12721	13735	5961	10466	11264	12786	13976	16089	13921	16074
gene-SUBVAR_RS11685	NZ_GG704770.1	Protein Homology	CDS	68029	68625	-	0	cds-WP_007047952.1	Genbank:WP_007047952.1	CDS	WP_007047952.1		SUBVAR_RS11685		COORDINATES: similar to AA sequence:RefSeq:WP_015565612.1	hypothetical protein	WP_007047952.1	11															1302	1966	2061	186	145	187	224	343	275	1270	1763	1841	219	244	274	247	433
gene-SUBVAR_RS11690	NZ_GG704770.1	Protein Homology	CDS	68622	69047	-	0	cds-WP_007047953.1	Genbank:WP_007047953.1	CDS	WP_007047953.1		SUBVAR_RS11690		COORDINATES: similar to AA sequence:RefSeq:WP_009643485.1	DUF3842 family protein	WP_007047953.1	11															1204	1571	1606	245	151	193	279	332	307	1174	1408	1434	288	254	283	308	419
gene-SUBVAR_RS11695	NZ_GG704770.1	Protein Homology	CDS	69418	69585	-	0	cds-WP_040918392.1	Genbank:WP_040918392.1	CDS	WP_040918392.1		SUBVAR_RS11695		COORDINATES: similar to AA sequence:RefSeq:WP_009266946.1	4Fe-4S binding protein	WP_040918392.1	11															36690	52410	53864	103948	79178	120058	110534	144140	139806	35785	46985	48102	122219	133272	175762	121830	182128
gene-SUBVAR_RS11700	NZ_GG704770.1	Protein Homology	CDS	69761	70600	-	0	cds-WP_007047955.1	Genbank:WP_007047955.1	CDS	WP_007047955.1		SUBVAR_RS11700		COORDINATES: similar to AA sequence:RefSeq:WP_006735243.1	stage 0 sporulation family protein	WP_007047955.1	11															2344	3231	3479	3202	2295	3414	3060	3141	3261	2286	2897	3107	3765	3863	4998	3373	3969
gene-SUBVAR_RS11710	NZ_GG704770.1	Protein Homology	CDS	71310	71633	-	0	cds-WP_007047957.1	Genbank:WP_007047957.1	CDS	WP_007047957.1		SUBVAR_RS11710		COORDINATES: similar to AA sequence:RefSeq:WP_002606956.1	cyclic-di-AMP receptor	WP_007047957.1	11															1491	1599	1709	2317	1890	2268	2495	2794	2875	1454	1433	1526	2724	3181	3320	2750	3530
gene-SUBVAR_RS11715	NZ_GG704770.1	Protein Homology	CDS	71669	72328	-	0	cds-WP_007047958.1	Genbank:WP_007047958.1	CDS	WP_007047958.1		SUBVAR_RS11715		COORDINATES: protein motif:HMM:NF013827.2	rhomboid family intramembrane serine protease	WP_007047958.1	11					GO:0016021		integral component of membrane|0016021||IEA								2124	2857	2946	2431	1891	1901	2701	2822	2825	2072	2561	2631	2858	3183	2783	2977	3566
gene-SUBVAR_RS16775	NZ_GG704770.1	GeneMarkS-2+	CDS	72706	73065	-	0	cds-WP_007047960.1	Genbank:WP_007047960.1	CDS	WP_007047960.1	73065, .	SUBVAR_RS16775	true	COORDINATES: ab initio prediction:GeneMarkS-2+	hypothetical protein	WP_007047960.1	11	., 72706														1045	1278	1335	376	258	331	416	327	373	1019	1146	1192	442	434	485	459	413
gene-SUBVAR_RS11740	NZ_GG704770.1	Protein Homology	CDS	75143	76548	-	0	cds-WP_007047963.1	Genbank:WP_007047963.1	CDS	WP_007047963.1		SUBVAR_RS11740	true	COORDINATES: protein motif:HMM:NF024867.2	SMC family ATPase	WP_007047963.1	11	., 75143														4175	4845	4989	1716	1096	1580	1689	1543	1775	4072	4344	4455	2018	1845	2313	1862	1950
gene-SUBVAR_RS11745	NZ_GG704770.1	Protein Homology	CDS	76545	77675	-	0	cds-WP_007047964.1	Genbank:WP_007047964.1	CDS	WP_007047964.1		SUBVAR_RS11745		COORDINATES: similar to AA sequence:RefSeq:WP_013485386.1	exonuclease SbcCD subunit D	WP_007047964.1	11															2706	3166	3157	1287	883	1188	1461	1424	1510	2639	2838	2819	1513	1486	1739	1610	1799
gene-SUBVAR_RS11750	NZ_GG704770.1	Protein Homology	CDS	77680	78180	-	0	cds-WP_007047965.1	Genbank:WP_007047965.1	CDS	WP_007047965.1		SUBVAR_RS11750		COORDINATES: protein motif:HMM:NF025054.2	GNAT family N-acetyltransferase	WP_007047965.1	11															940	853	849	623	457	484	698	717	740	917	765	758	733	769	709	769	906
gene-SUBVAR_RS11755	NZ_GG704770.1	Protein Homology	CDS	78197	78547	-	0	cds-WP_007047966.1	Genbank:WP_007047966.1	CDS	WP_007047966.1		SUBVAR_RS11755		COORDINATES: similar to AA sequence:RefSeq:WP_005940047.1	NusG domain II-containing protein	WP_007047966.1	11															710	570	635	297	182	254	358	327	367	692	511	567	349	306	372	395	413
gene-SUBVAR_RS11765	NZ_GG704770.1	Protein Homology	CDS	79209	79511	-	0	cds-WP_007047968.1	Genbank:WP_007047968.1	CDS	WP_007047968.1		SUBVAR_RS11765	true	COORDINATES: similar to AA sequence:RefSeq:WP_015537488.1	MBL fold metallo-hydrolase	WP_007047968.1	11	., 79209														631	586	559	246	198	280	281	254	288	615	525	499	289	333	410	310	321
gene-SUBVAR_RS11770	NZ_GG704770.1	Protein Homology	CDS	79893	80264	-	0	cds-WP_007047970.1	Genbank:WP_007047970.1	CDS	WP_007047970.1		SUBVAR_RS11770		COORDINATES: similar to AA sequence:RefSeq:WP_015564491.1	RidA family protein	WP_007047970.1	11															2949	5289	5470	3207	1928	3082	5318	5154	5438	2876	4742	4885	3771	3245	4512	5861	6512
gene-SUBVAR_RS11775	NZ_GG704770.1	Protein Homology	CDS	80335	81330	-	0	cds-WP_007047971.1	Genbank:WP_007047971.1	CDS	WP_007047971.1		SUBVAR_RS11775		COORDINATES: similar to AA sequence:RefSeq:WP_019161361.1	2-hydroxyacid dehydrogenase	WP_007047971.1	11															4579	7148	7545	4125	2724	3304	6727	5478	5947	4466	6408	6738	4850	4585	4837	7414	6922
gene-SUBVAR_RS11780	NZ_GG704770.1	Protein Homology	CDS	81506	83971	-	0	cds-WP_040918394.1	Genbank:WP_040918394.1	CDS	WP_040918394.1		SUBVAR_RS11780		COORDINATES: protein motif:HMM:NF012948.2	LPXTG cell wall anchor domain-containing protein	WP_040918394.1	11					GO:0009986		cell surface|0009986||IEA								5868	3778	3689	2871	2385	2045	2821	2202	2271	5723	3387	3294	3376	4014	2994	3109	2782
gene-SUBVAR_RS11785	NZ_GG704770.1	Protein Homology	CDS	84714	85520	-	0	cds-WP_040918397.1	Genbank:WP_040918397.1	CDS	WP_040918397.1		SUBVAR_RS11785		COORDINATES: protein motif:HMM:NF014898.2	site-specific integrase	WP_040918397.1	11					GO:0015074	DNA integration|0015074||IEA									1935	2487	2431	314	252	210	234	163	196	1887	2230	2171	369	424	307	258	206
gene-SUBVAR_RS15630	NZ_GG704770.1	Protein Homology	CDS	87362	88483	-	0	cds-WP_007047975.1	Genbank:WP_007047975.1	CDS	WP_007047975.1		SUBVAR_RS15630		COORDINATES: protein motif:HMM:NF012376.2	metallophosphoesterase	WP_007047975.1	11															571	464	455	270	168	293	531	533	606	557	416	406	317	283	429	585	673
gene-SUBVAR_RS11800	NZ_GG704770.1	Protein Homology	CDS	88568	89965	-	0	cds-WP_040918399.1	Genbank:WP_040918399.1	CDS	WP_040918399.1		SUBVAR_RS11800		COORDINATES: similar to AA sequence:RefSeq:WP_015522882.1	NADPH-dependent glutamate synthase	WP_040918399.1	11			gltA		GO:0006537, GO:0004355	glutamate biosynthetic process|0006537||IEA		glutamate synthase (NADPH) activity|0004355||IEA							6792	6851	6769	7150	5354	6478	7189	6970	8038	6624	6142	6045	8407	9012	9484	7924	8807
gene-SUBVAR_RS11805	NZ_GG704770.1	Protein Homology	CDS	89968	90810	-	0	cds-WP_040918401.1	Genbank:WP_040918401.1	CDS	WP_040918401.1		SUBVAR_RS11805		COORDINATES: similar to AA sequence:RefSeq:WP_015522883.1	sulfide/dihydroorotate dehydrogenase-like FAD/NAD-binding protein	WP_040918401.1	11															3002	2991	2967	4493	3395	4227	6000	6089	6799	2928	2681	2650	5283	5714	6188	6613	7694
gene-SUBVAR_RS11810	NZ_GG704770.1	GeneMarkS-2+	CDS	90913	92688	-	0	cds-WP_007047978.1	Genbank:WP_007047978.1	CDS	WP_007047978.1		SUBVAR_RS11810		COORDINATES: ab initio prediction:GeneMarkS-2+	hypothetical protein	WP_007047978.1	11															3350	4237	4214	2183	1571	1806	2250	2151	2355	3267	3798	3763	2567	2644	2644	2480	2718
gene-SUBVAR_RS11815	NZ_GG704770.1	GeneMarkS-2+	CDS	92842	94026	+	0	cds-WP_040918402.1	Genbank:WP_040918402.1	CDS	WP_040918402.1		SUBVAR_RS11815		COORDINATES: ab initio prediction:GeneMarkS-2+	hypothetical protein	WP_040918402.1	11															13103	25272	23439	1605	1051	892	1825	1216	1565	12780	22656	20932	1887	1769	1306	2012	1536
gene-SUBVAR_RS11820	NZ_GG704770.1	Protein Homology	CDS	94569	94715	+	0	cds-WP_007047982.1	Genbank:WP_007047982.1	CDS	WP_007047982.1		SUBVAR_RS11820		COORDINATES: similar to AA sequence:RefSeq:WP_007155875.1	six-cysteine ranthipeptide SCIFF	WP_007047982.1	11			scfA												3419	2386	2314	4894	4691	5757	5438	3670	6399	3335	2139	2066	5754	7896	8428	5994	4637
gene-SUBVAR_RS11825	NZ_GG704770.1	Protein Homology	CDS	94798	96252	+	0	cds-WP_007047983.1	Genbank:WP_007047983.1	CDS	WP_007047983.1		SUBVAR_RS11825		COORDINATES: similar to AA sequence:RefSeq:WP_015538364.1	thioether cross-link-forming SCIFF peptide maturase	WP_007047983.1	11			scfB		GO:0031179, GO:0051539, GO:1904047	peptide modification|0031179||IEA		4 iron, 4 sulfur cluster binding|0051539||IEA, S-adenosyl-L-methionine binding|1904047||IEA							5169	4413	4474	1788	1161	1265	3289	2800	3070	5041	3956	3995	2102	1954	1852	3625	3538
gene-SUBVAR_RS11830	NZ_GG704770.1	Protein Homology	CDS	96472	97449	-	0	cds-WP_040918404.1	Genbank:WP_040918404.1	CDS	WP_040918404.1		SUBVAR_RS11830		COORDINATES: similar to AA sequence:RefSeq:WP_005921643.1	outer membrane insertion C- signal	WP_040918404.1	11															51887	52275	49645	15679	11341	13403	9841	9813	11071	50607	46864	44335	18435	19089	19622	10847	12399
gene-SUBVAR_RS11835	NZ_GG704770.1	Protein Homology	CDS	97769	99088	-	0	cds-WP_040918406.1	Genbank:WP_040918406.1	CDS	WP_040918406.1		SUBVAR_RS11835		COORDINATES: similar to AA sequence:RefSeq:WP_016322107.1	GTP-binding protein	WP_040918406.1	11															89823	78847	74534	20840	15528	16938	13375	12570	14294	87607	70686	66561	24503	26137	24797	14742	15883
gene-SUBVAR_RS11845	NZ_GG704770.1	Protein Homology	CDS	101282	101824	-	0	cds-WP_007047989.1	Genbank:WP_007047989.1	CDS	WP_007047989.1		SUBVAR_RS11845		COORDINATES: similar to AA sequence:RefSeq:WP_005424742.1	hypothetical protein	WP_007047989.1	11															80264	48980	49980	17331	11608	16455	9172	9260	10101	78284	43910	44634	20377	19539	24090	10109	11700
gene-SUBVAR_RS11850	NZ_GG704770.1	Protein Homology	CDS	102001	102975	-	0	cds-WP_007047990.1	Genbank:WP_007047990.1	CDS	WP_007047990.1		SUBVAR_RS11850		COORDINATES: protein motif:HMM:NF024637.2	zinc ribbon domain-containing protein	WP_007047990.1	11															1944	2488	2583	3860	3075	3860	2535	2925	3110	1896	2230	2307	4538	5176	5651	2794	3696
gene-SUBVAR_RS11855	NZ_GG704770.1	Protein Homology	CDS	103005	103865	-	0	cds-WP_007047991.1	Genbank:WP_007047991.1	CDS	WP_007047991.1		SUBVAR_RS11855		COORDINATES: similar to AA sequence:RefSeq:WP_016147736.1	glycosyltransferase	WP_007047991.1	11															800	812	867	955	732	1091	887	1057	1188	780	728	774	1123	1232	1597	978	1336
gene-SUBVAR_RS11860	NZ_GG704770.1	Protein Homology	CDS	103998	105488	+	0	cds-WP_007047992.1	Genbank:WP_007047992.1	CDS	WP_007047992.1		SUBVAR_RS11860		COORDINATES: protein motif:HMM:NF014165.2	carboxypeptidase M32	WP_007047992.1	11															2712	1952	1929	1573	1061	1372	2146	1886	2099	2645	1750	1723	1849	1786	2009	2365	2383
gene-SUBVAR_RS11865	NZ_GG704770.1	Protein Homology	CDS	105588	106460	+	0	cds-WP_007047993.1	Genbank:WP_007047993.1	CDS	WP_007047993.1		SUBVAR_RS11865		COORDINATES: similar to AA sequence:RefSeq:WP_014078594.1	NAD(P)/FAD-dependent oxidoreductase	WP_007047993.1	11															29037	17499	16364	11830	7740	9834	8799	9427	10422	28321	15688	14614	13909	13028	14397	9698	11911
gene-SUBVAR_RS11870	NZ_GG704770.1	Protein Homology	CDS	106467	106778	+	0	cds-WP_007047994.1	Genbank:WP_007047994.1	CDS	WP_007047994.1		SUBVAR_RS11870		COORDINATES: similar to AA sequence:RefSeq:WP_007888207.1	thioredoxin	WP_007047994.1	11			trxA		GO:0015036, GO:0005737		cytoplasm|0005737||IEA	disulfide oxidoreductase activity|0015036||IEA							16335	10610	9977	8373	5447	7778	6757	7622	7394	15932	9512	8910	9845	9168	11387	7448	9631
gene-SUBVAR_RS11875	NZ_GG704770.1	Protein Homology	CDS	107382	108164	-	0	cds-WP_007047996.1	Genbank:WP_007047996.1	CDS	WP_007047996.1		SUBVAR_RS11875		COORDINATES: similar to AA sequence:RefSeq:WP_005938624.1	amino acid ABC transporter ATP-binding protein	WP_007047996.1	11															2906	4531	4605	1066	725	854	763	777	823	2834	4062	4112	1253	1220	1250	841	982
gene-SUBVAR_RS11880	NZ_GG704770.1	Protein Homology	CDS	108178	108837	-	0	cds-WP_007047997.1	Genbank:WP_007047997.1	CDS	WP_007047997.1		SUBVAR_RS11880		COORDINATES: similar to AA sequence:RefSeq:WP_014256727.1	amino acid ABC transporter permease	WP_007047997.1	11															3626	4745	4936	1111	749	835	769	809	738	3537	4254	4408	1306	1261	1222	848	1022
gene-SUBVAR_RS11885	NZ_GG704770.1	Protein Homology	CDS	108837	109697	-	0	cds-WP_007047998.1	Genbank:WP_007047998.1	CDS	WP_007047998.1		SUBVAR_RS11885		COORDINATES: similar to AA sequence:RefSeq:WP_005938948.1	transporter substrate-binding domain-containing protein	WP_007047998.1	11															5868	6139	6245	1822	1227	1289	1672	1428	1607	5723	5504	5577	2142	2065	1887	1843	1804
gene-SUBVAR_RS11890	NZ_GG704770.1	Protein Homology	CDS	109866	110606	-	0	cds-WP_040918541.1	Genbank:WP_040918541.1	CDS	WP_040918541.1		SUBVAR_RS11890		COORDINATES: similar to AA sequence:RefSeq:WP_006864428.1	amino acid ABC transporter ATP-binding protein	WP_040918541.1	11															1565	1923	2087	1214	810	926	2581	2219	2173	1526	1724	1864	1427	1363	1356	2845	2804
gene-SUBVAR_RS11895	NZ_GG704770.1	Protein Homology	CDS	110599	111273	-	0	cds-WP_007048000.1	Genbank:WP_007048000.1	CDS	WP_007048000.1		SUBVAR_RS11895		COORDINATES: similar to AA sequence:RefSeq:WP_005426290.1	amino acid ABC transporter permease	WP_007048000.1	11															1583	1877	1958	952	662	737	2011	1704	1863	1544	1683	1749	1119	1114	1079	2217	2153
gene-SUBVAR_RS11900	NZ_GG704770.1	Protein Homology	CDS	111445	112281	-	0	cds-WP_007048001.1	Genbank:WP_007048001.1	CDS	WP_007048001.1		SUBVAR_RS11900		COORDINATES: similar to AA sequence:RefSeq:WP_015549944.1	transporter substrate-binding domain-containing protein	WP_007048001.1	11															19291	17140	16595	7810	5068	5766	15331	12901	13222	18815	15366	14820	9183	8530	8441	16898	16301
gene-SUBVAR_RS11905	NZ_GG704770.1	Protein Homology	CDS	112492	113082	-	0	cds-WP_007048003.1	Genbank:WP_007048003.1	CDS	WP_007048003.1		SUBVAR_RS11905		COORDINATES: similar to AA sequence:RefSeq:WP_006864427.1	cytidylate kinase-like family protein	WP_007048003.1	11															1519	2029	2093	2788	1827	2141	3637	3169	3543	1482	1819	1869	3278	3075	3134	4009	4004
gene-SUBVAR_RS11910	NZ_GG704770.1	GeneMarkS-2+	CDS	113597	114817	-	0	cds-WP_007048005.1	Genbank:WP_007048005.1	CDS	WP_007048005.1		SUBVAR_RS11910		COORDINATES: ab initio prediction:GeneMarkS-2+	hypothetical protein	WP_007048005.1	11															2194	3192	3157	923	639	924	747	792	803	2140	2862	2819	1085	1076	1353	823	1001
gene-SUBVAR_RS11915	NZ_GG704770.1	GeneMarkS-2+	CDS	114831	115367	-	0	cds-WP_007048006.1	Genbank:WP_007048006.1	CDS	WP_007048006.1	115367, .	SUBVAR_RS11915	true	COORDINATES: ab initio prediction:GeneMarkS-2+	hypothetical protein	WP_007048006.1	11															677	1087	1044	218	137	180	204	222	227	660	974	932	256	231	264	225	281
gene-SUBVAR_RS11920	NZ_GG704770.1	Protein Homology	CDS	115468	116179	-	0	cds-WP_050764735.1	Genbank:WP_050764735.1	CDS	WP_050764735.1		SUBVAR_RS11920	true	COORDINATES: similar to AA sequence:RefSeq:WP_006735234.1	16S rRNA (cytidine(1402)-2'-O)-methyltransferase	WP_050764735.1	11	., 115468		rsmI		GO:0000451, GO:0008649, GO:0008757	rRNA 2'-O-methylation|0000451||IEA		rRNA methyltransferase activity|0008649||IEA, S-adenosylmethionine-dependent methyltransferase activity|0008757||IEA							772	587	564	570	413	449	763	627	676	753	526	504	670	695	657	841	792
gene-SUBVAR_RS11925	NZ_GG704770.1	Protein Homology	CDS	116534	118249	+	0	cds-WP_040918409.1	Genbank:WP_040918409.1	CDS	WP_040918409.1		SUBVAR_RS11925		COORDINATES: similar to AA sequence:RefSeq:WP_006735340.1	ammonium transporter	WP_040918409.1	11															188	118	107	29	16	25	134	109	101	183	106	96	34	27	37	148	138
gene-SUBVAR_RS11930	NZ_GG704770.1	GeneMarkS-2+	CDS	118332	118838	-	0	cds-WP_007048010.1	Genbank:WP_007048010.1	CDS	WP_007048010.1		SUBVAR_RS11930		COORDINATES: ab initio prediction:GeneMarkS-2+	hypothetical protein	WP_007048010.1	11															766	941	933	190	126	216	238	215	243	747	844	833	223	212	316	262	272
gene-SUBVAR_RS11935	NZ_GG704770.1	Protein Homology	CDS	119009	120307	+	0	cds-WP_007048011.1	Genbank:WP_007048011.1	CDS	WP_007048011.1		SUBVAR_RS11935		COORDINATES: similar to AA sequence:RefSeq:WP_015565073.1	M18 family aminopeptidase	WP_007048011.1	11					GO:0006508, GO:0004177	proteolysis|0006508||IEA		aminopeptidase activity|0004177||IEA							6308	6061	6078	4262	2855	3627	4900	4216	4997	6152	5434	5428	5011	4806	5310	5401	5327
gene-SUBVAR_RS11940	NZ_GG704770.1	Protein Homology	CDS	120304	121224	+	0	cds-WP_040918412.1	Genbank:WP_040918412.1	CDS	WP_040918412.1		SUBVAR_RS11940		COORDINATES: similar to AA sequence:RefSeq:WP_009260390.1	tRNA glutamyl-Q(34) synthetase GluQRS	WP_040918412.1	11			gluQRS		GO:0006400, GO:0004812	tRNA modification|0006400||IEA		aminoacyl-tRNA ligase activity|0004812||IEA							4358	4573	4557	2541	1749	2159	2868	2677	3028	4250	4100	4070	2988	2944	3161	3161	3383
gene-SUBVAR_RS11945	NZ_GG704770.1	Protein Homology	CDS	121280	123850	+	0	cds-WP_007048013.1	Genbank:WP_007048013.1	CDS	WP_007048013.1		SUBVAR_RS11945		COORDINATES: similar to AA sequence:RefSeq:WP_005932634.1	heavy metal translocating P-type ATPase	WP_007048013.1	11															8058	9861	10060	5694	3822	4454	7007	6475	7038	7859	8840	8984	6695	6433	6521	7723	8181
gene-SUBVAR_RS11950	NZ_GG704770.1	Protein Homology	CDS	123847	124131	+	0	cds-WP_007048014.1	Genbank:WP_007048014.1	CDS	WP_007048014.1		SUBVAR_RS11950		COORDINATES: similar to AA sequence:RefSeq:WP_004853903.1	acylphosphatase	WP_007048014.1	11															725	965	934	631	494	625	850	800	868	707	865	834	742	831	915	937	1011
gene-SUBVAR_RS11955	NZ_GG704770.1	GeneMarkS-2+	CDS	124503	124877	+	0	cds-WP_007048015.1	Genbank:WP_007048015.1	CDS	WP_007048015.1		SUBVAR_RS11955		COORDINATES: ab initio prediction:GeneMarkS-2+	hypothetical protein	WP_007048015.1	11															965	837	810	784	559	601	1137	800	975	941	750	723	922	941	880	1253	1011
gene-SUBVAR_RS11960	NZ_GG704770.1	GeneMarkS-2+	CDS	124893	125978	+	0	cds-WP_007048016.1	Genbank:WP_007048016.1	CDS	WP_007048016.1		SUBVAR_RS11960		COORDINATES: ab initio prediction:GeneMarkS-2+	hypothetical protein	WP_007048016.1	11															1797	1955	1754	1672	1174	1248	2280	1850	1890	1753	1753	1566	1966	1976	1827	2513	2338
gene-SUBVAR_RS11965	NZ_GG704770.1	Protein Homology	CDS	126058	126762	+	0	cds-WP_007048017.1	Genbank:WP_007048017.1	CDS	WP_007048017.1		SUBVAR_RS11965		COORDINATES: similar to AA sequence:RefSeq:WP_016284800.1	glycosyltransferase family 2 protein	WP_007048017.1	11															1579	1881	1645	1546	974	1090	2090	1707	1762	1540	1686	1469	1818	1639	1596	2304	2157
gene-SUBVAR_RS11970	NZ_GG704770.1	Protein Homology	CDS	126819	128417	+	0	cds-WP_007048018.1	Genbank:WP_007048018.1	CDS	WP_007048018.1		SUBVAR_RS11970		COORDINATES: protein motif:HMM:NF024629.2	glycosyltransferase family 39 protein	WP_007048018.1	11															1990	2518	2408	2642	1810	1706	3967	3138	3205	1941	2257	2150	3106	3047	2498	4372	3965
gene-SUBVAR_RS11975	NZ_GG704770.1	Protein Homology	CDS	128761	129540	-	0	cds-WP_007048019.1	Genbank:WP_007048019.1	CDS	WP_007048019.1		SUBVAR_RS11975		COORDINATES: similar to AA sequence:RefSeq:WP_015537045.1	type III pantothenate kinase	WP_007048019.1	11					GO:0004594			pantothenate kinase activity|0004594||IEA							772	1016	1011	649	454	545	834	670	805	753	911	903	763	764	798	919	847
gene-SUBVAR_RS16785	NZ_GG704770.1	GeneMarkS-2+	CDS	130452	130658	-	0	cds-WP_007048021.1	Genbank:WP_007048021.1	CDS	WP_007048021.1		SUBVAR_RS16785	true	COORDINATES: ab initio prediction:GeneMarkS-2+	hypothetical protein	WP_007048021.1	11	., 130452														117	186	191	62	33	30	53	52	60	114	167	171	73	56	44	58	66
gene-SUBVAR_RS11985	NZ_GG704770.1	Protein Homology	CDS	130655	131527	-	0	cds-WP_007048022.1	Genbank:WP_007048022.1	CDS	WP_007048022.1		SUBVAR_RS11985		COORDINATES: similar to AA sequence:RefSeq:WP_016287153.1	ABC transporter ATP-binding protein	WP_007048022.1	11															1178	1794	1736	362	269	290	378	399	401	1149	1608	1550	426	453	425	417	504
gene-SUBVAR_RS11990	NZ_GG704770.1	Protein Homology	CDS	131819	132304	-	0	cds-WP_007048023.1	Genbank:WP_007048023.1	CDS	WP_007048023.1		SUBVAR_RS11990		COORDINATES: protein motif:HMM:TIGR02937.1	sigma-70 family RNA polymerase sigma factor	WP_007048023.1	11															609	973	940	220	128	149	205	175	211	594	872	839	259	215	218	226	221
gene-SUBVAR_RS11995	NZ_GG704770.1	Protein Homology	CDS	132478	132951	+	0	cds-WP_007048024.1	Genbank:WP_007048024.1	CDS	WP_007048024.1		SUBVAR_RS11995		COORDINATES: similar to AA sequence:RefSeq:WP_002568556.1	pyridoxamine 5'-phosphate oxidase family protein	WP_007048024.1	11															243	221	218	150	115	151	225	180	206	237	198	195	176	194	221	248	227
gene-SUBVAR_RS12000	NZ_GG704770.1	Protein Homology	CDS	133014	133421	-	0	cds-WP_040918413.1	Genbank:WP_040918413.1	CDS	WP_040918413.1		SUBVAR_RS12000		COORDINATES: protein motif:HMM:NF023010.2	DUF3237 family protein	WP_040918413.1	11															154	219	163	722	515	760	1027	1272	1162	150	196	146	849	867	1113	1132	1607
gene-SUBVAR_RS12005	NZ_GG704770.1	Protein Homology	CDS	133741	135264	+	0	cds-WP_007048027.1	Genbank:WP_007048027.1	CDS	WP_007048027.1		SUBVAR_RS12005		COORDINATES: similar to AA sequence:RefSeq:WP_005363726.1	sodium/proline symporter PutP	WP_007048027.1	11			putP		GO:0015824, GO:0005298, GO:0016020	proline transport|0015824||IEA	membrane|0016020||IEA	proline:sodium symporter activity|0005298||IEA							3957	5848	6148	1671	960	1138	2831	2331	2430	3859	5243	5490	1965	1616	1666	3120	2945
gene-SUBVAR_RS12010	NZ_GG704770.1	GeneMarkS-2+	CDS	135354	135749	-	0	cds-WP_007048028.1	Genbank:WP_007048028.1	CDS	WP_007048028.1		SUBVAR_RS12010		COORDINATES: ab initio prediction:GeneMarkS-2+	hypothetical protein	WP_007048028.1	11															23	46	47	115	71	77	236	164	190	22	41	42	135	120	113	260	207
gene-SUBVAR_RS12020	NZ_GG704770.1	Protein Homology	CDS	136491	137761	-	2	cds-WP_007048030.1	Genbank:WP_007048030.1	CDS	WP_007048030.1	137761, .	SUBVAR_RS12020	true	COORDINATES: similar to AA sequence:RefSeq:WP_005924475.1	recombinase family protein	WP_007048030.1	11															416	211	214	154	98	111	130	114	119	406	189	191	181	165	163	143	144
gene-SUBVAR_RS12030	NZ_GG704770.1	Protein Homology	CDS	138247	138392	-	0	cds-WP_007048032.1	Genbank:WP_007048032.1	CDS	WP_007048032.1		SUBVAR_RS12030	true	COORDINATES: protein motif:HMM:NF012464.2	recombinase family protein	WP_007048032.1	11	., 138247														36	25	28	14	9	14	14	9	12	35	22	25	16	15	20	15	11
gene-SUBVAR_RS12040	NZ_GG704770.1	Protein Homology	CDS	139367	139813	-	0	cds-WP_007048035.1	Genbank:WP_007048035.1	CDS	WP_007048035.1		SUBVAR_RS12040		COORDINATES: similar to AA sequence:RefSeq:WP_019678450.1	HD domain-containing protein	WP_007048035.1	11															1815	1449	1438	1980	1323	1792	1094	1099	1051	1770	1299	1284	2328	2227	2623	1206	1389
gene-SUBVAR_RS12045	NZ_GG704770.1	Protein Homology	CDS	139810	140331	-	0	cds-WP_007048036.1	Genbank:WP_007048036.1	CDS	WP_007048036.1		SUBVAR_RS12045		COORDINATES: similar to AA sequence:RefSeq:WP_007048723.1	hypothetical protein	WP_007048036.1	11															1044	821	747	1498	1112	1350	630	585	709	1018	736	667	1761	1872	1976	694	739
gene-SUBVAR_RS12050	NZ_GG704770.1	Protein Homology	CDS	140586	141446	+	0	cds-WP_007048037.1	Genbank:WP_007048037.1	CDS	WP_007048037.1		SUBVAR_RS12050		COORDINATES: similar to AA sequence:RefSeq:WP_007046200.1	hypothetical protein	WP_007048037.1	11															1972	1808	1606	327	232	276	396	390	382	1923	1621	1434	384	391	404	436	493
gene-SUBVAR_RS16195	NZ_GG704770.1	Protein Homology	CDS	141379	141672	+	0	cds-WP_007048038.1	Genbank:WP_007048038.1	CDS	WP_007048038.1		SUBVAR_RS16195		COORDINATES: similar to AA sequence:RefSeq:WP_006873970.1	helix-turn-helix transcriptional regulator	WP_007048038.1	11															834	1900	1616	2126	1155	980	1506	1432	1833	813	1703	1443	2500	1944	1435	1660	1809
gene-SUBVAR_RS12055	NZ_GG704770.1	GeneMarkS-2+	CDS	141722	142129	-	0	cds-WP_040918417.1	Genbank:WP_040918417.1	CDS	WP_040918417.1		SUBVAR_RS12055		COORDINATES: ab initio prediction:GeneMarkS-2+	hypothetical protein	WP_040918417.1	11															83	55	62	115	94	82	118	158	163	81	49	55	135	158	120	130	200
gene-SUBVAR_RS12060	NZ_GG704770.1	GeneMarkS-2+	CDS	142330	142971	+	0	cds-WP_007048040.1	Genbank:WP_007048040.1	CDS	WP_007048040.1		SUBVAR_RS12060		COORDINATES: ab initio prediction:GeneMarkS-2+	TetR/AcrR family transcriptional regulator	WP_007048040.1	11															276	136	157	155	118	135	227	229	233	269	122	140	182	199	198	250	289
gene-SUBVAR_RS12065	NZ_GG704770.1	Protein Homology	CDS	142988	144376	-	0	cds-WP_007048041.1	Genbank:WP_007048041.1	CDS	WP_007048041.1		SUBVAR_RS12065		COORDINATES: similar to AA sequence:RefSeq:WP_007048041.1	6-phospho-beta-glucosidase	WP_007048041.1	11										GH4					48	38	56	98	71	67	205	183	194	47	34	50	115	120	98	226	231
gene-SUBVAR_RS12070	NZ_GG704770.1	Protein Homology	CDS	144579	145439	-	0	cds-WP_040918418.1	Genbank:WP_040918418.1	CDS	WP_040918418.1		SUBVAR_RS12070		COORDINATES: similar to AA sequence:RefSeq:WP_012060999.1	MurR/RpiR family transcriptional regulator	WP_040918418.1	11															681	581	536	554	362	375	674	513	529	664	521	479	651	609	549	743	648
gene-SUBVAR_RS12075	NZ_GG704770.1	Protein Homology	CDS	145408	146511	-	0	cds-WP_007048044.1	Genbank:WP_007048044.1	CDS	WP_007048044.1		SUBVAR_RS12075		COORDINATES: similar to AA sequence:RefSeq:WP_006572291.1	helix-turn-helix transcriptional regulator	WP_007048044.1	11															801	626	611	695	438	503	849	691	722	781	561	546	817	737	736	936	873
gene-SUBVAR_RS12080	NZ_GG704770.1	Protein Homology	CDS	146524	146895	-	0	cds-WP_007048045.1	Genbank:WP_007048045.1	CDS	WP_007048045.1		SUBVAR_RS12080		COORDINATES: similar to AA sequence:RefSeq:WP_005338402.1	metalloregulator ArsR/SmtB family transcription factor	WP_007048045.1	11					GO:0006355, GO:0003700	regulation of transcription, DNA-templated|0006355||IEA		DNA-binding transcription factor activity|0003700||IEA							187	132	85	176	132	164	272	189	238	182	118	76	207	222	240	300	239
gene-SUBVAR_RS12085	NZ_GG704770.1	Protein Homology	CDS	146949	147299	-	0	cds-WP_007048046.1	Genbank:WP_007048046.1	CDS	WP_007048046.1		SUBVAR_RS12085		COORDINATES: similar to AA sequence:RefSeq:WP_006572289.1	CGGC domain-containing protein	WP_007048046.1	11															94	48	37	53	40	43	102	79	72	92	43	33	62	67	63	112	100
gene-SUBVAR_RS12090	NZ_GG704770.1	Protein Homology	CDS	147408	148265	-	0	cds-WP_007048047.1	Genbank:WP_007048047.1	CDS	WP_007048047.1		SUBVAR_RS12090		COORDINATES: similar to AA sequence:RefSeq:WP_015553400.1	hypothetical protein	WP_007048047.1	11															181	104	91	77	62	58	115	92	100	177	93	81	91	104	85	127	116
gene-SUBVAR_RS12095	NZ_GG704770.1	Protein Homology	CDS	148258	149139	-	0	cds-WP_007048048.1	Genbank:WP_007048048.1	CDS	WP_007048048.1		SUBVAR_RS12095		COORDINATES: similar to AA sequence:RefSeq:WP_015553399.1	hypothetical protein	WP_007048048.1	11															132	106	75	66	43	54	117	93	83	129	95	67	78	72	79	129	118
gene-SUBVAR_RS12100	NZ_GG704770.1	Protein Homology	CDS	149117	150037	-	0	cds-WP_007048049.1	Genbank:WP_007048049.1	CDS	WP_007048049.1		SUBVAR_RS12100		COORDINATES: similar to AA sequence:RefSeq:WP_006572287.1	hypothetical protein	WP_007048049.1	11															102	57	53	40	34	41	119	72	94	99	51	47	47	57	60	131	91
gene-SUBVAR_RS12105	NZ_GG704770.1	Protein Homology	CDS	150145	150585	+	0	cds-WP_007048050.1	Genbank:WP_007048050.1	CDS	WP_007048050.1		SUBVAR_RS12105		COORDINATES: similar to AA sequence:RefSeq:WP_015553397.1	Rrf2 family transcriptional regulator	WP_007048050.1	11															128	106	101	60	40	55	77	67	87	125	95	90	71	67	81	85	85
gene-SUBVAR_RS12110	NZ_GG704770.1	Protein Homology	CDS	150662	151483	+	0	cds-WP_242655013.1	Genbank:WP_242655013.1	CDS	WP_242655013.1		SUBVAR_RS12110		COORDINATES: similar to AA sequence:RefSeq:WP_013977477.1	patatin family protein	WP_242655013.1	11															341	312	307	214	136	140	202	216	218	333	280	274	252	229	205	223	273
gene-SUBVAR_RS12115	NZ_GG704770.1	Protein Homology	CDS	151590	151955	-	0	cds-WP_007048052.1	Genbank:WP_007048052.1	CDS	WP_007048052.1		SUBVAR_RS12115		COORDINATES: similar to AA sequence:RefSeq:WP_007048052.1	helix-turn-helix transcriptional regulator	WP_007048052.1	11															13	12	10	28	16	19	34	25	23	13	11	9	33	27	28	37	32
gene-SUBVAR_RS12120	NZ_GG704770.1	Protein Homology	CDS	152106	152609	+	0	cds-WP_007048053.1	Genbank:WP_007048053.1	CDS	WP_007048053.1		SUBVAR_RS12120		COORDINATES: similar to AA sequence:RefSeq:WP_008980789.1	flavin reductase family protein	WP_007048053.1	11															45	47	58	17	9	19	40	38	46	44	42	52	20	15	28	44	48
gene-SUBVAR_RS12125	NZ_GG704770.1	Protein Homology	CDS	152639	153328	+	0	cds-WP_007048054.1	Genbank:WP_007048054.1	CDS	WP_007048054.1		SUBVAR_RS12125		COORDINATES: similar to AA sequence:RefSeq:WP_015534093.1	radical SAM mobile pair protein A	WP_007048054.1	11															73	79	59	43	38	45	75	69	60	71	71	53	51	64	66	83	87
gene-SUBVAR_RS12130	NZ_GG704770.1	Protein Homology	CDS	153316	154230	+	0	cds-WP_007048055.1	Genbank:WP_007048055.1	CDS	WP_007048055.1		SUBVAR_RS12130		COORDINATES: similar to AA sequence:RefSeq:WP_016520606.1	radical SAM mobile pair protein B	WP_007048055.1	11															105	102	91	69	50	53	111	96	94	102	91	81	81	84	78	122	121
gene-SUBVAR_RS12135	NZ_GG704770.1	Protein Homology	CDS	154477	154695	+	0	cds-WP_007048056.1	Genbank:WP_007048056.1	CDS	WP_007048056.1		SUBVAR_RS12135		COORDINATES: similar to AA sequence:RefSeq:WP_009267000.1	cation transporter	WP_007048056.1	11															37	13	20	25	11	21	29	34	31	36	12	18	29	19	31	32	43
gene-SUBVAR_RS12140	NZ_GG704770.1	Protein Homology	CDS	154835	156745	+	0	cds-WP_040918553.1	Genbank:WP_040918553.1	CDS	WP_040918553.1		SUBVAR_RS12140		COORDINATES: similar to AA sequence:RefSeq:WP_006441071.1	cadmium-translocating P-type ATPase	WP_040918553.1	11			cadA		GO:0015691, GO:0015434	cadmium ion transport|0015691||IEA		ABC-type cadmium transporter activity|0015434||IEA							376	285	255	202	118	145	223	210	228	367	256	228	238	199	212	246	265
gene-SUBVAR_RS12155	NZ_GG704770.1	GeneMarkS-2+	CDS	158537	162118	-	0	cds-WP_007048060.1	Genbank:WP_007048060.1	CDS	WP_007048060.1		SUBVAR_RS12155		COORDINATES: ab initio prediction:GeneMarkS-2+	hypothetical protein	WP_007048060.1	11															1659	949	876	1269	947	908	1590	1137	1179	1618	851	782	1492	1594	1329	1752	1437
gene-SUBVAR_RS12160	NZ_GG704770.1	Protein Homology	CDS	162371	163399	+	0	cds-WP_084759167.1	Genbank:WP_084759167.1	CDS	WP_084759167.1		SUBVAR_RS12160		COORDINATES: protein motif:HMM:NF020387.2	RES domain-containing protein	WP_084759167.1	11															1245	994	861	1513	1081	971	1442	993	1061	1214	891	769	1779	1820	1422	1589	1255
gene-SUBVAR_RS12175	NZ_GG704770.1	GeneMarkS-2+	CDS	164382	164828	-	0	cds-WP_007048063.1	Genbank:WP_007048063.1	CDS	WP_007048063.1		SUBVAR_RS12175		COORDINATES: ab initio prediction:GeneMarkS-2+	hypothetical protein	WP_007048063.1	11															61	69	77	47	22	41	58	65	69	59	62	69	55	37	60	64	82
gene-SUBVAR_RS16540	NZ_GG704770.1	Protein Homology	CDS	164806	165360	-	0	cds-WP_242655016.1	Genbank:WP_242655016.1	CDS	WP_242655016.1		SUBVAR_RS16540		COORDINATES: protein motif:HMM:NF019170.2	Ig-like domain-containing protein	WP_242655016.1	11															120	110	111	87	79	78	95	105	124	117	99	99	102	133	114	105	133
gene-SUBVAR_RS12185	NZ_GG704770.1	Protein Homology	CDS	167639	168532	-	0	cds-WP_242655014.1	Genbank:WP_242655014.1	CDS	WP_242655014.1		SUBVAR_RS12185		COORDINATES: similar to AA sequence:RefSeq:WP_014080321.1	ABC transporter permease subunit	WP_242655014.1	11					GO:0016020		membrane|0016020||IEA				CGC2	TC	3.A.1.1.27		1666	1846	1710	1223	981	1006	1020	1342	1339	1625	1655	1527	1438	1651	1473	1124	1696
gene-SUBVAR_RS12190	NZ_GG704770.1	Protein Homology	CDS	168529	169971	-	0	cds-WP_007048067.1	Genbank:WP_007048067.1	CDS	WP_007048067.1		SUBVAR_RS12190		COORDINATES: similar to AA sequence:RefSeq:WP_006860477.1	sugar ABC transporter permease	WP_007048067.1	11											CGC2	TC	3.A.1.1.27		1751	2418	2297	1426	1103	1268	1317	1636	1792	1708	2168	2051	1677	1857	1856	1452	2067
gene-SUBVAR_RS12195	NZ_GG704770.1	Protein Homology	CDS	170081	171349	-	0	cds-WP_040918566.1	Genbank:WP_040918566.1	CDS	WP_040918566.1		SUBVAR_RS12195		COORDINATES: similar to AA sequence:RefSeq:WP_006858271.1	extracellular solute-binding protein	WP_040918566.1	11											CGC2	null	null		1619	2022	2004	1569	1138	1365	1223	1343	1608	1579	1813	1790	1845	1915	1998	1348	1697
gene-SUBVAR_RS12200	NZ_GG704770.1	Protein Homology	CDS	171656	172654	-	0	cds-WP_007048070.1	Genbank:WP_007048070.1	CDS	WP_007048070.1		SUBVAR_RS12200		COORDINATES: protein motif:HMM:NF012742.2	LacI family transcriptional regulator	WP_007048070.1	11											CGC2	TF	LacI		3601	5044	4916	1960	1313	1579	2497	2543	2682	3512	4522	4390	2305	2210	2312	2752	3213
gene-SUBVAR_RS12205	NZ_GG704770.1	Protein Homology	CDS	172843	174843	-	0	cds-WP_007048072.1	Genbank:WP_007048072.1	CDS	WP_007048072.1		SUBVAR_RS12205		COORDINATES: protein motif:HMM:NF014502.2	beta-galactosidase	WP_007048072.1	11										GH42	CGC2	CAZyme	GH42		14446	17380	17149	4301	2814	3198	6457	5550	6019	14090	15581	15315	5057	4737	4682	7117	7013
gene-SUBVAR_RS12210	NZ_GG704770.1	tRNAscan-SE	tRNA	175341	175416	-		rna-SUBVAR_RS12210		tRNA			SUBVAR_RS12210		COORDINATES: profile:tRNAscan-SE:2.0.7	tRNA-Lys											(pos:complement(175381..175383))						57	38	23	2	3	4	11	7	9	56	34	21	2	5	6	12	9
gene-SUBVAR_RS12235	NZ_GG704770.1	tRNAscan-SE	tRNA	181128	181203	+		rna-SUBVAR_RS12235		tRNA			SUBVAR_RS12235		COORDINATES: profile:tRNAscan-SE:2.0.7	tRNA-Lys											(pos:181161..181163)						52	33	36	5	5	8	9	9	6	51	30	32	6	8	12	10	11
gene-SUBVAR_RS12240	NZ_GG704770.1	Protein Homology	CDS	181514	181867	-	0	cds-WP_040918423.1	Genbank:WP_040918423.1	CDS	WP_040918423.1		SUBVAR_RS12240		COORDINATES: protein motif:HMM:NF024252.2	helix-turn-helix domain-containing protein	WP_040918423.1	11															23	28	32	9	6	6	10	4	8	22	25	29	11	10	9	11	5
gene-SUBVAR_RS12245	NZ_GG704770.1	Protein Homology	CDS	182219	182824	+	0	cds-WP_040918425.1	Genbank:WP_040918425.1	CDS	WP_040918425.1		SUBVAR_RS12245		COORDINATES: similar to AA sequence:RefSeq:WP_015557317.1	recombinase family protein	WP_040918425.1	11															94	124	88	58	47	47	62	39	48	92	111	79	68	79	69	68	49
gene-SUBVAR_RS12250	NZ_GG704770.1	Protein Homology	CDS	182817	184700	+	0	cds-WP_007048077.1	Genbank:WP_007048077.1	CDS	WP_007048077.1		SUBVAR_RS12250		COORDINATES: similar to AA sequence:RefSeq:WP_015518541.1	recombinase family protein	WP_007048077.1	11															256	258	248	194	145	157	184	162	166	250	231	221	228	244	230	203	205
gene-SUBVAR_RS12255	NZ_GG704770.1	GeneMarkS-2+	CDS	184697	185476	+	0	cds-WP_007048078.1	Genbank:WP_007048078.1	CDS	WP_007048078.1		SUBVAR_RS12255		COORDINATES: ab initio prediction:GeneMarkS-2+	hypothetical protein	WP_007048078.1	11															103	97	86	104	55	69	79	77	84	100	87	77	122	93	101	87	97
gene-SUBVAR_RS15650	NZ_GG704770.1	GeneMarkS-2+	CDS	185469	185891	+	0	cds-WP_007048079.1	Genbank:WP_007048079.1	CDS	WP_007048079.1		SUBVAR_RS15650		COORDINATES: ab initio prediction:GeneMarkS-2+	hypothetical protein	WP_007048079.1	11															35	31	24	43	32	22	43	31	38	34	28	21	51	54	32	47	39
gene-SUBVAR_RS12265	NZ_GG704770.1	GeneMarkS-2+	CDS	185872	186825	+	0	cds-WP_007048080.1	Genbank:WP_007048080.1	CDS	WP_007048080.1		SUBVAR_RS12265		COORDINATES: ab initio prediction:GeneMarkS-2+	hypothetical protein	WP_007048080.1	11															140	129	121	117	84	97	100	76	86	137	116	108	138	141	142	110	96
gene-SUBVAR_RS12280	NZ_GG704770.1	Protein Homology	CDS	189616	191178	-	0	cds-WP_007048084.1	Genbank:WP_007048084.1	CDS	WP_007048084.1		SUBVAR_RS12280		COORDINATES: similar to AA sequence:RefSeq:WP_006856465.1	glycoside hydrolase family 43 protein	WP_007048084.1	11										GH43_12	CGC3	CAZyme	GH43|GH43_12		259	330	335	1896	1595	1809	864	719	718	253	296	299	2229	2685	2648	952	908
gene-SUBVAR_RS12285	NZ_GG704770.1	Protein Homology	CDS	191353	192240	-	0	cds-WP_007048085.1	Genbank:WP_007048085.1	CDS	WP_007048085.1		SUBVAR_RS12285		COORDINATES: similar to AA sequence:RefSeq:WP_008429061.1	carbohydrate ABC transporter permease	WP_007048085.1	11											CGC3	TC	3.A.1.1.29		175	239	242	2520	2139	2565	1494	1398	1164	171	214	216	2963	3600	3755	1647	1766
gene-SUBVAR_RS12290	NZ_GG704770.1	Protein Homology	CDS	192254	193177	-	0	cds-WP_007048086.1	Genbank:WP_007048086.1	CDS	WP_007048086.1		SUBVAR_RS12290		COORDINATES: similar to AA sequence:RefSeq:WP_012741911.1	ABC transporter permease subunit	WP_007048086.1	11					GO:0016020		membrane|0016020||IEA				CGC3	TC	3.A.1.1.29		174	206	207	2642	2354	2480	1388	1133	1206	170	185	185	3106	3962	3631	1530	1432
gene-SUBVAR_RS12295	NZ_GG704770.1	Protein Homology	CDS	193343	195004	-	0	cds-WP_007048087.1	Genbank:WP_007048087.1	CDS	WP_007048087.1		SUBVAR_RS12295		COORDINATES: similar to AA sequence:RefSeq:WP_015548967.1	hypothetical protein	WP_007048087.1	11											CGC3	TC	3.A.1.1.29		722	741	702	5008	4354	3792	3357	2546	2339	704	664	627	5888	7329	5551	3700	3217
gene-SUBVAR_RS12300	NZ_GG704770.1	Protein Homology	CDS	195305	196912	-	0	cds-WP_007048088.1	Genbank:WP_007048088.1	CDS	WP_007048088.1		SUBVAR_RS12300		COORDINATES: similar to AA sequence:RefSeq:WP_016283424.1	response regulator	WP_007048088.1	11					GO:0000160	phosphorelay signal transduction system|0000160||IEA					CGC3	TF	HTH_AraC		580	447	412	1324	1147	806	994	715	753	566	401	368	1557	1931	1180	1096	903
gene-SUBVAR_RS12305	NZ_GG704770.1	Protein Homology	CDS	196914	198680	-	0	cds-WP_007048089.1	Genbank:WP_007048089.1	CDS	WP_007048089.1		SUBVAR_RS12305		COORDINATES: protein motif:HMM:NF014567.2	histidine kinase	WP_007048089.1	11					GO:0016021		integral component of membrane|0016021||IEA				CGC3	TC	9.B.33.1.1		1039	683	663	1088	939	627	943	622	758	1013	612	592	1279	1581	918	1039	786
gene-SUBVAR_RS12310	NZ_GG704770.1	Protein Homology	CDS	198862	199554	+	0	cds-WP_050764738.1	Genbank:WP_050764738.1	CDS	WP_050764738.1		SUBVAR_RS12310		COORDINATES: protein motif:HMM:NF016726.2	DUF624 domain-containing protein	WP_050764738.1	11											CGC3	TC	9.B.28.1.3		1139	1333	1195	1558	1147	991	1363	1082	1252	1111	1195	1067	1832	1931	1451	1502	1367
gene-SUBVAR_RS12315	NZ_GG704770.1	Protein Homology	CDS	199628	201124	-	0	cds-WP_007048092.1	Genbank:WP_007048092.1	CDS	WP_007048092.1		SUBVAR_RS12315		COORDINATES: similar to AA sequence:RefSeq:WP_010077018.1	alpha-N-arabinofuranosidase	WP_007048092.1	11										GH51	CGC3	CAZyme	GH51		4867	3413	3522	3766	2786	2575	2169	1893	1936	4747	3060	3145	4428	4689	3770	2391	2392
gene-SUBVAR_RS12320	NZ_GG704770.1	Protein Homology	CDS	201222	202382	-	0	cds-WP_040918579.1	Genbank:WP_040918579.1	CDS	WP_040918579.1		SUBVAR_RS12320		COORDINATES: similar to AA sequence:RefSeq:WP_015516895.1	glycosyl hydrolase family 8	WP_040918579.1	11					GO:0005975	carbohydrate metabolic process|0005975||IEA				GH8	CGC3	CAZyme	GH8		2513	1734	1817	1434	1058	1020	1354	1014	1153	2451	1555	1623	1686	1781	1493	1492	1281
gene-SUBVAR_RS12325	NZ_GG704770.1	Protein Homology	CDS	202922	204607	+	0	cds-WP_007048097.1	Genbank:WP_007048097.1	CDS	WP_007048097.1		SUBVAR_RS12325		COORDINATES: protein motif:HMM:NF024863.2	SGNH/GDSL hydrolase family protein	WP_007048097.1	11										CE17	CGC3	CAZyme	CE17		133	147	128	127	69	104	90	70	103	130	132	114	149	116	152	99	88
gene-SUBVAR_RS12330	NZ_GG704770.1	Protein Homology	CDS	204642	206795	+	0	cds-WP_007048098.1	Genbank:WP_007048098.1	CDS	WP_007048098.1		SUBVAR_RS12330		COORDINATES: similar to AA sequence:RefSeq:WP_015357972.1	glycoside hydrolase family 3 C-terminal domain-containing protein	WP_007048098.1	11					GO:0005975	carbohydrate metabolic process|0005975||IEA				GH3	CGC3	CAZyme	GH3		190	212	224	291	226	223	260	166	213	185	190	200	342	380	326	287	210
gene-SUBVAR_RS15655	NZ_GG704770.1	Protein Homology	CDS	206841	207989	+	0	cds-WP_084759169.1	Genbank:WP_084759169.1	CDS	WP_084759169.1		SUBVAR_RS15655		COORDINATES: protein motif:HMM:NF012488.2	cysteine desulfurase	WP_084759169.1	11															98	142	108	172	128	155	111	96	109	96	127	96	202	215	227	122	121
gene-SUBVAR_RS12340	NZ_GG704770.1	Protein Homology	CDS	208066	208941	-	0	cds-WP_007048100.1	Genbank:WP_007048100.1	CDS	WP_007048100.1		SUBVAR_RS12340		COORDINATES: protein motif:HMM:NF014376.2	AraC family transcriptional regulator	WP_007048100.1	11															336	410	380	544	351	314	456	354	422	328	368	339	640	591	460	503	447
gene-SUBVAR_RS12345	NZ_GG704770.1	Protein Homology	CDS	208976	210277	-	0	cds-WP_007048101.1	Genbank:WP_007048101.1	CDS	WP_007048101.1		SUBVAR_RS12345		COORDINATES: protein motif:HMM:NF012692.2	ROK family transcriptional regulator	WP_007048101.1	11															419	563	532	445	270	293	470	333	413	409	505	475	523	454	429	518	421
gene-SUBVAR_RS12350	NZ_GG704770.1	Protein Homology	CDS	210337	211821	+	0	cds-WP_007048102.1	Genbank:WP_007048102.1	CDS	WP_007048102.1		SUBVAR_RS12350		COORDINATES: similar to AA sequence:RefSeq:WP_016295578.1	xylulokinase	WP_007048102.1	11			xylB		GO:0005997, GO:0042732, GO:0004856, GO:0005515	xylulose metabolic process|0005997||IEA, D-xylose metabolic process|0042732||IEA		xylulokinase activity|0004856||IEA, protein binding|0005515||IEA							1161	424	452	913	686	897	770	957	798	1132	380	404	1073	1155	1313	849	1209
gene-SUBVAR_RS12355	NZ_GG704770.1	Protein Homology	CDS	211850	212491	+	0	cds-WP_007048103.1	Genbank:WP_007048103.1	CDS	WP_007048103.1		SUBVAR_RS12355		COORDINATES: similar to AA sequence:RefSeq:WP_015566900.1	DUF4867 family protein	WP_007048103.1	11															639	258	225	594	444	733	669	760	721	623	231	201	698	747	1073	737	960
gene-SUBVAR_RS12360	NZ_GG704770.1	Protein Homology	CDS	212528	214018	+	0	cds-WP_007048104.1	Genbank:WP_007048104.1	CDS	WP_007048104.1		SUBVAR_RS12360		COORDINATES: similar to AA sequence:RefSeq:WP_008708129.1	fucose isomerase	WP_007048104.1	11															798	352	286	674	589	860	721	840	757	778	316	255	792	991	1259	795	1061
gene-SUBVAR_RS12365	NZ_GG704770.1	Protein Homology	CDS	214044	214703	+	0	cds-WP_007048105.1	Genbank:WP_007048105.1	CDS	WP_007048105.1		SUBVAR_RS12365		COORDINATES: similar to AA sequence:RefSeq:WP_012743285.1	fructose-6-phosphate aldolase	WP_007048105.1	11			fsa		GO:0016832			aldehyde-lyase activity|0016832||IEA							74	25	27	98	61	114	113	171	147	72	22	24	115	103	167	125	216
gene-SUBVAR_RS12370	NZ_GG704770.1	Protein Homology	CDS	214705	215556	+	0	cds-WP_007048106.1	Genbank:WP_007048106.1	CDS	WP_007048106.1		SUBVAR_RS12370		COORDINATES: similar to AA sequence:RefSeq:WP_007048731.1	transketolase	WP_007048106.1	11															140	140	167	334	307	428	375	352	383	137	126	149	393	517	627	413	445
gene-SUBVAR_RS12375	NZ_GG704770.1	Protein Homology	CDS	215553	216491	+	0	cds-WP_007048107.1	Genbank:WP_007048107.1	CDS	WP_007048107.1		SUBVAR_RS12375		COORDINATES: similar to AA sequence:RefSeq:WP_007045465.1	transketolase family protein	WP_007048107.1	11															78	90	94	264	184	273	228	231	238	76	81	84	310	310	400	251	292
gene-SUBVAR_RS12380	NZ_GG704770.1	Protein Homology	CDS	216493	217173	+	0	cds-WP_007048108.1	Genbank:WP_007048108.1	CDS	WP_007048108.1		SUBVAR_RS12380		COORDINATES: similar to AA sequence:RefSeq:WP_007048728.1	ribulose-phosphate 3-epimerase	WP_007048108.1	11															255	307	326	615	405	732	627	641	657	249	275	291	723	682	1072	691	810
gene-SUBVAR_RS12385	NZ_GG704770.1	Protein Homology	CDS	217487	219286	+	0	cds-WP_007048110.1	Genbank:WP_007048110.1	CDS	WP_007048110.1		SUBVAR_RS12385		COORDINATES: protein motif:HMM:NF014567.2	sensor histidine kinase	WP_007048110.1	11											CGC4	TC	8.A.59.2.1		992	1391	1315	675	390	439	1036	837	959	968	1247	1174	794	656	643	1142	1058
gene-SUBVAR_RS12390	NZ_GG704770.1	Protein Homology	CDS	219255	220814	+	0	cds-WP_007048111.1	Genbank:WP_007048111.1	CDS	WP_007048111.1		SUBVAR_RS12390		COORDINATES: protein motif:HMM:NF012301.2	response regulator	WP_007048111.1	11					GO:0000160	phosphorelay signal transduction system|0000160||IEA					CGC4	TF	HTH_AraC+HTH_AraC		1010	1466	1579	646	405	482	982	810	968	985	1314	1410	760	682	706	1082	1023
gene-SUBVAR_RS12395	NZ_GG704770.1	Protein Homology	CDS	220878	221753	+	0	cds-WP_040918432.1	Genbank:WP_040918432.1	CDS	WP_040918432.1		SUBVAR_RS12395		COORDINATES: similar to AA sequence:RefSeq:WP_008718872.1	sugar ABC transporter permease	WP_040918432.1	11											CGC4	TC	3.A.1.1.18		116	149	163	133	121	117	155	125	135	113	134	146	156	204	171	171	158
gene-SUBVAR_RS12400	NZ_GG704770.1	Protein Homology	CDS	221759	222562	+	0	cds-WP_007048113.1	Genbank:WP_007048113.1	CDS	WP_007048113.1		SUBVAR_RS12400		COORDINATES: similar to AA sequence:RefSeq:WP_008718871.1	carbohydrate ABC transporter permease	WP_007048113.1	11											CGC4	TC	3.A.1.1.48		62	140	125	106	80	75	102	91	88	60	126	112	125	135	110	112	115
gene-SUBVAR_RS12405	NZ_GG704770.1	Protein Homology	CDS	222574	224361	+	0	cds-WP_007048114.1	Genbank:WP_007048114.1	CDS	WP_007048114.1		SUBVAR_RS12405		COORDINATES: protein motif:HMM:NF016497.2	glycoside hydrolase family 43 protein	WP_007048114.1	11										GH43_32	CGC4	CAZyme	GH43_32		272	410	408	281	187	248	270	247	299	265	368	364	330	315	363	298	312
gene-SUBVAR_RS12410	NZ_GG704770.1	Protein Homology	CDS	224475	225830	+	0	cds-WP_007048115.1	Genbank:WP_007048115.1	CDS	WP_007048115.1		SUBVAR_RS12410		COORDINATES: similar to AA sequence:RefSeq:WP_016297949.1	ABC transporter substrate-binding protein	WP_007048115.1	11															343	499	512	504	388	461	497	536	454	335	447	457	593	653	675	548	677
gene-SUBVAR_RS12415	NZ_GG704770.1	Protein Homology	CDS	225908	226591	-	0	cds-WP_007048116.1	Genbank:WP_007048116.1	CDS	WP_007048116.1		SUBVAR_RS12415		COORDINATES: similar to AA sequence:RefSeq:WP_009257489.1	DNA/RNA nuclease SfsA	WP_007048116.1	11			sfsA		GO:0000023, GO:0003677	maltose metabolic process|0000023||IEA		DNA binding|0003677||IEA							862	1051	1039	735	546	633	707	755	843	841	942	928	864	919	927	779	954
gene-SUBVAR_RS12420	NZ_GG704770.1	Protein Homology	CDS	226677	227459	-	0	cds-WP_242655018.1	Genbank:WP_242655018.1	CDS	WP_242655018.1		SUBVAR_RS12420		COORDINATES: similar to AA sequence:RefSeq:WP_006860839.1	SDR family oxidoreductase	WP_242655018.1	11															266	144	164	112	82	157	188	209	204	259	129	146	132	138	230	207	264
gene-SUBVAR_RS12430	NZ_GG704770.1	Protein Homology	CDS	228172	229059	-	0	cds-WP_007048119.1	Genbank:WP_007048119.1	CDS	WP_007048119.1		SUBVAR_RS12430		COORDINATES: similar to AA sequence:RefSeq:WP_008980693.1	LysR family transcriptional regulator	WP_007048119.1	11															912	605	645	579	399	466	477	427	516	890	542	576	681	672	682	526	540
gene-SUBVAR_RS12435	NZ_GG704770.1	Protein Homology	CDS	229181	229672	+	0	cds-WP_040918434.1	Genbank:WP_040918434.1	CDS	WP_040918434.1		SUBVAR_RS12435		COORDINATES: similar to AA sequence:RefSeq:WP_005947082.1	prolyl-tRNA synthetase associated domain-containing protein	WP_040918434.1	11															643	283	301	386	312	426	400	414	450	627	254	269	454	525	624	441	523
gene-SUBVAR_RS12440	NZ_GG704770.1	Protein Homology	CDS	229710	231098	+	0	cds-WP_007048121.1	Genbank:WP_007048121.1	CDS	WP_007048121.1		SUBVAR_RS12440		COORDINATES: similar to AA sequence:RefSeq:WP_016324035.1	AmmeMemoRadiSam system protein A	WP_007048121.1	11			amrA												3459	1878	1885	1161	779	1101	983	998	1129	3374	1684	1683	1365	1311	1612	1083	1261
gene-SUBVAR_RS12445	NZ_GG704770.1	Protein Homology	CDS	231095	231919	+	0	cds-WP_007048122.1	Genbank:WP_007048122.1	CDS	WP_007048122.1		SUBVAR_RS12445		COORDINATES: similar to AA sequence:RefSeq:WP_016321074.1	AmmeMemoRadiSam system radical SAM enzyme	WP_007048122.1	11			amrS		GO:0051536			iron-sulfur cluster binding|0051536||IEA							1947	1260	1271	518	379	453	421	432	424	1899	1130	1135	609	638	663	464	546
gene-SUBVAR_RS12450	NZ_GG704770.1	Protein Homology	CDS	232001	232873	-	0	cds-WP_007048123.1	Genbank:WP_007048123.1	CDS	WP_007048123.1		SUBVAR_RS12450		COORDINATES: similar to AA sequence:RefSeq:WP_016292177.1	MBL fold metallo-hydrolase	WP_007048123.1	11															845	604	573	654	462	566	442	533	596	824	541	512	769	778	829	487	673
gene-SUBVAR_RS12455	NZ_GG704770.1	Protein Homology	CDS	232893	233843	-	0	cds-WP_007048124.1	Genbank:WP_007048124.1	CDS	WP_007048124.1		SUBVAR_RS12455		COORDINATES: similar to AA sequence:RefSeq:WP_002601891.1	ABC transporter permease	WP_007048124.1	11															788	508	551	480	336	350	276	308	348	769	455	492	564	566	512	304	389
gene-SUBVAR_RS12460	NZ_GG704770.1	Protein Homology	CDS	233846	235351	-	0	cds-WP_007048125.1	Genbank:WP_007048125.1	CDS	WP_007048125.1		SUBVAR_RS12460		COORDINATES: similar to AA sequence:RefSeq:WP_006443000.1	sugar ABC transporter ATP-binding protein	WP_007048125.1	11															1479	888	890	587	474	536	347	343	434	1443	796	795	690	798	785	382	433
gene-SUBVAR_RS12465	NZ_GG704770.1	Protein Homology	CDS	235426	236421	-	0	cds-WP_007048126.1	Genbank:WP_007048126.1	CDS	WP_007048126.1		SUBVAR_RS12465		COORDINATES: similar to AA sequence:RefSeq:WP_006772180.1	sugar ABC transporter substrate-binding protein	WP_007048126.1	11															1828	1043	1069	609	468	457	371	340	409	1783	935	955	716	788	669	409	430
gene-SUBVAR_RS12470	NZ_GG704770.1	Protein Homology	CDS	236545	237480	-	0	cds-WP_007048127.1	Genbank:WP_007048127.1	CDS	WP_007048127.1		SUBVAR_RS12470		COORDINATES: protein motif:HMM:NF014684.2	putative amino acid or sugar ABC transport system, permease protein	WP_007048127.1	11															2420	1810	1779	768	478	647	347	305	429	2360	1623	1589	903	805	947	382	385
gene-SUBVAR_RS12475	NZ_GG704770.1	Protein Homology	CDS	237477	238850	-	0	cds-WP_007048128.1	Genbank:WP_007048128.1	CDS	WP_007048128.1		SUBVAR_RS12475		COORDINATES: protein motif:HMM:NF012235.2	ATP-binding cassette domain-containing protein	WP_007048128.1	11					GO:0005524			ATP binding|0005524||IEA							6640	4891	4698	1661	1090	1185	715	700	755	6476	4385	4195	1953	1835	1735	788	884
gene-SUBVAR_RS12480	NZ_GG704770.1	Protein Homology	CDS	238847	239818	-	0	cds-WP_147644608.1	Genbank:WP_147644608.1	CDS	WP_147644608.1		SUBVAR_RS12480		COORDINATES: protein motif:HMM:NF014567.2	sensor histidine kinase	WP_147644608.1	11											CGC5	TC	8.A.59.2.1		6226	3741	3532	1384	985	1152	672	596	658	6072	3354	3154	1627	1658	1686	741	753
gene-SUBVAR_RS12485	NZ_GG704770.1	Protein Homology	CDS	239832	241424	-	0	cds-WP_007048130.1	Genbank:WP_007048130.1	CDS	WP_007048130.1		SUBVAR_RS12485		COORDINATES: protein motif:HMM:NF012301.2	response regulator	WP_007048130.1	11					GO:0000160	phosphorelay signal transduction system|0000160||IEA					CGC5	TF	HTH_AraC+HTH_AraC		9218	5157	4897	1795	1204	1211	830	594	727	8991	4623	4373	2111	2027	1773	915	751
gene-SUBVAR_RS12490	NZ_GG704770.1	Protein Homology	CDS	241792	242808	+	0	cds-WP_007048132.1	Genbank:WP_007048132.1	CDS	WP_007048132.1		SUBVAR_RS12490		COORDINATES: protein motif:HMM:NF012475.2	glycoside hydrolase family 32 protein	WP_007048132.1	11										GH32	CGC5	CAZyme	GH32		1235	1588	1562	647	429	519	1264	1092	1264	1205	1424	1395	761	722	760	1393	1380
gene-SUBVAR_RS12495	NZ_GG704770.1	Protein Homology	CDS	242781	243119	+	0	cds-WP_147644609.1	Genbank:WP_147644609.1	CDS	WP_147644609.1		SUBVAR_RS12495		COORDINATES: protein motif:HMM:NF019849.2	GH32 C-terminal domain-containing protein	WP_147644609.1	11											CGC5	null	null		353	631	683	228	134	175	353	369	482	344	566	610	268	226	256	389	466
gene-SUBVAR_RS12500	NZ_GG704770.1	Protein Homology	CDS	243296	244264	+	0	cds-WP_007048134.1	Genbank:WP_007048134.1	CDS	WP_007048134.1		SUBVAR_RS12500		COORDINATES: protein motif:HMM:NF012742.2	LacI family transcriptional regulator	WP_007048134.1	11											CGC5	TF	LacI		2307	1131	924	17099	11759	14798	3887	4447	5452	2250	1014	825	20104	19793	21664	4284	5619
gene-SUBVAR_RS12505	NZ_GG704770.1	Protein Homology	CDS	244406	246304	+	0	cds-WP_007048135.1	Genbank:WP_007048135.1	CDS	WP_007048135.1		SUBVAR_RS12505		COORDINATES: similar to AA sequence:RefSeq:WP_006427821.1	PTS transporter subunit IIBCA	WP_007048135.1	11					GO:0009401	phosphoenolpyruvate-dependent sugar phosphotransferase system|0009401||IEA					CGC5	TC	4.A.1.2.1		749	505	411	29055	20876	22564	10655	13674	14312	731	453	367	34162	35138	33033	11744	17278
gene-SUBVAR_RS12510	NZ_GG704770.1	Protein Homology	CDS	246326	247159	+	0	cds-WP_007048136.1	Genbank:WP_007048136.1	CDS	WP_007048136.1		SUBVAR_RS12510		COORDINATES: similar to AA sequence:RefSeq:WP_016286364.1	MBL fold metallo-hydrolase	WP_007048136.1	11											CGC5	null	null		529	245	209	28749	22050	29631	11980	17332	17805	516	220	187	33802	37114	43379	13204	21900
gene-SUBVAR_RS12515	NZ_GG704770.1	Protein Homology	CDS	247273	248571	+	0	cds-SUBVAR_RS12515		CDS			SUBVAR_RS12515	true	COORDINATES: protein motif:HMM:NF012475.2	glycoside hydrolase family 32 protein		11	., 247273	incomplete; partial in the middle of a contig; missing N-terminus		true						GH32	CGC5	CAZyme	GH32		581	253	234	16963	12358	17555	4703	6741	6926	567	227	209	19945	20801	25700	5184	8518
gene-SUBVAR_RS12520	NZ_GG704770.1	Protein Homology	CDS	248636	249241	-	0	cds-WP_007048138.1	Genbank:WP_007048138.1	CDS	WP_007048138.1		SUBVAR_RS12520		COORDINATES: similar to AA sequence:RefSeq:WP_006863626.1	hypothetical protein	WP_007048138.1	11											CGC5	null	null		89	99	92	84	77	109	44	52	43	87	89	82	99	130	160	48	66
gene-SUBVAR_RS12525	NZ_GG704770.1	Protein Homology	CDS	249245	251674	-	0	cds-WP_007048139.1	Genbank:WP_007048139.1	CDS	WP_007048139.1		SUBVAR_RS12525		COORDINATES: similar to AA sequence:RefSeq:WP_009268738.1	glycoside hydrolase family 3 C-terminal domain-containing protein	WP_007048139.1	11					GO:0005975	carbohydrate metabolic process|0005975||IEA				GH3	CGC5	CAZyme	GH3		426	434	429	322	228	303	161	178	161	415	389	383	379	384	444	177	225
gene-SUBVAR_RS12530	NZ_GG704770.1	Protein Homology	CDS	251806	255081	-	0	cds-WP_007048140.1	Genbank:WP_007048140.1	CDS	WP_007048140.1		SUBVAR_RS12530		COORDINATES: protein motif:HMM:NF014026.2	glycoside hydrolase family 3 C-terminal domain-containing protein	WP_007048140.1	11					GO:0005975	carbohydrate metabolic process|0005975||IEA				GH3	CGC5	CAZyme	GH3		926	836	899	927	742	920	502	495	570	903	749	803	1090	1249	1347	553	625
gene-SUBVAR_RS12535	NZ_GG704770.1	Protein Homology	CDS	255298	256647	-	0	cds-WP_007048141.1	Genbank:WP_007048141.1	CDS	WP_007048141.1		SUBVAR_RS12535		COORDINATES: protein motif:HMM:NF025854.2	GHKL domain-containing protein	WP_007048141.1	11															103	99	101	53	26	31	48	37	52	100	89	90	62	44	45	53	47
gene-SUBVAR_RS12540	NZ_GG704770.1	Protein Homology	CDS	256649	257353	-	0	cds-WP_007048142.1	Genbank:WP_007048142.1	CDS	WP_007048142.1		SUBVAR_RS12540		COORDINATES: protein motif:HMM:NF012301.2	LytTR family DNA-binding domain-containing protein	WP_007048142.1	11															62	82	76	48	34	43	40	48	59	60	74	68	56	57	63	44	61
gene-SUBVAR_RS12545	NZ_GG704770.1	Protein Homology	CDS	257545	258330	+	0	cds-WP_007048144.1	Genbank:WP_007048144.1	CDS	WP_007048144.1		SUBVAR_RS12545		COORDINATES: protein motif:HMM:NF013577.2	MurR/RpiR family transcriptional regulator	WP_007048144.1	11															449	703	793	492	371	444	803	728	822	438	630	708	578	624	650	885	920
gene-SUBVAR_RS12550	NZ_GG704770.1	GeneMarkS-2+	CDS	258379	259170	-	0	cds-WP_040918439.1	Genbank:WP_040918439.1	CDS	WP_040918439.1		SUBVAR_RS12550		COORDINATES: ab initio prediction:GeneMarkS-2+	hypothetical protein	WP_040918439.1	11															607	1272	1178	277	180	202	231	172	226	592	1140	1052	326	303	296	255	217
gene-SUBVAR_RS12570	NZ_GG704770.1	Protein Homology	CDS	261757	262791	-	0	cds-WP_007048149.1	Genbank:WP_007048149.1	CDS	WP_007048149.1		SUBVAR_RS12570		COORDINATES: similar to AA sequence:RefSeq:WP_002593467.1	ABC transporter permease	WP_007048149.1	11		membrane component of a putative sugar ABC transporter system									CGC6	TC	3.A.1.2.14		75	53	85	199	176	282	136	154	168	73	48	76	234	296	413	150	195
gene-SUBVAR_RS12575	NZ_GG704770.1	Protein Homology	CDS	262788	263867	-	0	cds-WP_007048150.1	Genbank:WP_007048150.1	CDS	WP_007048150.1		SUBVAR_RS12575		COORDINATES: similar to AA sequence:RefSeq:WP_016283996.1	ABC transporter permease	WP_007048150.1	11											CGC6	TC	3.A.1.2.25		53	48	61	207	167	283	76	138	165	52	43	54	243	281	414	84	174
gene-SUBVAR_RS12580	NZ_GG704770.1	Protein Homology	CDS	263851	265380	-	0	cds-WP_007048151.1	Genbank:WP_007048151.1	CDS	WP_007048151.1		SUBVAR_RS12580		COORDINATES: similar to AA sequence:RefSeq:WP_015559982.1	sugar ABC transporter ATP-binding protein	WP_007048151.1	11											CGC6	TC	3.A.1.2.25		147	79	80	492	404	684	199	229	295	143	71	71	578	680	1001	219	289
gene-SUBVAR_RS12585	NZ_GG704770.1	Protein Homology	CDS	265483	266577	-	0	cds-WP_040918446.1	Genbank:WP_040918446.1	CDS	WP_040918446.1		SUBVAR_RS12585		COORDINATES: similar to AA sequence:RefSeq:WP_014117069.1	ABC transporter substrate-binding protein	WP_040918446.1	11											CGC6	TC	3.A.1.2.14		188	187	150	1581	1266	1690	364	430	541	183	168	134	1859	2131	2474	401	543
gene-SUBVAR_RS12590	NZ_GG704770.1	Protein Homology	CDS	267335	268165	+	0	cds-WP_242655019.1	Genbank:WP_242655019.1	CDS	WP_242655019.1		SUBVAR_RS12590		COORDINATES: protein motif:HMM:NF012742.2	substrate-binding domain-containing protein	WP_242655019.1	11											CGC6	TF	GntR		786	531	525	367	235	368	128	107	140	767	476	469	432	396	539	141	135
gene-SUBVAR_RS12595	NZ_GG704770.1	Protein Homology	CDS	268235	269215	-	0	cds-WP_040918449.1	Genbank:WP_040918449.1	CDS	WP_040918449.1		SUBVAR_RS12595		COORDINATES: similar to AA sequence:RefSeq:WP_020072529.1	ABC transporter substrate-binding protein	WP_040918449.1	11											CGC6	TC	3.A.1.2.14		1151	1843	1904	606	367	423	613	529	545	1123	1652	1700	713	618	619	676	668
gene-SUBVAR_RS12600	NZ_GG704770.1	Protein Homology	CDS	269160	270641	-	0	cds-WP_007048157.1	Genbank:WP_007048157.1	CDS	WP_007048157.1		SUBVAR_RS12600		COORDINATES: similar to AA sequence:RefSeq:WP_015548372.1	sensor histidine kinase	WP_007048157.1	11											CGC6	TC	9.B.33.1.1		1924	2957	2939	713	479	540	736	592	665	1877	2651	2625	838	806	791	811	748
gene-SUBVAR_RS12605	NZ_GG704770.1	Protein Homology	CDS	270638	272260	-	0	cds-WP_007048158.1	Genbank:WP_007048158.1	CDS	WP_007048158.1		SUBVAR_RS12605		COORDINATES: protein motif:HMM:NF012301.2	response regulator	WP_007048158.1	11					GO:0000160	phosphorelay signal transduction system|0000160||IEA					CGC6	TF	HTH_AraC+HTH_AraC		2202	2658	2637	619	463	492	729	594	642	2148	2383	2355	728	779	720	804	751
gene-SUBVAR_RS12610	NZ_GG704770.1	Protein Homology	CDS	272537	274279	-	0	cds-WP_040918451.1	Genbank:WP_040918451.1	CDS	WP_040918451.1		SUBVAR_RS12610		COORDINATES: similar to AA sequence:RefSeq:WP_006861005.1	dihydroxy-acid dehydratase	WP_040918451.1	11											CGC6	null	null		719	907	1016	489	377	525	375	331	381	701	813	907	575	635	769	413	418
gene-SUBVAR_RS12615	NZ_GG704770.1	Protein Homology	CDS	274351	275676	-	0	cds-WP_007048161.1	Genbank:WP_007048161.1	CDS	WP_007048161.1		SUBVAR_RS12615		COORDINATES: similar to AA sequence:RefSeq:WP_015395023.1	6-phospho-alpha-glucosidase	WP_007048161.1	11										GH4	CGC6	CAZyme	GH4		456	584	645	568	441	628	377	404	434	445	524	576	668	742	919	416	510
gene-SUBVAR_RS12620	NZ_GG704770.1	Protein Homology	CDS	275691	277292	-	0	cds-WP_040918453.1	Genbank:WP_040918453.1	CDS	WP_040918453.1		SUBVAR_RS12620		COORDINATES: similar to AA sequence:RefSeq:WP_013273961.1	PTS transporter subunit EIIC	WP_040918453.1	11					GO:0016020		membrane|0016020||IEA				CGC6	TC	4.A.1.1.3		272	435	495	335	256	305	305	271	292	265	390	442	394	431	447	336	342
gene-SUBVAR_RS12625	NZ_GG704770.1	Protein Homology	CDS	277475	278251	-	0	cds-WP_007048163.1	Genbank:WP_007048163.1	CDS	WP_007048163.1		SUBVAR_RS12625		COORDINATES: protein motif:HMM:NF013539.2	MurR/RpiR family transcriptional regulator	WP_007048163.1	11															342	292	264	355	219	218	373	258	329	334	262	236	417	369	319	411	326
gene-SUBVAR_RS12630	NZ_GG704770.1	Protein Homology	CDS	278475	279773	+	0	cds-WP_007048164.1	Genbank:WP_007048164.1	CDS	WP_007048164.1		SUBVAR_RS12630		COORDINATES: similar to AA sequence:RefSeq:WP_007286131.1	nickel-dependent lactate racemase	WP_007048164.1	11			larA		GO:0050043			lactate racemase activity|0050043||IEA							2445	1910	1940	1817	1388	1884	2184	2335	2368	2385	1712	1732	2136	2336	2758	2407	2950
gene-SUBVAR_RS12635	NZ_GG704770.1	Protein Homology	CDS	279799	280698	+	0	cds-WP_007048165.1	Genbank:WP_007048165.1	CDS	WP_007048165.1		SUBVAR_RS12635		COORDINATES: protein motif:HMM:NF019474.2	alpha/beta hydrolase	WP_007048165.1	11															1906	1672	1738	1911	1374	1774	1624	1855	1861	1859	1499	1552	2247	2313	2597	1790	2344
gene-SUBVAR_RS12640	NZ_GG704770.1	Protein Homology	CDS	280874	281110	+	0	cds-WP_007048167.1	Genbank:WP_007048167.1	CDS	WP_007048167.1		SUBVAR_RS12640		COORDINATES: similar to AA sequence:RefSeq:WP_005608403.1	hypothetical protein	WP_007048167.1	11															112	54	70	76	46	59	73	78	79	109	48	63	89	77	86	80	99
gene-SUBVAR_RS12645	NZ_GG704770.1	Protein Homology	CDS	281191	281973	+	0	cds-WP_007048168.1	Genbank:WP_007048168.1	CDS	WP_007048168.1		SUBVAR_RS12645		COORDINATES: similar to AA sequence:RefSeq:WP_019160679.1	ZIP family metal transporter	WP_007048168.1	11															194	108	112	41	33	40	64	85	98	189	97	100	48	56	59	71	107
gene-SUBVAR_RS12650	NZ_GG704770.1	Protein Homology	CDS	282090	282986	+	0	cds-WP_040918456.1	Genbank:WP_040918456.1	CDS	WP_040918456.1		SUBVAR_RS12650		COORDINATES: similar to AA sequence:RefSeq:WP_006571766.1	NAD(P)/FAD-dependent oxidoreductase	WP_040918456.1	11															369	282	248	141	109	140	119	154	139	360	253	221	166	183	205	131	195
gene-SUBVAR_RS12655	NZ_GG704770.1	Protein Homology	CDS	283045	283770	-	0	cds-WP_007048170.1	Genbank:WP_007048170.1	CDS	WP_007048170.1		SUBVAR_RS12655		COORDINATES: similar to AA sequence:RefSeq:WP_008980501.1	alpha/beta fold hydrolase	WP_007048170.1	11															1540	1647	1640	272	183	206	238	209	251	1502	1477	1465	320	308	302	262	264
gene-SUBVAR_RS12660	NZ_GG704770.1	Protein Homology	CDS	283789	284508	-	0	cds-WP_007048171.1	Genbank:WP_007048171.1	CDS	WP_007048171.1		SUBVAR_RS12660		COORDINATES: similar to AA sequence:RefSeq:WP_019215028.1	DUF554 domain-containing protein	WP_007048171.1	11															921	981	955	96	48	61	120	93	93	898	879	853	113	81	89	132	118
gene-SUBVAR_RS12665	NZ_GG704770.1	Protein Homology	CDS	284615	285454	-	0	cds-WP_040918460.1	Genbank:WP_040918460.1	CDS	WP_040918460.1		SUBVAR_RS12665		COORDINATES: protein motif:HMM:NF013088.2	EamA family transporter	WP_040918460.1	11					GO:0016021		integral component of membrane|0016021||IEA								515	730	782	72	46	57	76	77	82	502	654	698	85	77	83	84	97
gene-SUBVAR_RS12670	NZ_GG704770.1	Protein Homology	CDS	285607	286803	-	0	cds-WP_007048173.1	Genbank:WP_007048173.1	CDS	WP_007048173.1		SUBVAR_RS12670		COORDINATES: similar to AA sequence:RefSeq:WP_008976655.1	MFS transporter	WP_007048173.1	11					GO:0055085	transmembrane transport|0055085||IEA									682	865	911	602	387	491	664	565	661	665	775	814	708	651	719	732	714
gene-SUBVAR_RS12675	NZ_GG704770.1	Protein Homology	CDS	286805	287392	-	0	cds-WP_007048174.1	Genbank:WP_007048174.1	CDS	WP_007048174.1		SUBVAR_RS12675		COORDINATES: similar to AA sequence:RefSeq:WP_015392164.1	DUF1349 domain-containing protein	WP_007048174.1	11															369	355	321	249	164	205	303	225	260	360	318	287	293	276	300	334	284
gene-SUBVAR_RS12680	NZ_GG704770.1	Protein Homology	CDS	287479	288369	-	0	cds-WP_007048175.1	Genbank:WP_007048175.1	CDS	WP_007048175.1		SUBVAR_RS12680		COORDINATES: similar to AA sequence:RefSeq:WP_009263069.1	AraC family transcriptional regulator	WP_007048175.1	11															454	501	471	298	169	209	422	280	378	443	449	421	350	284	306	465	354
gene-SUBVAR_RS12685	NZ_GG704770.1	Protein Homology	CDS	288658	290112	-	0	cds-WP_007048177.1	Genbank:WP_007048177.1	CDS	WP_007048177.1		SUBVAR_RS12685		COORDINATES: similar to AA sequence:RefSeq:WP_004063880.1	family 1 glycosylhydrolase	WP_007048177.1	11					GO:0005975	carbohydrate metabolic process|0005975||IEA				GH1	CGC7	CAZyme	GH1		18	28	17	10	5	9	24	23	32	18	25	15	12	8	13	26	29
gene-SUBVAR_RS12690	NZ_GG704770.1	Protein Homology	CDS	290182	291579	-	0	cds-WP_198005063.1	Genbank:WP_198005063.1	CDS	WP_198005063.1		SUBVAR_RS12690		COORDINATES: protein motif:HMM:NF014437.2	PTS transporter subunit EIIC	WP_198005063.1	11					GO:0016020		membrane|0016020||IEA				CGC7	TC	4.A.1.2.11		31	39	40	27	7	12	29	28	31	30	35	36	32	12	18	32	35
gene-SUBVAR_RS12695	NZ_GG704770.1	Protein Homology	CDS	291615	293093	-	0	cds-WP_007048179.1	Genbank:WP_007048179.1	CDS	WP_007048179.1		SUBVAR_RS12695		COORDINATES: similar to AA sequence:RefSeq:WP_005929477.1	family 1 glycosylhydrolase	WP_007048179.1	11					GO:0005975	carbohydrate metabolic process|0005975||IEA				GH1	CGC7	CAZyme	GH1		38	22	27	22	13	16	32	23	26	37	20	24	26	22	23	35	29
gene-SUBVAR_RS12700	NZ_GG704770.1	Protein Homology	CDS	293299	294105	-	0	cds-WP_007048180.1	Genbank:WP_007048180.1	CDS	WP_007048180.1		SUBVAR_RS12700		COORDINATES: protein motif:HMM:NF013577.2	helix-turn-helix domain-containing protein	WP_007048180.1	11											CGC7	TF	HTH_6		628	730	764	662	519	661	820	684	829	613	654	682	778	874	968	904	864
gene-SUBVAR_RS12705	NZ_GG704770.1	Protein Homology	CDS	294263	295297	-	0	cds-WP_040918604.1	Genbank:WP_040918604.1	CDS	WP_040918604.1		SUBVAR_RS12705		COORDINATES: similar to AA sequence:RefSeq:WP_009257901.1	M42 family metallopeptidase	WP_040918604.1	11											CGC7	null	null		3853	4793	5118	2645	1890	2439	3894	3455	4077	3758	4297	4571	3110	3181	3571	4292	4366
gene-SUBVAR_RS16550	NZ_GG704770.1	Protein Homology	CDS	295370	297397	-	0	cds-WP_242655015.1	Genbank:WP_242655015.1	CDS	WP_242655015.1		SUBVAR_RS16550		COORDINATES: protein motif:HMM:NF012465.2	hypothetical protein	WP_242655015.1	11											CGC7	TC	3.A.16.1.3		5118	5554	5984	2658	1882	2050	4498	3384	3956	4992	4979	5344	3125	3168	3001	4958	4276
gene-SUBVAR_RS12715	NZ_GG704770.1	Protein Homology	CDS	297647	298762	-	0	cds-WP_007048183.1	Genbank:WP_007048183.1	CDS	WP_007048183.1		SUBVAR_RS12715		COORDINATES: similar to AA sequence:RefSeq:WP_005601536.1	5-methyltetrahydropteroyltriglutamate--homocysteine S-methyltransferase	WP_007048183.1	11					GO:0009086, GO:0003871	methionine biosynthetic process|0009086||IEA		5-methyltetrahydropteroyltriglutamate-homocysteine S-methyltransferase activity|0003871||IEA							25562	27213	32248	13882	10288	14185	56798	38215	49057	24931	24396	28799	16322	17317	20766	62603	48287
gene-SUBVAR_RS12720	NZ_GG704770.1	Protein Homology	CDS	298921	299838	-	0	cds-WP_007048185.1	Genbank:WP_007048185.1	CDS	WP_007048185.1		SUBVAR_RS12720		COORDINATES: similar to AA sequence:RefSeq:WP_009243207.1	LysR family transcriptional regulator	WP_007048185.1	11															712	700	638	283	225	217	261	208	236	694	628	570	333	379	318	288	263
gene-SUBVAR_RS12725	NZ_GG704770.1	Protein Homology	CDS	300087	300959	+	0	cds-WP_007048187.1	Genbank:WP_007048187.1	CDS	WP_007048187.1		SUBVAR_RS12725		COORDINATES: protein motif:HMM:NF025736.2	phosphatase PAP2 family protein	WP_007048187.1	11															541	734	746	391	255	301	467	397	571	528	658	666	460	429	441	515	502
gene-SUBVAR_RS12730	NZ_GG704770.1	Protein Homology	CDS	301018	301236	-	0	cds-WP_040918463.1	Genbank:WP_040918463.1	CDS	WP_040918463.1		SUBVAR_RS12730		COORDINATES: protein motif:HMM:NF012621.2	heavy-metal-associated domain-containing protein	WP_040918463.1	11															235	327	280	233	183	263	175	189	218	229	293	250	274	308	385	193	239
gene-SUBVAR_RS12735	NZ_GG704770.1	Protein Homology	CDS	301318	303870	-	0	cds-WP_040918466.1	Genbank:WP_040918466.1	CDS	WP_040918466.1		SUBVAR_RS12735		COORDINATES: similar to AA sequence:RefSeq:WP_016323671.1	heavy metal translocating P-type ATPase	WP_040918466.1	11					GO:0042625			ATPase-coupled ion transmembrane transporter activity|0042625||IEA							2760	3830	3764	1369	895	1129	1088	1048	1204	2692	3434	3361	1610	1506	1653	1199	1324
gene-SUBVAR_RS12740	NZ_GG704770.1	Protein Homology	CDS	303913	304233	-	0	cds-WP_040918468.1	Genbank:WP_040918468.1	CDS	WP_040918468.1		SUBVAR_RS12740		COORDINATES: similar to AA sequence:RefSeq:WP_009242563.1	metal-sensing transcriptional repressor	WP_040918468.1	11					GO:0006355	regulation of transcription, DNA-templated|0006355||IEA									258	346	332	188	136	194	174	179	217	252	310	296	221	229	284	192	226
gene-SUBVAR_RS12745	NZ_GG704770.1	Protein Homology	CDS	304415	305233	-	0	cds-WP_007048192.1	Genbank:WP_007048192.1	CDS	WP_007048192.1		SUBVAR_RS12745		COORDINATES: similar to AA sequence:RefSeq:WP_015565155.1	8-oxoguanine DNA glycosylase	WP_007048192.1	11															224	282	300	305	224	260	382	325	341	218	253	268	359	377	381	421	411
gene-SUBVAR_RS12755	NZ_GG704770.1	GeneMarkS-2+	CDS	306054	306716	-	0	cds-WP_007048194.1	Genbank:WP_007048194.1	CDS	WP_007048194.1		SUBVAR_RS12755		COORDINATES: ab initio prediction:GeneMarkS-2+	hypothetical protein	WP_007048194.1	11															22	56	58	71	42	56	48	31	44	21	50	52	83	71	82	53	39
gene-SUBVAR_RS12760	NZ_GG704770.1	GeneMarkS-2+	CDS	306802	307296	-	0	cds-WP_007048195.1	Genbank:WP_007048195.1	CDS	WP_007048195.1		SUBVAR_RS12760		COORDINATES: ab initio prediction:GeneMarkS-2+	hypothetical protein	WP_007048195.1	11															29	61	64	81	66	72	42	37	36	28	55	57	95	111	105	46	47
gene-SUBVAR_RS12765	NZ_GG704770.1	GeneMarkS-2+	CDS	307528	307908	+	0	cds-WP_007048196.1	Genbank:WP_007048196.1	CDS	WP_007048196.1		SUBVAR_RS12765		COORDINATES: ab initio prediction:GeneMarkS-2+	hypothetical protein	WP_007048196.1	11															22	32	44	16	7	7	12	13	22	21	29	39	19	12	10	13	16
gene-SUBVAR_RS12770	NZ_GG704770.1	GeneMarkS-2+	CDS	308037	308501	+	0	cds-WP_007048197.1	Genbank:WP_007048197.1	CDS	WP_007048197.1		SUBVAR_RS12770		COORDINATES: ab initio prediction:GeneMarkS-2+	hypothetical protein	WP_007048197.1	11															37	54	52	31	19	12	20	21	19	36	48	46	36	32	18	22	27
gene-SUBVAR_RS15660	NZ_GG704770.1	GeneMarkS-2+	CDS	308648	309136	+	0	cds-WP_007048198.1	Genbank:WP_007048198.1	CDS	WP_007048198.1		SUBVAR_RS15660		COORDINATES: ab initio prediction:GeneMarkS-2+	hypothetical protein	WP_007048198.1	11															18	43	40	25	15	22	21	29	23	18	39	36	29	25	32	23	37
gene-SUBVAR_RS12780	NZ_GG704770.1	GeneMarkS-2+	CDS	309340	309864	+	0	cds-WP_007048200.1	Genbank:WP_007048200.1	CDS	WP_007048200.1		SUBVAR_RS12780		COORDINATES: ab initio prediction:GeneMarkS-2+	hypothetical protein	WP_007048200.1	11															20	53	54	25	33	25	26	28	24	20	48	48	29	56	37	29	35
gene-SUBVAR_RS12785	NZ_GG704770.1	GeneMarkS-2+	CDS	310038	311198	+	0	cds-WP_147644611.1	Genbank:WP_147644611.1	CDS	WP_147644611.1		SUBVAR_RS12785		COORDINATES: ab initio prediction:GeneMarkS-2+	hypothetical protein	WP_147644611.1	11															43	74	81	70	47	69	47	41	70	42	66	72	82	79	101	52	52
gene-SUBVAR_RS12790	NZ_GG704770.1	GeneMarkS-2+	CDS	311273	311854	+	0	cds-WP_007048202.1	Genbank:WP_007048202.1	CDS	WP_007048202.1		SUBVAR_RS12790		COORDINATES: ab initio prediction:GeneMarkS-2+	hypothetical protein	WP_007048202.1	11															32	51	46	39	25	27	22	34	27	31	46	41	46	42	40	24	43
gene-SUBVAR_RS12795	NZ_GG704770.1	GeneMarkS-2+	CDS	311922	312377	+	0	cds-WP_147644612.1	Genbank:WP_147644612.1	CDS	WP_147644612.1		SUBVAR_RS12795		COORDINATES: ab initio prediction:GeneMarkS-2+	hypothetical protein	WP_147644612.1	11															25	51	20	35	21	15	25	18	35	24	46	18	41	35	22	28	23
gene-SUBVAR_RS15665	NZ_GG704770.1	GeneMarkS-2+	CDS	312485	312886	+	0	cds-WP_007048204.1	Genbank:WP_007048204.1	CDS	WP_007048204.1		SUBVAR_RS15665		COORDINATES: ab initio prediction:GeneMarkS-2+	hypothetical protein	WP_007048204.1	11															53	45	48	31	25	16	14	15	21	52	40	43	36	42	23	15	19
gene-SUBVAR_RS12810	NZ_GG704770.1	GeneMarkS-2+	CDS	313336	314157	-	0	cds-WP_007048207.1	Genbank:WP_007048207.1	CDS	WP_007048207.1		SUBVAR_RS12810		COORDINATES: ab initio prediction:GeneMarkS-2+	hypothetical protein	WP_007048207.1	11															189	238	248	654	461	500	351	330	398	184	213	221	769	776	732	387	417
gene-SUBVAR_RS12815	NZ_GG704770.1	GeneMarkS-2+	CDS	314495	315139	+	0	cds-WP_007048209.1	Genbank:WP_007048209.1	CDS	WP_007048209.1		SUBVAR_RS12815		COORDINATES: ab initio prediction:GeneMarkS-2+	hypothetical protein	WP_007048209.1	11															48	75	59	64	48	41	44	37	39	47	67	53	75	81	60	48	47
gene-SUBVAR_RS12820	NZ_GG704770.1	GeneMarkS-2+	CDS	315286	316092	+	0	cds-WP_007048210.1	Genbank:WP_007048210.1	CDS	WP_007048210.1		SUBVAR_RS12820		COORDINATES: ab initio prediction:GeneMarkS-2+	hypothetical protein	WP_007048210.1	11															55	96	100	84	53	39	60	36	60	54	86	89	99	89	57	66	45
gene-SUBVAR_RS12835	NZ_GG704770.1	GeneMarkS-2+	CDS	317100	317624	+	0	cds-WP_007048214.1	Genbank:WP_007048214.1	CDS	WP_007048214.1		SUBVAR_RS12835		COORDINATES: ab initio prediction:GeneMarkS-2+	hypothetical protein	WP_007048214.1	11															143	121	127	131	90	102	194	127	163	139	108	113	154	151	149	214	160
gene-SUBVAR_RS12845	NZ_GG704770.1	Protein Homology	CDS	318222	318899	+	0	cds-WP_050764741.1	Genbank:WP_050764741.1	CDS	WP_050764741.1		SUBVAR_RS12845		COORDINATES: similar to AA sequence:RefSeq:WP_009532711.1	helix-turn-helix domain-containing protein	WP_050764741.1	11															48	66	56	42	35	41	54	40	47	47	59	50	49	59	60	60	51
gene-SUBVAR_RS12850	NZ_GG704770.1	Protein Homology	CDS	318982	319650	-	0	cds-WP_147644613.1	Genbank:WP_147644613.1	CDS	WP_147644613.1		SUBVAR_RS12850		COORDINATES: protein motif:HMM:NF019559.2	lysoplasmalogenase	WP_147644613.1	11															199	400	394	271	216	335	304	352	342	194	359	352	319	364	490	335	445
gene-SUBVAR_RS16560	NZ_GG704770.1	GeneMarkS-2+	CDS	320242	320457	+	0	cds-WP_147644614.1	Genbank:WP_147644614.1	CDS	WP_147644614.1		SUBVAR_RS16560		COORDINATES: ab initio prediction:GeneMarkS-2+	hypothetical protein	WP_147644614.1	11															3351	3418	2706	1789	1495	986	1243	985	1219	3268	3064	2417	2103	2516	1443	1370	1245
gene-SUBVAR_RS12855	NZ_GG704770.1	GeneMarkS-2+	CDS	320543	322309	-	0	cds-WP_147644615.1	Genbank:WP_147644615.1	CDS	WP_147644615.1		SUBVAR_RS12855		COORDINATES: ab initio prediction:GeneMarkS-2+	hypothetical protein	WP_147644615.1	11															617	387	333	305	207	190	313	206	216	602	347	297	359	348	278	345	260
gene-SUBVAR_RS16565	NZ_GG704770.1	GeneMarkS-2+	CDS	322323	323075	-	0	cds-WP_007048221.1	Genbank:WP_007048221.1	CDS	WP_007048221.1		SUBVAR_RS16565		COORDINATES: ab initio prediction:GeneMarkS-2+	hypothetical protein	WP_007048221.1	11															271	172	194	158	103	146	151	110	133	264	154	173	186	173	214	166	139
gene-SUBVAR_RS12860	NZ_GG704770.1	Protein Homology	CDS	323261	323911	+	0	cds-WP_040918480.1	Genbank:WP_040918480.1	CDS	WP_040918480.1		SUBVAR_RS12860		COORDINATES: protein motif:HMM:NF024673.2	IS3 family transposase	WP_040918480.1	11															415	529	446	82	51	37	125	90	126	405	474	398	96	86	54	138	114
gene-SUBVAR_RS15670	NZ_GG704770.1	Protein Homology	CDS	323895	325079	+	0	cds-WP_007048223.1	Genbank:WP_007048223.1	CDS	WP_007048223.1		SUBVAR_RS15670		COORDINATES: protein motif:HMM:NF033516.0	IS3 family transposase	WP_007048223.1	11					GO:0004803			transposase activity|0004803||IEA							340	361	335	27	22	24	33	42	55	332	324	299	32	37	35	36	53
gene-SUBVAR_RS12870	NZ_GG704770.1	tRNAscan-SE	tRNA	325141	325216	-		rna-SUBVAR_RS12870		tRNA			SUBVAR_RS12870		COORDINATES: profile:tRNAscan-SE:2.0.7	tRNA-Met											(pos:complement(325181..325183))						228	264	272	46	25	54	68	94	88	222	237	243	54	42	79	75	119
gene-SUBVAR_RS12875	NZ_GG704770.1	Protein Homology	CDS	325297	327159	-	0	cds-WP_007048224.1	Genbank:WP_007048224.1	CDS	WP_007048224.1		SUBVAR_RS12875		COORDINATES: similar to AA sequence:RefSeq:WP_015574303.1	ABC transporter ATP-binding protein/permease	WP_007048224.1	11															13495	17671	17394	2385	1613	2007	1754	1690	1886	13162	15842	15533	2804	2715	2938	1933	2135
gene-SUBVAR_RS12880	NZ_GG704770.1	Protein Homology	CDS	327156	328889	-	0	cds-WP_007048225.1	Genbank:WP_007048225.1	CDS	WP_007048225.1		SUBVAR_RS12880		COORDINATES: similar to AA sequence:RefSeq:WP_007038046.1	ABC transporter ATP-binding protein/permease	WP_007048225.1	11															11772	15411	15215	1518	983	1070	1338	1168	1300	11482	13816	13588	1785	1655	1566	1475	1476
gene-SUBVAR_RS12885	NZ_GG704770.1	Protein Homology	CDS	328939	329844	-	0	cds-WP_007048226.1	Genbank:WP_007048226.1	CDS	WP_007048226.1		SUBVAR_RS12885		COORDINATES: similar to AA sequence:RefSeq:WP_018596341.1	DMT family transporter	WP_007048226.1	11															9464	9605	9215	579	404	501	618	552	589	9231	8611	8229	681	680	733	681	697
gene-SUBVAR_RS12890	NZ_GG704770.1	GeneMarkS-2+	CDS	329937	330551	-	0	cds-WP_007048227.1	Genbank:WP_007048227.1	CDS	WP_007048227.1		SUBVAR_RS12890		COORDINATES: ab initio prediction:GeneMarkS-2+	hypothetical protein	WP_007048227.1	11															13790	15469	14685	3691	2612	2358	2470	2256	2666	13450	13868	13114	4340	4397	3452	2722	2851
gene-SUBVAR_RS12895	NZ_GG704770.1	Protein Homology	CDS	330690	331778	-	0	cds-WP_007048229.1	Genbank:WP_007048229.1	CDS	WP_007048229.1		SUBVAR_RS12895		COORDINATES: similar to AA sequence:RefSeq:WP_005945787.1	sugar kinase	WP_007048229.1	11															3645	4016	4180	3756	2811	3061	3383	2869	3167	3555	3600	3733	4416	4731	4481	3729	3625
gene-SUBVAR_RS12900	NZ_GG704770.1	Protein Homology	CDS	331899	332570	-	0	cds-WP_007048230.1	Genbank:WP_007048230.1	CDS	WP_007048230.1		SUBVAR_RS12900		COORDINATES: similar to AA sequence:RefSeq:WP_004844404.1	TrkA family potassium uptake protein	WP_007048230.1	11															2639	2338	2569	2427	1845	2272	1279	1223	1465	2574	2096	2294	2854	3105	3326	1410	1545
gene-SUBVAR_RS12905	NZ_GG704770.1	Protein Homology	CDS	332593	333900	-	0	cds-WP_007048231.1	Genbank:WP_007048231.1	CDS	WP_007048231.1		SUBVAR_RS12905		COORDINATES: similar to AA sequence:RefSeq:WP_016440120.1	potassium uptake protein KtrB	WP_007048231.1	11															4988	5434	5677	3242	2329	2509	1683	1524	1751	4865	4872	5070	3812	3920	3673	1855	1926
gene-SUBVAR_RS15675	NZ_GG704770.1	Protein Homology	CDS	334178	335662	+	0	cds-WP_007048232.1	Genbank:WP_007048232.1	CDS	WP_007048232.1		SUBVAR_RS15675		COORDINATES: protein motif:HMM:NF015049.2	MBOAT family protein	WP_007048232.1	11															1638	2153	2104	1444	905	1059	1000	923	1021	1598	1930	1879	1698	1523	1550	1102	1166
gene-SUBVAR_RS12915	NZ_GG704770.1	GeneMarkS-2+	CDS	335897	336841	+	0	cds-WP_007048233.1	Genbank:WP_007048233.1	CDS	WP_007048233.1		SUBVAR_RS12915		COORDINATES: ab initio prediction:GeneMarkS-2+	hypothetical protein	WP_007048233.1	11															774	1071	1190	809	497	599	596	485	520	755	960	1063	951	837	877	657	613
gene-SUBVAR_RS12920	NZ_GG704770.1	Protein Homology	CDS	336860	338173	+	0	cds-WP_007048234.1	Genbank:WP_007048234.1	CDS	WP_007048234.1		SUBVAR_RS12920		COORDINATES: similar to AA sequence:RefSeq:WP_009325027.1	hypothetical protein	WP_007048234.1	11															648	1307	1236	996	725	738	901	743	864	632	1172	1104	1171	1220	1080	993	939
gene-SUBVAR_RS12925	NZ_GG704770.1	GeneMarkS-2+	CDS	338186	339637	+	0	cds-WP_007048235.1	Genbank:WP_007048235.1	CDS	WP_007048235.1		SUBVAR_RS12925		COORDINATES: ab initio prediction:GeneMarkS-2+	hypothetical protein	WP_007048235.1	11															430	1135	1222	879	623	739	825	753	822	419	1018	1091	1034	1049	1082	909	951
gene-SUBVAR_RS12930	NZ_GG704770.1	Protein Homology	CDS	339649	340227	+	0	cds-WP_040918483.1	Genbank:WP_040918483.1	CDS	WP_040918483.1		SUBVAR_RS12930		COORDINATES: similar to AA sequence:RefSeq:WP_005936533.1	GNAT family N-acetyltransferase	WP_040918483.1	11															165	348	367	350	247	286	419	354	411	161	312	328	412	416	419	462	447
gene-SUBVAR_RS12935	NZ_GG704770.1	Protein Homology	CDS	340224	341507	+	0	cds-WP_007048237.1	Genbank:WP_007048237.1	CDS	WP_007048237.1		SUBVAR_RS12935		COORDINATES: similar to AA sequence:RefSeq:WP_009324906.1	GTPase HflX	WP_007048237.1	11			hflX		GO:0008150, GO:0005525	biological_process|0008150||IEA		GTP binding|0005525||IEA							462	971	1034	607	435	555	796	714	789	451	870	923	714	732	813	877	902
gene-SUBVAR_RS12940	NZ_GG704770.1	Protein Homology	CDS	341572	343017	+	0	cds-WP_040918486.1	Genbank:WP_040918486.1	CDS	WP_040918486.1		SUBVAR_RS12940		COORDINATES: similar to AA sequence:RefSeq:WP_009322063.1	glutamate--tRNA ligase	WP_040918486.1	11			gltX		GO:0006424, GO:0004818, GO:0009332	glutamyl-tRNA aminoacylation|0006424||IEA	glutamate-tRNA ligase complex|0009332||IEA	glutamate-tRNA ligase activity|0004818||IEA							1692	2176	2173	1561	1031	1298	2395	2122	2306	1650	1951	1941	1835	1735	1900	2640	2681
gene-SUBVAR_RS12945	NZ_GG704770.1	Protein Homology	CDS	343195	345270	-	0	cds-WP_007048239.1	Genbank:WP_007048239.1	CDS	WP_007048239.1		SUBVAR_RS12945		COORDINATES: similar to AA sequence:RefSeq:WP_005920535.1	elongation factor G	WP_007048239.1	11					GO:0003924, GO:0005525			GTPase activity|0003924||IEA, GTP binding|0005525||IEA							41684	20516	19529	45546	34799	29457	21414	22847	25575	40656	18392	17440	53552	58574	43124	23602	28868
gene-SUBVAR_RS12950	NZ_GG704770.1	Protein Homology	CDS	345514	346951	-	1	cds-WP_007048240.1	Genbank:WP_007048240.1	CDS	WP_007048240.1	346951, .	SUBVAR_RS12950	true	COORDINATES: protein motif:HMM:NF039380.1	SpoIIE family protein phosphatase	WP_007048240.1	11					GO:0016791			phosphatase activity|0016791||IEA							1160	2538	2422	215	121	142	172	152	204	1131	2275	2163	253	204	208	190	192
gene-SUBVAR_RS16795	NZ_GG704770.1	GeneMarkS-2+	CDS	347052	347642	-	1	cds-WP_007048241.1	Genbank:WP_007048241.1	CDS	WP_007048241.1	347642, .	SUBVAR_RS16795	true	COORDINATES: ab initio prediction:GeneMarkS-2+	hypothetical protein	WP_007048241.1	11	., 347052														334	936	938	62	48	64	62	57	61	326	839	838	73	81	94	68	72
gene-SUBVAR_RS12960	NZ_GG704770.1	Protein Homology	CDS	348103	349029	-	0	cds-WP_007048243.1	Genbank:WP_007048243.1	CDS	WP_007048243.1		SUBVAR_RS12960		COORDINATES: protein motif:HMM:NF013670.2	N-acetylmuramoyl-L-alanine amidase	WP_007048243.1	11															9058	13436	12416	1961	1494	1772	1103	1115	1394	8835	12045	11088	2306	2515	2594	1216	1409
gene-SUBVAR_RS12965	NZ_GG704770.1	Protein Homology	CDS	349370	349621	+	0	cds-WP_007048245.1	Genbank:WP_007048245.1	CDS	WP_007048245.1		SUBVAR_RS12965		COORDINATES: similar to AA sequence:RefSeq:WP_013485443.1	AbrB/MazE/SpoVT family DNA-binding domain-containing protein	WP_007048245.1	11															306	275	243	306	253	326	371	417	462	298	247	217	360	426	477	409	527
gene-SUBVAR_RS12970	NZ_GG704770.1	Protein Homology	CDS	349663	350361	-	0	cds-WP_007048246.1	Genbank:WP_007048246.1	CDS	WP_007048246.1		SUBVAR_RS12970		COORDINATES: similar to AA sequence:RefSeq:WP_009062056.1	helix-turn-helix domain-containing protein	WP_007048246.1	11															4450	8380	8555	2250	1494	1387	1407	1147	1414	4340	7513	7640	2645	2515	2031	1551	1449
gene-SUBVAR_RS12975	NZ_GG704770.1	Protein Homology	CDS	350706	351347	+	0	cds-WP_007048248.1	Genbank:WP_007048248.1	CDS	WP_007048248.1		SUBVAR_RS12975		COORDINATES: similar to AA sequence:RefSeq:WP_009322067.1	histidine phosphatase family protein	WP_007048248.1	11															2686	3013	3078	931	547	624	1129	893	1066	2620	2701	2749	1095	921	914	1244	1128
gene-SUBVAR_RS12980	NZ_GG704770.1	Protein Homology	CDS	351407	352846	-	0	cds-WP_007048249.1	Genbank:WP_007048249.1	CDS	WP_007048249.1		SUBVAR_RS12980		COORDINATES: protein motif:HMM:NF022702.2	DUF3048 C-terminal domain-containing protein	WP_007048249.1	11															5309	7062	7095	3299	2230	2449	4717	4631	4929	5178	6331	6336	3879	3754	3585	5199	5851
gene-SUBVAR_RS12985	NZ_GG704770.1	Protein Homology	CDS	352933	354351	-	0	cds-WP_007048250.1	Genbank:WP_007048250.1	CDS	WP_007048250.1		SUBVAR_RS12985		COORDINATES: protein motif:HMM:NF022702.2	DUF3048 domain-containing protein	WP_007048250.1	11															16324	19978	20358	14868	10091	8873	19190	15597	17616	15921	17910	18180	17481	16985	12990	21151	19708
gene-SUBVAR_RS12990	NZ_GG704770.1	Protein Homology	CDS	354480	354980	-	0	cds-WP_007048252.1	Genbank:WP_007048252.1	CDS	WP_007048252.1		SUBVAR_RS12990		COORDINATES: similar to AA sequence:RefSeq:WP_008982100.1	hypothetical protein	WP_007048252.1	11															634	1030	1049	286	202	256	402	360	351	618	923	937	336	340	375	443	455
gene-SUBVAR_RS12995	NZ_GG704770.1	Protein Homology	CDS	355236	357326	+	0	cds-WP_007048255.1	Genbank:WP_007048255.1	CDS	WP_007048255.1		SUBVAR_RS12995		COORDINATES: similar to AA sequence:RefSeq:WP_015563636.1	glutamine synthetase III	WP_007048255.1	11					GO:0004356			glutamate-ammonia ligase activity|0004356||IEA							11881	14292	15399	6432	3852	4669	17016	12858	13934	11588	12813	13752	7563	6484	6835	18755	16247
gene-SUBVAR_RS13000	NZ_GG704770.1	Protein Homology	CDS	357640	358950	+	0	cds-WP_007048257.1	Genbank:WP_007048257.1	CDS	WP_007048257.1		SUBVAR_RS13000		COORDINATES: similar to AA sequence:RefSeq:WP_015563635.1	glutamine synthetase family protein	WP_007048257.1	11															2970	3652	3873	1879	1029	1371	3781	2891	3506	2897	3274	3459	2209	1732	2007	4167	3653
gene-SUBVAR_RS13005	NZ_GG704770.1	Protein Homology	CDS	358986	359555	+	0	cds-WP_007048258.1	Genbank:WP_007048258.1	CDS	WP_007048258.1		SUBVAR_RS13005		COORDINATES: similar to AA sequence:RefSeq:WP_005937320.1	ANTAR domain-containing protein	WP_007048258.1	11															1694	2254	2387	2305	1422	1824	2449	2298	2776	1652	2021	2132	2710	2394	2670	2699	2904
gene-SUBVAR_RS13010	NZ_GG704770.1	Protein Homology	CDS	359717	362035	-	0	cds-WP_007048259.1	Genbank:WP_007048259.1	CDS	WP_007048259.1		SUBVAR_RS13010		COORDINATES: protein motif:HMM:TIGR01167.1	LPXTG cell wall anchor domain-containing protein	WP_007048259.1	11					GO:0009986		cell surface|0009986||IEA								26058	19686	20274	29655	23436	28609	30837	32160	33093	25415	17648	18105	34867	39447	41883	33988	40636
gene-SUBVAR_RS13015	NZ_GG704770.1	Protein Homology	CDS	362130	362978	-	0	cds-WP_007048260.1	Genbank:WP_007048260.1	CDS	WP_007048260.1		SUBVAR_RS13015		COORDINATES: protein motif:HMM:NF016119.2	class B sortase	WP_007048260.1	11															14697	10215	10249	7921	5679	7348	6363	6457	7337	14334	9158	9153	9313	9559	10757	7013	8159
gene-SUBVAR_RS13020	NZ_GG704770.1	GeneMarkS-2+	CDS	362975	363460	-	0	cds-WP_040918490.1	Genbank:WP_040918490.1	CDS	WP_040918490.1		SUBVAR_RS13020		COORDINATES: ab initio prediction:GeneMarkS-2+	hypothetical protein	WP_040918490.1	11															6821	4755	4424	4697	3543	4128	3690	3538	3716	6653	4263	3951	5523	5964	6043	4067	4470
gene-SUBVAR_RS13025	NZ_GG704770.1	Protein Homology	CDS	363710	364957	-	0	cds-WP_007048262.1	Genbank:WP_007048262.1	CDS	WP_007048262.1		SUBVAR_RS13025		COORDINATES: similar to AA sequence:RefSeq:WP_018593663.1	DNA polymerase IV	WP_007048262.1	11															1885	1131	1113	1019	697	1074	817	871	973	1839	1014	994	1198	1173	1572	900	1101
gene-SUBVAR_RS13030	NZ_GG704770.1	Protein Homology	CDS	365075	366070	+	0	cds-WP_040918494.1	Genbank:WP_040918494.1	CDS	WP_040918494.1		SUBVAR_RS13030		COORDINATES: similar to AA sequence:RefSeq:WP_012739901.1	ornithine carbamoyltransferase	WP_040918494.1	11			argF		GO:0042450, GO:0004585	arginine biosynthetic process via ornithine|0042450||IEA		ornithine carbamoyltransferase activity|0004585||IEA							695	549	469	214	148	182	249	215	250	678	492	419	252	249	266	274	272
gene-SUBVAR_RS13035	NZ_GG704770.1	Protein Homology	CDS	366271	367995	-	0	cds-WP_007048264.1	Genbank:WP_007048264.1	CDS	WP_007048264.1		SUBVAR_RS13035		COORDINATES: similar to AA sequence:RefSeq:WP_006861411.1	peptide ABC transporter substrate-binding protein	WP_007048264.1	11															27141	45260	51578	80698	56911	62830	118677	114472	117316	26471	40575	46061	94882	95792	91982	130805	144641
gene-SUBVAR_RS13040	NZ_GG704770.1	Protein Homology	CDS	368186	369184	-	0	cds-WP_007048265.1	Genbank:WP_007048265.1	CDS	WP_007048265.1		SUBVAR_RS13040		COORDINATES: similar to AA sequence:RefSeq:WP_005923266.1	ABC transporter ATP-binding protein	WP_007048265.1	11															7957	19511	20965	5502	4232	4568	7045	6401	7067	7761	17492	18722	6469	7123	6687	7765	8088
gene-SUBVAR_RS13045	NZ_GG704770.1	Protein Homology	CDS	369181	370182	-	0	cds-WP_007048266.1	Genbank:WP_007048266.1	CDS	WP_007048266.1		SUBVAR_RS13045		COORDINATES: similar to AA sequence:RefSeq:WP_015537840.1	ABC transporter ATP-binding protein	WP_007048266.1	11															8271	17586	18909	5272	4046	3910	7051	6072	6162	8067	15766	16886	6199	6810	5724	7772	7672
gene-SUBVAR_RS13050	NZ_GG704770.1	Protein Homology	CDS	370204	371253	-	0	cds-WP_007048267.1	Genbank:WP_007048267.1	CDS	WP_007048267.1		SUBVAR_RS13050		COORDINATES: similar to AA sequence:RefSeq:WP_005923262.1	ABC transporter permease	WP_007048267.1	11															7520	15524	16766	4762	3488	3326	6777	5531	5973	7334	13917	14973	5599	5871	4869	7470	6989
gene-SUBVAR_RS13055	NZ_GG704770.1	Protein Homology	CDS	371268	372185	-	0	cds-WP_007048268.1	Genbank:WP_007048268.1	CDS	WP_007048268.1		SUBVAR_RS13055		COORDINATES: similar to AA sequence:RefSeq:WP_014794302.1	ABC transporter permease	WP_007048268.1	11															7678	15658	16032	3231	2156	2106	5842	4295	4693	7489	14037	14317	3799	3629	3083	6439	5427
gene-SUBVAR_RS13065	NZ_GG704770.1	Protein Homology	CDS	372862	374535	+	0	cds-WP_007048272.1	Genbank:WP_007048272.1	CDS	WP_007048272.1		SUBVAR_RS13065		COORDINATES: similar to AA sequence:RefSeq:WP_015537558.1	phospho-sugar mutase	WP_007048272.1	11															35235	40166	42109	13310	8196	9847	16721	15464	17309	34366	36009	37605	15649	13795	14416	18430	19540
gene-SUBVAR_RS13070	NZ_GG704770.1	Protein Homology	CDS	374602	375819	-	0	cds-WP_007048273.1	Genbank:WP_007048273.1	CDS	WP_007048273.1		SUBVAR_RS13070		COORDINATES: protein motif:HMM:NF015649.2	transcriptional regulator	WP_007048273.1	11															2152	2102	2113	1895	1894	2785	3501	4940	4872	2099	1884	1887	2228	3188	4077	3859	6242
gene-SUBVAR_RS13075	NZ_GG704770.1	Protein Homology	CDS	376008	376451	-	0	cds-WP_040918496.1	Genbank:WP_040918496.1	CDS	WP_040918496.1		SUBVAR_RS13075		COORDINATES: similar to AA sequence:RefSeq:WP_007046546.1	phage holin family protein	WP_040918496.1	11															384	409	480	355	429	723	829	1288	1199	375	367	429	417	722	1058	914	1627
gene-SUBVAR_RS13080	NZ_GG704770.1	Protein Homology	CDS	376466	377353	-	0	cds-WP_007048276.1	Genbank:WP_007048276.1	CDS	WP_007048276.1		SUBVAR_RS13080		COORDINATES: protein motif:HMM:NF013357.2	glycoside hydrolase family 25 protein	WP_007048276.1	11															819	925	1040	885	943	1666	1964	2917	2814	799	829	929	1041	1587	2439	2165	3686
gene-SUBVAR_RS13085	NZ_GG704770.1	GeneMarkS-2+	CDS	377369	377836	-	0	cds-WP_007048277.1	Genbank:WP_007048277.1	CDS	WP_007048277.1		SUBVAR_RS13085		COORDINATES: ab initio prediction:GeneMarkS-2+	hypothetical protein	WP_007048277.1	11															456	531	535	530	603	942	1137	1881	1674	445	476	478	623	1015	1379	1253	2377
gene-SUBVAR_RS15680	NZ_GG704770.1	GeneMarkS-2+	CDS	377849	378721	-	0	cds-WP_007048278.1	Genbank:WP_007048278.1	CDS	WP_007048278.1		SUBVAR_RS15680		COORDINATES: ab initio prediction:GeneMarkS-2+	hypothetical protein	WP_007048278.1	11															837	915	954	906	1026	1622	2077	3273	2969	816	820	852	1065	1727	2375	2289	4136
gene-SUBVAR_RS13095	NZ_GG704770.1	GeneMarkS-2+	CDS	378734	379396	-	0	cds-WP_007048279.1	Genbank:WP_007048279.1	CDS	WP_007048279.1		SUBVAR_RS13095		COORDINATES: ab initio prediction:GeneMarkS-2+	hypothetical protein	WP_007048279.1	11															652	682	718	565	685	1215	1512	2137	2175	636	611	641	664	1153	1779	1667	2700
gene-SUBVAR_RS16570	NZ_GG704770.1	GeneMarkS-2+	CDS	379406	379576	-	0	cds-WP_007048280.1	Genbank:WP_007048280.1	CDS	WP_007048280.1		SUBVAR_RS16570		COORDINATES: ab initio prediction:GeneMarkS-2+	hypothetical protein	WP_007048280.1	11															95	104	127	102	160	197	253	389	382	93	93	113	120	269	288	279	492
gene-SUBVAR_RS13100	NZ_GG704770.1	GeneMarkS-2+	CDS	379589	381385	-	0	cds-WP_007048281.1	Genbank:WP_007048281.1	CDS	WP_007048281.1		SUBVAR_RS13100		COORDINATES: ab initio prediction:GeneMarkS-2+	hypothetical protein	WP_007048281.1	11															1887	1987	2014	2020	2304	3591	4401	6690	6397	1840	1781	1799	2375	3878	5257	4851	8453
gene-SUBVAR_RS13105	NZ_GG704770.1	GeneMarkS-2+	CDS	381399	381770	-	0	cds-WP_007048282.1	Genbank:WP_007048282.1	CDS	WP_007048282.1		SUBVAR_RS13105		COORDINATES: ab initio prediction:GeneMarkS-2+	hypothetical protein	WP_007048282.1	11															326	363	366	355	416	525	713	1068	981	318	325	327	417	700	769	786	1349
gene-SUBVAR_RS13110	NZ_GG704770.1	GeneMarkS-2+	CDS	381767	383476	-	0	cds-WP_007048283.1	Genbank:WP_007048283.1	CDS	WP_007048283.1		SUBVAR_RS13110		COORDINATES: ab initio prediction:GeneMarkS-2+	hypothetical protein	WP_007048283.1	11															1567	1757	1913	1690	1957	3090	3559	5546	4967	1528	1575	1708	1987	3294	4524	3923	7008
gene-SUBVAR_RS15685	NZ_GG704770.1	Protein Homology	CDS	383497	384240	-	0	cds-WP_007048284.1	Genbank:WP_007048284.1	CDS	WP_007048284.1		SUBVAR_RS15685		COORDINATES: protein motif:HMM:NF018553.2	Gp15 family bacteriophage protein	WP_007048284.1	11															715	754	759	805	935	1501	1751	2435	2514	697	676	678	946	1574	2197	1930	3077
gene-SUBVAR_RS13120	NZ_GG704770.1	Protein Homology	CDS	384360	384836	-	0	cds-WP_007048285.1	Genbank:WP_007048285.1	CDS	WP_007048285.1		SUBVAR_RS13120		COORDINATES: similar to AA sequence:RefSeq:WP_007704886.1	hypothetical protein	WP_007048285.1	11															1248	1111	1176	1512	1798	2546	3201	4255	4230	1217	996	1050	1778	3026	3727	3528	5376
gene-SUBVAR_RS13125	NZ_GG704770.1	GeneMarkS-2+	CDS	384833	385288	-	0	cds-WP_007048286.1	Genbank:WP_007048286.1	CDS	WP_007048286.1		SUBVAR_RS13125		COORDINATES: ab initio prediction:GeneMarkS-2+	hypothetical protein	WP_007048286.1	11															544	619	778	754	783	1408	1701	2363	2339	531	555	695	887	1318	2061	1875	2986
gene-SUBVAR_RS13130	NZ_GG704770.1	GeneMarkS-2+	CDS	385303	385710	-	0	cds-WP_007048287.1	Genbank:WP_007048287.1	CDS	WP_007048287.1		SUBVAR_RS13130		COORDINATES: ab initio prediction:GeneMarkS-2+	hypothetical protein	WP_007048287.1	11															595	600	724	702	680	1168	1455	2039	1962	580	538	647	825	1145	1710	1604	2576
gene-SUBVAR_RS13135	NZ_GG704770.1	GeneMarkS-2+	CDS	385703	386074	-	0	cds-WP_007048288.1	Genbank:WP_007048288.1	CDS	WP_007048288.1		SUBVAR_RS13135		COORDINATES: ab initio prediction:GeneMarkS-2+	hypothetical protein	WP_007048288.1	11															567	630	697	719	848	1301	1653	2227	2230	553	565	622	845	1427	1905	1822	2814
gene-SUBVAR_RS13140	NZ_GG704770.1	Protein Homology	CDS	386087	386944	-	0	cds-WP_007048289.1	Genbank:WP_007048289.1	CDS	WP_007048289.1		SUBVAR_RS13140		COORDINATES: similar to AA sequence:RefSeq:WP_009215745.1	N4-gp56 family major capsid protein	WP_007048289.1	11					GO:0019028		viral capsid|0019028||IEA								1471	1356	1465	1865	2037	2902	3623	4971	5071	1435	1216	1308	2193	3429	4248	3993	6281
gene-SUBVAR_RS16575	NZ_GG704770.1	GeneMarkS-2+	CDS	386973	387146	-	0	cds-WP_007048290.1	Genbank:WP_007048290.1	CDS	WP_007048290.1		SUBVAR_RS16575		COORDINATES: ab initio prediction:GeneMarkS-2+	hypothetical protein	WP_007048290.1	11															225	208	209	328	305	435	625	811	802	219	186	187	386	513	637	689	1025
gene-SUBVAR_RS16800	NZ_GG704770.1	GeneMarkS-2+	CDS	387146	387910	-	0	cds-WP_007048291.1	Genbank:WP_007048291.1	CDS	WP_007048291.1	387910, .	SUBVAR_RS16800	true	COORDINATES: ab initio prediction:GeneMarkS-2+	hypothetical protein	WP_007048291.1	11															1491	1343	1548	1600	1644	2924	3238	4214	4389	1454	1204	1382	1881	2767	4281	3569	5325
gene-SUBVAR_RS00005	NZ_GG704769.1	GeneMarkS-2+	CDS	1	249	-	0	cds-WP_007045447.1	Genbank:WP_007045447.1	CDS	WP_007045447.1		SUBVAR_RS00005	true	COORDINATES: ab initio prediction:GeneMarkS-2+	hypothetical protein	WP_007045447.1	11	., 1														209	360	357	197	149	231	196	190	233	204	323	319	232	251	338	216	240
gene-SUBVAR_RS00010	NZ_GG704769.1	Protein Homology	CDS	253	630	-	0	cds-WP_040917353.1	Genbank:WP_040917353.1	CDS	WP_040917353.1		SUBVAR_RS00010		COORDINATES: similar to AA sequence:RefSeq:WP_007890504.1	BlaI/MecI/CopY family transcriptional regulator	WP_040917353.1	11															421	477	473	501	342	462	549	603	634	411	428	422	589	576	676	605	762
gene-SUBVAR_RS00015	NZ_GG704769.1	Protein Homology	CDS	739	1884	-	0	cds-WP_147644623.1	Genbank:WP_147644623.1	CDS	WP_147644623.1		SUBVAR_RS00015		COORDINATES: similar to AA sequence:RefSeq:WP_004069402.1	MFS transporter	WP_147644623.1	11															556	549	567	553	343	427	533	427	487	542	492	506	650	577	625	587	540
gene-SUBVAR_RS00020	NZ_GG704769.1	Protein Homology	CDS	2052	2459	-	0	cds-WP_007045451.1	Genbank:WP_007045451.1	CDS	WP_007045451.1		SUBVAR_RS00020		COORDINATES: similar to AA sequence:RefSeq:WP_014097261.1	arsenate reductase ArsC	WP_007045451.1	11															100	73	79	145	43	60	56	66	50	98	65	71	170	72	88	62	83
gene-SUBVAR_RS00025	NZ_GG704769.1	Protein Homology	CDS	2456	2752	-	0	cds-WP_007045452.1	Genbank:WP_007045452.1	CDS	WP_007045452.1		SUBVAR_RS00025		COORDINATES: similar to AA sequence:RefSeq:WP_004615966.1	thioredoxin family protein	WP_007045452.1	11															25	39	37	69	29	21	38	34	36	24	35	33	81	49	31	42	43
gene-SUBVAR_RS00030	NZ_GG704769.1	Protein Homology	CDS	2771	3772	-	0	cds-WP_007045453.1	Genbank:WP_007045453.1	CDS	WP_007045453.1		SUBVAR_RS00030		COORDINATES: similar to AA sequence:RefSeq:WP_006571504.1	permease	WP_007045453.1	11															121	103	107	101	35	58	67	65	85	118	92	96	119	59	85	74	82
gene-SUBVAR_RS00035	NZ_GG704769.1	Protein Homology	CDS	3850	4161	-	0	cds-WP_007045454.1	Genbank:WP_007045454.1	CDS	WP_007045454.1		SUBVAR_RS00035		COORDINATES: similar to AA sequence:RefSeq:WP_016147141.1	metalloregulator ArsR/SmtB family transcription factor	WP_007045454.1	11					GO:0006355, GO:0003700	regulation of transcription, DNA-templated|0006355||IEA		DNA-binding transcription factor activity|0003700||IEA							445	436	356	146	64	86	89	89	113	434	391	318	172	108	126	98	112
gene-SUBVAR_RS00040	NZ_GG704769.1	Protein Homology	CDS	4313	5287	+	0	cds-WP_040917354.1	Genbank:WP_040917354.1	CDS	WP_040917354.1		SUBVAR_RS00040		COORDINATES: protein motif:HMM:NF038245.1	choloylglycine hydrolase	WP_040917354.1	11			bsh												14977	14781	15065	18017	12930	15924	14259	14256	16043	14608	13251	13454	21184	21764	23312	15716	18013
gene-SUBVAR_RS00045	NZ_GG704769.1	GeneMarkS-2+	CDS	5331	6002	-	0	cds-WP_007045456.1	Genbank:WP_007045456.1	CDS	WP_007045456.1	6002, .	SUBVAR_RS00045	true	COORDINATES: ab initio prediction:GeneMarkS-2+	hypothetical protein	WP_007045456.1	11															26750	32277	29696	7829	5248	7959	3076	3383	3820	26090	28936	26520	9205	8833	11652	3390	4275
gene-SUBVAR_RS00050	NZ_GG704769.1	Protein Homology	CDS	6745	7224	-	0	cds-WP_007045457.1	Genbank:WP_007045457.1	CDS	WP_007045457.1		SUBVAR_RS00050		COORDINATES: similar to AA sequence:RefSeq:WP_016147311.1	RNA polymerase sigma factor	WP_007045457.1	11															19777	18106	16565	5884	3900	6071	3054	3396	3693	19289	16232	14793	6918	6564	8888	3366	4291
gene-SUBVAR_RS00055	NZ_GG704769.1	GeneMarkS-2+	CDS	7246	7560	-	0	cds-WP_007045458.1	Genbank:WP_007045458.1	CDS	WP_007045458.1		SUBVAR_RS00055		COORDINATES: ab initio prediction:GeneMarkS-2+	hypothetical protein	WP_007045458.1	11															11779	8570	7649	2344	1684	2675	1817	1979	2311	11488	7683	6831	2756	2835	3916	2003	2501
gene-SUBVAR_RS00060	NZ_GG704769.1	Protein Homology	CDS	7732	8409	-	0	cds-WP_007045459.1	Genbank:WP_007045459.1	CDS	WP_007045459.1		SUBVAR_RS00060		COORDINATES: protein motif:HMM:NF015378.2	PepSY domain-containing protein	WP_007045459.1	11															42014	39611	36534	5205	4189	3763	1115	1286	1527	40978	35511	32626	6120	7051	5509	1229	1625
gene-SUBVAR_RS00065	NZ_GG704769.1	Protein Homology	CDS	8486	9850	-	0	cds-WP_007045460.1	Genbank:WP_007045460.1	CDS	WP_007045460.1		SUBVAR_RS00065		COORDINATES: protein motif:HMM:NF014567.2	HAMP domain-containing histidine kinase	WP_007045460.1	11															4988	2972	2564	763	535	619	397	436	468	4865	2664	2290	897	901	906	438	551
gene-SUBVAR_RS00070	NZ_GG704769.1	Protein Homology	CDS	9847	10521	-	0	cds-WP_007045461.1	Genbank:WP_007045461.1	CDS	WP_007045461.1		SUBVAR_RS00070		COORDINATES: similar to AA sequence:RefSeq:WP_018594604.1	response regulator transcription factor	WP_007045461.1	11															1697	1018	872	281	217	275	179	219	214	1655	913	779	330	365	403	197	277
gene-SUBVAR_RS00075	NZ_GG704769.1	Protein Homology	CDS	10670	11089	+	0	cds-WP_007045462.1	Genbank:WP_007045462.1	CDS	WP_007045462.1		SUBVAR_RS00075		COORDINATES: similar to AA sequence:RefSeq:WP_008981377.1	MarR family winged helix-turn-helix transcriptional regulator	WP_007045462.1	11															296	424	393	272	189	207	424	374	345	289	380	351	320	318	303	467	473
gene-SUBVAR_RS00080	NZ_GG704769.1	Protein Homology	CDS	11404	12732	-	0	cds-WP_007045463.1	Genbank:WP_007045463.1	CDS	WP_007045463.1		SUBVAR_RS00080		COORDINATES: similar to AA sequence:RefSeq:WP_006863427.1	MATE family efflux transporter	WP_007045463.1	11					GO:0016020		membrane|0016020||IEA								1108	1878	1919	332	243	300	292	272	295	1081	1684	1714	390	409	439	322	344
gene-SUBVAR_RS00085	NZ_GG704769.1	Protein Homology	CDS	12729	13181	-	0	cds-WP_007045464.1	Genbank:WP_007045464.1	CDS	WP_007045464.1		SUBVAR_RS00085		COORDINATES: similar to AA sequence:RefSeq:WP_016323364.1	winged helix-turn-helix transcriptional regulator	WP_007045464.1	11															188	345	341	94	65	75	101	103	128	183	309	305	111	109	110	111	130
gene-SUBVAR_RS00090	NZ_GG704769.1	Protein Homology	CDS	13372	14310	-	0	cds-WP_007045465.1	Genbank:WP_007045465.1	CDS	WP_007045465.1		SUBVAR_RS00090		COORDINATES: similar to AA sequence:RefSeq:WP_007045465.1	transketolase family protein	WP_007045465.1	11															843	302	255	2658	2184	3508	1015	1195	1162	822	271	228	3125	3676	5136	1119	1510
gene-SUBVAR_RS00095	NZ_GG704769.1	Protein Homology	CDS	14307	15158	-	0	cds-WP_007045466.1	Genbank:WP_007045466.1	CDS	WP_007045466.1		SUBVAR_RS00095		COORDINATES: similar to AA sequence:RefSeq:WP_007048106.1	transketolase	WP_007045466.1	11															790	231	230	2612	2075	3406	1232	1423	1382	771	207	205	3071	3493	4986	1358	1798
gene-SUBVAR_RS00100	NZ_GG704769.1	Protein Homology	CDS	15352	15926	-	0	cds-WP_007045467.1	Genbank:WP_007045467.1	CDS	WP_007045467.1		SUBVAR_RS00100	true	COORDINATES: similar to AA sequence:RefSeq:WP_012198047.1	fructose-6-phosphate aldolase	WP_007045467.1	11	., 15352		fsa		GO:0016832			aldehyde-lyase activity|0016832||IEA							101	98	112	284	254	369	337	330	308	99	88	100	334	428	540	371	417
gene-SUBVAR_RS00105	NZ_GG704769.1	Protein Homology	CDS	15940	16638	-	0	cds-WP_007045468.1	Genbank:WP_007045468.1	CDS	WP_007045468.1		SUBVAR_RS00105		COORDINATES: similar to AA sequence:RefSeq:WP_002590513.1	L-ribulose-5-phosphate 4-epimerase	WP_007045468.1	11															373	322	397	934	705	1133	1092	1220	1108	364	289	355	1098	1187	1659	1204	1542
gene-SUBVAR_RS00110	NZ_GG704769.1	Protein Homology	CDS	16647	18125	-	0	cds-WP_007045469.1	Genbank:WP_007045469.1	CDS	WP_007045469.1		SUBVAR_RS00110		COORDINATES: similar to AA sequence:RefSeq:WP_009062399.1	L-arabinose isomerase	WP_007045469.1	11			araA		GO:0005996, GO:0008733	monosaccharide metabolic process|0005996||IEA		L-arabinose isomerase activity|0008733||IEA							923	859	903	1747	1572	2394	1680	1873	1875	900	770	806	2054	2646	3505	1852	2367
gene-SUBVAR_RS00115	NZ_GG704769.1	Protein Homology	CDS	18139	19722	-	0	cds-WP_007045470.1	Genbank:WP_007045470.1	CDS	WP_007045470.1		SUBVAR_RS00115		COORDINATES: similar to AA sequence:RefSeq:WP_002584265.1	FGGY-family carbohydrate kinase	WP_007045470.1	11					GO:0005975	carbohydrate metabolic process|0005975||IEA									849	805	824	1380	1043	1180	956	886	996	828	722	736	1623	1756	1727	1054	1120
gene-SUBVAR_RS00120	NZ_GG704769.1	Protein Homology	CDS	19819	20667	+	0	cds-WP_187118490.1	Genbank:WP_187118490.1	CDS	WP_187118490.1		SUBVAR_RS00120		COORDINATES: protein motif:HMM:NF021619.2	PocR ligand-binding domain-containing protein	WP_187118490.1	11															438	571	501	302	180	288	355	265	369	427	512	447	355	303	422	391	335
gene-SUBVAR_RS00125	NZ_GG704769.1	Protein Homology	CDS	20864	21526	-	0	cds-WP_007045472.1	Genbank:WP_007045472.1	CDS	WP_007045472.1		SUBVAR_RS00125		COORDINATES: similar to AA sequence:RefSeq:WP_006574215.1	hypothetical protein	WP_007045472.1	11															55	84	109	124	88	137	128	119	118	54	75	97	146	148	201	141	150
gene-SUBVAR_RS00130	NZ_GG704769.1	Protein Homology	CDS	21540	23936	-	0	cds-WP_007045473.1	Genbank:WP_007045473.1	CDS	WP_007045473.1		SUBVAR_RS00130		COORDINATES: similar to AA sequence:RefSeq:WP_004067075.1	DUF4982 domain-containing protein	WP_007045473.1	11										GH2					281	370	437	388	278	363	354	373	373	274	332	390	456	468	531	390	471
gene-SUBVAR_RS00135	NZ_GG704769.1	GeneMarkS-2+	CDS	24030	24428	-	0	cds-WP_007045474.1	Genbank:WP_007045474.1	CDS	WP_007045474.1		SUBVAR_RS00135		COORDINATES: ab initio prediction:GeneMarkS-2+	hypothetical protein	WP_007045474.1	11															59	79	88	95	78	63	98	84	107	58	71	79	112	131	92	108	106
gene-SUBVAR_RS00140	NZ_GG704769.1	Protein Homology	CDS	24430	27393	-	0	cds-WP_007045475.1	Genbank:WP_007045475.1	CDS	WP_007045475.1		SUBVAR_RS00140		COORDINATES: protein motif:HMM:NF014026.2	glycoside hydrolase family 3 protein	WP_007045475.1	11					GO:0005975	carbohydrate metabolic process|0005975||IEA				GH3					667	830	854	575	370	449	544	519	552	651	744	763	676	623	657	600	656
gene-SUBVAR_RS00145	NZ_GG704769.1	Protein Homology	CDS	27410	28057	-	0	cds-WP_007045476.1	Genbank:WP_007045476.1	CDS	WP_007045476.1		SUBVAR_RS00145		COORDINATES: protein motif:HMM:NF019161.2	bacterial Ig-like domain-containing protein	WP_007045476.1	11															83	88	74	86	48	72	92	91	81	81	79	66	101	81	105	101	115
gene-SUBVAR_RS00150	NZ_GG704769.1	Protein Homology	CDS	28250	29578	-	0	cds-WP_007045477.1	Genbank:WP_007045477.1	CDS	WP_007045477.1		SUBVAR_RS00150		COORDINATES: protein motif:HMM:NF025854.2	ATP-binding protein	WP_007045477.1	11															591	754	785	477	356	320	584	450	523	576	676	701	561	599	468	644	569
gene-SUBVAR_RS00155	NZ_GG704769.1	Protein Homology	CDS	29575	30282	-	0	cds-WP_040917356.1	Genbank:WP_040917356.1	CDS	WP_040917356.1		SUBVAR_RS00155		COORDINATES: protein motif:HMM:NF012301.2	LytTR family DNA-binding domain-containing protein	WP_040917356.1	11															342	359	357	277	227	227	367	291	301	334	322	319	326	382	332	405	368
gene-SUBVAR_RS00160	NZ_GG704769.1	Protein Homology	CDS	30557	30982	+	0	cds-WP_007045479.1	Genbank:WP_007045479.1	CDS	WP_007045479.1		SUBVAR_RS00160		COORDINATES: similar to AA sequence:RefSeq:WP_015541836.1	transcriptional repressor	WP_007045479.1	11					GO:0006355	regulation of transcription, DNA-templated|0006355||IEA									40	46	46	23	16	26	50	41	46	39	41	41	27	27	38	55	52
gene-SUBVAR_RS00165	NZ_GG704769.1	Protein Homology	CDS	31122	32303	-	0	cds-WP_040917863.1	Genbank:WP_040917863.1	CDS	WP_040917863.1		SUBVAR_RS00165		COORDINATES: similar to AA sequence:RefSeq:WP_014116381.1	IS110 family transposase	WP_040917863.1	11					GO:0004803			transposase activity|0004803||IEA							519	783	807	240	183	200	232	222	190	506	702	721	282	308	293	256	281
gene-SUBVAR_RS00175	NZ_GG704769.1	Protein Homology	CDS	32987	33973	+	0	cds-WP_007045483.1	Genbank:WP_007045483.1	CDS	WP_007045483.1		SUBVAR_RS00175		COORDINATES: similar to AA sequence:RefSeq:WP_006571793.1	metal ABC transporter substrate-binding protein	WP_007045483.1	11															34	80	83	17	9	14	50	50	46	33	72	74	20	15	20	55	63
gene-SUBVAR_RS00180	NZ_GG704769.1	Protein Homology	CDS	33973	34680	+	0	cds-WP_007045484.1	Genbank:WP_007045484.1	CDS	WP_007045484.1		SUBVAR_RS00180		COORDINATES: similar to AA sequence:RefSeq:WP_015565347.1	ABC transporter ATP-binding protein	WP_007045484.1	11															25	64	47	6	6	7	20	21	46	24	57	42	7	10	10	22	27
gene-SUBVAR_RS00185	NZ_GG704769.1	Protein Homology	CDS	34677	35516	+	0	cds-WP_007045485.1	Genbank:WP_007045485.1	CDS	WP_007045485.1		SUBVAR_RS00185		COORDINATES: similar to AA sequence:RefSeq:WP_009250676.1	metal ABC transporter permease	WP_007045485.1	11															29	44	73	19	11	7	36	35	41	28	39	65	22	19	10	40	44
gene-SUBVAR_RS00230	NZ_GG704769.1	Protein Homology	CDS	43894	45645	+	0	cds-WP_007045494.1	Genbank:WP_007045494.1	CDS	WP_007045494.1		SUBVAR_RS00230		COORDINATES: protein motif:HMM:NF020337.2	CotH kinase family protein	WP_007045494.1	11															39	32	37	11	7	7	8	6	14	38	29	33	13	12	10	9	8
gene-SUBVAR_RS00245	NZ_GG704769.1	Protein Homology	CDS	47043	48425	+	0	cds-WP_007045497.1	Genbank:WP_007045497.1	CDS	WP_007045497.1		SUBVAR_RS00245		COORDINATES: protein motif:HMM:NF027442.2	DUF4832 domain-containing protein	WP_007045497.1	11															67	68	59	17	14	19	15	15	20	65	61	53	20	24	28	17	19
gene-SUBVAR_RS00250	NZ_GG704769.1	Protein Homology	CDS	48475	49170	-	0	cds-WP_050764654.1	Genbank:WP_050764654.1	CDS	WP_050764654.1		SUBVAR_RS00250		COORDINATES: protein motif:HMM:NF040019.1	DUF6198 family protein	WP_050764654.1	11											CGC2	TC	2.A.115.2.8		181	241	211	13	10	11	16	33	26	177	216	188	15	17	16	18	42
gene-SUBVAR_RS00255	NZ_GG704769.1	Protein Homology	CDS	49602	49952	+	0	cds-WP_007045499.1	Genbank:WP_007045499.1	CDS	WP_007045499.1		SUBVAR_RS00255		COORDINATES: similar to AA sequence:RefSeq:WP_007489067.1	helix-turn-helix domain-containing protein	WP_007045499.1	11											CGC2	TF	HTH_3		30	24	28	64	43	58	115	120	99	29	22	25	75	72	85	127	152
gene-SUBVAR_RS00260	NZ_GG704769.1	Protein Homology	CDS	50620	52131	+	0	cds-WP_242654997.1	Genbank:WP_242654997.1	CDS	WP_242654997.1		SUBVAR_RS00260		COORDINATES: similar to AA sequence:RefSeq:WP_006574584.1	glycogen synthase	WP_242654997.1	11										GT5	CGC2	CAZyme	GT5		1703	2159	1969	2066	1526	1970	2328	2273	2438	1661	1936	1758	2429	2569	2884	2566	2872
gene-SUBVAR_RS00265	NZ_GG704769.1	Protein Homology	CDS	52197	53519	-	0	cds-WP_007045502.1	Genbank:WP_007045502.1	CDS	WP_007045502.1		SUBVAR_RS00265		COORDINATES: protein motif:HMM:NF024602.2	DUF4038 domain-containing protein	WP_007045502.1	11										GH140	CGC2	CAZyme	GH140		2902	1309	1460	831	624	781	641	752	830	2830	1174	1304	977	1050	1143	707	950
gene-SUBVAR_RS00270	NZ_GG704769.1	Protein Homology	CDS	53530	54969	-	0	cds-WP_040917358.1	Genbank:WP_040917358.1	CDS	WP_040917358.1		SUBVAR_RS00270		COORDINATES: similar to AA sequence:RefSeq:WP_000110363.1	6-phospho-beta-glucosidase	WP_040917358.1	11					GO:0005975, GO:0004553	carbohydrate metabolic process|0005975||IEA		hydrolase activity, hydrolyzing O-glycosyl compounds|0004553||IEA		GH1	CGC2	CAZyme	GH1		2909	1218	1016	650	492	605	579	705	670	2837	1092	907	764	828	886	638	891
gene-SUBVAR_RS00275	NZ_GG704769.1	Protein Homology	CDS	54998	56005	-	0	cds-WP_040917359.1	Genbank:WP_040917359.1	CDS	WP_040917359.1		SUBVAR_RS00275		COORDINATES: similar to AA sequence:RefSeq:WP_004843238.1	LacI family DNA-binding transcriptional regulator	WP_040917359.1	11											CGC2	TF	LacI		1229	523	477	311	204	237	209	210	215	1199	469	426	366	343	347	230	265
gene-SUBVAR_RS00280	NZ_GG704769.1	Protein Homology	CDS	56205	57587	+	0	cds-WP_040917360.1	Genbank:WP_040917360.1	CDS	WP_040917360.1		SUBVAR_RS00280		COORDINATES: protein motif:HMM:NF014437.2	PTS transporter subunit EIIC	WP_040917360.1	11					GO:0016020		membrane|0016020||IEA				CGC2	TC	4.A.1.2.5		292	273	271	147	86	96	164	122	123	285	245	242	173	145	141	181	154
gene-SUBVAR_RS00285	NZ_GG704769.1	Protein Homology	CDS	57676	58932	+	0	cds-WP_007045507.1	Genbank:WP_007045507.1	CDS	WP_007045507.1		SUBVAR_RS00285		COORDINATES: protein motif:HMM:NF012546.2	prolyl oligopeptidase family serine peptidase	WP_007045507.1	11					GO:0006508	proteolysis|0006508||IEA									333	170	200	90	69	73	75	66	74	325	152	179	106	116	107	83	83
gene-SUBVAR_RS00290	NZ_GG704769.1	Protein Homology	CDS	58951	60357	+	0	cds-WP_040917361.1	Genbank:WP_040917361.1	CDS	WP_040917361.1		SUBVAR_RS00290		COORDINATES: similar to AA sequence:RefSeq:WP_004843237.1	L-fucose/L-arabinose isomerase family protein	WP_040917361.1	11															418	218	212	134	82	113	114	117	163	408	195	189	158	138	165	126	148
gene-SUBVAR_RS00295	NZ_GG704769.1	Protein Homology	CDS	60354	61190	+	0	cds-WP_007045509.1	Genbank:WP_007045509.1	CDS	WP_007045509.1		SUBVAR_RS00295		COORDINATES: similar to AA sequence:RefSeq:WP_005949447.1	transketolase	WP_007045509.1	11															214	134	99	82	46	83	61	78	67	209	120	88	96	77	122	67	99
gene-SUBVAR_RS00300	NZ_GG704769.1	Protein Homology	CDS	61183	62118	+	0	cds-WP_007045510.1	Genbank:WP_007045510.1	CDS	WP_007045510.1		SUBVAR_RS00300		COORDINATES: similar to AA sequence:RefSeq:WP_002578031.1	transketolase	WP_007045510.1	11															218	122	125	68	40	83	79	89	73	213	109	112	80	67	122	87	112
gene-SUBVAR_RS00305	NZ_GG704769.1	Protein Homology	CDS	62115	63632	+	0	cds-WP_007045511.1	Genbank:WP_007045511.1	CDS	WP_007045511.1		SUBVAR_RS00305		COORDINATES: similar to AA sequence:RefSeq:WP_009254556.1	glycerol kinase GlpK	WP_007045511.1	11			glpK												398	194	227	115	80	101	112	122	118	388	174	203	135	135	148	123	154
gene-SUBVAR_RS00310	NZ_GG704769.1	Protein Homology	CDS	63643	66006	+	0	cds-WP_040917362.1	Genbank:WP_040917362.1	CDS	WP_040917362.1		SUBVAR_RS00310		COORDINATES: similar to AA sequence:RefSeq:WP_008980547.1	phosphoketolase family protein	WP_040917362.1	11															12126	10325	11087	10862	9387	10360	15219	15139	15602	11827	9256	9901	12771	15800	15167	16774	19129
gene-SUBVAR_RS00315	NZ_GG704769.1	GeneMarkS-2+	CDS	66539	67207	+	0	cds-WP_147644628.1	Genbank:WP_147644628.1	CDS	WP_147644628.1		SUBVAR_RS00315		COORDINATES: ab initio prediction:GeneMarkS-2+	hypothetical protein	WP_147644628.1	11															3826	2936	2947	465	263	302	706	518	632	3732	2632	2632	547	443	442	778	655
gene-SUBVAR_RS00320	NZ_GG704769.1	Protein Homology	CDS	67153	74928	+	0	cds-WP_007045514.1	Genbank:WP_007045514.1	CDS	WP_007045514.1		SUBVAR_RS00320		COORDINATES: protein motif:HMM:NF019216.2	dockerin type I domain-containing protein	WP_007045514.1	11					GO:0000272	polysaccharide catabolic process|0000272||IEA									54555	63218	66339	7538	4826	5592	12957	11482	11476	53209	56675	59243	8863	8123	8187	14281	14508
gene-SUBVAR_RS00325	NZ_GG704769.1	Protein Homology	CDS	75010	76371	-	0	cds-WP_040917364.1	Genbank:WP_040917364.1	CDS	WP_040917364.1		SUBVAR_RS00325		COORDINATES: similar to AA sequence:RefSeq:WP_007866608.1	MATE family efflux transporter	WP_040917364.1	11					GO:0006855, GO:0009410, GO:0042910, GO:0016020	xenobiotic transmembrane transport|0006855||IEA, response to xenobiotic stimulus|0009410||IEA	membrane|0016020||IEA	xenobiotic transmembrane transporter activity|0042910||IEA							603	1081	1105	504	394	405	578	492	516	588	969	987	593	663	593	637	622
gene-SUBVAR_RS00330	NZ_GG704769.1	Protein Homology	CDS	76576	77016	+	0	cds-WP_007045517.1	Genbank:WP_007045517.1	CDS	WP_007045517.1		SUBVAR_RS00330		COORDINATES: protein motif:HMM:NF024212.2	MarR family winged helix-turn-helix transcriptional regulator	WP_007045517.1	11															622	603	658	554	343	443	1670	1334	1471	607	541	588	651	577	649	1841	1686
gene-SUBVAR_RS00335	NZ_GG704769.1	Protein Homology	CDS	77041	78279	+	0	cds-WP_007045518.1	Genbank:WP_007045518.1	CDS	WP_007045518.1		SUBVAR_RS00335		COORDINATES: similar to AA sequence:RefSeq:WP_005837835.1	carcinine hydrolase/isopenicillin-N N-acyltransferase family protein	WP_007045518.1	11															2507	3308	3551	2082	1396	1747	7357	5877	5882	2445	2966	3171	2448	2350	2558	8109	7426
gene-SUBVAR_RS00340	NZ_GG704769.1	Protein Homology	CDS	78362	80422	+	0	cds-WP_007045519.1	Genbank:WP_007045519.1	CDS	WP_007045519.1		SUBVAR_RS00340		COORDINATES: similar to AA sequence:RefSeq:WP_013281153.1	FAD-dependent oxidoreductase	WP_007045519.1	11															3179	6066	6586	4080	2702	3347	11288	9064	9412	3101	5438	5882	4797	4548	4900	12442	11453
gene-SUBVAR_RS00345	NZ_GG704769.1	Protein Homology	CDS	80435	81715	+	0	cds-WP_007045520.1	Genbank:WP_007045520.1	CDS	WP_007045520.1		SUBVAR_RS00345		COORDINATES: similar to AA sequence:RefSeq:WP_009268135.1	aconitase X	WP_007045520.1	11															2282	4308	4473	2916	2084	2784	7464	6752	6772	2226	3862	3995	3429	3508	4076	8227	8531
gene-SUBVAR_RS00350	NZ_GG704769.1	Protein Homology	CDS	81712	82155	+	0	cds-WP_007045521.1	Genbank:WP_007045521.1	CDS	WP_007045521.1		SUBVAR_RS00350		COORDINATES: similar to AA sequence:RefSeq:WP_009268134.1	DUF126 domain-containing protein	WP_007045521.1	11															880	1863	1988	1401	1056	1430	3167	3403	3174	858	1670	1775	1647	1777	2093	3491	4300
gene-SUBVAR_RS00355	NZ_GG704769.1	GeneMarkS-2+	CDS	82279	82485	+	0	cds-WP_007045522.1	Genbank:WP_007045522.1	CDS	WP_007045522.1		SUBVAR_RS00355		COORDINATES: ab initio prediction:GeneMarkS-2+	hypothetical protein	WP_007045522.1	11															124	171	143	164	134	160	276	339	336	121	153	128	193	226	234	304	428
gene-SUBVAR_RS00360	NZ_GG704769.1	Protein Homology	CDS	82556	83770	-	0	cds-WP_007045523.1	Genbank:WP_007045523.1	CDS	WP_007045523.1		SUBVAR_RS00360		COORDINATES: similar to AA sequence:RefSeq:WP_005930182.1	NADP-dependent isocitrate dehydrogenase	WP_007045523.1	11					GO:0006102, GO:0000287, GO:0004450, GO:0051287	isocitrate metabolic process|0006102||IEA		magnesium ion binding|0000287||IEA, isocitrate dehydrogenase (NADP+) activity|0004450||IEA, NAD binding|0051287||IEA							5364	5617	5566	8830	6974	10098	5742	6361	6704	5232	5036	4971	10382	11739	14783	6329	8037
gene-SUBVAR_RS00365	NZ_GG704769.1	Protein Homology	CDS	83914	84864	-	0	cds-WP_007045525.1	Genbank:WP_007045525.1	CDS	WP_007045525.1		SUBVAR_RS00365		COORDINATES: similar to AA sequence:RefSeq:WP_006906951.1	2-hydroxyacid dehydrogenase	WP_007045525.1	11															2384	2695	2701	2225	1546	2012	2349	2444	2498	2325	2416	2412	2616	2602	2946	2589	3088
gene-SUBVAR_RS00370	NZ_GG704769.1	Protein Homology	CDS	85057	86187	+	0	cds-WP_007045526.1	Genbank:WP_007045526.1	CDS	WP_007045526.1		SUBVAR_RS00370		COORDINATES: similar to AA sequence:RefSeq:WP_006876921.1	anaerobic sulfatase maturase	WP_007045526.1	11					GO:0018209, GO:0046500, GO:0016491, GO:0051539	peptidyl-serine modification|0018209||IEA, S-adenosylmethionine metabolic process|0046500||IEA		oxidoreductase activity|0016491||IEA, 4 iron, 4 sulfur cluster binding|0051539||IEA							2407	3433	3367	2605	1685	2052	2085	2022	2408	2348	3078	3007	3063	2836	3004	2298	2555
gene-SUBVAR_RS00375	NZ_GG704769.1	Protein Homology	CDS	86241	87194	-	0	cds-WP_007045527.1	Genbank:WP_007045527.1	CDS	WP_007045527.1		SUBVAR_RS00375		COORDINATES: similar to AA sequence:RefSeq:WP_015394692.1	M14 family metallopeptidase	WP_007045527.1	11															44	60	63	18	11	15	32	37	38	43	54	56	21	19	22	35	47
gene-SUBVAR_RS00380	NZ_GG704769.1	Protein Homology	CDS	87191	88111	-	0	cds-WP_007045528.1	Genbank:WP_007045528.1	CDS	WP_007045528.1		SUBVAR_RS00380		COORDINATES: similar to AA sequence:RefSeq:WP_006860340.1	M14 family metallopeptidase	WP_007045528.1	11															29	38	33	12	11	13	33	14	33	28	34	29	14	19	19	36	18
gene-SUBVAR_RS00385	NZ_GG704769.1	Protein Homology	CDS	88138	88911	-	0	cds-WP_007045529.1	Genbank:WP_007045529.1	CDS	WP_007045529.1		SUBVAR_RS00385		COORDINATES: protein motif:HMM:NF013961.2	transglutaminase family protein	WP_007045529.1	11															28	30	33	16	7	17	22	25	25	27	27	29	19	12	25	24	32
gene-SUBVAR_RS00390	NZ_GG704769.1	Protein Homology	CDS	88908	89579	-	0	cds-WP_007045530.1	Genbank:WP_007045530.1	CDS	WP_007045530.1		SUBVAR_RS00390		COORDINATES: protein motif:HMM:NF016086.2	alpha-E domain-containing protein	WP_007045530.1	11															24	26	25	17	4	14	25	28	25	23	23	22	20	7	20	28	35
gene-SUBVAR_RS00395	NZ_GG704769.1	Protein Homology	CDS	89561	90874	-	0	cds-WP_007045531.1	Genbank:WP_007045531.1	CDS	WP_007045531.1		SUBVAR_RS00395		COORDINATES: similar to AA sequence:RefSeq:WP_006860337.1	circularly permuted type 2 ATP-grasp protein	WP_007045531.1	11															57	65	82	27	14	18	41	58	76	56	58	73	32	24	26	45	73
gene-SUBVAR_RS00400	NZ_GG704769.1	Protein Homology	CDS	91624	92304	+	0	cds-WP_007045534.1	Genbank:WP_007045534.1	CDS	WP_007045534.1		SUBVAR_RS00400		COORDINATES: similar to AA sequence:RefSeq:WP_007862899.1	response regulator transcription factor	WP_007045534.1	11															4175	3759	3801	1842	1246	2063	1263	1438	1439	4072	3370	3394	2166	2097	3020	1392	1817
gene-SUBVAR_RS00405	NZ_GG704769.1	GeneMarkS-2+	CDS	92452	93770	+	2	cds-WP_007045535.1	Genbank:WP_007045535.1	CDS	WP_007045535.1		SUBVAR_RS00405	true	COORDINATES: ab initio prediction:GeneMarkS-2+	hypothetical protein	WP_007045535.1	11	., 92452														7424	5556	5688	2034	1419	1937	1028	1125	1213	7241	4981	5080	2392	2388	2836	1133	1421
gene-SUBVAR_RS15315	NZ_GG704769.1	Protein Homology	CDS	93791	95218	+	0	cds-WP_007045536.1	Genbank:WP_007045536.1	CDS	WP_007045536.1		SUBVAR_RS15315		COORDINATES: protein motif:HMM:NF014567.2	HAMP domain-containing histidine kinase	WP_007045536.1	11															6008	4000	4209	1583	1085	1414	845	952	1014	5860	3586	3759	1861	1826	2070	931	1203
gene-SUBVAR_RS00415	NZ_GG704769.1	GeneMarkS-2+	CDS	95208	95975	+	0	cds-WP_007045537.1	Genbank:WP_007045537.1	CDS	WP_007045537.1		SUBVAR_RS00415		COORDINATES: ab initio prediction:GeneMarkS-2+	hypothetical protein	WP_007045537.1	11															3693	2772	2885	1211	812	1139	620	618	611	3602	2485	2576	1424	1367	1667	683	781
gene-SUBVAR_RS00420	NZ_GG704769.1	Protein Homology	CDS	96076	96576	+	0	cds-WP_007045538.1	Genbank:WP_007045538.1	CDS	WP_007045538.1		SUBVAR_RS00420		COORDINATES: similar to AA sequence:RefSeq:WP_007048518.1	HD domain-containing protein	WP_007045538.1	11															2252	1773	1778	1467	967	1335	962	934	990	2196	1589	1588	1725	1628	1954	1060	1180
gene-SUBVAR_RS00425	NZ_GG704769.1	Protein Homology	CDS	96638	97642	-	0	cds-WP_007045539.1	Genbank:WP_007045539.1	CDS	WP_007045539.1		SUBVAR_RS00425		COORDINATES: similar to AA sequence:RefSeq:WP_006782585.1	Gfo/Idh/MocA family oxidoreductase	WP_007045539.1	11															4374	10083	10143	3536	2315	3352	4361	4036	4444	4266	9039	9058	4158	3897	4907	4807	5100
gene-SUBVAR_RS00430	NZ_GG704769.1	Protein Homology	CDS	97873	100443	+	0	cds-WP_007045541.1	Genbank:WP_007045541.1	CDS	WP_007045541.1		SUBVAR_RS00430		COORDINATES: similar to AA sequence:RefSeq:WP_004848452.1	FAD-dependent oxidoreductase	WP_007045541.1	11															7580	7648	7752	7219	5882	7595	4161	4046	4476	7393	6856	6923	8488	9901	11119	4586	5112
gene-SUBVAR_RS00435	NZ_GG704769.1	Protein Homology	CDS	100508	101455	-	0	cds-WP_007045542.1	Genbank:WP_007045542.1	CDS	WP_007045542.1		SUBVAR_RS00435		COORDINATES: protein motif:HMM:NF019474.2	alpha/beta hydrolase	WP_007045542.1	11															111	132	109	74	64	75	117	120	119	108	118	97	87	108	110	129	152
gene-SUBVAR_RS00440	NZ_GG704769.1	Protein Homology	CDS	101824	103104	+	0	cds-WP_007045544.1	Genbank:WP_007045544.1	CDS	WP_007045544.1		SUBVAR_RS00440		COORDINATES: protein motif:HMM:NF013132.2	anion permease	WP_007045544.1	11					GO:0016020		membrane|0016020||IEA								47	60	50	84	74	84	132	104	130	46	54	45	99	125	123	145	131
gene-SUBVAR_RS00445	NZ_GG704769.1	Protein Homology	CDS	103161	104135	+	0	cds-WP_007045545.1	Genbank:WP_007045545.1	CDS	WP_007045545.1		SUBVAR_RS00445		COORDINATES: protein motif:HMM:NF015727.2	mannonate dehydratase	WP_007045545.1	11					GO:0006064	glucuronate catabolic process|0006064||IEA									44	55	75	196	168	191	241	291	292	43	49	67	230	283	280	266	368
gene-SUBVAR_RS00450	NZ_GG704769.1	Protein Homology	CDS	104433	105320	+	0	cds-WP_040917366.1	Genbank:WP_040917366.1	CDS	WP_040917366.1		SUBVAR_RS00450		COORDINATES: similar to AA sequence:RefSeq:WP_003024889.1	2-hydroxy-3-oxopropionate reductase	WP_040917366.1	11			garR		GO:0046487, GO:0008679	glyoxylate metabolic process|0046487||IEA		2-hydroxy-3-oxopropionate reductase activity|0008679||IEA							15	27	27	109	81	102	186	183	156	15	24	24	128	136	149	205	231
gene-SUBVAR_RS00455	NZ_GG704769.1	Protein Homology	CDS	105344	106261	+	0	cds-WP_007045548.1	Genbank:WP_007045548.1	CDS	WP_007045548.1		SUBVAR_RS00455		COORDINATES: similar to AA sequence:RefSeq:WP_015528000.1	dihydrodipicolinate synthase family protein	WP_007045548.1	11															41	47	55	190	143	222	299	306	278	40	42	49	223	241	325	330	387
gene-SUBVAR_RS00460	NZ_GG704769.1	Protein Homology	CDS	106289	107524	+	0	cds-WP_007045549.1	Genbank:WP_007045549.1	CDS	WP_007045549.1		SUBVAR_RS00460		COORDINATES: similar to AA sequence:RefSeq:WP_016323067.1	glycerate kinase	WP_007045549.1	11															105	123	133	247	192	308	395	411	348	102	110	119	290	323	451	435	519
gene-SUBVAR_RS00465	NZ_GG704769.1	Protein Homology	CDS	107600	109501	-	0	cds-WP_007045550.1	Genbank:WP_007045550.1	CDS	WP_007045550.1		SUBVAR_RS00465		COORDINATES: protein motif:HMM:NF012385.2	sigma 54-interacting transcriptional regulator	WP_007045550.1	11					GO:0006355	regulation of transcription, DNA-templated|0006355||IEA									1240	1651	1735	1076	880	892	1281	1194	1272	1209	1480	1549	1265	1481	1306	1412	1509
gene-SUBVAR_RS00470	NZ_GG704769.1	Protein Homology	CDS	109654	110646	-	0	cds-WP_187118519.1	Genbank:WP_187118519.1	CDS	WP_187118519.1		SUBVAR_RS00470		COORDINATES: similar to AA sequence:RefSeq:WP_003024889.1	2-hydroxy-3-oxopropionate reductase	WP_187118519.1	11			garR		GO:0046487, GO:0008679	glyoxylate metabolic process|0046487||IEA		2-hydroxy-3-oxopropionate reductase activity|0008679||IEA							255	155	190	373	283	446	354	348	315	249	139	170	439	476	653	390	440
gene-SUBVAR_RS00475	NZ_GG704769.1	Protein Homology	CDS	110823	111674	+	0	cds-WP_040917367.1	Genbank:WP_040917367.1	CDS	WP_040917367.1		SUBVAR_RS00475		COORDINATES: similar to AA sequence:RefSeq:WP_004070385.1	aldo/keto reductase	WP_040917367.1	11															94	71	44	58	31	50	62	39	45	92	64	39	68	52	73	68	49
gene-SUBVAR_RS00480	NZ_GG704769.1	Protein Homology	CDS	111710	112954	+	0	cds-WP_007045554.1	Genbank:WP_007045554.1	CDS	WP_007045554.1		SUBVAR_RS00480		COORDINATES: similar to AA sequence:RefSeq:WP_007867804.1	NAD(P)-dependent oxidoreductase	WP_007045554.1	11															243	119	149	98	90	101	89	79	85	237	107	133	115	151	148	98	100
gene-SUBVAR_RS00485	NZ_GG704769.1	Protein Homology	CDS	113118	113450	+	0	cds-WP_007045555.1	Genbank:WP_007045555.1	CDS	WP_007045555.1		SUBVAR_RS00485		COORDINATES: similar to AA sequence:RefSeq:WP_009242442.1	cupin domain-containing protein	WP_007045555.1	11															77	75	93	81	66	73	44	62	64	75	67	83	95	111	107	48	78
gene-SUBVAR_RS00490	NZ_GG704769.1	Protein Homology	CDS	113476	115116	+	0	cds-WP_007045556.1	Genbank:WP_007045556.1	CDS	WP_007045556.1		SUBVAR_RS00490		COORDINATES: similar to AA sequence:RefSeq:WP_009268980.1	hydroxylamine reductase	WP_007045556.1	11			hcp		GO:0016661, GO:0051536			oxidoreductase activity, acting on other nitrogenous compounds as donors|0016661||IEA, iron-sulfur cluster binding|0051536||IEA							515	410	455	367	249	446	296	288	374	502	368	406	432	419	653	326	364
gene-SUBVAR_RS00495	NZ_GG704769.1	Protein Homology	CDS	115189	116592	-	0	cds-WP_007045557.1	Genbank:WP_007045557.1	CDS	WP_007045557.1		SUBVAR_RS00495		COORDINATES: similar to AA sequence:RefSeq:WP_004061932.1	FAD-dependent oxidoreductase	WP_007045557.1	11															4604	5208	5230	5247	3855	4561	5112	5148	5568	4490	4669	4671	6169	6489	6677	5634	6505
gene-SUBVAR_RS00500	NZ_GG704769.1	Protein Homology	CDS	116624	117313	-	0	cds-WP_007045558.1	Genbank:WP_007045558.1	CDS	WP_007045558.1		SUBVAR_RS00500		COORDINATES: protein motif:HMM:NF015674.2	DUF308 domain-containing protein	WP_007045558.1	11															1948	2202	2313	2421	1704	2158	2882	2910	3055	1900	1974	2066	2847	2868	3159	3177	3677
gene-SUBVAR_RS00505	NZ_GG704769.1	Protein Homology	CDS	117351	117956	-	0	cds-WP_007045559.1	Genbank:WP_007045559.1	CDS	WP_007045559.1		SUBVAR_RS00505		COORDINATES: similar to AA sequence:RefSeq:WP_015564433.1	cytidylate kinase-like family protein	WP_007045559.1	11															2413	2088	2111	3242	2514	2809	2511	2451	2984	2353	1872	1885	3812	4232	4112	2768	3097
gene-SUBVAR_RS00510	NZ_GG704769.1	Protein Homology	CDS	118129	119382	-	0	cds-WP_007045560.1	Genbank:WP_007045560.1	CDS	WP_007045560.1		SUBVAR_RS00510		COORDINATES: similar to AA sequence:RefSeq:WP_005926763.1	serine hydroxymethyltransferase	WP_007045560.1	11															1961	2122	2262	856	576	776	1253	1071	1288	1913	1902	2020	1006	970	1136	1381	1353
gene-SUBVAR_RS00515	NZ_GG704769.1	Protein Homology	CDS	119432	120019	-	0	cds-WP_007045561.1	Genbank:WP_007045561.1	CDS	WP_007045561.1		SUBVAR_RS00515		COORDINATES: similar to AA sequence:RefSeq:WP_004065720.1	imidazoleglycerol-phosphate dehydratase HisB	WP_007045561.1	11			hisB												426	659	703	186	136	141	267	233	257	415	591	628	219	229	206	294	294
gene-SUBVAR_RS00520	NZ_GG704769.1	Protein Homology	CDS	120276	122003	+	0	cds-SUBVAR_RS00520		CDS		122003, .	SUBVAR_RS00520	true	COORDINATES: similar to AA sequence:RefSeq:WP_006857009.1	molecular chaperone DnaK		11		incomplete; partial in the middle of a contig; missing C-terminus	dnaK	true	GO:0006457, GO:0005524, GO:0016887	protein folding|0006457||IEA		ATP binding|0005524||IEA, ATP hydrolysis activity|0016887||IEA							130240	122148	117439	50848	36359	42510	22457	20544	23775	127027	109505	104877	59786	61199	62234	24752	25958
gene-SUBVAR_RS00525	NZ_GG704769.1	Protein Homology	CDS	122198	122902	+	0	cds-WP_007045563.1	Genbank:WP_007045563.1	CDS	WP_007045563.1		SUBVAR_RS00525		COORDINATES: similar to AA sequence:RefSeq:WP_015553865.1	AzlC family ABC transporter permease	WP_007045563.1	11															1679	965	861	390	262	333	338	372	393	1638	865	769	459	441	488	373	470
gene-SUBVAR_RS00530	NZ_GG704769.1	Protein Homology	CDS	122889	123227	+	0	cds-WP_007045564.1	Genbank:WP_007045564.1	CDS	WP_007045564.1		SUBVAR_RS00530		COORDINATES: similar to AA sequence:RefSeq:WP_015553864.1	branched-chain amino acid transporter permease	WP_007045564.1	11															665	506	476	209	125	184	163	148	161	649	454	425	246	210	269	180	187
gene-SUBVAR_RS00535	NZ_GG704769.1	Protein Homology	CDS	123263	124645	-	0	cds-WP_147644630.1	Genbank:WP_147644630.1	CDS	WP_147644630.1		SUBVAR_RS00535		COORDINATES: similar to AA sequence:RefSeq:WP_005945598.1	citrate synthase	WP_147644630.1	11															1535	563	488	166	118	153	424	283	335	1497	505	436	195	199	224	467	358
gene-SUBVAR_RS00540	NZ_GG704769.1	Protein Homology	CDS	124961	127207	+	0	cds-WP_007045566.1	Genbank:WP_007045566.1	CDS	WP_007045566.1		SUBVAR_RS00540		COORDINATES: similar to AA sequence:RefSeq:WP_004848713.1	hydratase	WP_007045566.1	11															6676	8817	9079	6285	4500	5195	6847	5845	6593	6511	7904	8108	7390	7574	7605	7547	7385
gene-SUBVAR_RS00545	NZ_GG704769.1	Protein Homology	CDS	127342	128487	+	0	cds-WP_147644631.1	Genbank:WP_147644631.1	CDS	WP_147644631.1		SUBVAR_RS00545		COORDINATES: protein motif:HMM:NF013740.2	AI-2E family transporter	WP_147644631.1	11															2973	4092	4029	3377	2223	2373	3102	2686	3193	2900	3668	3598	3971	3742	3474	3419	3394
gene-SUBVAR_RS00550	NZ_GG704769.1	Protein Homology	CDS	128564	129775	+	0	cds-WP_050764655.1	Genbank:WP_050764655.1	CDS	WP_050764655.1		SUBVAR_RS00550		COORDINATES: protein motif:HMM:NF013740.2	AI-2E family transporter	WP_050764655.1	11															12871	25884	27111	7829	5411	5386	8493	6837	7264	12553	23205	24211	9205	9108	7885	9361	8639
gene-SUBVAR_RS00555	NZ_GG704769.1	Protein Homology	CDS	129838	130755	-	0	cds-WP_007045569.1	Genbank:WP_007045569.1	CDS	WP_007045569.1		SUBVAR_RS00555		COORDINATES: similar to AA sequence:RefSeq:WP_002579986.1	SufD family Fe-S cluster assembly protein	WP_007045569.1	11															4862	3758	3743	1843	1359	1739	1991	1748	1881	4742	3369	3343	2167	2287	2546	2194	2209
gene-SUBVAR_RS00560	NZ_GG704769.1	Protein Homology	CDS	130755	131495	-	0	cds-WP_007045570.1	Genbank:WP_007045570.1	CDS	WP_007045570.1		SUBVAR_RS00560		COORDINATES: similar to AA sequence:RefSeq:WP_015557852.1	ATP-binding cassette domain-containing protein	WP_007045570.1	11					GO:0005524			ATP binding|0005524||IEA							4325	3314	3379	1408	1032	1182	1810	1359	1560	4218	2971	3018	1655	1737	1730	1995	1717
gene-SUBVAR_RS00565	NZ_GG704769.1	Protein Homology	CDS	132045	133625	+	0	cds-WP_040917368.1	Genbank:WP_040917368.1	CDS	WP_040917368.1		SUBVAR_RS00565		COORDINATES: similar to AA sequence:RefSeq:WP_012102652.1	asparagine synthase B	WP_040917368.1	11			asnB		GO:0006529, GO:0004066	asparagine biosynthetic process|0006529||IEA		asparagine synthase (glutamine-hydrolyzing) activity|0004066||IEA							1038	1099	1149	493	339	427	1929	1408	1666	1012	985	1026	580	571	625	2126	1779
gene-SUBVAR_RS00570	NZ_GG704769.1	Protein Homology	CDS	133921	134511	+	0	cds-WP_007045574.1	Genbank:WP_007045574.1	CDS	WP_007045574.1		SUBVAR_RS00570		COORDINATES: protein motif:HMM:TIGR04518.1	folate family ECF transporter S component	WP_007045574.1	11					GO:0006810, GO:0005215	transport|0006810||IEA		transporter activity|0005215||IEA							11193	19045	19505	33335	24203	29892	31433	29621	32800	10917	17074	17419	39194	40738	43761	34645	37428
gene-SUBVAR_RS00575	NZ_GG704769.1	Protein Homology	CDS	134683	136026	+	0	cds-WP_040917369.1	Genbank:WP_040917369.1	CDS	WP_040917369.1		SUBVAR_RS00575		COORDINATES: similar to AA sequence:RefSeq:WP_004614886.1	sodium:alanine symporter family protein	WP_040917369.1	11															1726	3315	3361	554	407	411	873	693	780	1683	2972	3001	651	685	602	962	876
gene-SUBVAR_RS00580	NZ_GG704769.1	GeneMarkS-2+	CDS	136097	137041	-	0	cds-WP_007045576.1	Genbank:WP_007045576.1	CDS	WP_007045576.1		SUBVAR_RS00580		COORDINATES: ab initio prediction:GeneMarkS-2+	hypothetical protein	WP_007045576.1	11															78186	111188	105042	52499	34683	46036	27849	29277	32002	76257	99679	93806	61727	58378	67396	30695	36993
gene-SUBVAR_RS00585	NZ_GG704769.1	GeneMarkS-2+	CDS	137076	137615	-	0	cds-WP_007045577.1	Genbank:WP_007045577.1	CDS	WP_007045577.1		SUBVAR_RS00585		COORDINATES: ab initio prediction:GeneMarkS-2+	hypothetical protein	WP_007045577.1	11															30885	48329	45849	20414	14144	17279	12036	12370	13057	30123	43327	40945	24002	23807	25296	13266	15630
gene-SUBVAR_RS15320	NZ_GG704769.1	Protein Homology	CDS	137620	138147	-	0	cds-WP_007045578.1	Genbank:WP_007045578.1	CDS	WP_007045578.1		SUBVAR_RS15320		COORDINATES: similar to AA sequence:RefSeq:WP_005943977.1	hypothetical protein	WP_007045578.1	11															39318	58968	56592	20132	13517	16487	10985	12289	12840	38348	52865	50539	23671	22752	24137	12108	15528
gene-SUBVAR_RS00595	NZ_GG704769.1	Protein Homology	CDS	138144	138677	-	0	cds-WP_007045579.1	Genbank:WP_007045579.1	CDS	WP_007045579.1		SUBVAR_RS00595		COORDINATES: similar to AA sequence:RefSeq:WP_005934952.1	sigma-70 family RNA polymerase sigma factor	WP_007045579.1	11															27026	37668	35123	10765	7641	9887	5984	5922	7742	26359	33769	31366	12657	12861	14474	6596	7483
gene-SUBVAR_RS00600	NZ_GG704769.1	Protein Homology	CDS	138778	139533	-	0	cds-WP_007045580.1	Genbank:WP_007045580.1	CDS	WP_007045580.1		SUBVAR_RS00600		COORDINATES: similar to AA sequence:RefSeq:WP_005944181.1	exodeoxyribonuclease III	WP_007045580.1	11															995	1860	2009	579	401	416	673	654	670	970	1667	1794	681	675	609	742	826
gene-SUBVAR_RS00605	NZ_GG704769.1	Protein Homology	CDS	139555	140910	-	0	cds-WP_007045581.1	Genbank:WP_007045581.1	CDS	WP_007045581.1		SUBVAR_RS00605		COORDINATES: similar to AA sequence:RefSeq:WP_004034109.1	MATE family efflux transporter	WP_007045581.1	11															1597	2914	3072	571	360	438	798	729	720	1558	2612	2743	671	606	641	880	921
gene-SUBVAR_RS00610	NZ_GG704769.1	Protein Homology	CDS	141006	142313	-	0	cds-WP_007045582.1	Genbank:WP_007045582.1	CDS	WP_007045582.1		SUBVAR_RS00610		COORDINATES: similar to AA sequence:RefSeq:WP_009324713.1	ABC transporter permease	WP_007045582.1	11															11926	23481	23485	8899	6975	6887	5119	5143	5688	11632	21051	20973	10463	11740	10082	5642	6498
gene-SUBVAR_RS00615	NZ_GG704769.1	Protein Homology	CDS	142300	142992	-	0	cds-WP_040917880.1	Genbank:WP_040917880.1	CDS	WP_040917880.1		SUBVAR_RS00615		COORDINATES: similar to AA sequence:RefSeq:WP_013379929.1	ABC transporter ATP-binding protein	WP_040917880.1	11															10896	18736	18235	6345	4823	5312	4676	4845	5257	10627	16797	16284	7460	8118	7777	5154	6122
gene-SUBVAR_RS00620	NZ_GG704769.1	Protein Homology	CDS	143226	144833	-	0	cds-WP_007045584.1	Genbank:WP_007045584.1	CDS	WP_007045584.1		SUBVAR_RS00620	true	COORDINATES: protein motif:HMM:TIGR01730.1	efflux RND transporter periplasmic adaptor subunit	WP_007045584.1	11	., 143226				GO:0006810, GO:0005215	transport|0006810||IEA		transporter activity|0005215||IEA							24069	29577	27812	9755	7457	6909	6764	6146	6590	23475	26516	24837	11470	12552	10115	7455	7766
gene-SUBVAR_RS00625	NZ_GG704769.1	GeneMarkS-2+	CDS	145030	146094	-	0	cds-WP_007045585.1	Genbank:WP_007045585.1	CDS	WP_007045585.1		SUBVAR_RS00625		COORDINATES: ab initio prediction:GeneMarkS-2+	hypothetical protein	WP_007045585.1	11															3998	5997	5751	4548	2731	3486	563	655	742	3899	5376	5136	5347	4597	5103	621	828
gene-SUBVAR_RS00630	NZ_GG704769.1	Protein Homology	CDS	146084	146572	-	0	cds-WP_007045586.1	Genbank:WP_007045586.1	CDS	WP_007045586.1		SUBVAR_RS00630		COORDINATES: protein motif:HMM:TIGR02937.1	RNA polymerase sigma factor	WP_007045586.1	11															1141	1709	1591	1323	797	1213	287	359	425	1113	1532	1421	1556	1342	1776	316	454
gene-SUBVAR_RS15325	NZ_GG704769.1	Protein Homology	CDS	146681	147262	-	0	cds-WP_187118491.1	Genbank:WP_187118491.1	CDS	WP_187118491.1		SUBVAR_RS15325		COORDINATES: protein motif:HMM:NF024986.2	pentapeptide repeat-containing protein	WP_187118491.1	11															294	327	304	238	152	174	223	213	229	287	293	271	280	256	255	246	269
gene-SUBVAR_RS00640	NZ_GG704769.1	Protein Homology	CDS	147262	148356	-	0	cds-WP_040917370.1	Genbank:WP_040917370.1	CDS	WP_040917370.1		SUBVAR_RS00640		COORDINATES: protein motif:HMM:NF013884.2	acyltransferase family protein	WP_040917370.1	11					GO:0016747			acyltransferase activity, transferring groups other than amino-acyl groups|0016747||IEA							718	774	832	671	432	467	680	612	672	700	694	743	789	727	684	749	773
gene-SUBVAR_RS00645	NZ_GG704769.1	Protein Homology	CDS	148442	148816	-	0	cds-WP_007045589.1	Genbank:WP_007045589.1	CDS	WP_007045589.1		SUBVAR_RS00645		COORDINATES: protein motif:HMM:NF013629.2	transcriptional repressor	WP_007045589.1	11															596	746	681	879	656	917	762	945	1038	581	669	608	1034	1104	1342	840	1194
gene-SUBVAR_RS00650	NZ_GG704769.1	Protein Homology	CDS	149021	149563	+	0	cds-WP_007045590.1	Genbank:WP_007045590.1	CDS	WP_007045590.1		SUBVAR_RS00650		COORDINATES: similar to AA sequence:RefSeq:WP_007491437.1	rubrerythrin family protein	WP_007045590.1	11															2629	2904	2566	4314	3377	3606	4123	3682	3911	2564	2603	2292	5072	5684	5279	4544	4652
gene-SUBVAR_RS00655	NZ_GG704769.1	Protein Homology	CDS	149883	150095	+	0	cds-WP_007045591.1	Genbank:WP_007045591.1	CDS	WP_007045591.1		SUBVAR_RS00655		COORDINATES: similar to AA sequence:RefSeq:WP_020074358.1	ferrous iron transport protein A	WP_007045591.1	11															67499	84135	85041	28437	20545	20788	23288	20738	21840	65834	75427	75945	33435	34581	30433	25668	26203
gene-SUBVAR_RS00660	NZ_GG704769.1	Protein Homology	CDS	150155	150376	+	0	cds-WP_040917371.1	Genbank:WP_040917371.1	CDS	WP_040917371.1		SUBVAR_RS00660		COORDINATES: similar to AA sequence:RefSeq:WP_015523583.1	ferrous iron transport protein A	WP_040917371.1	11											CGC3	TC	9.A.8.1.6		61572	61531	63471	33076	24855	28105	28611	28236	30491	60053	55162	56682	38890	41836	41145	31535	35678
gene-SUBVAR_RS00665	NZ_GG704769.1	Protein Homology	CDS	150421	152601	+	0	cds-WP_007045593.1	Genbank:WP_007045593.1	CDS	WP_007045593.1		SUBVAR_RS00665		COORDINATES: similar to AA sequence:RefSeq:WP_005931319.1	ferrous iron transport protein B	WP_007045593.1	11			feoB		GO:0006826, GO:0015093	iron ion transport|0006826||IEA		ferrous iron transmembrane transporter activity|0015093||IEA			CGC3	TC	9.A.8.1.6		748016	877361	903779	519356	386009	452377	369848	365006	388177	729564	786550	807106	610643	649729	662269	407645	461203
gene-SUBVAR_RS00670	NZ_GG704769.1	Protein Homology	CDS	152629	152829	+	0	cds-WP_007045594.1	Genbank:WP_007045594.1	CDS	WP_007045594.1		SUBVAR_RS00670		COORDINATES: similar to AA sequence:RefSeq:WP_005931317.1	hypothetical protein	WP_007045594.1	11											CGC3	null	null		72334	88365	90360	88181	67217	90986	75495	77059	75678	70550	79219	80695	103681	113139	133201	83210	97368
gene-SUBVAR_RS00675	NZ_GG704769.1	Protein Homology	CDS	152931	153239	+	0	cds-WP_050764656.1	Genbank:WP_050764656.1	CDS	WP_050764656.1		SUBVAR_RS00675		COORDINATES: similar to AA sequence:RefSeq:WP_007494131.1	metal-dependent transcriptional regulator	WP_050764656.1	11											CGC3	TF	Fe_dep_repress		44459	34785	34399	13777	9890	14308	9488	10690	10398	43362	31185	30719	16199	16647	20947	10458	13507
gene-SUBVAR_RS00680	NZ_GG704769.1	Protein Homology	CDS	153477	154826	+	0	cds-WP_040917372.1	Genbank:WP_040917372.1	CDS	WP_040917372.1		SUBVAR_RS00680		COORDINATES: protein motif:HMM:NF013703.2	MATE family efflux transporter	WP_040917372.1	11					GO:0016020		membrane|0016020||IEA				CGC3	TC	2.A.66.1.13		3583	3386	3418	752	510	564	549	477	511	3495	3036	3052	884	858	826	605	603
gene-SUBVAR_RS00685	NZ_GG704769.1	Protein Homology	CDS	154880	155425	-	0	cds-WP_007045598.1	Genbank:WP_007045598.1	CDS	WP_007045598.1		SUBVAR_RS00685		COORDINATES: similar to AA sequence:RefSeq:WP_006862062.1	DUF308 domain-containing protein	WP_007045598.1	11											CGC3	null	null		576	571	623	194	166	194	216	174	210	562	512	556	228	279	284	238	220
gene-SUBVAR_RS15335	NZ_GG704769.1	Protein Homology	CDS	155555	156775	-	0	cds-WP_007045599.1	Genbank:WP_007045599.1	CDS	WP_007045599.1		SUBVAR_RS15335		COORDINATES: protein motif:HMM:NF024242.2	AraC family transcriptional regulator	WP_007045599.1	11											CGC3	TF	HTH_AraC+HTH_AraC		1021	882	880	196	128	134	226	223	197	996	791	786	230	215	196	249	282
gene-SUBVAR_RS00695	NZ_GG704769.1	Protein Homology	CDS	156985	158376	+	0	cds-WP_007045600.1	Genbank:WP_007045600.1	CDS	WP_007045600.1		SUBVAR_RS00695		COORDINATES: similar to AA sequence:RefSeq:WP_016289365.1	MFS transporter	WP_007045600.1	11											CGC3	TC	2.A.2.3.1		176	200	236	108	64	73	99	81	110	172	179	211	127	108	107	109	102
gene-SUBVAR_RS00700	NZ_GG704769.1	Protein Homology	CDS	158398	160605	+	0	cds-WP_007045601.1	Genbank:WP_007045601.1	CDS	WP_007045601.1		SUBVAR_RS00700		COORDINATES: similar to AA sequence:RefSeq:WP_014080400.1	glycoside hydrolase family 2 protein	WP_007045601.1	11										GH2	CGC3	CAZyme	GH2		814	759	841	681	506	650	632	591	641	794	680	751	801	852	952	697	747
gene-SUBVAR_RS00705	NZ_GG704769.1	Protein Homology	CDS	160697	162079	-	0	cds-WP_007045602.1	Genbank:WP_007045602.1	CDS	WP_007045602.1		SUBVAR_RS00705		COORDINATES: similar to AA sequence:RefSeq:WP_004846379.1	TrpB-like pyridoxal phosphate-dependent enzyme	WP_007045602.1	11					GO:0000162, GO:0006568, GO:0004834, GO:0030170	tryptophan biosynthetic process|0000162||IEA, tryptophan metabolic process|0006568||IEA		tryptophan synthase activity|0004834||IEA, pyridoxal phosphate binding|0030170||IEA			CGC3	STP	PALP		319	352	379	177	121	156	230	196	249	311	316	338	208	204	228	254	248
gene-SUBVAR_RS00710	NZ_GG704769.1	GeneMarkS-2+	CDS	162537	162857	-	0	cds-WP_007045603.1	Genbank:WP_007045603.1	CDS	WP_007045603.1		SUBVAR_RS00710		COORDINATES: ab initio prediction:GeneMarkS-2+	hypothetical protein	WP_007045603.1	11											CGC3	null	null		1656	2267	2453	685	480	712	784	726	866	1615	2032	2191	805	808	1042	864	917
gene-SUBVAR_RS00715	NZ_GG704769.1	Protein Homology	CDS	162922	163824	-	0	cds-WP_007045604.1	Genbank:WP_007045604.1	CDS	WP_007045604.1		SUBVAR_RS00715		COORDINATES: similar to AA sequence:RefSeq:WP_006428424.1	cation diffusion facilitator family transporter	WP_007045604.1	11											CGC3	TC	2.A.4.7.2		6875	8550	9066	923	538	661	1235	852	1112	6705	7665	8096	1085	906	968	1361	1077
gene-SUBVAR_RS00720	NZ_GG704769.1	Protein Homology	CDS	164291	165226	+	0	cds-WP_007045605.1	Genbank:WP_007045605.1	CDS	WP_007045605.1		SUBVAR_RS00720		COORDINATES: protein motif:HMM:NF024637.2	zinc ribbon domain-containing protein	WP_007045605.1	11															1713	3193	3495	2318	1648	1802	2703	2288	2429	1671	2863	3121	2725	2774	2638	2979	2891
gene-SUBVAR_RS00725	NZ_GG704769.1	Protein Homology	CDS	165294	166604	-	0	cds-WP_007045606.1	Genbank:WP_007045606.1	CDS	WP_007045606.1		SUBVAR_RS00725		COORDINATES: similar to AA sequence:RefSeq:WP_004844539.1	phosphomethylpyrimidine synthase ThiC	WP_007045606.1	11			thiC		GO:0009228, GO:0051536	thiamine biosynthetic process|0009228||IEA		iron-sulfur cluster binding|0051536||IEA							490	730	851	400	296	397	297	288	317	478	654	760	470	498	581	327	364
gene-SUBVAR_RS00730	NZ_GG704769.1	Protein Homology	CDS	166630	167436	-	0	cds-WP_007045607.1	Genbank:WP_007045607.1	CDS	WP_007045607.1		SUBVAR_RS00730		COORDINATES: similar to AA sequence:RefSeq:WP_002853445.1	bifunctional hydroxymethylpyrimidine kinase/phosphomethylpyrimidine kinase	WP_007045607.1	11			thiD		GO:0009228, GO:0008902, GO:0008972	thiamine biosynthetic process|0009228||IEA		hydroxymethylpyrimidine kinase activity|0008902||IEA, phosphomethylpyrimidine kinase activity|0008972||IEA							779	985	1096	274	193	265	217	255	225	760	883	979	322	325	388	239	322
gene-SUBVAR_RS00735	NZ_GG704769.1	Protein Homology	CDS	167501	168145	-	0	cds-WP_007045608.1	Genbank:WP_007045608.1	CDS	WP_007045608.1		SUBVAR_RS00735		COORDINATES: similar to AA sequence:RefSeq:WP_004605596.1	thiamine phosphate synthase	WP_007045608.1	11			thiE		GO:0009228, GO:0004789	thiamine biosynthetic process|0009228||IEA		thiamine-phosphate diphosphorylase activity|0004789||IEA							246	454	464	163	128	183	132	159	143	240	407	414	192	215	268	145	201
gene-SUBVAR_RS00740	NZ_GG704769.1	Protein Homology	CDS	168132	168947	-	0	cds-WP_007045609.1	Genbank:WP_007045609.1	CDS	WP_007045609.1		SUBVAR_RS00740		COORDINATES: similar to AA sequence:RefSeq:WP_016324156.1	hydroxyethylthiazole kinase	WP_007045609.1	11			thiM		GO:0009228, GO:0004417	thiamine biosynthetic process|0009228||IEA		hydroxyethylthiazole kinase activity|0004417||IEA							303	534	570	281	156	275	212	248	263	296	479	509	330	263	403	234	313
gene-SUBVAR_RS00745	NZ_GG704769.1	Protein Homology	CDS	168961	169479	-	0	cds-WP_007045610.1	Genbank:WP_007045610.1	CDS	WP_007045610.1		SUBVAR_RS00745		COORDINATES: similar to AA sequence:RefSeq:WP_005930128.1	energy coupling factor transporter S component ThiW	WP_007045610.1	11			thiW		GO:0006810, GO:0009228, GO:0005215	transport|0006810||IEA, thiamine biosynthetic process|0009228||IEA		transporter activity|0005215||IEA			CGC4	TC	3.A.1.26.5		185	210	257	169	111	149	167	135	128	180	188	230	199	187	218	184	171
gene-SUBVAR_RS15835	NZ_GG704769.1	Protein Homology	CDS	169921	171768	-	0	cds-WP_007045612.1	Genbank:WP_007045612.1	CDS	WP_007045612.1		SUBVAR_RS15835		COORDINATES: protein motif:HMM:NF012546.2	helix-turn-helix domain-containing protein	WP_007045612.1	11					GO:0006355	regulation of transcription, DNA-templated|0006355||IEA					CGC4	TF	HTH_AraC+HTH_AraC		2475	2704	2698	2181	1689	2237	1819	1959	2046	2414	2424	2409	2564	2843	3275	2005	2475
gene-SUBVAR_RS00760	NZ_GG704769.1	Protein Homology	CDS	171902	173203	-	0	cds-WP_007045613.1	Genbank:WP_007045613.1	CDS	WP_007045613.1		SUBVAR_RS00760		COORDINATES: similar to AA sequence:RefSeq:WP_002569098.1	TRAP transporter large permease	WP_007045613.1	11											CGC4	TC	2.A.56.1.5		37	64	76	193	183	217	237	211	226	36	57	68	227	308	318	261	267
gene-SUBVAR_RS00765	NZ_GG704769.1	Protein Homology	CDS	173216	173704	-	0	cds-WP_007045614.1	Genbank:WP_007045614.1	CDS	WP_007045614.1		SUBVAR_RS00765		COORDINATES: similar to AA sequence:RefSeq:WP_002576890.1	TRAP transporter small permease	WP_007045614.1	11											CGC4	TC	2.A.56.1.5		16	28	22	61	48	75	109	117	99	16	25	20	72	81	110	120	148
gene-SUBVAR_RS00770	NZ_GG704769.1	Protein Homology	CDS	173718	174737	-	0	cds-WP_007045615.1	Genbank:WP_007045615.1	CDS	WP_007045615.1		SUBVAR_RS00770		COORDINATES: similar to AA sequence:RefSeq:WP_002594343.1	TRAP transporter substrate-binding protein	WP_007045615.1	11											CGC4	TC	2.A.56.1.2		43	73	54	156	158	150	181	204	183	42	65	48	183	266	220	199	258
gene-SUBVAR_RS00775	NZ_GG704769.1	Protein Homology	CDS	174756	177257	-	0	cds-WP_040917373.1	Genbank:WP_040917373.1	CDS	WP_040917373.1		SUBVAR_RS00775		COORDINATES: similar to AA sequence:RefSeq:WP_002569095.1	DUF4968 domain-containing protein	WP_040917373.1	11										GH31	CGC4	CAZyme	GH31		127	146	163	202	155	200	253	224	269	124	131	146	238	261	293	279	283
gene-SUBVAR_RS00780	NZ_GG704769.1	Protein Homology	CDS	177587	178384	+	0	cds-WP_007045618.1	Genbank:WP_007045618.1	CDS	WP_007045618.1		SUBVAR_RS00780		COORDINATES: similar to AA sequence:RefSeq:WP_006780815.1	esterase family protein	WP_007045618.1	11															54	90	86	306	244	272	264	212	201	53	81	77	360	411	398	291	268
gene-SUBVAR_RS00785	NZ_GG704769.1	Protein Homology	CDS	178559	179134	+	0	cds-WP_007045619.1	Genbank:WP_007045619.1	CDS	WP_007045619.1		SUBVAR_RS00785		COORDINATES: protein motif:HMM:NF012301.2	LytTR family DNA-binding domain-containing protein	WP_007045619.1	11															174	201	187	159	114	129	229	159	221	170	180	167	187	192	189	252	201
gene-SUBVAR_RS15840	NZ_GG704769.1	Protein Homology	CDS	179086	179268	+	0	cds-WP_084759058.1	Genbank:WP_084759058.1	CDS	WP_084759058.1		SUBVAR_RS15840		COORDINATES: protein motif:HMM:NF016296.2	LytTR family transcriptional regulator	WP_084759058.1	11															39	64	49	26	12	20	25	18	22	38	57	44	31	20	29	28	23
gene-SUBVAR_RS00790	NZ_GG704769.1	Protein Homology	CDS	179262	180623	+	0	cds-WP_007045621.1	Genbank:WP_007045621.1	CDS	WP_007045621.1		SUBVAR_RS00790		COORDINATES: protein motif:HMM:NF025854.2	GHKL domain-containing protein	WP_007045621.1	11															903	1544	1544	549	376	429	561	516	559	881	1384	1379	645	633	628	618	652
gene-SUBVAR_RS00795	NZ_GG704769.1	Protein Homology	CDS	180702	180986	+	0	cds-WP_007045622.1	Genbank:WP_007045622.1	CDS	WP_007045622.1		SUBVAR_RS00795		COORDINATES: protein motif:HMM:NF012698.2	winged helix-turn-helix domain-containing protein	WP_007045622.1	11															358	417	486	84	70	59	123	90	100	349	374	434	99	118	86	136	114
gene-SUBVAR_RS00800	NZ_GG704769.1	Protein Homology	CDS	181148	181480	+	0	cds-WP_007045623.1	Genbank:WP_007045623.1	CDS	WP_007045623.1		SUBVAR_RS00800		COORDINATES: similar to AA sequence:RefSeq:WP_009266302.1	hypothetical protein	WP_007045623.1	11															2389	2933	3123	2868	1647	1927	5594	4541	4761	2330	2629	2789	3372	2772	2821	6166	5738
gene-SUBVAR_RS00805	NZ_GG704769.1	Protein Homology	CDS	181484	183223	+	0	cds-WP_007045624.1	Genbank:WP_007045624.1	CDS	WP_007045624.1		SUBVAR_RS00805		COORDINATES: similar to AA sequence:RefSeq:WP_009323408.1	ATP-binding cassette domain-containing protein	WP_007045624.1	11					GO:0005524			ATP binding|0005524||IEA							24600	36589	37593	19034	11169	13617	37583	31017	34334	23993	32802	33572	22380	18800	19935	41424	39192
gene-SUBVAR_RS00810	NZ_GG704769.1	Protein Homology	CDS	183220	184875	+	0	cds-WP_007045625.1	Genbank:WP_007045625.1	CDS	WP_007045625.1		SUBVAR_RS00810		COORDINATES: similar to AA sequence:RefSeq:WP_006354676.1	thiol reductant ABC exporter subunit CydC	WP_007045625.1	11			cydC		GO:0033228, GO:0005524, GO:0033230, GO:0005887, GO:0055051	cysteine export across plasma membrane|0033228||IEA	integral component of plasma membrane|0005887||IEA, ATP-binding cassette (ABC) transporter complex, integrated substrate binding|0055051||IEA	ATP binding|0005524||IEA, ABC-type cysteine transporter activity|0033230||IEA							22341	36465	38470	23750	14523	17922	50166	45682	48105	21790	32691	34355	27925	24445	26237	55293	57721
gene-SUBVAR_RS00815	NZ_GG704769.1	Protein Homology	CDS	184875	185210	+	0	cds-WP_007045626.1	Genbank:WP_007045626.1	CDS	WP_007045626.1		SUBVAR_RS00815		COORDINATES: similar to AA sequence:RefSeq:WP_008980255.1	nitrous oxide-stimulated promoter family protein	WP_007045626.1	11															3521	5123	5452	4547	2901	3775	10907	10145	10906	3434	4593	4869	5346	4883	5527	12022	12819
gene-SUBVAR_RS00820	NZ_GG704769.1	Protein Homology	CDS	185207	185602	+	0	cds-WP_007045627.1	Genbank:WP_007045627.1	CDS	WP_007045627.1		SUBVAR_RS00820		COORDINATES: similar to AA sequence:RefSeq:WP_004845419.1	DUF454 family protein	WP_007045627.1	11															4206	7142	7854	7191	4468	6021	16062	15382	15016	4102	6403	7014	8455	7521	8815	17703	19436
gene-SUBVAR_RS00825	NZ_GG704769.1	Protein Homology	CDS	185741	187081	+	0	cds-WP_007045629.1	Genbank:WP_007045629.1	CDS	WP_007045629.1		SUBVAR_RS00825		COORDINATES: similar to AA sequence:RefSeq:WP_016323361.1	branched-chain amino acid transport system II carrier protein	WP_007045629.1	11			brnQ		GO:0015803, GO:0015658	branched-chain amino acid transport|0015803||IEA		branched-chain amino acid transmembrane transporter activity|0015658||IEA							7095	10541	10984	8784	5922	6841	8044	7524	8247	6920	9450	9809	10328	9968	10015	8866	9507
gene-SUBVAR_RS00830	NZ_GG704769.1	Protein Homology	CDS	187137	187979	-	0	cds-WP_007045630.1	Genbank:WP_007045630.1	CDS	WP_007045630.1		SUBVAR_RS00830		COORDINATES: similar to AA sequence:RefSeq:WP_015530059.1	HAD-IIA family hydrolase	WP_007045630.1	11					GO:0008152	metabolic process|0008152||IEA									10621	6764	6714	1751	1203	1293	1090	1077	1139	10359	6064	5996	2059	2025	1893	1201	1361
gene-SUBVAR_RS00835	NZ_GG704769.1	Protein Homology	CDS	187976	188719	-	0	cds-WP_007045631.1	Genbank:WP_007045631.1	CDS	WP_007045631.1		SUBVAR_RS00835		COORDINATES: similar to AA sequence:RefSeq:WP_008370445.1	glycerophosphodiester phosphodiesterase	WP_007045631.1	11															8742	6499	5997	1334	912	999	775	701	750	8526	5826	5356	1568	1535	1463	854	886
gene-SUBVAR_RS00840	NZ_GG704769.1	Protein Homology	CDS	188786	190201	-	0	cds-WP_007045632.1	Genbank:WP_007045632.1	CDS	WP_007045632.1		SUBVAR_RS00840		COORDINATES: similar to AA sequence:RefSeq:WP_015530057.1	ABC transporter substrate-binding protein	WP_007045632.1	11															21639	24830	24095	3425	2228	2110	1684	1473	1540	21105	22260	21518	4027	3750	3089	1856	1861
gene-SUBVAR_RS00845	NZ_GG704769.1	Protein Homology	CDS	190282	191121	-	0	cds-WP_242654998.1	Genbank:WP_242654998.1	CDS	WP_242654998.1		SUBVAR_RS00845		COORDINATES: similar to AA sequence:RefSeq:WP_017210612.1	carbohydrate ABC transporter permease	WP_242654998.1	11															207	386	372	19	33	22	33	40	22	202	346	332	22	56	32	36	51
gene-SUBVAR_RS00850	NZ_GG704769.1	Protein Homology	CDS	191211	192080	-	0	cds-WP_007045634.1	Genbank:WP_007045634.1	CDS	WP_007045634.1		SUBVAR_RS00850		COORDINATES: similar to AA sequence:RefSeq:WP_002570425.1	sugar ABC transporter permease	WP_007045634.1	11															281	458	497	54	31	28	35	28	24	274	411	444	63	52	41	39	35
gene-SUBVAR_RS00855	NZ_GG704769.1	Protein Homology	CDS	192077	193204	-	0	cds-WP_040917374.1	Genbank:WP_040917374.1	CDS	WP_040917374.1		SUBVAR_RS00855		COORDINATES: similar to AA sequence:RefSeq:WP_009247651.1	sn-glycerol-3-phosphate ABC transporter ATP-binding protein UgpC	WP_040917374.1	11			ugpC		GO:0005524, GO:0140359			ATP binding|0005524||IEA, ABC-type transporter activity|0140359||IEA							514	545	583	62	29	45	41	37	39	501	489	521	73	49	66	45	47
gene-SUBVAR_RS15340	NZ_GG704769.1	Protein Homology	CDS	193516	196797	-	0	cds-WP_050764659.1	Genbank:WP_050764659.1	CDS	WP_050764659.1		SUBVAR_RS15340		COORDINATES: protein motif:HMM:NF039610.1	DUF5979 domain-containing protein	WP_050764659.1	11															34	96	79	9	1	2	6	3	6	33	86	71	11	2	3	7	4
gene-SUBVAR_RS00865	NZ_GG704769.1	Protein Homology	CDS	197007	198197	+	0	cds-WP_040917375.1	Genbank:WP_040917375.1	CDS	WP_040917375.1		SUBVAR_RS00865		COORDINATES: similar to AA sequence:RefSeq:WP_015549064.1	cysteine desulfurase NifS	WP_040917375.1	11			nifS		GO:0006520, GO:0031071	cellular amino acid metabolic process|0006520||IEA		cysteine desulfurase activity|0031071||IEA							1881	948	788	401	310	453	303	320	322	1835	850	704	471	522	663	334	404
gene-SUBVAR_RS00870	NZ_GG704769.1	Protein Homology	CDS	198210	198650	+	0	cds-WP_007045638.1	Genbank:WP_007045638.1	CDS	WP_007045638.1		SUBVAR_RS00870		COORDINATES: similar to AA sequence:RefSeq:WP_016324023.1	Fe-S cluster assembly scaffold protein NifU	WP_007045638.1	11			nifU		GO:0016226, GO:0005198	iron-sulfur cluster assembly|0016226||IEA		structural molecule activity|0005198||IEA							752	330	302	224	165	225	243	233	264	733	296	270	263	278	329	268	294
gene-SUBVAR_RS00875	NZ_GG704769.1	Protein Homology	CDS	198780	200015	+	0	cds-WP_007045639.1	Genbank:WP_007045639.1	CDS	WP_007045639.1		SUBVAR_RS00875		COORDINATES: similar to AA sequence:RefSeq:WP_005931460.1	aminotransferase class I/II-fold pyridoxal phosphate-dependent enzyme	WP_007045639.1	11					GO:0009058	biosynthetic process|0009058||IEA									3429	1981	1917	1267	954	1103	1099	1099	1123	3344	1776	1712	1490	1606	1615	1211	1389
gene-SUBVAR_RS00880	NZ_GG704769.1	Protein Homology	CDS	200186	200890	+	0	cds-WP_007045640.1	Genbank:WP_007045640.1	CDS	WP_007045640.1		SUBVAR_RS00880		COORDINATES: similar to AA sequence:RefSeq:WP_015564310.1	LytTR family DNA-binding domain-containing protein	WP_007045640.1	11															961	902	851	1396	981	1443	834	807	1026	937	809	760	1641	1651	2113	919	1020
gene-SUBVAR_RS00885	NZ_GG704769.1	Protein Homology	CDS	200887	202137	+	0	cds-WP_007045641.1	Genbank:WP_007045641.1	CDS	WP_007045641.1		SUBVAR_RS00885		COORDINATES: protein motif:HMM:NF025854.2	GHKL domain-containing protein	WP_007045641.1	11															1874	2638	2738	2045	1532	2002	1833	1672	1881	1828	2365	2445	2404	2579	2931	2020	2113
gene-SUBVAR_RS00890	NZ_GG704769.1	Protein Homology	CDS	202315	204234	+	0	cds-WP_007045642.1	Genbank:WP_007045642.1	CDS	WP_007045642.1		SUBVAR_RS00890		COORDINATES: similar to AA sequence:RefSeq:WP_005942787.1	beta-galactosidase	WP_007045642.1	11										GH2	CGC5	CAZyme	GH2		85	90	87	3704	3073	3385	1017	1319	1513	83	81	78	4355	5172	4956	1121	1667
gene-SUBVAR_RS00895	NZ_GG704769.1	Protein Homology	CDS	204388	207363	+	0	cds-WP_007045644.1	Genbank:WP_007045644.1	CDS	WP_007045644.1		SUBVAR_RS00895		COORDINATES: similar to AA sequence:RefSeq:WP_005942785.1	glycoside hydrolase family 3 protein	WP_007045644.1	11					GO:0005975	carbohydrate metabolic process|0005975||IEA				GH3	CGC5	CAZyme	GH3		155	200	189	8443	7368	8165	2601	3210	3636	151	179	169	9927	12402	11953	2867	4056
gene-SUBVAR_RS00900	NZ_GG704769.1	Protein Homology	CDS	207469	209058	+	0	cds-WP_007045645.1	Genbank:WP_007045645.1	CDS	WP_007045645.1		SUBVAR_RS00900		COORDINATES: similar to AA sequence:RefSeq:WP_015564308.1	MFS transporter	WP_007045645.1	11											CGC5	TC	2.A.2.1.1		65	85	101	3181	2609	2775	743	771	823	63	76	90	3740	4391	4063	819	974
gene-SUBVAR_RS00905	NZ_GG704769.1	Protein Homology	CDS	209119	210351	-	0	cds-WP_007045646.1	Genbank:WP_007045646.1	CDS	WP_007045646.1		SUBVAR_RS00905		COORDINATES: similar to AA sequence:RefSeq:WP_015537785.1	glycerate kinase	WP_007045646.1	11											CGC5	null	null		402	272	284	906	665	981	890	1257	1455	392	244	254	1065	1119	1436	981	1588
gene-SUBVAR_RS00910	NZ_GG704769.1	Protein Homology	CDS	210444	211781	-	0	cds-WP_007045647.1	Genbank:WP_007045647.1	CDS	WP_007045647.1		SUBVAR_RS00910		COORDINATES: similar to AA sequence:RefSeq:WP_006778597.1	GntP family permease	WP_007045647.1	11											CGC5	TC	2.A.8.1.6		803	732	682	4048	3420	3584	3048	4090	4496	783	656	609	4760	5757	5247	3359	5168
gene-SUBVAR_RS00915	NZ_GG704769.1	Protein Homology	CDS	211850	212986	-	0	cds-WP_007045648.1	Genbank:WP_007045648.1	CDS	WP_007045648.1		SUBVAR_RS00915		COORDINATES: protein motif:HMM:NF017466.2	helix-turn-helix domain-containing protein	WP_007045648.1	11															882	674	669	2999	2398	2820	1726	2459	2798	860	604	597	3526	4036	4128	1902	3107
gene-SUBVAR_RS00920	NZ_GG704769.1	Protein Homology	CDS	212993	213823	-	0	cds-WP_007045649.1	Genbank:WP_007045649.1	CDS	WP_007045649.1		SUBVAR_RS00920		COORDINATES: similar to AA sequence:RefSeq:WP_002568911.1	MBL fold metallo-hydrolase	WP_007045649.1	11															757	451	440	2662	2122	1918	1319	1632	1951	738	404	393	3130	3572	2808	1454	2062
gene-SUBVAR_RS00925	NZ_GG704769.1	GeneMarkS-2+	CDS	214052	214852	+	0	cds-WP_040917376.1	Genbank:WP_040917376.1	CDS	WP_040917376.1		SUBVAR_RS00925		COORDINATES: ab initio prediction:GeneMarkS-2+	hypothetical protein	WP_040917376.1	11															423	472	480	4787	3519	5113	2066	2408	2967	413	423	429	5628	5923	7485	2277	3043
gene-SUBVAR_RS00930	NZ_GG704769.1	Protein Homology	CDS	215027	217528	+	0	cds-WP_242654964.1	Genbank:WP_242654964.1	CDS	WP_242654964.1		SUBVAR_RS00930		COORDINATES: similar to AA sequence:RefSeq:WP_007883683.1	MMPL family transporter	WP_242654964.1	11					GO:0016020		membrane|0016020||IEA								690	685	736	84	50	57	80	51	67	673	614	657	99	84	83	88	64
gene-SUBVAR_RS00935	NZ_GG704769.1	GeneMarkS-2+	CDS	217525	220626	+	0	cds-WP_007045652.1	Genbank:WP_007045652.1	CDS	WP_007045652.1		SUBVAR_RS00935		COORDINATES: ab initio prediction:GeneMarkS-2+	hypothetical protein	WP_007045652.1	11															603	795	923	118	63	87	118	96	107	588	713	824	139	106	127	130	121
gene-SUBVAR_RS00940	NZ_GG704769.1	GeneMarkS-2+	CDS	220691	223228	-	0	cds-WP_040917377.1	Genbank:WP_040917377.1	CDS	WP_040917377.1		SUBVAR_RS00940		COORDINATES: ab initio prediction:GeneMarkS-2+	LPXTG cell wall anchor domain-containing protein	WP_040917377.1	11															178	187	161	317	251	260	156	182	190	174	168	144	373	422	381	172	230
gene-SUBVAR_RS00945	NZ_GG704769.1	Protein Homology	CDS	223472	226084	-	0	cds-WP_007045654.1	Genbank:WP_007045654.1	CDS	WP_007045654.1		SUBVAR_RS00945		COORDINATES: similar to AA sequence:RefSeq:WP_008981846.1	cation-translocating P-type ATPase	WP_007045654.1	11															2297	1598	1691	309	215	229	233	251	253	2240	1433	1510	363	362	335	257	317
gene-SUBVAR_RS00950	NZ_GG704769.1	Protein Homology	CDS	226601	228469	+	0	cds-WP_007045656.1	Genbank:WP_007045656.1	CDS	WP_007045656.1		SUBVAR_RS00950		COORDINATES: protein motif:HMM:NF037639.2	prealbumin-like fold domain-containing protein	WP_007045656.1	11															267	177	179	72	43	48	53	41	44	260	159	160	85	72	70	58	52
gene-SUBVAR_RS15345	NZ_GG704769.1	Protein Homology	CDS	228466	229224	+	0	cds-WP_007045657.1	Genbank:WP_007045657.1	CDS	WP_007045657.1		SUBVAR_RS15345		COORDINATES: protein motif:HMM:NF016119.2	class B sortase	WP_007045657.1	11															98	87	87	37	30	30	45	40	36	96	78	78	44	50	44	50	51
gene-SUBVAR_RS00960	NZ_GG704769.1	Protein Homology	CDS	229331	230281	+	0	cds-WP_007045658.1	Genbank:WP_007045658.1	CDS	WP_007045658.1		SUBVAR_RS00960		COORDINATES: similar to AA sequence:RefSeq:WP_007048579.1	carbohydrate kinase	WP_007045658.1	11															2685	1822	1705	2398	1896	2388	1759	1908	1918	2619	1633	1523	2819	3191	3496	1939	2411
gene-SUBVAR_RS00965	NZ_GG704769.1	Protein Homology	CDS	230441	230689	+	0	cds-WP_040917378.1	Genbank:WP_040917378.1	CDS	WP_040917378.1		SUBVAR_RS00965		COORDINATES: similar to AA sequence:RefSeq:WP_002568218.1	hypothetical protein	WP_040917378.1	11															351	139	138	501	356	543	433	364	437	342	125	123	589	599	795	477	460
gene-SUBVAR_RS00970	NZ_GG704769.1	Protein Homology	CDS	230686	231300	+	0	cds-WP_007045660.1	Genbank:WP_007045660.1	CDS	WP_007045660.1		SUBVAR_RS00970		COORDINATES: similar to AA sequence:RefSeq:WP_004608306.1	sugar O-acetyltransferase	WP_007045660.1	11															1630	1071	1049	2129	1615	2141	1467	1545	1735	1590	960	937	2503	2718	3134	1617	1952
gene-SUBVAR_RS00975	NZ_GG704769.1	Protein Homology	CDS	231353	233014	-	0	cds-WP_007045661.1	Genbank:WP_007045661.1	CDS	WP_007045661.1		SUBVAR_RS00975		COORDINATES: similar to AA sequence:RefSeq:WP_006428420.1	acyl-CoA dehydratase activase	WP_007045661.1	11					GO:0008047			enzyme activator activity|0008047||IEA							517	760	667	128	83	77	128	122	138	504	681	596	150	140	113	141	154
gene-SUBVAR_RS00980	NZ_GG704769.1	Protein Homology	CDS	233011	234300	-	0	cds-WP_007045662.1	Genbank:WP_007045662.1	CDS	WP_007045662.1		SUBVAR_RS00980		COORDINATES: similar to AA sequence:RefSeq:WP_006860295.1	2-hydroxyacyl-CoA dehydratase family protein	WP_007045662.1	11															602	484	465	55	46	30	84	81	101	587	434	415	65	77	44	93	102
gene-SUBVAR_RS00985	NZ_GG704769.1	Protein Homology	CDS	234506	235819	-	0	cds-WP_007045664.1	Genbank:WP_007045664.1	CDS	WP_007045664.1		SUBVAR_RS00985		COORDINATES: similar to AA sequence:RefSeq:WP_015515748.1	MATE family efflux transporter	WP_007045664.1	11															694	1082	1074	152	90	106	160	116	142	677	970	959	179	151	155	176	147
gene-SUBVAR_RS00990	NZ_GG704769.1	Protein Homology	CDS	236033	237139	+	0	cds-WP_040917380.1	Genbank:WP_040917380.1	CDS	WP_040917380.1		SUBVAR_RS00990		COORDINATES: similar to AA sequence:RefSeq:WP_005601402.1	ABC transporter ATP-binding protein	WP_040917380.1	11															550	553	521	287	217	254	224	205	217	536	496	465	337	365	372	247	259
gene-SUBVAR_RS00995	NZ_GG704769.1	Protein Homology	CDS	237165	238055	+	0	cds-WP_007045666.1	Genbank:WP_007045666.1	CDS	WP_007045666.1		SUBVAR_RS00995		COORDINATES: similar to AA sequence:RefSeq:WP_006863487.1	sugar ABC transporter permease	WP_007045666.1	11															293	364	354	160	131	119	144	156	133	286	326	316	188	220	174	159	197
gene-SUBVAR_RS01000	NZ_GG704769.1	Protein Homology	CDS	238068	238937	+	0	cds-WP_007045667.1	Genbank:WP_007045667.1	CDS	WP_007045667.1		SUBVAR_RS01000		COORDINATES: similar to AA sequence:RefSeq:WP_013279623.1	carbohydrate ABC transporter permease	WP_007045667.1	11															220	327	318	147	123	160	138	138	130	215	293	284	173	207	234	152	174
gene-SUBVAR_RS01005	NZ_GG704769.1	Protein Homology	CDS	238934	240562	+	0	cds-WP_007045668.1	Genbank:WP_007045668.1	CDS	WP_007045668.1		SUBVAR_RS01005		COORDINATES: similar to AA sequence:RefSeq:WP_006863485.1	extracellular solute-binding protein	WP_007045668.1	11															471	577	647	357	313	309	346	280	323	459	517	578	420	527	452	381	354
gene-SUBVAR_RS01010	NZ_GG704769.1	Protein Homology	CDS	240636	241463	+	0	cds-WP_007045669.1	Genbank:WP_007045669.1	CDS	WP_007045669.1		SUBVAR_RS01010		COORDINATES: similar to AA sequence:RefSeq:WP_013279625.1	hypothetical protein	WP_007045669.1	11															13356	15883	17905	12997	9195	11149	8523	8026	9077	13027	14239	15990	15281	15477	16322	9394	10141
gene-SUBVAR_RS16310	NZ_GG704769.1	GeneMarkS-2+	CDS	241554	241724	+	0	cds-WP_007045670.1	Genbank:WP_007045670.1	CDS	WP_007045670.1		SUBVAR_RS16310		COORDINATES: ab initio prediction:GeneMarkS-2+	hypothetical protein	WP_007045670.1	11															115	97	136	84	53	82	98	121	129	112	87	121	99	89	120	108	153
gene-SUBVAR_RS01015	NZ_GG704769.1	Protein Homology	CDS	241742	242092	+	0	cds-WP_040917382.1	Genbank:WP_040917382.1	CDS	WP_040917382.1		SUBVAR_RS01015		COORDINATES: similar to AA sequence:RefSeq:WP_005951870.1	MmcQ/YjbR family DNA-binding protein	WP_040917382.1	11															386	400	362	165	116	162	207	197	193	376	359	323	194	195	237	228	249
gene-SUBVAR_RS01020	NZ_GG704769.1	Protein Homology	CDS	242235	242825	+	0	cds-WP_007045672.1	Genbank:WP_007045672.1	CDS	WP_007045672.1		SUBVAR_RS01020		COORDINATES: protein motif:HMM:NF012655.2	TetR/AcrR family transcriptional regulator	WP_007045672.1	11															331	171	154	659	504	428	344	358	424	323	153	138	775	848	627	379	452
gene-SUBVAR_RS01025	NZ_GG704769.1	Protein Homology	CDS	242843	244393	+	0	cds-WP_040917384.1	Genbank:WP_040917384.1	CDS	WP_040917384.1		SUBVAR_RS01025		COORDINATES: similar to AA sequence:RefSeq:WP_006572026.1	FAD-dependent oxidoreductase	WP_040917384.1	11															1044	504	544	1992	1746	1848	1269	1678	1840	1018	452	486	2342	2939	2705	1399	2120
gene-SUBVAR_RS01030	NZ_GG704769.1	Protein Homology	CDS	244395	245558	+	0	cds-WP_007045674.1	Genbank:WP_007045674.1	CDS	WP_007045674.1		SUBVAR_RS01030		COORDINATES: similar to AA sequence:RefSeq:WP_006572025.1	iron-sulfur cluster-binding domain-containing protein	WP_007045674.1	11															1045	646	655	2258	1849	2530	2143	2873	3157	1019	579	585	2655	3112	3704	2362	3630
gene-SUBVAR_RS01035	NZ_GG704769.1	Protein Homology	CDS	245688	246806	+	0	cds-WP_007045675.1	Genbank:WP_007045675.1	CDS	WP_007045675.1		SUBVAR_RS01035		COORDINATES: similar to AA sequence:RefSeq:WP_006857136.1	anion permease	WP_007045675.1	11					GO:0016020		membrane|0016020||IEA								852	1350	1418	251	137	193	242	239	285	831	1210	1266	295	231	283	267	302
gene-SUBVAR_RS01040	NZ_GG704769.1	Protein Homology	CDS	246846	247256	-	0	cds-WP_007045676.1	Genbank:WP_007045676.1	CDS	WP_007045676.1		SUBVAR_RS01040		COORDINATES: protein motif:HMM:NF016060.2	GtrA family protein	WP_007045676.1	11															363	358	358	75	46	48	59	51	59	354	321	320	88	77	70	65	64
gene-SUBVAR_RS01045	NZ_GG704769.1	Protein Homology	CDS	247415	248080	-	0	cds-WP_007045677.1	Genbank:WP_007045677.1	CDS	WP_007045677.1		SUBVAR_RS01045		COORDINATES: similar to AA sequence:RefSeq:WP_008981037.1	response regulator	WP_007045677.1	11					GO:0000160	phosphorelay signal transduction system|0000160||IEA									1004	1751	1788	573	403	549	567	602	649	979	1570	1597	674	678	804	625	761
gene-SUBVAR_RS01050	NZ_GG704769.1	Protein Homology	CDS	248095	249717	-	0	cds-WP_007045678.1	Genbank:WP_007045678.1	CDS	WP_007045678.1		SUBVAR_RS01050		COORDINATES: protein motif:HMM:NF014567.2	ATP-binding protein	WP_007045678.1	11															5565	7692	6963	979	693	749	930	804	901	5428	6896	6218	1151	1166	1097	1025	1016
gene-SUBVAR_RS01055	NZ_GG704769.1	Protein Homology	CDS	249919	250614	+	0	cds-WP_007045679.1	Genbank:WP_007045679.1	CDS	WP_007045679.1		SUBVAR_RS01055		COORDINATES: similar to AA sequence:RefSeq:WP_008981035.1	F0F1 ATP synthase subunit A	WP_007045679.1	11															27309	28545	28882	8131	5503	7150	8930	7513	8486	26635	25590	25793	9560	9263	10467	9843	9493
gene-SUBVAR_RS01060	NZ_GG704769.1	Protein Homology	CDS	250681	250899	+	0	cds-WP_040917386.1	Genbank:WP_040917386.1	CDS	WP_040917386.1		SUBVAR_RS01060		COORDINATES: similar to AA sequence:RefSeq:WP_007491637.1	ATP synthase F0 subunit C	WP_040917386.1	11			atpE		GO:0015986, GO:0046933, GO:0000276, GO:0045263, GO:0045264	ATP synthesis coupled proton transport|0015986||IEA	mitochondrial proton-transporting ATP synthase complex, coupling factor F(o)|0000276||IEA, proton-transporting ATP synthase complex, coupling factor F(o)|0045263||IEA, plasma membrane proton-transporting ATP synthase complex, coupling factor F(o)|0045264||IEA	proton-transporting ATP synthase activity, rotational mechanism|0046933||IEA							10884	10653	10729	5376	3792	4824	6160	5861	6847	10616	9550	9581	6321	6383	7062	6790	7406
gene-SUBVAR_RS01065	NZ_GG704769.1	Protein Homology	CDS	250916	251404	+	0	cds-WP_007045681.1	Genbank:WP_007045681.1	CDS	WP_007045681.1		SUBVAR_RS01065		COORDINATES: similar to AA sequence:RefSeq:WP_007491639.1	F0F1 ATP synthase subunit B	WP_007045681.1	11			atpF		GO:0015986, GO:0046933, GO:0000276, GO:0045263, GO:0045264	ATP synthesis coupled proton transport|0015986||IEA	mitochondrial proton-transporting ATP synthase complex, coupling factor F(o)|0000276||IEA, proton-transporting ATP synthase complex, coupling factor F(o)|0045263||IEA, plasma membrane proton-transporting ATP synthase complex, coupling factor F(o)|0045264||IEA	proton-transporting ATP synthase activity, rotational mechanism|0046933||IEA							25964	27394	28711	12527	8802	11635	13063	11379	12766	25324	24559	25640	14729	14815	17033	14398	14378
gene-SUBVAR_RS01070	NZ_GG704769.1	Protein Homology	CDS	251401	253440	+	0	cds-WP_007045682.1	Genbank:WP_007045682.1	CDS	WP_007045682.1		SUBVAR_RS01070		COORDINATES: similar to AA sequence:RefSeq:WP_008981032.1	F0F1 ATP synthase subunit alpha	WP_007045682.1	11			atpA		GO:0015986, GO:0046933, GO:0000275, GO:0045261, GO:0045262	ATP synthesis coupled proton transport|0015986||IEA	mitochondrial proton-transporting ATP synthase complex, catalytic sector F(1)|0000275||IEA, proton-transporting ATP synthase complex, catalytic core F(1)|0045261||IEA, plasma membrane proton-transporting ATP synthase complex, catalytic core F(1)|0045262||IEA	proton-transporting ATP synthase activity, rotational mechanism|0046933||IEA			CGC6	TC	3.A.2.1.5		129629	167367	174044	45511	31854	40535	46212	41838	47259	126431	150044	155427	53510	53617	59342	50935	52864
gene-SUBVAR_RS01075	NZ_GG704769.1	Protein Homology	CDS	253428	254351	+	0	cds-WP_007045683.1	Genbank:WP_007045683.1	CDS	WP_007045683.1		SUBVAR_RS01075		COORDINATES: similar to AA sequence:RefSeq:WP_019679959.1	ATP synthase F1 subunit gamma	WP_007045683.1	11			atpG		GO:0015986, GO:0046933, GO:0000275, GO:0045261, GO:0045262	ATP synthesis coupled proton transport|0015986||IEA	mitochondrial proton-transporting ATP synthase complex, catalytic sector F(1)|0000275||IEA, proton-transporting ATP synthase complex, catalytic core F(1)|0045261||IEA, plasma membrane proton-transporting ATP synthase complex, catalytic core F(1)|0045262||IEA	proton-transporting ATP synthase activity, rotational mechanism|0046933||IEA			CGC6	TC	3.A.2.1.5		52071	66214	67990	23789	17963	22432	27759	27470	28539	50787	59361	60717	27970	30235	32840	30596	34710
gene-SUBVAR_RS01080	NZ_GG704769.1	Protein Homology	CDS	254397	255794	+	0	cds-WP_007045684.1	Genbank:WP_007045684.1	CDS	WP_007045684.1		SUBVAR_RS01080		COORDINATES: similar to AA sequence:RefSeq:WP_016147343.1	F0F1 ATP synthase subunit beta	WP_007045684.1	11			atpD		GO:0015986, GO:0046933, GO:0000275, GO:0045261, GO:0045262	ATP synthesis coupled proton transport|0015986||IEA	mitochondrial proton-transporting ATP synthase complex, catalytic sector F(1)|0000275||IEA, proton-transporting ATP synthase complex, catalytic core F(1)|0045261||IEA, plasma membrane proton-transporting ATP synthase complex, catalytic core F(1)|0045262||IEA	proton-transporting ATP synthase activity, rotational mechanism|0046933||IEA			CGC6	TC	3.A.2.1.5		58694	79562	83633	30949	22786	26610	33812	31024	32858	57246	71327	74687	36389	38353	38956	37267	39200
gene-SUBVAR_RS01085	NZ_GG704769.1	Protein Homology	CDS	255794	256201	+	0	cds-WP_007045685.1	Genbank:WP_007045685.1	CDS	WP_007045685.1		SUBVAR_RS01085		COORDINATES: similar to AA sequence:RefSeq:WP_020813718.1	F0F1 ATP synthase subunit epsilon	WP_007045685.1	11											CGC6	null	null		9869	16796	18431	6892	4698	5658	7939	7319	7487	9626	15058	16460	8103	7908	8283	8750	9248
gene-SUBVAR_RS01090	NZ_GG704769.1	Protein Homology	CDS	256249	257295	-	0	cds-WP_007045686.1	Genbank:WP_007045686.1	CDS	WP_007045686.1		SUBVAR_RS01090		COORDINATES: similar to AA sequence:RefSeq:WP_013272140.1	glycosyltransferase	WP_007045686.1	11										GT4	CGC6	CAZyme	GT4		68563	75894	72877	66168	46617	67101	32001	36374	38042	66872	68039	65082	77798	78466	98234	35271	45960
gene-SUBVAR_RS01095	NZ_GG704769.1	Protein Homology	CDS	257301	257885	-	0	cds-WP_007045687.1	Genbank:WP_007045687.1	CDS	WP_007045687.1		SUBVAR_RS01095		COORDINATES: similar to AA sequence:RefSeq:WP_016321700.1	VTT domain-containing protein	WP_007045687.1	11											CGC6	null	null		32468	41257	39154	28174	19447	28036	19510	21519	21638	31667	36987	34966	33126	32733	41044	21504	27190
gene-SUBVAR_RS01100	NZ_GG704769.1	Protein Homology	CDS	257879	259051	-	0	cds-WP_007045688.1	Genbank:WP_007045688.1	CDS	WP_007045688.1		SUBVAR_RS01100		COORDINATES: similar to AA sequence:RefSeq:WP_014116925.1	glycosyltransferase	WP_007045688.1	11										GT4	CGC6	CAZyme	GT4		87530	99493	92676	48081	33996	42188	30956	34566	35494	85371	89195	82763	56532	57222	61762	34120	43676
gene-SUBVAR_RS01105	NZ_GG704769.1	Protein Homology	CDS	259195	260142	-	0	cds-WP_007045689.1	Genbank:WP_007045689.1	CDS	WP_007045689.1		SUBVAR_RS01105		COORDINATES: protein motif:HMM:NF023812.2	DUF1835 domain-containing protein	WP_007045689.1	11											CGC6	null	null		1223	1032	995	787	491	726	623	635	703	1193	925	889	925	826	1063	687	802
gene-SUBVAR_RS01110	NZ_GG704769.1	Protein Homology	CDS	260346	261008	+	0	cds-WP_007045690.1	Genbank:WP_007045690.1	CDS	WP_007045690.1		SUBVAR_RS01110		COORDINATES: similar to AA sequence:RefSeq:WP_015262036.1	sulfite exporter TauE/SafE family protein	WP_007045690.1	11											CGC6	TC	5.A.1.2.7		256	522	541	328	256	263	399	338	351	250	468	483	386	431	385	440	427
gene-SUBVAR_RS01115	NZ_GG704769.1	Protein Homology	CDS	261019	261633	+	0	cds-WP_007045691.1	Genbank:WP_007045691.1	CDS	WP_007045691.1		SUBVAR_RS01115		COORDINATES: similar to AA sequence:RefSeq:WP_009532854.1	TlpA family protein disulfide reductase	WP_007045691.1	11															346	496	484	405	312	322	510	427	469	337	445	432	476	525	471	562	540
gene-SUBVAR_RS01120	NZ_GG704769.1	Protein Homology	CDS	261740	262204	+	0	cds-WP_007045692.1	Genbank:WP_007045692.1	CDS	WP_007045692.1		SUBVAR_RS01120		COORDINATES: similar to AA sequence:RefSeq:WP_016147432.1	tryptophan-rich sensory protein	WP_007045692.1	11															43	47	50	42	27	15	34	29	34	42	42	45	49	45	22	37	37
gene-SUBVAR_RS01125	NZ_GG704769.1	Protein Homology	CDS	262275	263381	-	0	cds-WP_007045693.1	Genbank:WP_007045693.1	CDS	WP_007045693.1		SUBVAR_RS01125		COORDINATES: similar to AA sequence:RefSeq:WP_005932955.1	phosphotransferase	WP_007045693.1	11															113	162	187	158	115	169	277	337	375	110	145	167	186	194	247	305	426
gene-SUBVAR_RS01130	NZ_GG704769.1	Protein Homology	CDS	263394	265565	-	0	cds-WP_007045694.1	Genbank:WP_007045694.1	CDS	WP_007045694.1		SUBVAR_RS01130		COORDINATES: similar to AA sequence:RefSeq:WP_009322033.1	1,3-beta-galactosyl-N-acetylhexosamine phosphorylase	WP_007045694.1	11			gnpA		GO:0046352, GO:0050500, GO:0005575	disaccharide catabolic process|0046352||IEA	cellular_component|0005575||IEA	1,3-beta-galactosyl-N-acetylhexosamine phosphorylase activity|0050500||IEA		GH112	CGC7	CAZyme	GH112		211	340	326	317	263	338	400	625	607	206	305	291	373	443	495	441	790
gene-SUBVAR_RS01135	NZ_GG704769.1	Protein Homology	CDS	265584	265790	-	0	cds-WP_007045695.1	Genbank:WP_007045695.1	CDS	WP_007045695.1		SUBVAR_RS01135		COORDINATES: similar to AA sequence:RefSeq:WP_015567929.1	hypothetical protein	WP_007045695.1	11											CGC7	null	null		12	17	15	25	17	33	53	63	55	12	15	13	29	29	48	58	80
gene-SUBVAR_RS01140	NZ_GG704769.1	Protein Homology	CDS	265800	266690	-	0	cds-WP_040917388.1	Genbank:WP_040917388.1	CDS	WP_040917388.1		SUBVAR_RS01140		COORDINATES: similar to AA sequence:RefSeq:WP_015564996.1	carbohydrate ABC transporter permease	WP_040917388.1	11											CGC7	TC	3.A.1.1.25		49	84	57	83	87	95	160	259	280	48	75	51	98	146	139	176	327
gene-SUBVAR_RS01145	NZ_GG704769.1	Protein Homology	CDS	266703	267587	-	0	cds-WP_007045697.1	Genbank:WP_007045697.1	CDS	WP_007045697.1		SUBVAR_RS01145		COORDINATES: similar to AA sequence:RefSeq:WP_005926926.1	sugar ABC transporter permease	WP_007045697.1	11											CGC7	TC	3.A.1.1.18		46	52	53	110	71	106	219	345	345	45	47	47	129	120	155	241	436
gene-SUBVAR_RS01150	NZ_GG704769.1	Protein Homology	CDS	267658	269013	-	0	cds-WP_007045698.1	Genbank:WP_007045698.1	CDS	WP_007045698.1		SUBVAR_RS01150		COORDINATES: similar to AA sequence:RefSeq:WP_012198604.1	carbohydrate ABC transporter substrate-binding protein	WP_007045698.1	11					GO:0008643, GO:0048030	carbohydrate transport|0008643||IEA		disaccharide binding|0048030||IEA			CGC7	STP	SBP_bac_1		189	230	232	398	344	311	680	839	940	184	206	207	468	579	455	749	1060
gene-SUBVAR_RS01155	NZ_GG704769.1	Protein Homology	CDS	269427	270275	+	0	cds-WP_007045700.1	Genbank:WP_007045700.1	CDS	WP_007045700.1		SUBVAR_RS01155		COORDINATES: similar to AA sequence:RefSeq:WP_005946244.1	AraC family transcriptional regulator	WP_007045700.1	11											CGC7	TF	HTH_AraC+HTH_AraC		875	980	952	2248	1679	2002	1531	1635	1847	853	879	850	2643	2826	2931	1687	2066
gene-SUBVAR_RS01160	NZ_GG704769.1	Protein Homology	CDS	270338	272608	-	0	cds-WP_007045701.1	Genbank:WP_007045701.1	CDS	WP_007045701.1		SUBVAR_RS01160		COORDINATES: similar to AA sequence:RefSeq:WP_019161721.1	glycoside hydrolase family 3 C-terminal domain-containing protein	WP_007045701.1	11					GO:0005975	carbohydrate metabolic process|0005975||IEA				GH3	CGC7	CAZyme	GH3		58162	65252	61780	29199	20239	22324	20631	19927	23138	56727	58498	55172	34331	34066	32682	22739	25179
gene-SUBVAR_RS01165	NZ_GG704769.1	Protein Homology	CDS	272767	273423	+	0	cds-WP_007045703.1	Genbank:WP_007045703.1	CDS	WP_007045703.1		SUBVAR_RS01165		COORDINATES: similar to AA sequence:RefSeq:WP_009325125.1	response regulator transcription factor	WP_007045703.1	11															359	440	460	164	146	103	258	173	182	350	394	411	193	246	151	284	219
gene-SUBVAR_RS01170	NZ_GG704769.1	Protein Homology	CDS	273428	274774	+	0	cds-WP_007045704.1	Genbank:WP_007045704.1	CDS	WP_007045704.1		SUBVAR_RS01170		COORDINATES: protein motif:HMM:NF014567.2	HAMP domain-containing histidine kinase	WP_007045704.1	11															934	1376	1379	679	555	519	859	642	785	911	1234	1231	798	934	760	947	811
gene-SUBVAR_RS01175	NZ_GG704769.1	GeneMarkS-2+	CDS	274771	275646	+	0	cds-WP_007045705.1	Genbank:WP_007045705.1	CDS	WP_007045705.1		SUBVAR_RS01175		COORDINATES: ab initio prediction:GeneMarkS-2+	hypothetical protein	WP_007045705.1	11															552	883	940	523	518	619	719	647	788	538	792	839	615	872	906	792	818
gene-SUBVAR_RS01180	NZ_GG704769.1	GeneMarkS-2+	CDS	275672	277102	+	0	cds-WP_040917390.1	Genbank:WP_040917390.1	CDS	WP_040917390.1		SUBVAR_RS01180		COORDINATES: ab initio prediction:GeneMarkS-2+	hypothetical protein	WP_040917390.1	11															767	1202	1248	915	723	964	1175	877	1178	748	1078	1115	1076	1217	1411	1295	1108
gene-SUBVAR_RS01185	NZ_GG704769.1	GeneMarkS-2+	CDS	277122	278600	+	0	cds-WP_007045707.1	Genbank:WP_007045707.1	CDS	WP_007045707.1		SUBVAR_RS01185		COORDINATES: ab initio prediction:GeneMarkS-2+	hypothetical protein	WP_007045707.1	11															679	1303	1328	1012	930	1035	1432	1187	1311	662	1168	1186	1190	1565	1515	1578	1500
gene-SUBVAR_RS01190	NZ_GG704769.1	GeneMarkS-2+	CDS	278626	280059	+	0	cds-WP_007045708.1	Genbank:WP_007045708.1	CDS	WP_007045708.1		SUBVAR_RS01190		COORDINATES: ab initio prediction:GeneMarkS-2+	hypothetical protein	WP_007045708.1	11															475	1009	1027	1043	796	977	1288	1067	1193	463	905	917	1226	1340	1430	1420	1348
gene-SUBVAR_RS01195	NZ_GG704769.1	Protein Homology	CDS	280213	281559	+	0	cds-WP_007045710.1	Genbank:WP_007045710.1	CDS	WP_007045710.1		SUBVAR_RS01195		COORDINATES: similar to AA sequence:RefSeq:WP_015518262.1	NADP-specific glutamate dehydrogenase	WP_007045710.1	11			gdhA		GO:0006520, GO:0016639	cellular amino acid metabolic process|0006520||IEA		oxidoreductase activity, acting on the CH-NH2 group of donors, NAD or NADP as acceptor|0016639||IEA							27126	29024	29533	13539	9821	11937	15612	13346	14087	26457	26020	26374	15919	16531	17475	17207	16863
gene-SUBVAR_RS01200	NZ_GG704769.1	Protein Homology	CDS	281617	284226	-	0	cds-WP_007045711.1	Genbank:WP_007045711.1	CDS	WP_007045711.1		SUBVAR_RS01200		COORDINATES: similar to AA sequence:RefSeq:WP_015536804.1	TetM/TetW/TetO/TetS family tetracycline resistance ribosomal protection protein	WP_007045711.1	11															3716	3995	4165	1869	1169	1384	2622	2011	2399	3624	3581	3719	2198	1968	2026	2890	2541
gene-SUBVAR_RS01205	NZ_GG704769.1	Protein Homology	CDS	284441	284815	+	0	cds-WP_007045713.1	Genbank:WP_007045713.1	CDS	WP_007045713.1		SUBVAR_RS01205		COORDINATES: similar to AA sequence:RefSeq:WP_005921786.1	superoxide reductase	WP_007045713.1	11															19359	15831	15294	17920	13701	20078	15338	15959	16390	18881	14192	13658	21070	23061	29394	16905	20165
gene-SUBVAR_RS01210	NZ_GG704769.1	Protein Homology	CDS	284861	285016	+	0	cds-WP_007045714.1	Genbank:WP_007045714.1	CDS	WP_007045714.1		SUBVAR_RS01210		COORDINATES: similar to AA sequence:RefSeq:WP_009462329.1	rubredoxin	WP_007045714.1	11															7337	4687	4695	8960	7657	10803	7037	7142	7181	7156	4202	4193	10535	12888	15815	7756	9024
gene-SUBVAR_RS01215	NZ_GG704769.1	Protein Homology	CDS	285327	286532	+	0	cds-WP_007045715.1	Genbank:WP_007045715.1	CDS	WP_007045715.1		SUBVAR_RS01215		COORDINATES: similar to AA sequence:RefSeq:WP_015565546.1	threonine ammonia-lyase	WP_007045715.1	11			ilvA		GO:0006549, GO:0004794	isoleucine metabolic process|0006549||IEA		L-threonine ammonia-lyase activity|0004794||IEA							591	582	512	166	81	107	189	178	191	576	522	457	195	136	157	208	225
gene-SUBVAR_RS01220	NZ_GG704769.1	Protein Homology	CDS	286574	287749	-	0	cds-WP_007045716.1	Genbank:WP_007045716.1	CDS	WP_007045716.1		SUBVAR_RS01220		COORDINATES: similar to AA sequence:RefSeq:WP_015565503.1	ATP-binding protein	WP_007045716.1	11															3756	4480	4147	1178	798	988	1012	943	1042	3663	4016	3703	1385	1343	1446	1115	1192
gene-SUBVAR_RS01225	NZ_GG704769.1	Protein Homology	CDS	288200	289864	+	0	cds-WP_040917392.1	Genbank:WP_040917392.1	CDS	WP_040917392.1		SUBVAR_RS01225		COORDINATES: similar to AA sequence:RefSeq:WP_015537499.1	biosynthetic-type acetolactate synthase large subunit	WP_040917392.1	11			ilvB		GO:0009097, GO:0009099, GO:0003984, GO:0005948	isoleucine biosynthetic process|0009097||IEA, valine biosynthetic process|0009099||IEA	acetolactate synthase complex|0005948||IEA	acetolactate synthase activity|0003984||IEA							1823	1474	1516	532	350	326	492	472	446	1778	1321	1354	626	589	477	542	596
gene-SUBVAR_RS01230	NZ_GG704769.1	Protein Homology	CDS	289884	290462	+	0	cds-WP_040917394.1	Genbank:WP_040917394.1	CDS	WP_040917394.1		SUBVAR_RS01230		COORDINATES: similar to AA sequence:RefSeq:WP_005942213.1	acetolactate synthase small subunit	WP_040917394.1	11			ilvN		GO:0009082, GO:1990610	branched-chain amino acid biosynthetic process|0009082||IEA		acetolactate synthase regulator activity|1990610||IEA							584	504	568	294	221	287	335	395	414	570	452	507	346	372	420	369	499
gene-SUBVAR_RS01235	NZ_GG704769.1	Protein Homology	CDS	290532	291551	+	0	cds-WP_007045720.1	Genbank:WP_007045720.1	CDS	WP_007045720.1		SUBVAR_RS01235		COORDINATES: similar to AA sequence:RefSeq:WP_015565506.1	ketol-acid reductoisomerase	WP_007045720.1	11			ilvC												981	664	700	882	781	862	1119	1159	1248	957	595	625	1037	1315	1262	1233	1464
gene-SUBVAR_RS01240	NZ_GG704769.1	Protein Homology	CDS	291600	293258	+	0	cds-WP_040917396.1	Genbank:WP_040917396.1	CDS	WP_040917396.1		SUBVAR_RS01240		COORDINATES: similar to AA sequence:RefSeq:WP_015537501.1	dihydroxy-acid dehydratase	WP_040917396.1	11			ilvD		GO:0009097, GO:0009099, GO:0004160	isoleucine biosynthetic process|0009097||IEA, valine biosynthetic process|0009099||IEA		dihydroxy-acid dehydratase activity|0004160||IEA							1697	1359	1293	1847	1513	2080	1836	1891	2060	1655	1218	1155	2172	2547	3045	2024	2389
gene-SUBVAR_RS01245	NZ_GG704769.1	Protein Homology	CDS	293410	294588	+	0	cds-WP_007045722.1	Genbank:WP_007045722.1	CDS	WP_007045722.1		SUBVAR_RS01245		COORDINATES: similar to AA sequence:RefSeq:WP_015392165.1	MFS transporter	WP_007045722.1	11					GO:0055085	transmembrane transport|0055085||IEA									3036	3563	3345	1274	889	899	990	825	871	2961	3194	2987	1498	1496	1316	1091	1042
gene-SUBVAR_RS01250	NZ_GG704769.1	GeneMarkS-2+	CDS	294632	294973	+	0	cds-WP_007045723.1	Genbank:WP_007045723.1	CDS	WP_007045723.1		SUBVAR_RS01250		COORDINATES: ab initio prediction:GeneMarkS-2+	hypothetical protein	WP_007045723.1	11															828	1183	1174	1027	823	1255	1018	1148	1179	808	1061	1048	1208	1385	1837	1122	1451
gene-SUBVAR_RS01255	NZ_GG704769.1	Protein Homology	CDS	295027	296046	-	0	cds-WP_007045724.1	Genbank:WP_007045724.1	CDS	WP_007045724.1		SUBVAR_RS01255		COORDINATES: similar to AA sequence:RefSeq:WP_005922307.1	3-deoxy-7-phosphoheptulonate synthase	WP_007045724.1	11			aroF		GO:0009423, GO:0003849	chorismate biosynthetic process|0009423||IEA		3-deoxy-7-phosphoheptulonate synthase activity|0003849||IEA							216	265	269	184	153	138	196	173	225	211	238	240	216	258	202	216	219
gene-SUBVAR_RS01260	NZ_GG704769.1	Protein Homology	CDS	296187	296681	+	0	cds-WP_007045725.1	Genbank:WP_007045725.1	CDS	WP_007045725.1		SUBVAR_RS01260		COORDINATES: similar to AA sequence:RefSeq:WP_005343347.1	Cys-tRNA(Pro) deacylase	WP_007045725.1	11			ybaK		GO:0043039, GO:0002161	tRNA aminoacylation|0043039||IEA		aminoacyl-tRNA editing activity|0002161||IEA							804	505	418	483	342	495	606	527	618	784	453	373	568	576	725	668	666
gene-SUBVAR_RS01265	NZ_GG704769.1	Protein Homology	CDS	296678	297391	+	0	cds-WP_007045726.1	Genbank:WP_007045726.1	CDS	WP_007045726.1		SUBVAR_RS01265		COORDINATES: similar to AA sequence:RefSeq:WP_005922291.1	rRNA pseudouridine synthase	WP_007045726.1	11															1247	1003	1014	907	679	929	1092	1057	1256	1216	899	906	1066	1143	1360	1204	1336
gene-SUBVAR_RS01270	NZ_GG704769.1	Protein Homology	CDS	297432	298913	-	0	cds-WP_007045727.1	Genbank:WP_007045727.1	CDS	WP_007045727.1		SUBVAR_RS01270		COORDINATES: protein motif:HMM:NF001126.0	UDP-N-acetylmuramoyl-L-alanyl-D-glutamate--2,6-diaminopimelate ligase	WP_007045727.1	11					GO:0008360, GO:0009058, GO:0051301, GO:0005524, GO:0016874	regulation of cell shape|0008360||IEA, biosynthetic process|0009058||IEA, cell division|0051301||IEA		ATP binding|0005524||IEA, ligase activity|0016874||IEA							54	94	83	5	5	7	4	5	8	53	84	74	6	8	10	4	6
gene-SUBVAR_RS01275	NZ_GG704769.1	Protein Homology	CDS	298910	300742	-	0	cds-WP_007045728.1	Genbank:WP_007045728.1	CDS	WP_007045728.1		SUBVAR_RS01275		COORDINATES: similar to AA sequence:RefSeq:WP_004081358.1	asparagine synthase (glutamine-hydrolyzing)	WP_007045728.1	11			asnB		GO:0006529, GO:0004066	asparagine biosynthetic process|0006529||IEA		asparagine synthase (glutamine-hydrolyzing) activity|0004066||IEA							47	101	74	5	4	9	5	1	11	46	91	66	6	7	13	6	1
gene-SUBVAR_RS01285	NZ_GG704769.1	GeneMarkS-2+	CDS	302160	303356	+	0	cds-WP_147644632.1	Genbank:WP_147644632.1	CDS	WP_147644632.1		SUBVAR_RS01285		COORDINATES: ab initio prediction:GeneMarkS-2+	ATP-grasp domain-containing protein	WP_147644632.1	11															360	266	273	154	119	127	62	92	107	351	238	244	181	200	186	68	116
gene-SUBVAR_RS01290	NZ_GG704769.1	Protein Homology	CDS	303400	305247	+	0	cds-WP_007045731.1	Genbank:WP_007045731.1	CDS	WP_007045731.1		SUBVAR_RS01290		COORDINATES: protein motif:HMM:TIGR01536.1	asparagine synthase (glutamine-hydrolyzing)	WP_007045731.1	11			asnB		GO:0006529, GO:0004066	asparagine biosynthetic process|0006529||IEA		asparagine synthase (glutamine-hydrolyzing) activity|0004066||IEA							198	155	178	80	61	73	46	63	62	193	139	159	94	103	107	51	80
gene-SUBVAR_RS01295	NZ_GG704769.1	tRNAscan-SE	tRNA	305343	305416	+		rna-SUBVAR_RS01295		tRNA			SUBVAR_RS01295		COORDINATES: profile:tRNAscan-SE:2.0.7	tRNA-Arg											(pos:305377..305379)						42	134	100	19	10	17	35	39	54	41	120	89	22	17	25	39	49
gene-SUBVAR_RS01300	NZ_GG704769.1	tRNAscan-SE	tRNA	305424	305500	+		rna-SUBVAR_RS01300		tRNA			SUBVAR_RS01300		COORDINATES: profile:tRNAscan-SE:2.0.7	tRNA-His											(pos:305458..305460)						1324	2252	1934	349	190	254	676	483	654	1291	2019	1727	410	320	372	745	610
gene-SUBVAR_RS01305	NZ_GG704769.1	tRNAscan-SE	tRNA	305544	305618	+		rna-SUBVAR_RS01305		tRNA			SUBVAR_RS01305		COORDINATES: profile:tRNAscan-SE:2.0.7	tRNA-Gln											(pos:305576..305578)						197	298	332	85	35	56	210	136	185	192	267	296	100	59	82	231	172
gene-SUBVAR_RS01310	NZ_GG704769.1	GeneMarkS-2+	CDS	305703	306014	+	0	cds-WP_007045732.1	Genbank:WP_007045732.1	CDS	WP_007045732.1		SUBVAR_RS01310		COORDINATES: ab initio prediction:GeneMarkS-2+	hypothetical protein	WP_007045732.1	11															64	99	91	7	1	3	10	9	4	62	89	81	8	2	4	11	11
gene-SUBVAR_RS01315	NZ_GG704769.1	Protein Homology	CDS	306155	307270	+	0	cds-WP_007045733.1	Genbank:WP_007045733.1	CDS	WP_007045733.1		SUBVAR_RS01315		COORDINATES: similar to AA sequence:RefSeq:WP_006857346.1	DegT/DnrJ/EryC1/StrS family aminotransferase	WP_007045733.1	11															3936	3258	3360	3801	2749	3323	2350	2318	2670	3839	2921	3001	4469	4627	4865	2590	2929
gene-SUBVAR_RS01320	NZ_GG704769.1	Protein Homology	CDS	307273	308157	+	0	cds-WP_007045734.1	Genbank:WP_007045734.1	CDS	WP_007045734.1		SUBVAR_RS01320		COORDINATES: protein motif:HMM:NF025025.2	glycosyltransferase family 2 protein	WP_007045734.1	11															2573	2610	2489	2604	1801	2047	1920	1690	1933	2510	2340	2223	3062	3031	2997	2116	2135
gene-SUBVAR_RS01325	NZ_GG704769.1	Protein Homology	CDS	308186	309136	+	0	cds-WP_007045735.1	Genbank:WP_007045735.1	CDS	WP_007045735.1		SUBVAR_RS01325		COORDINATES: protein motif:HMM:NF025025.2	glycosyltransferase	WP_007045735.1	11															1794	1898	1915	2135	1425	1660	1599	1327	1646	1750	1702	1710	2510	2399	2430	1762	1677
gene-SUBVAR_RS01330	NZ_GG704769.1	Protein Homology	CDS	309165	310718	+	0	cds-WP_007045736.1	Genbank:WP_007045736.1	CDS	WP_007045736.1		SUBVAR_RS01330		COORDINATES: protein motif:HMM:NF025622.2	glucosyltransferase domain-containing protein	WP_007045736.1	11															1858	2303	2428	2428	1674	1798	2152	1886	2004	1812	2065	2168	2855	2818	2632	2372	2383
gene-SUBVAR_RS01335	NZ_GG704769.1	Protein Homology	CDS	310735	311148	+	0	cds-WP_007045737.1	Genbank:WP_007045737.1	CDS	WP_007045737.1		SUBVAR_RS01335		COORDINATES: similar to AA sequence:RefSeq:WP_011461015.1	FdtA/QdtA family cupin domain-containing protein	WP_007045737.1	11															281	348	392	601	429	409	633	499	636	274	312	350	707	722	599	698	631
gene-SUBVAR_RS01340	NZ_GG704769.1	Protein Homology	CDS	311167	312072	+	0	cds-WP_007045738.1	Genbank:WP_007045738.1	CDS	WP_007045738.1		SUBVAR_RS01340		COORDINATES: similar to AA sequence:RefSeq:WP_013380284.1	N-acetyltransferase	WP_007045738.1	11															806	1047	1216	1895	1358	1672	1970	1693	1979	786	939	1086	2228	2286	2448	2171	2139
gene-SUBVAR_RS15355	NZ_GG704769.1	Protein Homology	CDS	312069	313127	+	0	cds-WP_007045739.1	Genbank:WP_007045739.1	CDS	WP_007045739.1		SUBVAR_RS15355		COORDINATES: protein motif:HMM:NF012745.2	glycosyltransferase family 2 protein	WP_007045739.1	11															691	853	949	1860	1296	1465	1992	1585	1780	674	765	847	2187	2181	2145	2196	2003
gene-SUBVAR_RS01350	NZ_GG704769.1	Protein Homology	CDS	313146	314258	+	0	cds-WP_007045740.1	Genbank:WP_007045740.1	CDS	WP_007045740.1		SUBVAR_RS01350		COORDINATES: protein motif:HMM:NF025663.2	glycosyl transferase	WP_007045740.1	11															716	933	1020	2337	1710	1873	2718	2151	2328	698	836	911	2748	2878	2742	2996	2718
gene-SUBVAR_RS01355	NZ_GG704769.1	Protein Homology	CDS	314269	315267	+	0	cds-WP_050764660.1	Genbank:WP_050764660.1	CDS	WP_050764660.1		SUBVAR_RS01355		COORDINATES: protein motif:HMM:NF025025.2	glycosyltransferase family 2 protein	WP_050764660.1	11															590	721	819	1589	1078	1226	1848	1596	1740	575	646	731	1868	1814	1795	2037	2017
gene-SUBVAR_RS01360	NZ_GG704769.1	Protein Homology	CDS	315290	316258	+	0	cds-WP_007045742.1	Genbank:WP_007045742.1	CDS	WP_007045742.1		SUBVAR_RS01360		COORDINATES: protein motif:HMM:NF021616.2	glycosyltransferase	WP_007045742.1	11										GT2	CGC8	CAZyme	GT2		476	700	895	1501	1022	1127	1912	1585	1757	464	628	799	1765	1720	1650	2107	2003
gene-SUBVAR_RS01365	NZ_GG704769.1	Protein Homology	CDS	316301	317161	+	0	cds-WP_007045743.1	Genbank:WP_007045743.1	CDS	WP_007045743.1		SUBVAR_RS01365		COORDINATES: protein motif:HMM:NF013245.2	ABC transporter permease	WP_007045743.1	11											CGC8	TC	3.A.1.103.5		366	527	580	1031	708	779	1431	1170	1243	357	472	518	1212	1192	1140	1577	1478
gene-SUBVAR_RS01370	NZ_GG704769.1	Protein Homology	CDS	317175	318467	+	0	cds-WP_007045744.1	Genbank:WP_007045744.1	CDS	WP_007045744.1		SUBVAR_RS01370		COORDINATES: similar to AA sequence:RefSeq:WP_006572151.1	polysaccharide ABC transporter ATP-binding protein	WP_007045744.1	11											CGC8	TC	3.A.1.103.5		629	802	856	1878	1310	1458	2342	1877	2200	613	719	764	2208	2205	2134	2581	2372
gene-SUBVAR_RS01375	NZ_GG704769.1	Protein Homology	CDS	318460	319305	+	0	cds-WP_007045745.1	Genbank:WP_007045745.1	CDS	WP_007045745.1		SUBVAR_RS01375		COORDINATES: protein motif:HMM:NF015379.2	putative histo-blood group ABO system transferase	WP_007045745.1	11															326	467	501	947	681	726	1417	1219	1391	318	419	447	1113	1146	1063	1562	1540
gene-SUBVAR_RS01380	NZ_GG704769.1	GeneMarkS-2+	CDS	319298	320266	+	0	cds-WP_007045746.1	Genbank:WP_007045746.1	CDS	WP_007045746.1		SUBVAR_RS01380		COORDINATES: ab initio prediction:GeneMarkS-2+	hypothetical protein	WP_007045746.1	11															451	668	700	1423	898	1028	1950	1679	1843	440	599	625	1673	1512	1505	2149	2121
gene-SUBVAR_RS01385	NZ_GG704769.1	Protein Homology	CDS	320320	321327	-	0	cds-WP_007045747.1	Genbank:WP_007045747.1	CDS	WP_007045747.1		SUBVAR_RS01385		COORDINATES: similar to AA sequence:RefSeq:WP_005945426.1	tRNA (adenosine(37)-N6)-threonylcarbamoyltransferase complex transferase subunit TsaD	WP_007045747.1	11			tsaD		GO:0006400	tRNA modification|0006400||IEA									1772	1740	1804	2102	1463	2167	1804	1852	2053	1728	1560	1611	2471	2463	3172	1988	2340
gene-SUBVAR_RS01390	NZ_GG704769.1	Protein Homology	CDS	321344	323857	-	0	cds-WP_007045748.1	Genbank:WP_007045748.1	CDS	WP_007045748.1		SUBVAR_RS01390		COORDINATES: similar to AA sequence:RefSeq:WP_015536800.1	DNA polymerase I	WP_007045748.1	11			polA		GO:0006261, GO:0003676, GO:0003677, GO:0003887, GO:0008408	DNA-dependent DNA replication|0006261||IEA		nucleic acid binding|0003676||IEA, DNA binding|0003677||IEA, DNA-directed DNA polymerase activity|0003887||IEA, 3'-5' exonuclease activity|0008408||IEA							3369	3143	3256	2681	1775	2092	2702	2402	2591	3286	2818	2908	3152	2988	3063	2978	3035
gene-SUBVAR_RS01395	NZ_GG704769.1	Protein Homology	CDS	323957	324934	+	0	cds-WP_007045749.1	Genbank:WP_007045749.1	CDS	WP_007045749.1		SUBVAR_RS01395		COORDINATES: similar to AA sequence:RefSeq:WP_009324562.1	tRNA dihydrouridine synthase DusB	WP_007045749.1	11			dusB		GO:0008033, GO:0003824, GO:0016491, GO:0017150, GO:0050660	tRNA processing|0008033||IEA		catalytic activity|0003824||IEA, oxidoreductase activity|0016491||IEA, tRNA dihydrouridine synthase activity|0017150||IEA, flavin adenine dinucleotide binding|0050660||IEA							1719	1769	1852	667	448	480	857	634	755	1677	1586	1654	784	754	703	945	801
gene-SUBVAR_RS01400	NZ_GG704769.1	Protein Homology	CDS	324931	325533	-	0	cds-WP_007045750.1	Genbank:WP_007045750.1	CDS	WP_007045750.1		SUBVAR_RS01400		COORDINATES: similar to AA sequence:RefSeq:WP_009324561.1	5'-deoxynucleotidase	WP_007045750.1	11			yfbR		GO:0002953			5'-deoxynucleotidase activity|0002953||IEA							248	252	291	305	192	267	334	265	326	242	226	260	359	323	391	368	335
gene-SUBVAR_RS01405	NZ_GG704769.1	Protein Homology	CDS	325628	327991	+	0	cds-WP_007045751.1	Genbank:WP_007045751.1	CDS	WP_007045751.1		SUBVAR_RS01405		COORDINATES: similar to AA sequence:RefSeq:WP_015537530.1	YfhO family protein	WP_007045751.1	11															3087	3361	3404	2078	1506	1511	2321	1849	1985	3011	3013	3040	2443	2535	2212	2558	2336
gene-SUBVAR_RS01410	NZ_GG704769.1	Protein Homology	CDS	327975	330134	+	0	cds-WP_007045752.1	Genbank:WP_007045752.1	CDS	WP_007045752.1		SUBVAR_RS01410		COORDINATES: similar to AA sequence:RefSeq:WP_009324559.1	RNA-binding transcriptional accessory protein	WP_007045752.1	11															2733	2788	2884	2255	1579	1743	3079	2562	2790	2666	2499	2576	2651	2658	2552	3394	3237
gene-SUBVAR_RS01415	NZ_GG704769.1	Protein Homology	CDS	330570	330791	+	0	cds-WP_007045754.1	Genbank:WP_007045754.1	CDS	WP_007045754.1		SUBVAR_RS01415		COORDINATES: similar to AA sequence:RefSeq:WP_009325177.1	hypothetical protein	WP_007045754.1	11															117963	98605	100286	17639	8590	10364	21467	19786	21983	115053	88399	89559	20739	14459	15173	23661	25001
gene-SUBVAR_RS01420	NZ_GG704769.1	Protein Homology	CDS	331119	331550	+	0	cds-WP_040917399.1	Genbank:WP_040917399.1	CDS	WP_040917399.1		SUBVAR_RS01420		COORDINATES: similar to AA sequence:RefSeq:WP_015564292.1	50S ribosomal protein L13	WP_040917399.1	11			rplM		GO:0006412, GO:0003735, GO:0000315, GO:0022625	translation|0006412||IEA	organellar large ribosomal subunit|0000315||IEA, cytosolic large ribosomal subunit|0022625||IEA	structural constituent of ribosome|0003735||IEA							5459	5346	5948	2602	1618	1938	6652	5288	5446	5324	4793	5312	3059	2723	2837	7332	6682
gene-SUBVAR_RS01425	NZ_GG704769.1	Protein Homology	CDS	331570	331968	+	0	cds-WP_007045756.1	Genbank:WP_007045756.1	CDS	WP_007045756.1		SUBVAR_RS01425		COORDINATES: similar to AA sequence:RefSeq:WP_012727644.1	30S ribosomal protein S9	WP_007045756.1	11			rpsI		GO:0006412, GO:0003735, GO:0005840	translation|0006412||IEA	ribosome|0005840||IEA	structural constituent of ribosome|0003735||IEA							4565	4581	5252	2531	1573	2088	5819	4785	4751	4452	4107	4690	2976	2648	3057	6414	6046
gene-SUBVAR_RS01440	NZ_GG704769.1	tRNAscan-SE	tRNA	334647	334723	-		rna-SUBVAR_RS01440		tRNA			SUBVAR_RS01440		COORDINATES: profile:tRNAscan-SE:2.0.7	tRNA-Ile											(pos:complement(334687..334689))						25547	26227	23574	293	227	251	419	207	275	24917	23512	21052	345	382	367	462	262
gene-SUBVAR_RS01445	NZ_GG704769.1	tRNAscan-SE	tRNA	334727	334802	-		rna-SUBVAR_RS01445		tRNA			SUBVAR_RS01445		COORDINATES: profile:tRNAscan-SE:2.0.7	tRNA-Ala											(pos:complement(334767..334769))						1446	2539	1743	23	22	28	21	24	48	1410	2276	1557	27	37	41	23	30
gene-SUBVAR_RS01480	NZ_GG704769.1	Protein Homology	CDS	338388	338888	+	0	cds-WP_002570687.1	Genbank:WP_002570687.1	CDS	WP_002570687.1		SUBVAR_RS01480		COORDINATES: similar to AA sequence:RefSeq:WP_002576352.1	PcfB family protein	WP_002570687.1	11															55	39	24	13	13	18	6	10	10	54	35	21	15	22	26	7	13
gene-SUBVAR_RS01485	NZ_GG704769.1	Protein Homology	CDS	338885	340714	+	0	cds-WP_007045768.1	Genbank:WP_007045768.1	CDS	WP_007045768.1		SUBVAR_RS01485		COORDINATES: similar to AA sequence:RefSeq:WP_007045768.1	type IV secretory system conjugative DNA transfer family protein	WP_007045768.1	11															173	204	150	67	43	36	23	26	36	169	183	134	79	72	53	25	33
gene-SUBVAR_RS01495	NZ_GG704769.1	Protein Homology	CDS	341221	342090	+	0	cds-WP_002576236.1	Genbank:WP_002576236.1	CDS	WP_002576236.1		SUBVAR_RS01495		COORDINATES: similar to AA sequence:RefSeq:WP_002576236.1	CD0415/CD1112 family protein	WP_002576236.1	11															68	71	62	10	5	10	7	4	4	66	64	55	12	8	15	8	5
gene-SUBVAR_RS01505	NZ_GG704769.1	Protein Homology	CDS	342523	344925	+	0	cds-WP_007045771.1	Genbank:WP_007045771.1	CDS	WP_007045771.1		SUBVAR_RS01505		COORDINATES: similar to AA sequence:RefSeq:WP_009322012.1	ATP-binding protein	WP_007045771.1	11															51	36	48	18	12	12	23	23	20	50	32	43	21	20	18	25	29
gene-SUBVAR_RS01515	NZ_GG704769.1	Protein Homology	CDS	345298	347034	+	0	cds-WP_007045773.1	Genbank:WP_007045773.1	CDS	WP_007045773.1		SUBVAR_RS01515		COORDINATES: similar to AA sequence:RefSeq:WP_004841051.1	CHAP domain-containing protein	WP_007045773.1	11															38	43	44	14	10	12	26	19	17	37	39	39	16	17	18	29	24
gene-SUBVAR_RS01525	NZ_GG704769.1	Protein Homology	CDS	347304	348068	+	0	cds-WP_040917404.1	Genbank:WP_040917404.1	CDS	WP_040917404.1		SUBVAR_RS01525		COORDINATES: similar to AA sequence:RefSeq:WP_015535787.1	DUF4366 domain-containing protein	WP_040917404.1	11															61	38	39	31	15	15	7	13	18	59	34	35	36	25	22	8	16
gene-SUBVAR_RS01535	NZ_GG704769.1	Protein Homology	CDS	348926	351034	+	0	cds-WP_007045777.1	Genbank:WP_007045777.1	CDS	WP_007045777.1		SUBVAR_RS01535		COORDINATES: similar to AA sequence:RefSeq:WP_007886640.1	type IA DNA topoisomerase	WP_007045777.1	11					GO:0006265, GO:0003677, GO:0003916	DNA topological change|0006265||IEA		DNA binding|0003677||IEA, DNA topoisomerase activity|0003916||IEA							102	74	60	20	12	11	18	19	20	99	66	54	24	20	16	20	24
gene-SUBVAR_RS01545	NZ_GG704769.1	Protein Homology	CDS	351316	354600	+	0	cds-WP_007045779.1	Genbank:WP_007045779.1	CDS	WP_007045779.1		SUBVAR_RS01545		COORDINATES: similar to AA sequence:RefSeq:WP_014078555.1	YodL domain-containing protein	WP_007045779.1	11															181	174	152	61	25	36	39	30	37	177	156	136	72	42	53	43	38
gene-SUBVAR_RS01555	NZ_GG704769.1	Protein Homology	CDS	354966	355604	+	0	cds-WP_007045781.1	Genbank:WP_007045781.1	CDS	WP_007045781.1		SUBVAR_RS01555		COORDINATES: similar to AA sequence:RefSeq:WP_005337276.1	alpha/beta hydrolase	WP_007045781.1	11															3409	2128	1689	2606	1818	1973	1947	1477	1589	3325	1908	1508	3064	3060	2888	2146	1866
gene-SUBVAR_RS15860	NZ_GG704769.1	Protein Homology	CDS	355633	356235	+	0	cds-WP_007045782.1	Genbank:WP_007045782.1	CDS	WP_007045782.1		SUBVAR_RS15860		COORDINATES: similar to AA sequence:RefSeq:WP_007045782.1	alpha/beta hydrolase	WP_007045782.1	11															2915	1733	1527	2448	1659	1983	2054	1514	1676	2843	1554	1364	2878	2792	2903	2264	1913
gene-SUBVAR_RS15865	NZ_GG704769.1	Protein Homology	CDS	356324	356797	+	0	cds-WP_084759067.1	Genbank:WP_084759067.1	CDS	WP_084759067.1		SUBVAR_RS15865		COORDINATES: similar to AA sequence:RefSeq:WP_009905261.1	GNAT family N-acetyltransferase	WP_084759067.1	11															2602	1418	1274	2287	1700	1795	1783	1316	1391	2538	1271	1138	2689	2861	2628	1965	1663
gene-SUBVAR_RS01565	NZ_GG704769.1	Protein Homology	CDS	357693	358049	+	0	cds-WP_040917406.1	Genbank:WP_040917406.1	CDS	WP_040917406.1		SUBVAR_RS01565		COORDINATES: similar to AA sequence:RefSeq:WP_007037450.1	TnpV protein	WP_040917406.1	11															505	243	287	314	234	306	295	290	350	493	218	256	369	394	448	325	366
gene-SUBVAR_RS01575	NZ_GG704769.1	Protein Homology	CDS	363944	365827	+	0	cds-WP_007045787.1	Genbank:WP_007045787.1	CDS	WP_007045787.1		SUBVAR_RS01575		COORDINATES: similar to AA sequence:RefSeq:WP_009257937.1	group II intron reverse transcriptase/maturase	WP_007045787.1	11			ltrA		GO:0000373, GO:0003964	Group II intron splicing|0000373||IEA		RNA-directed DNA polymerase activity|0003964||IEA							525	489	464	599	313	318	430	291	425	512	438	414	704	527	466	474	368
gene-SUBVAR_RS01585	NZ_GG704769.1	Protein Homology	CDS	367244	369139	+	0	cds-WP_040917410.1	Genbank:WP_040917410.1	CDS	WP_040917410.1		SUBVAR_RS01585		COORDINATES: similar to AA sequence:RefSeq:WP_000547927.1	group II intron reverse transcriptase/maturase	WP_040917410.1	11			ltrA		GO:0000373, GO:0003964	Group II intron splicing|0000373||IEA		RNA-directed DNA polymerase activity|0003964||IEA							282	349	259	483	232	270	425	304	356	275	313	231	568	391	395	468	384
gene-SUBVAR_RS01595	NZ_GG704769.1	Protein Homology	CDS	371345	372151	+	0	cds-WP_040917411.1	Genbank:WP_040917411.1	CDS	WP_040917411.1		SUBVAR_RS01595		COORDINATES: similar to AA sequence:RefSeq:WP_004797296.1	DUF3849 domain-containing protein	WP_040917411.1	11															34	89	76	35	25	22	15	14	16	33	80	68	41	42	32	17	18
gene-SUBVAR_RS01600	NZ_GG704769.1	Protein Homology	CDS	372148	372492	+	0	cds-WP_007045793.1	Genbank:WP_007045793.1	CDS	WP_007045793.1		SUBVAR_RS01600		COORDINATES: similar to AA sequence:RefSeq:WP_002571041.1	plasmid mobilization relaxosome protein MobC	WP_007045793.1	11															26	54	36	12	8	11	9	6	7	25	48	32	14	13	16	10	8
gene-SUBVAR_RS01605	NZ_GG704769.1	Protein Homology	CDS	372644	372946	+	0	cds-WP_007045794.1	Genbank:WP_007045794.1	CDS	WP_007045794.1		SUBVAR_RS01605		COORDINATES: similar to AA sequence:RefSeq:WP_007886654.1	hypothetical protein	WP_007045794.1	11															28	24	19	18	16	15	22	21	15	27	22	17	21	27	22	24	27
gene-SUBVAR_RS01610	NZ_GG704769.1	Protein Homology	CDS	372943	373242	+	0	cds-WP_007045795.1	Genbank:WP_007045795.1	CDS	WP_007045795.1		SUBVAR_RS01610		COORDINATES: similar to AA sequence:RefSeq:WP_002595842.1	CD1845 family protein	WP_007045795.1	11															46	13	19	27	20	29	27	28	18	45	12	17	32	34	42	30	35
gene-SUBVAR_RS01615	NZ_GG704769.1	Protein Homology	CDS	373317	374735	-	0	cds-WP_007045796.1	Genbank:WP_007045796.1	CDS	WP_007045796.1		SUBVAR_RS01615		COORDINATES: similar to AA sequence:RefSeq:WP_005335801.1	putative DNA binding domain-containing protein	WP_007045796.1	11															2978	1630	1608	2287	1747	1778	2361	1748	1837	2905	1461	1436	2689	2941	2603	2602	2209
gene-SUBVAR_RS01620	NZ_GG704769.1	Protein Homology	CDS	374862	376274	+	0	cds-WP_040917412.1	Genbank:WP_040917412.1	CDS	WP_040917412.1		SUBVAR_RS01620		COORDINATES: similar to AA sequence:RefSeq:WP_002569155.1	relaxase/mobilization nuclease domain-containing protein	WP_040917412.1	11															374	980	855	158	83	91	43	29	23	365	879	764	186	140	133	47	37
gene-SUBVAR_RS01625	NZ_GG704769.1	Protein Homology	CDS	376497	376853	-	0	cds-WP_008728409.1	Genbank:WP_008728409.1	CDS	WP_008728409.1		SUBVAR_RS01625		COORDINATES: similar to AA sequence:RefSeq:WP_015540974.1	helix-turn-helix domain-containing protein	WP_008728409.1	11															780	1400	1321	1342	931	1459	1309	1176	1363	761	1255	1180	1578	1567	2136	1443	1486
gene-SUBVAR_RS01630	NZ_GG704769.1	Protein Homology	CDS	377093	377785	+	0	cds-WP_007045799.1	Genbank:WP_007045799.1	CDS	WP_007045799.1		SUBVAR_RS01630		COORDINATES: similar to AA sequence:RefSeq:WP_016323779.1	response regulator transcription factor	WP_007045799.1	11															5597	3985	3939	1977	1314	1898	576	608	703	5459	3573	3518	2324	2212	2779	635	768
gene-SUBVAR_RS01635	NZ_GG704769.1	Protein Homology	CDS	377782	378813	+	0	cds-WP_002592093.1	Genbank:WP_002592093.1	CDS	WP_002592093.1		SUBVAR_RS01635		COORDINATES: similar to AA sequence:RefSeq:WP_004083359.1	HAMP domain-containing histidine kinase	WP_002592093.1	11															13223	9916	9310	2510	1732	1936	771	654	800	12897	8890	8314	2951	2915	2834	850	826
gene-SUBVAR_RS01640	NZ_GG704769.1	Protein Homology	CDS	378990	379655	+	0	cds-WP_002592092.1	Genbank:WP_002592092.1	CDS	WP_002592092.1		SUBVAR_RS01640		COORDINATES: similar to AA sequence:RefSeq:WP_004056668.1	ABC transporter ATP-binding protein	WP_002592092.1	11															7601	4347	4088	1167	775	981	348	339	342	7413	3897	3651	1372	1304	1436	384	428
gene-SUBVAR_RS01645	NZ_GG704769.1	Protein Homology	CDS	379670	382084	+	0	cds-WP_040917415.1	Genbank:WP_040917415.1	CDS	WP_040917415.1		SUBVAR_RS01645		COORDINATES: similar to AA sequence:RefSeq:WP_015540914.1	ABC transporter permease	WP_040917415.1	11															24067	9181	7418	2593	1979	1832	955	777	774	23473	8231	6625	3049	3331	2682	1053	982
gene-SUBVAR_RS01660	NZ_GG704769.1	Protein Homology	CDS	383184	384572	-	0	cds-WP_007045805.1	Genbank:WP_007045805.1	CDS	WP_007045805.1		SUBVAR_RS01660		COORDINATES: similar to AA sequence:RefSeq:WP_006775168.1	HAMP domain-containing histidine kinase	WP_007045805.1	11															672	285	261	214	131	140	244	181	164	655	256	233	252	220	205	269	229
gene-SUBVAR_RS01665	NZ_GG704769.1	Protein Homology	CDS	384577	385278	-	0	cds-WP_007045806.1	Genbank:WP_007045806.1	CDS	WP_007045806.1		SUBVAR_RS01665		COORDINATES: similar to AA sequence:RefSeq:WP_016438879.1	response regulator transcription factor	WP_007045806.1	11															292	141	145	84	63	96	85	74	88	285	126	129	99	106	141	94	94
gene-SUBVAR_RS01670	NZ_GG704769.1	Protein Homology	CDS	385435	386199	+	0	cds-WP_007045807.1	Genbank:WP_007045807.1	CDS	WP_007045807.1		SUBVAR_RS01670		COORDINATES: similar to AA sequence:RefSeq:WP_016805738.1	ABC transporter ATP-binding protein	WP_007045807.1	11															116	71	80	41	20	24	7	10	17	113	64	71	48	34	35	8	13
gene-SUBVAR_RS01675	NZ_GG704769.1	Protein Homology	CDS	386196	386921	+	0	cds-WP_007045808.1	Genbank:WP_007045808.1	CDS	WP_007045808.1		SUBVAR_RS01675		COORDINATES: similar to AA sequence:RefSeq:WP_009994320.1	ABC transporter permease	WP_007045808.1	11															66	43	76	19	11	13	9	10	10	64	39	68	22	19	19	10	13
gene-SUBVAR_RS01680	NZ_GG704769.1	Protein Homology	CDS	386938	387702	+	0	cds-WP_007045809.1	Genbank:WP_007045809.1	CDS	WP_007045809.1		SUBVAR_RS01680		COORDINATES: similar to AA sequence:RefSeq:WP_016440532.1	ABC transporter permease	WP_007045809.1	11															69	69	88	40	19	20	12	10	10	67	62	79	47	32	29	13	13
gene-SUBVAR_RS01685	NZ_GG704769.1	Protein Homology	CDS	387707	388003	+	0	cds-WP_007045810.1	Genbank:WP_007045810.1	CDS	WP_007045810.1		SUBVAR_RS01685		COORDINATES: similar to AA sequence:RefSeq:WP_006775163.1	hypothetical protein	WP_007045810.1	11															31	26	21	12	6	4	12	3	4	30	23	19	14	10	6	13	4
gene-SUBVAR_RS01690	NZ_GG704769.1	Protein Homology	CDS	388014	388496	+	0	cds-WP_007045811.1	Genbank:WP_007045811.1	CDS	WP_007045811.1		SUBVAR_RS01690		COORDINATES: similar to AA sequence:RefSeq:WP_006775162.1	hypothetical protein	WP_007045811.1	11															56	78	57	35	16	17	8	10	9	55	70	51	41	27	25	9	13
gene-SUBVAR_RS01695	NZ_GG704769.1	Protein Homology	CDS	388510	388857	+	0	cds-WP_007045812.1	Genbank:WP_007045812.1	CDS	WP_007045812.1		SUBVAR_RS01695		COORDINATES: similar to AA sequence:RefSeq:WP_006775161.1	response regulator	WP_007045812.1	11															66	50	45	22	21	12	13	10	2	64	45	40	26	35	18	14	13
gene-SUBVAR_RS15895	NZ_GG704769.1	Protein Homology	CDS	390270	390500	+	0	cds-WP_009321998.1	Genbank:WP_009321998.1	CDS	WP_009321998.1		SUBVAR_RS15895		COORDINATES: similar to AA sequence:RefSeq:WP_002571063.1	helix-turn-helix domain-containing protein	WP_009321998.1	11															51	55	49	1	2	2	1	1	1	50	49	44	1	3	3	1	1
gene-SUBVAR_RS01705	NZ_GG704769.1	Protein Homology	CDS	390585	391802	+	0	cds-WP_040917419.1	Genbank:WP_040917419.1	CDS	WP_040917419.1		SUBVAR_RS01705		COORDINATES: similar to AA sequence:RefSeq:WP_002570946.1	site-specific integrase	WP_040917419.1	11															276	202	195	29	19	28	17	12	3	269	181	174	34	32	41	19	15
gene-SUBVAR_RS01710	NZ_GG704769.1	Protein Homology	CDS	391950	393161	+	0	cds-WP_007045816.1	Genbank:WP_007045816.1	CDS	WP_007045816.1		SUBVAR_RS01710		COORDINATES: similar to AA sequence:RefSeq:WP_015518835.1	site-specific integrase	WP_007045816.1	11															183	333	301	46	53	58	42	39	61	178	299	269	54	89	85	46	49
gene-SUBVAR_RS16325	NZ_GG704769.1	GeneMarkS-2+	CDS	393246	393506	-	0	cds-WP_156793903.1	Genbank:WP_156793903.1	CDS	WP_156793903.1		SUBVAR_RS16325		COORDINATES: ab initio prediction:GeneMarkS-2+	hypothetical protein	WP_156793903.1	11															64	94	94	47	39	32	61	41	59	62	84	84	55	66	47	67	52
gene-SUBVAR_RS01715	NZ_GG704769.1	Protein Homology	CDS	393549	394610	-	0	cds-WP_040917421.1	Genbank:WP_040917421.1	CDS	WP_040917421.1		SUBVAR_RS01715		COORDINATES: similar to AA sequence:RefSeq:WP_014078574.1	tyrosine-type recombinase/integrase	WP_040917421.1	11					GO:0015074	DNA integration|0015074||IEA									480	511	485	339	244	253	582	446	465	468	458	433	399	411	370	641	564
gene-SUBVAR_RS01720	NZ_GG704769.1	Protein Homology	CDS	394676	395278	-	0	cds-WP_007045819.1	Genbank:WP_007045819.1	CDS	WP_007045819.1		SUBVAR_RS01720		COORDINATES: protein motif:HMM:NF024835.2	helix-turn-helix domain-containing protein	WP_007045819.1	11															241	209	222	217	120	150	389	253	258	235	187	198	255	202	220	429	320
gene-SUBVAR_RS01725	NZ_GG704769.1	Protein Homology	CDS	395442	395684	+	0	cds-WP_040917423.1	Genbank:WP_040917423.1	CDS	WP_040917423.1		SUBVAR_RS01725		COORDINATES: similar to AA sequence:RefSeq:WP_003022991.1	hypothetical protein	WP_040917423.1	11															89	44	50	12	8	18	13	8	2	87	39	45	14	13	26	14	10
gene-SUBVAR_RS01730	NZ_GG704769.1	Protein Homology	CDS	395825	396790	+	0	cds-WP_147644633.1	Genbank:WP_147644633.1	CDS	WP_147644633.1		SUBVAR_RS01730		COORDINATES: similar to AA sequence:RefSeq:WP_019163212.1	AAA family ATPase	WP_147644633.1	11															160	179	183	35	25	23	46	26	35	156	160	163	41	42	34	51	33
gene-SUBVAR_RS01735	NZ_GG704769.1	Protein Homology	CDS	397005	398159	+	0	cds-WP_007045822.1	Genbank:WP_007045822.1	CDS	WP_007045822.1		SUBVAR_RS01735		COORDINATES: similar to AA sequence:RefSeq:WP_006861262.1	plasmid recombination protein	WP_007045822.1	11					GO:0006310	DNA recombination|0006310||IEA									158	161	143	54	34	24	38	36	42	154	144	128	63	57	35	42	45
gene-SUBVAR_RS01740	NZ_GG704769.1	Protein Homology	CDS	398398	399816	+	0	cds-WP_040917424.1	Genbank:WP_040917424.1	CDS	WP_040917424.1		SUBVAR_RS01740		COORDINATES: similar to AA sequence:RefSeq:WP_009243304.1	hypothetical protein	WP_040917424.1	11															270	200	179	116	87	80	165	128	132	263	179	160	136	146	117	182	162
gene-SUBVAR_RS01745	NZ_GG704769.1	GeneMarkS-2+	CDS	400004	401446	+	0	cds-WP_007045824.1	Genbank:WP_007045824.1	CDS	WP_007045824.1		SUBVAR_RS01745		COORDINATES: ab initio prediction:GeneMarkS-2+	hypothetical protein	WP_007045824.1	11															851	542	533	298	208	173	313	199	216	830	486	476	350	350	253	345	251
gene-SUBVAR_RS01750	NZ_GG704769.1	Protein Homology	CDS	401618	402187	+	0	cds-WP_007045825.1	Genbank:WP_007045825.1	CDS	WP_007045825.1		SUBVAR_RS01750		COORDINATES: protein motif:HMM:NF014566.2	CPBP family intramembrane metalloprotease	WP_007045825.1	11															263	261	191	136	106	95	145	96	108	257	234	171	160	178	139	160	121
gene-SUBVAR_RS01755	NZ_GG704769.1	Protein Homology	CDS	402528	403898	+	0	cds-WP_040917428.1	Genbank:WP_040917428.1	CDS	WP_040917428.1		SUBVAR_RS01755		COORDINATES: similar to AA sequence:RefSeq:WP_005927172.1	NCS2 family permease	WP_040917428.1	11															566	1198	1182	195	113	130	429	372	354	552	1074	1056	229	190	190	473	470
gene-SUBVAR_RS01760	NZ_GG704769.1	Protein Homology	CDS	404170	405321	+	0	cds-WP_007045827.1	Genbank:WP_007045827.1	CDS	WP_007045827.1		SUBVAR_RS01760		COORDINATES: protein motif:HMM:NF019142.2	3D domain-containing protein	WP_007045827.1	11					GO:0019867		outer membrane|0019867||IEA								2496	2780	2723	276	202	203	442	352	411	2434	2492	2432	325	340	297	487	445
gene-SUBVAR_RS01765	NZ_GG704769.1	Protein Homology	CDS	405399	406466	-	0	cds-WP_007045828.1	Genbank:WP_007045828.1	CDS	WP_007045828.1		SUBVAR_RS01765		COORDINATES: similar to AA sequence:RefSeq:WP_009255193.1	butyrate kinase	WP_007045828.1	11			buk		GO:0006113, GO:0047761	fermentation|0006113||IEA		butyrate kinase activity|0047761||IEA							21177	22069	23347	21908	16220	20125	23992	22856	23691	20655	19785	20850	25759	27301	29463	26444	28880
gene-SUBVAR_RS01770	NZ_GG704769.1	Protein Homology	CDS	406491	407402	-	0	cds-WP_007045829.1	Genbank:WP_007045829.1	CDS	WP_007045829.1		SUBVAR_RS01770		COORDINATES: similar to AA sequence:RefSeq:WP_005600912.1	phosphate butyryltransferase	WP_007045829.1	11			ptb		GO:0006113, GO:0050182	fermentation|0006113||IEA		phosphate butyryltransferase activity|0050182||IEA							16124	15680	16224	15566	11340	13776	17752	16169	16967	15726	14057	14489	18302	19087	20168	19566	20430
gene-SUBVAR_RS01775	NZ_GG704769.1	Protein Homology	CDS	407853	408341	+	0	cds-WP_007045830.1	Genbank:WP_007045830.1	CDS	WP_007045830.1		SUBVAR_RS01775		COORDINATES: similar to AA sequence:RefSeq:WP_005945716.1	pantetheine-phosphate adenylyltransferase	WP_007045830.1	11			coaD		GO:0015937, GO:0004595	coenzyme A biosynthetic process|0015937||IEA		pantetheine-phosphate adenylyltransferase activity|0004595||IEA							41098	165342	164453	17367	12266	13513	13944	10866	12296	40084	148228	146862	20420	20646	19783	15369	13730
gene-SUBVAR_RS01780	NZ_GG704769.1	Protein Homology	CDS	408430	409614	+	0	cds-WP_007045831.1	Genbank:WP_007045831.1	CDS	WP_007045831.1		SUBVAR_RS01780		COORDINATES: similar to AA sequence:RefSeq:WP_005932742.1	acetyl-CoA C-acetyltransferase	WP_007045831.1	11															116681	177262	179566	209064	173459	192721	137435	139914	140947	113803	158914	160359	245811	291965	282139	151480	176788
gene-SUBVAR_RS01785	NZ_GG704769.1	Protein Homology	CDS	409633	410418	+	0	cds-WP_007045832.1	Genbank:WP_007045832.1	CDS	WP_007045832.1		SUBVAR_RS01785		COORDINATES: similar to AA sequence:RefSeq:WP_015538446.1	enoyl-CoA hydratase-related protein	WP_007045832.1	11					GO:0003824			catalytic activity|0003824||IEA							75140	112322	115172	152524	132538	189525	105580	125327	125135	73286	100696	102853	179333	223087	277460	116370	158357
gene-SUBVAR_RS01790	NZ_GG704769.1	Protein Homology	CDS	410455	411327	+	0	cds-WP_007045833.1	Genbank:WP_007045833.1	CDS	WP_007045833.1		SUBVAR_RS01790		COORDINATES: similar to AA sequence:RefSeq:WP_005926216.1	3-hydroxyacyl-CoA dehydrogenase NAD-binding domain-containing protein	WP_007045833.1	11															86519	115851	116065	228876	193907	264840	151860	178785	170545	84385	103860	103650	269105	326383	387719	167380	225904
gene-SUBVAR_RS01795	NZ_GG704769.1	Protein Homology	CDS	411404	412573	+	0	cds-WP_040917430.1	Genbank:WP_040917430.1	CDS	WP_040917430.1		SUBVAR_RS01795		COORDINATES: similar to AA sequence:RefSeq:WP_000545520.1	acyl-CoA dehydrogenase family protein	WP_040917430.1	11															87914	100087	100843	132811	111568	159314	128242	143163	141344	85745	89727	90056	156155	187791	233232	141348	180894
gene-SUBVAR_RS01800	NZ_GG704769.1	Protein Homology	CDS	412590	413375	+	0	cds-WP_007045835.1	Genbank:WP_007045835.1	CDS	WP_007045835.1		SUBVAR_RS01800		COORDINATES: similar to AA sequence:RefSeq:WP_005940175.1	electron transfer flavoprotein subunit beta/FixA family protein	WP_007045835.1	11															55999	60813	61609	86622	75902	109174	85826	101679	96256	54618	54519	55019	101847	127758	159828	94597	128476
gene-SUBVAR_RS01805	NZ_GG704769.1	Protein Homology	CDS	413393	414493	+	0	cds-WP_007045836.1	Genbank:WP_007045836.1	CDS	WP_007045836.1		SUBVAR_RS01805		COORDINATES: similar to AA sequence:RefSeq:WP_015565089.1	electron transfer flavoprotein subunit alpha/FixB family protein	WP_007045836.1	11															84838	86344	88606	145277	124812	169023	111754	119781	123981	82745	77407	79128	170812	210083	247446	123175	151349
gene-SUBVAR_RS01810	NZ_GG704769.1	GeneMarkS-2+	CDS	414617	415258	-	0	cds-WP_007045837.1	Genbank:WP_007045837.1	CDS	WP_007045837.1		SUBVAR_RS01810		COORDINATES: ab initio prediction:GeneMarkS-2+	hypothetical protein	WP_007045837.1	11															1791	2123	2377	1750	1044	1379	1990	1686	1957	1747	1903	2123	2058	1757	2019	2193	2130
gene-SUBVAR_RS01815	NZ_GG704769.1	Protein Homology	CDS	415255	415809	-	0	cds-WP_007045838.1	Genbank:WP_007045838.1	CDS	WP_007045838.1		SUBVAR_RS01815		COORDINATES: protein motif:HMM:TIGR02727.1	5-formyltetrahydrofolate cyclo-ligase	WP_007045838.1	11					GO:0006730, GO:0030272	one-carbon metabolic process|0006730||IEA		5-formyltetrahydrofolate cyclo-ligase activity|0030272||IEA							4512	7454	7412	1711	977	1231	1700	1548	1738	4401	6682	6619	2012	1644	1802	1874	1956
gene-SUBVAR_RS01820	NZ_GG704769.1	Protein Homology	CDS	416042	416608	+	0	cds-WP_007045840.1	Genbank:WP_007045840.1	CDS	WP_007045840.1		SUBVAR_RS01820		COORDINATES: similar to AA sequence:RefSeq:WP_015565270.1	dTDP-4-dehydrorhamnose 3,5-epimerase	WP_007045840.1	11			rfbC		GO:0009243, GO:0019305, GO:0008830	O antigen biosynthetic process|0009243||IEA, dTDP-rhamnose biosynthetic process|0019305||IEA		dTDP-4-dehydrorhamnose 3,5-epimerase activity|0008830||IEA							1636	1220	1122	1909	1351	1544	1753	1375	1596	1596	1094	1002	2245	2274	2260	1932	1737
gene-SUBVAR_RS01825	NZ_GG704769.1	Protein Homology	CDS	416618	417418	+	0	cds-WP_007045841.1	Genbank:WP_007045841.1	CDS	WP_007045841.1		SUBVAR_RS01825		COORDINATES: similar to AA sequence:RefSeq:WP_005943868.1	ABC transporter permease	WP_007045841.1	11											CGC9	TC	3.A.1.103.6		2246	1806	1709	2014	1384	1549	2050	1590	1687	2191	1619	1526	2368	2330	2268	2260	2009
gene-SUBVAR_RS01830	NZ_GG704769.1	Protein Homology	CDS	417431	418207	+	0	cds-WP_007045842.1	Genbank:WP_007045842.1	CDS	WP_007045842.1		SUBVAR_RS01830		COORDINATES: similar to AA sequence:RefSeq:WP_004605474.1	ABC transporter ATP-binding protein	WP_007045842.1	11											CGC9	TC	3.A.1.103.1		1693	1566	1507	1713	1151	1398	2086	1590	1723	1651	1404	1346	2014	1937	2047	2299	2009
gene-SUBVAR_RS01835	NZ_GG704769.1	Protein Homology	CDS	418215	420086	+	0	cds-WP_007045843.1	Genbank:WP_007045843.1	CDS	WP_007045843.1		SUBVAR_RS01835		COORDINATES: similar to AA sequence:RefSeq:WP_009324971.1	glycosyltransferase family 2 protein	WP_007045843.1	11										GT2	CGC9	CAZyme	GT2		3308	4026	3880	2870	1854	2265	3504	2670	3049	3226	3609	3465	3374	3121	3316	3862	3374
gene-SUBVAR_RS01840	NZ_GG704769.1	Protein Homology	CDS	420099	420347	+	0	cds-WP_007045844.1	Genbank:WP_007045844.1	CDS	WP_007045844.1		SUBVAR_RS01840		COORDINATES: similar to AA sequence:RefSeq:WP_011948527.1	hypothetical protein	WP_007045844.1	11											CGC9	null	null		313	279	305	348	237	284	512	428	416	305	250	272	409	399	416	564	541
gene-SUBVAR_RS01845	NZ_GG704769.1	Protein Homology	CDS	420352	422190	+	0	cds-WP_007045845.1	Genbank:WP_007045845.1	CDS	WP_007045845.1		SUBVAR_RS01845		COORDINATES: similar to AA sequence:RefSeq:WP_005923019.1	glycosyltransferase family 2 protein	WP_007045845.1	11										GT2	CGC9	CAZyme	GT2		1818	2705	2808	2168	1491	1780	2924	2439	2663	1773	2425	2508	2549	2510	2606	3223	3082
gene-SUBVAR_RS01850	NZ_GG704769.1	Protein Homology	CDS	422249	423571	-	0	cds-WP_007045846.1	Genbank:WP_007045846.1	CDS	WP_007045846.1		SUBVAR_RS01850		COORDINATES: similar to AA sequence:RefSeq:WP_005925121.1	2-hydroxyacyl-CoA dehydratase	WP_007045846.1	11															11522	16498	16273	3132	2224	2630	2477	2179	2341	11238	14790	14532	3683	3743	3850	2730	2753
gene-SUBVAR_RS01855	NZ_GG704769.1	Protein Homology	CDS	423605	426541	-	0	cds-WP_007045847.1	Genbank:WP_007045847.1	CDS	WP_007045847.1		SUBVAR_RS01855		COORDINATES: similar to AA sequence:RefSeq:WP_005930468.1	acyl-CoA dehydratase activase	WP_007045847.1	11					GO:0008047			enzyme activator activity|0008047||IEA							35517	45198	43520	5662	3961	4211	4903	4105	4382	34641	40520	38865	6657	6667	6165	5404	5187
gene-SUBVAR_RS01860	NZ_GG704769.1	Protein Homology	CDS	427057	427674	+	0	cds-WP_007045850.1	Genbank:WP_007045850.1	CDS	WP_007045850.1		SUBVAR_RS01860		COORDINATES: similar to AA sequence:RefSeq:WP_015537303.1	epoxyqueuosine reductase QueH	WP_007045850.1	11															540	499	430	712	458	509	766	669	790	527	447	384	837	771	745	844	845
gene-SUBVAR_RS01865	NZ_GG704769.1	Protein Homology	CDS	427711	428706	+	0	cds-WP_007045851.1	Genbank:WP_007045851.1	CDS	WP_007045851.1		SUBVAR_RS01865		COORDINATES: similar to AA sequence:RefSeq:WP_015563592.1	D-2-hydroxyacid dehydrogenase	WP_007045851.1	11															1650	1994	2005	1471	1059	1174	1727	1514	1747	1609	1788	1791	1730	1783	1719	1903	1913
gene-SUBVAR_RS01870	NZ_GG704769.1	Protein Homology	CDS	428719	430014	+	0	cds-WP_007045852.1	Genbank:WP_007045852.1	CDS	WP_007045852.1		SUBVAR_RS01870		COORDINATES: similar to AA sequence:RefSeq:WP_009257201.1	putative ABC transporter permease	WP_007045852.1	11															1239	1929	2112	1677	1174	1307	2106	1866	2041	1208	1729	1886	1972	1976	1913	2321	2358
gene-SUBVAR_RS01875	NZ_GG704769.1	Protein Homology	CDS	430129	432105	+	0	cds-WP_007045853.1	Genbank:WP_007045853.1	CDS	WP_007045853.1		SUBVAR_RS01875		COORDINATES: protein motif:HMM:NF014647.2	BMP family ABC transporter substrate-binding protein	WP_007045853.1	11					GO:0005886		plasma membrane|0005886||IEA								4079	4179	4428	3794	2529	3186	4003	3258	3656	3978	3746	3954	4461	4257	4664	4412	4117
gene-SUBVAR_RS01880	NZ_GG704769.1	Protein Homology	CDS	432102	432746	+	0	cds-WP_007045854.1	Genbank:WP_007045854.1	CDS	WP_007045854.1		SUBVAR_RS01880		COORDINATES: similar to AA sequence:RefSeq:WP_004055285.1	metallophosphoesterase	WP_007045854.1	11															1055	1045	1079	1109	758	925	964	882	1002	1029	937	964	1304	1276	1354	1063	1114
gene-SUBVAR_RS01885	NZ_GG704769.1	Protein Homology	CDS	432768	433766	+	0	cds-WP_007045855.1	Genbank:WP_007045855.1	CDS	WP_007045855.1		SUBVAR_RS01885		COORDINATES: similar to AA sequence:RefSeq:WP_015565795.1	NAD(P)-dependent glycerol-3-phosphate dehydrogenase	WP_007045855.1	11															1881	2095	2193	2098	1476	1841	2257	2051	2180	1835	1878	1958	2467	2484	2695	2488	2592
gene-SUBVAR_RS01890	NZ_GG704769.1	Protein Homology	CDS	433778	434563	+	0	cds-WP_040917433.1	Genbank:WP_040917433.1	CDS	WP_040917433.1		SUBVAR_RS01890		COORDINATES: protein motif:HMM:TIGR00099.1	Cof-type HAD-IIB family hydrolase	WP_040917433.1	11					GO:0008152	metabolic process|0008152||IEA									1477	1728	1897	1909	1313	1700	1889	1604	1721	1441	1549	1694	2245	2210	2489	2082	2027
gene-SUBVAR_RS01895	NZ_GG704769.1	Protein Homology	CDS	434625	435764	+	0	cds-WP_050764714.1	Genbank:WP_050764714.1	CDS	WP_050764714.1		SUBVAR_RS01895		COORDINATES: similar to AA sequence:RefSeq:WP_005944435.1	putative lipid II flippase FtsW	WP_050764714.1	11															46	63	66	29	17	23	38	30	36	45	56	59	34	29	34	42	38
gene-SUBVAR_RS01900	NZ_GG704769.1	GeneMarkS-2+	CDS	435866	437188	+	0	cds-WP_007045858.1	Genbank:WP_007045858.1	CDS	WP_007045858.1		SUBVAR_RS01900		COORDINATES: ab initio prediction:GeneMarkS-2+	hypothetical protein	WP_007045858.1	11															9592	15060	14196	2428	1529	1748	2002	1747	1996	9355	13501	12678	2855	2574	2559	2207	2207
gene-SUBVAR_RS01905	NZ_GG704769.1	Protein Homology	CDS	437185	439512	+	0	cds-WP_007045859.1	Genbank:WP_007045859.1	CDS	WP_007045859.1		SUBVAR_RS01905		COORDINATES: protein motif:HMM:TIGR00350.1	LCP family protein	WP_007045859.1	11															19135	36005	34089	7738	5193	5559	8231	6950	7692	18663	32278	30443	9098	8741	8138	9072	8782
gene-SUBVAR_RS01910	NZ_GG704769.1	Protein Homology	CDS	440121	440984	+	0	cds-WP_242654966.1	Genbank:WP_242654966.1	CDS	WP_242654966.1		SUBVAR_RS01910		COORDINATES: protein motif:HMM:NF016292.2	ABC transporter substrate-binding protein	WP_242654966.1	11															9130	7005	7185	3433	2817	4788	2128	2369	2686	8905	6280	6416	4036	4742	7010	2345	2993
gene-SUBVAR_RS01915	NZ_GG704769.1	Protein Homology	CDS	441068	441985	+	0	cds-WP_007045863.1	Genbank:WP_007045863.1	CDS	WP_007045863.1		SUBVAR_RS01915		COORDINATES: similar to AA sequence:RefSeq:WP_007489483.1	ABC transporter permease	WP_007045863.1	11															4738	3912	3789	1588	1204	2085	1526	1667	1625	4621	3507	3384	1867	2027	3052	1682	2106
gene-SUBVAR_RS01920	NZ_GG704769.1	Protein Homology	CDS	441978	442784	+	0	cds-WP_040917435.1	Genbank:WP_040917435.1	CDS	WP_040917435.1		SUBVAR_RS01920		COORDINATES: similar to AA sequence:RefSeq:WP_009260162.1	ATP-binding cassette domain-containing protein	WP_040917435.1	11					GO:0005524			ATP binding|0005524||IEA							5605	4397	4421	1375	1132	1576	1393	1355	1437	5467	3942	3948	1617	1905	2307	1535	1712
[truncated: 1,782 more rows]
[truncated: 5 more columns]

## Sheet: RI_GeneCounts
Gene_ID	seqid	source	type	start	end	strand	phase	ID	Dbxref	Name	gbkey	gene	locus_tag	Ontology_term	go_function	go_process	inference	product	protein_id	transl_table	go_component	cgc_id	cgc_type	cgc_name	dbcan	anticodon	partial	pseudo	start_range	Note	end_range	exception	gene_synonym	RI_G_Rep2	RI_G_Rep3	RI_I_Rep1	RI_I_Rep2	RI_I_Rep3	RI_M_Rep1	RI_M_Rep3	norm.RI_G_Rep2	norm.RI_G_Rep3	norm.RI_I_Rep1	norm.RI_I_Rep2	norm.RI_I_Rep3	norm.RI_M_Rep1	norm.RI_M_Rep3	baseMean	RI_G
[truncated: 3,475 more rows]
[truncated: 2 more columns]

[truncated: 2 more sheets: BT_GeneCounts, BX_GeneCounts]
